# Supplementary material for: Determining off-target effects of splice-switching antisense oligonucleotides using short read RNAseq in neuronally differentiated human induced pluripotent stem cells
Source: Hum Mol Genet. 2025 Oct 9;34(22):1912–25. doi: 10.1093/hmg/ddaf153 (PMC12581821; doi:10.1093/hmg/ddaf153)
Supplement: Supplementary_file_1_DGE_C1_1_ddaf153 [file supplementary_file_1_dge_c1_1_ddaf153.xlsx]

## Sheet: Overview
Supplementary File 2: Results from differential expression analysis of AON transfections in cell line C1.1
Sheet 1:	Comparison between APP-AON and scrambled AON1
Sheet 2:	Comparison between ATXN3-AON and scrambled AON1
Sheet 3:	Comparison between HTT-AON and scrambled AON1

## Sheet: APP-AON vs SCR
Gene	baseMean	log2FoldChange	lfcSE	stat	pvalue	padj
ENSG00000000003	3838	-0.201955	0.0444293	-4.54553	5.4798e-06	0.000146462
ENSG00000000005	20.4418	-0.814339	0.258407	-3.15138	0.00162503	0.0152423
ENSG00000000419	1322.74	0.0597383	0.0598766	0.997689	0.31843	0.587816
ENSG00000000457	590.755	-0.208259	0.0708403	-2.93984	0.00328379	0.0261662
ENSG00000000460	540.066	0.146724	0.0690755	2.12411	0.0336606	0.142534
ENSG00000000971	9.94455	-0.0169716	0.458908	-0.0369826	0.970499	0.989081
ENSG00000001036	3515.02	-0.240811	0.0524636	-4.59005	4.43141e-06	0.000122346
ENSG00000001084	818.604	-0.132514	0.060386	-2.19445	0.0282028	0.125518
ENSG00000001167	1553.8	-0.0352344	0.0452718	-0.778285	0.436401	0.692863
ENSG00000001460	689.704	0.0547581	0.064249	0.85228	0.394058	0.658398
ENSG00000001461	1373.67	0.095296	0.0450944	2.11325	0.0345789	0.145399
ENSG00000001497	2553.88	0.217617	0.0475527	4.57633	4.73205e-06	0.000129086
ENSG00000001561	2722.92	0.0287576	0.0518189	0.554963	0.57892	0.793626
ENSG00000001617	392.114	-0.038358	0.0836507	-0.458549	0.646558	0.83449
ENSG00000001626	4.58385	2.78148	0.779279	3.56929	0.000357947	0.0045743
ENSG00000001629	4543.02	0.0192648	0.0378371	0.509151	0.610646	0.812642
ENSG00000001630	285.239	-0.274294	0.175026	-1.56716	0.117076	0.325235
ENSG00000001631	338.447	0.0951436	0.112621	0.844811	0.398216	0.661736
ENSG00000002016	1169.89	0.0654899	0.058406	1.12129	0.262166	0.527236
ENSG00000002330	2264.68	-0.275693	0.0819335	-3.36484	0.00076589	0.00833509
ENSG00000002549	2615.86	0.0621727	0.050401	1.23356	0.217366	0.473237
ENSG00000002586	22725	-0.162761	0.0561041	-2.90106	0.00371905	0.0287943
ENSG00000002587	501.761	0.0681653	0.0942756	0.723043	0.469654	0.717038
ENSG00000002746	223.521	0.0624426	0.10878	0.574026	0.56595	0.785143
ENSG00000002822	22.2887	0.240965	0.36391	0.662155	0.507872	0.744923
ENSG00000002834	9631.28	0.0159443	0.0454527	0.350788	0.725747	0.875946
ENSG00000002919	973.728	-0.0881853	0.0601352	-1.46645	0.142526	0.366812
ENSG00000002933	68.2988	-0.219838	0.175943	-1.24948	0.211488	0.466109
ENSG00000003056	4298.6	-0.116655	0.0518777	-2.24865	0.024535	0.113526
ENSG00000003096	1178.08	0.135237	0.0642887	2.10359	0.0354138	0.147527
ENSG00000003137	1696.97	0.13331	0.0885641	1.50524	0.132262	0.350413
ENSG00000003147	152.206	-0.27832	0.118135	-2.35594	0.0184758	0.0929676
ENSG00000003249	1080.54	-0.223976	0.0652046	-3.43497	0.000592615	0.00681412
ENSG00000003393	3812.05	0.0783073	0.0402066	1.94763	0.0514598	0.191084
ENSG00000003400	15.6027	0.315694	0.37116	0.850561	0.395013	0.659085
ENSG00000003402	2569.01	0.12588	0.0450244	2.79582	0.0051769	0.0370027
ENSG00000003436	1089.78	-0.330308	0.060201	-5.48675	4.09402e-08	2.09915e-06
ENSG00000003509	927.738	-0.0849729	0.0589054	-1.44253	0.149153	0.377087
ENSG00000003756	9859.09	0.173497	0.0442026	3.92504	8.67147e-05	0.00147603
ENSG00000003987	344.087	0.161554	0.0971234	1.66339	0.0962338	0.287612
ENSG00000003989	6200.55	0.133259	0.0508122	2.62257	0.00872689	0.0547101
ENSG00000004059	2325.09	-0.345075	0.0746664	-4.62155	3.80877e-06	0.000107848
ENSG00000004139	4019.36	-0.0752342	0.041783	-1.80059	0.0717672	0.23756
ENSG00000004142	5459.35	-0.0618021	0.0552837	-1.11791	0.263606	0.528981
ENSG00000004399	2389.63	-0.0432736	0.0937853	-0.461412	0.644503	0.833248
ENSG00000004455	3219.82	0.117787	0.0369009	3.19197	0.00141304	0.0136911
ENSG00000004468	608.736	-0.334355	0.0736666	-4.53876	5.65856e-06	0.000150759
ENSG00000004478	5186.61	-0.0798139	0.0443781	-1.7985	0.0720981	0.238498
ENSG00000004487	7011.69	0.00460204	0.0298498	0.154173	0.877473	0.948773
ENSG00000004534	10432.6	0.272172	0.0398699	6.82651	8.70049e-12	1.05092e-09
ENSG00000004660	446.287	-0.0448473	0.0754691	-0.594246	0.552347	0.776302
ENSG00000004700	1920.07	0.0668048	0.0588476	1.13522	0.256285	0.520421
ENSG00000004766	1139.66	0.00538295	0.0581677	0.0925419	0.926267	0.970295
ENSG00000004776	30.5917	0.541994	0.283552	1.91145	0.0559474	0.201928
ENSG00000004777	2775.4	-0.207437	0.055771	-3.71944	0.000199668	0.00289368
ENSG00000004779	1421.17	-0.00839268	0.0625257	-0.134228	0.893223	0.954565
ENSG00000004799	1878.4	0.145757	0.0576192	2.52965	0.0114175	0.0659011
ENSG00000004838	1801.9	-0.219042	0.0667747	-3.28031	0.00103692	0.010629
ENSG00000004848	260.055	-0.22532	0.117035	-1.92523	0.0542006	0.197501
ENSG00000004864	1508.26	0.118096	0.052514	2.24886	0.0245215	0.113521
ENSG00000004866	756.554	0.0687214	0.058525	1.17422	0.240305	0.501783
ENSG00000004897	3828.2	0.0888504	0.0486481	1.82639	0.0677917	0.22873
ENSG00000004939	3.21893	-0.0822144	0.912993	-0.0900493	0.928248	0.971285
ENSG00000004948	61.6327	0.283242	0.1876	1.50982	0.13109	0.34866
ENSG00000004961	609.311	-0.108765	0.0656538	-1.65665	0.0975911	0.28959
ENSG00000004975	3896.09	-0.1851	0.0498938	-3.70987	0.000207365	0.00297365
ENSG00000005007	6697.09	0.0298567	0.0478033	0.624574	0.532251	0.761562
ENSG00000005020	133.43	-0.0697117	0.122898	-0.567232	0.570557	0.788615
ENSG00000005022	4258.14	0.0454448	0.0557443	0.815236	0.414937	0.676062
ENSG00000005059	903.465	-0.112506	0.0637081	-1.76596	0.0774034	0.249831
ENSG00000005075	1143.68	-0.136497	0.0828291	-1.64794	0.0993654	0.29308
ENSG00000005100	1807.43	0.121102	0.0438731	2.76027	0.00577534	0.0400939
ENSG00000005102	5.07686	-2.8122	1.08243	-2.59805	0.00937559	0.0573958
ENSG00000005108	531.113	0.010164	0.0746412	0.136171	0.891686	0.953876
ENSG00000005156	2095.02	0.0533588	0.0390341	1.36698	0.171632	0.41087
ENSG00000005175	1587.44	-0.301232	0.0579632	-5.19696	2.02577e-07	8.67043e-06
ENSG00000005187	10.7638	-0.295494	0.414326	-0.713191	0.475727	0.721532
ENSG00000005189	226.915	0.0914751	0.0935134	0.978202	0.327974	0.596741
ENSG00000005194	2525.6	-0.112228	0.0504532	-2.22439	0.0261222	0.118915
ENSG00000005206	5120.75	-0.0353398	0.0489421	-0.722073	0.47025	0.717425
ENSG00000005238	2263.89	-0.0852814	0.04706	-1.81218	0.0699579	0.233602
ENSG00000005243	172.642	0.171346	0.113406	1.51091	0.130812	0.348186
ENSG00000005249	2043.69	-0.210143	0.0580956	-3.61719	0.000297823	0.00396739
ENSG00000005302	1552.51	-0.139855	0.0455749	-3.06868	0.00215007	0.0189007
ENSG00000005339	6812.5	0.00837047	0.0469673	0.178219	0.858551	0.940332
ENSG00000005379	4642.51	-0.00580951	0.0574261	-0.101165	0.919419	0.967064
ENSG00000005421	4.18464	0.372686	0.77544	0.480612	0.630792	0.824087
ENSG00000005436	939.356	0.0564763	0.0535057	1.05552	0.291188	0.559966
ENSG00000005448	1300	-0.184379	0.0602408	-3.0607	0.00220817	0.01929
ENSG00000005469	950.118	0.0174706	0.059022	0.296001	0.767229	0.898474
ENSG00000005471	73.2257	-0.271579	0.214862	-1.26397	0.206241	0.459335
ENSG00000005483	5547.91	0.00562463	0.0377133	0.149142	0.881442	0.950171
ENSG00000005486	11886.5	-0.156592	0.0609701	-2.56834	0.0102187	0.061007
ENSG00000005513	3341.57	0.120728	0.059667	2.02336	0.0430359	0.168338
ENSG00000005700	3364.7	0.0918014	0.0542057	1.69357	0.0903464	0.275971
ENSG00000005801	2084.36	0.0217637	0.0605391	0.359498	0.719222	0.872477
ENSG00000005810	5358.51	0.0504125	0.0557627	0.904053	0.365967	0.632667
ENSG00000005812	1636.52	-0.0804298	0.054221	-1.48337	0.137976	0.359285
ENSG00000005882	1967.06	-0.100691	0.051986	-1.93689	0.0527592	0.194187
ENSG00000005884	1292.1	-0.577467	0.15254	-3.78566	0.000153299	0.00234703
ENSG00000005889	3383.44	0.186658	0.0469727	3.97376	7.07463e-05	0.00125702
ENSG00000005893	10869.2	-0.00282657	0.0502986	-0.0561957	0.955186	0.982773
ENSG00000005961	558.088	0.244025	0.111185	2.19476	0.028181	0.125446
ENSG00000005981	384.016	0.00668458	0.0875858	0.0763204	0.939164	0.976039
ENSG00000006007	4966.82	-0.207338	0.0300111	-6.90873	4.89024e-12	6.14312e-10
ENSG00000006015	1043.24	0.0782332	0.0852512	0.917679	0.358787	0.626071
ENSG00000006016	258.201	0.318257	0.124935	2.54737	0.0108537	0.0636277
ENSG00000006025	1334.29	-0.104105	0.0484859	-2.14711	0.0317842	0.136835
ENSG00000006042	3771.09	-0.0656804	0.045098	-1.45639	0.145285	0.371326
ENSG00000006047	261.759	-0.039175	0.105924	-0.369842	0.7115	0.868783
ENSG00000006062	1116.3	-0.0457068	0.0667293	-0.684959	0.49337	0.734022
ENSG00000006071	63.7107	0.210722	0.200145	1.05285	0.29241	0.561348
ENSG00000006116	124.871	0.194835	0.132436	1.47116	0.141247	0.364859
ENSG00000006118	17427.3	-0.291613	0.0796765	-3.65996	0.000252254	0.00347839
ENSG00000006125	15510.9	0.0127493	0.0293796	0.433951	0.664324	0.84543
ENSG00000006128	106.969	0.0583386	0.131915	0.442245	0.658312	0.842321
ENSG00000006194	790.808	0.0253921	0.0659119	0.385243	0.700058	0.863149
ENSG00000006210	3732.38	-0.229036	0.0590108	-3.88126	0.000103918	0.00171314
ENSG00000006282	4137.72	0.175487	0.055115	3.18402	0.00145243	0.0139652
ENSG00000006283	1716.74	0.111619	0.0609838	1.83031	0.0672034	0.227274
ENSG00000006327	1877.65	0.0505307	0.15963	0.316549	0.751586	0.890804
ENSG00000006432	1634.27	-0.0625095	0.0644541	-0.96983	0.332131	0.600156
ENSG00000006451	2106.6	-0.106528	0.0481554	-2.21217	0.026955	0.121518
ENSG00000006453	17.7431	-0.458528	0.325992	-1.40656	0.159557	0.39251
ENSG00000006459	493.519	-0.00881994	0.0930348	-0.0948026	0.924472	0.969545
ENSG00000006468	2387.4	-0.0146281	0.0506402	-0.288864	0.772685	0.901125
ENSG00000006530	1633.05	0.194143	0.0459457	4.22548	2.38434e-05	0.000502974
ENSG00000006534	795.028	0.540925	0.0561089	9.64063	5.38565e-22	2.08168e-19
ENSG00000006555	3.42858	-0.536221	1.06451	-0.503726	0.614454	0.8149
ENSG00000006576	953.93	-0.0590193	0.0674784	-0.87464	0.38177	0.647381
ENSG00000006607	2053.53	0.0173356	0.0491662	0.352592	0.724394	0.875301
ENSG00000006611	230.342	0.200071	0.107408	1.86272	0.0625017	0.216765
ENSG00000006625	305.201	-0.187362	0.111452	-1.6811	0.0927441	0.280499
ENSG00000006634	403.933	-0.0822547	0.0703661	-1.16895	0.242422	0.504341
ENSG00000006638	9.74765	-0.569176	0.451903	-1.25951	0.207847	0.461401
ENSG00000006652	604.366	0.215923	0.0847993	2.54628	0.0108878	0.0637189
ENSG00000006695	521.529	0.123745	0.0706262	1.75211	0.0797541	0.254851
ENSG00000006704	2375.31	0.0412994	0.0505504	0.816994	0.413932	0.674949
ENSG00000006712	2764.28	-0.0362444	0.0460129	-0.787701	0.430872	0.689087
ENSG00000006715	5205.44	0.0206086	0.0435391	0.473336	0.635974	0.827761
ENSG00000006740	415.537	-0.0130183	0.0730446	-0.178225	0.858547	0.940332
ENSG00000006744	2825.59	-0.0331327	0.0494169	-0.670473	0.502557	0.740672
ENSG00000006747	11.1183	-1.04946	0.449559	-2.33442	0.0195735	0.0967851
ENSG00000006756	1610.92	0.024191	0.0478926	0.505111	0.613481	0.814562
ENSG00000006757	304.175	-0.291322	0.0840457	-3.46623	0.000527811	0.00621402
ENSG00000006831	3843.89	-0.0221058	0.0346012	-0.638875	0.522904	0.755594
ENSG00000006837	60.4824	0.094609	0.183833	0.514646	0.6068	0.809657
ENSG00000007001	6.10024	-0.394606	0.678019	-0.581998	0.560568	0.782048
ENSG00000007047	4272.06	-0.00657321	0.0479734	-0.137018	0.891017	0.953565
ENSG00000007062	13305.7	0.0277931	0.0383643	0.724453	0.468788	0.7165
ENSG00000007080	2385.21	-0.212972	0.0730037	-2.91727	0.00353107	0.0276283
ENSG00000007168	13655.2	-0.00711479	0.0383453	-0.185545	0.852801	0.9387
ENSG00000007171	38.9236	0.297896	0.197712	1.50672	0.131884	0.349611
ENSG00000007174	822.535	0.0363979	0.0744414	0.488947	0.624879	0.820458
ENSG00000007202	9896.47	-0.00624615	0.0345845	-0.180606	0.856677	0.939838
ENSG00000007237	5269.6	0.00380817	0.0443786	0.0858111	0.931617	0.972573
ENSG00000007255	400.867	-0.238486	0.0859593	-2.77441	0.00553022	0.0387525
ENSG00000007264	25.1525	-0.566883	0.353153	-1.60521	0.108448	0.309866
ENSG00000007314	7.64686	0.909977	0.514831	1.76752	0.0771404	0.249174
ENSG00000007341	688.926	0.110069	0.0642436	1.71331	0.0866558	0.268943
ENSG00000007350	1181.02	0.0470606	0.0599252	0.785323	0.432264	0.690238
ENSG00000007372	1133.3	0.119694	0.0535634	2.23463	0.0254419	0.116664
ENSG00000007376	881.883	-0.170762	0.0817903	-2.0878	0.0368159	0.151534
ENSG00000007384	2627.88	-0.2058	0.0555829	-3.70259	0.000213412	0.00304257
ENSG00000007392	4232.9	0.134198	0.0339274	3.95544	7.6395e-05	0.00133659
ENSG00000007402	1876.66	0.122594	0.0615214	1.99271	0.0462931	0.177622
ENSG00000007516	25672.5	-0.174676	0.0607338	-2.87609	0.00402629	0.0305763
ENSG00000007520	1496.29	-0.182952	0.0793582	-2.30539	0.0211447	0.101926
ENSG00000007541	4049.36	-0.0337587	0.0612635	-0.551042	0.581605	0.795008
ENSG00000007545	1593.61	-0.0303815	0.0554874	-0.547538	0.584009	0.796391
ENSG00000007866	2428.91	-0.13683	0.0481318	-2.84283	0.00447147	0.0331097
ENSG00000007923	3317.33	0.0293944	0.0388557	0.7565	0.449349	0.702098
ENSG00000007944	1099.26	-0.136139	0.0474138	-2.87129	0.00408803	0.0308524
ENSG00000007968	450.073	-0.0711445	0.0873292	-0.81467	0.415261	0.676364
ENSG00000008018	3312.66	-0.0811358	0.0536118	-1.51339	0.13018	0.347201
ENSG00000008056	418.728	0.11937	0.0989598	1.20624	0.227724	0.486343
ENSG00000008083	2963.58	0.0769299	0.0408595	1.88279	0.0597284	0.210835
ENSG00000008086	867.452	0.168242	0.0710222	2.36886	0.017843	0.0909119
ENSG00000008118	75.7608	0.179366	0.181111	0.990368	0.321994	0.590668
ENSG00000008128	66.9815	-0.151694	0.184169	-0.823667	0.410129	0.671817
ENSG00000008130	4680.59	-0.0649274	0.0402398	-1.61351	0.106633	0.306458
ENSG00000008196	298.867	0.0950525	0.0994509	0.955773	0.339187	0.606917
ENSG00000008226	356.198	-0.0368189	0.100311	-0.367046	0.713584	0.869928
ENSG00000008256	1657.12	-0.0042186	0.0466878	-0.0903576	0.928003	0.971244
ENSG00000008277	536.749	0.133574	0.07602	1.7571	0.0789015	0.252964
ENSG00000008282	2690.77	-0.0141108	0.0532237	-0.265123	0.790915	0.90906
ENSG00000008283	3108.12	-0.00758445	0.0499697	-0.151781	0.87936	0.94946
ENSG00000008294	18442.7	0.0666181	0.04387	1.51853	0.12888	0.345317
ENSG00000008300	4229.7	0.0106331	0.0504432	0.210794	0.833048	0.928986
ENSG00000008311	5606.51	0.0221212	0.0529909	0.417454	0.676347	0.851756
ENSG00000008323	49.8268	-0.0315921	0.251557	-0.125587	0.900059	0.957533
ENSG00000008324	410.783	-0.0293358	0.0693716	-0.422879	0.672384	0.850237
ENSG00000008382	934.518	-0.208149	0.0673488	-3.09061	0.00199746	0.0177769
ENSG00000008394	2105.58	-0.181428	0.0692376	-2.62037	0.00878352	0.0549268
ENSG00000008405	3955.17	-0.100339	0.0388769	-2.58096	0.00985274	0.0594441
ENSG00000008441	10458.8	0.0286735	0.0491241	0.583695	0.559425	0.781094
ENSG00000008513	919.043	0.189166	0.072169	2.62115	0.00876346	0.0548787
ENSG00000008516	28.8493	-0.0278331	0.302381	-0.0920464	0.926661	0.970586
ENSG00000008517	36.4728	0.595024	0.33659	1.7678	0.0770946	0.249122
ENSG00000008710	18760.7	-0.00470496	0.0628643	-0.0748431	0.94034	0.976647
ENSG00000008735	4174.29	-0.124715	0.0590833	-2.11084	0.0347865	0.145919
ENSG00000008838	4819.21	0.0429362	0.0394062	1.08958	0.275898	0.542978
ENSG00000008853	19262.7	-0.197104	0.0476267	-4.13852	3.49552e-05	0.000693693
ENSG00000008869	1851.4	-0.0938505	0.0456777	-2.05463	0.0399152	0.160222
ENSG00000008952	7518.66	0.0973102	0.0414721	2.3464	0.0189557	0.0947745
ENSG00000008988	11965	-0.038439	0.0374386	-1.02672	0.304552	0.573662
ENSG00000009307	18454	0.130742	0.0357689	3.65518	0.000257003	0.00353418
ENSG00000009335	4454.7	-0.0165847	0.0314935	-0.526606	0.598467	0.805523
ENSG00000009413	2894.33	0.022291	0.052482	0.424736	0.671029	0.849483
ENSG00000009694	3153.87	0.109835	0.0786388	1.39671	0.162502	0.397381
ENSG00000009709	917.53	0.0526628	0.0730265	0.721147	0.470819	0.717703
ENSG00000009724	64.9901	-0.0795247	0.199776	-0.398069	0.690579	0.858399
ENSG00000009765	3.26097	0.136782	1.00032	0.136738	0.891238	0.953758
ENSG00000009780	970.086	-0.117077	0.0464282	-2.52169	0.0116793	0.0670551
ENSG00000009830	2977.75	0.0646598	0.0427706	1.51178	0.130589	0.347842
ENSG00000009844	3161.65	-0.0891247	0.0501213	-1.77818	0.0753742	0.245481
ENSG00000009950	16.5126	0.296432	0.436586	0.678976	0.497153	0.736999
ENSG00000009954	8529.67	-0.0120609	0.0311527	-0.387154	0.698642	0.862418
ENSG00000010017	2859.24	0.176482	0.0449272	3.92818	8.55917e-05	0.00145996
ENSG00000010030	51.8787	0.0316924	0.230851	0.137285	0.890806	0.953543
ENSG00000010072	930.302	-0.0727358	0.054656	-1.33079	0.183257	0.428014
ENSG00000010165	1579.84	0.0156052	0.0545395	0.286126	0.774782	0.901809
ENSG00000010219	467.705	-0.133425	0.0781979	-1.70625	0.0879611	0.271691
ENSG00000010244	6905.46	0.0921903	0.0390304	2.36201	0.018176	0.0920129
ENSG00000010256	5398.07	-0.093582	0.0515715	-1.81461	0.0695842	0.232756
ENSG00000010270	3083.59	-0.199182	0.0474999	-4.19332	2.74905e-05	0.000566589
ENSG00000010278	3434.22	-0.0414876	0.0714324	-0.580795	0.561379	0.782347
ENSG00000010282	35.085	0.169737	0.307359	0.552244	0.580781	0.794607
ENSG00000010292	3290.91	-0.055644	0.044616	-1.24718	0.212333	0.467173
ENSG00000010295	1458.2	-0.0514389	0.0553944	-0.928593	0.3531	0.621129
ENSG00000010310	61.981	-0.0301813	0.16808	-0.179566	0.857494	0.939967
ENSG00000010318	326.755	0.0373355	0.0883068	0.422793	0.672446	0.850237
ENSG00000010319	53.7231	0.190331	0.169633	1.12201	0.261858	0.527029
ENSG00000010322	13999.2	5.55914e-05	0.0388405	0.00143127	0.998858	1
ENSG00000010327	168.101	0.294908	0.303293	0.972352	0.330876	0.599086
ENSG00000010361	1722.74	-0.0824483	0.0662918	-1.24372	0.213603	0.46859
ENSG00000010379	102.997	-0.705175	0.244967	-2.87865	0.0039938	0.0303878
ENSG00000010404	1358.62	0.130031	0.0621418	2.09248	0.0363954	0.150299
ENSG00000010539	620.522	0.0285383	0.0619266	0.460841	0.644913	0.833434
ENSG00000010610	38.1957	0.167219	0.241961	0.6911	0.489503	0.731425
ENSG00000010626	1069.93	0.0146605	0.0558964	0.262281	0.793105	0.910409
ENSG00000010671	37.9912	-0.798863	0.239107	-3.34103	0.000834694	0.00893898
ENSG00000010704	422.231	0.177094	0.0755946	2.34268	0.0191459	0.0953767
ENSG00000010803	1605.51	0.124938	0.0416794	2.9976	0.00272119	0.0226456
ENSG00000010810	20665	0.0492584	0.0207447	2.3745	0.0175728	0.0899731
ENSG00000010818	2282.45	-0.147008	0.0558005	-2.63452	0.00842557	0.0532807
ENSG00000010932	7.90638	0.289081	0.493568	0.585696	0.55808	0.779952
ENSG00000011007	3375.5	0.0706422	0.0317346	2.22603	0.0260121	0.118608
ENSG00000011009	2760.01	-0.203815	0.0622935	-3.27185	0.00106848	0.0108947
ENSG00000011021	6421.83	-0.0392414	0.0403976	-0.97138	0.331359	0.599592
ENSG00000011028	49568.6	-0.0585409	0.0474502	-1.23373	0.217302	0.473194
ENSG00000011083	6.64811	1.16285	0.677566	1.71622	0.0861215	0.267882
ENSG00000011105	2234.8	-0.0939476	0.055321	-1.69823	0.0894649	0.274379
ENSG00000011114	2074.3	0.194019	0.0490771	3.95334	7.70665e-05	0.00134647
ENSG00000011132	905.545	-0.0255675	0.0665034	-0.384454	0.700642	0.863184
ENSG00000011143	1226.06	0.0918415	0.0444411	2.06659	0.0387728	0.156997
ENSG00000011198	903.304	0.0196641	0.0632155	0.311064	0.755752	0.892891
ENSG00000011201	664.839	-0.0354896	0.0620946	-0.57154	0.567633	0.786783
ENSG00000011243	8855.1	0.101063	0.0445746	2.26729	0.0233726	0.109841
ENSG00000011258	1419.61	0.076694	0.0534325	1.43534	0.15119	0.380305
ENSG00000011260	1830.08	-0.0903378	0.0484669	-1.86391	0.0623346	0.216477
ENSG00000011275	5184.17	-0.0827251	0.0335892	-2.46285	0.0137839	0.0755908
ENSG00000011295	2579.28	0.107302	0.0361867	2.96522	0.00302466	0.0246056
ENSG00000011304	12002.8	-0.0479316	0.0428566	-1.11842	0.263389	0.528881
ENSG00000011332	1001.91	-0.185579	0.0563275	-3.29463	0.000985499	0.0102313
ENSG00000011347	624.699	-0.188748	0.0695661	-2.71322	0.00666333	0.0445712
ENSG00000011376	3148.93	-0.0504807	0.0405844	-1.24385	0.213556	0.46859
ENSG00000011405	5865.48	0.0352214	0.048786	0.721956	0.470322	0.717466
ENSG00000011422	269.028	-0.179393	0.121081	-1.4816	0.138447	0.360178
ENSG00000011426	1734.93	-0.146462	0.0518748	-2.82337	0.00475215	0.0346167
ENSG00000011451	4781.59	-0.124334	0.0547961	-2.26903	0.0232663	0.109404
ENSG00000011454	6720.58	-0.000305288	0.0315802	-0.00966709	0.992287	0.997408
ENSG00000011465	4700.57	0.0390563	0.107227	0.36424	0.715679	0.871201
ENSG00000011478	711.306	0.150958	0.0887067	1.70177	0.0887987	0.273272
ENSG00000011485	4141.91	-0.0116181	0.0419696	-0.276822	0.781917	0.905291
ENSG00000011523	2504.86	0.0869564	0.0432595	2.01011	0.0444194	0.172354
ENSG00000011566	1537.79	0.0693524	0.0647909	1.0704	0.284438	0.552387
ENSG00000011638	794.188	-0.261774	0.0636828	-4.11059	3.94642e-05	0.000769199
ENSG00000011677	557.866	-0.116806	0.0718156	-1.62648	0.103848	0.301508
ENSG00000012048	1167.7	0.0726046	0.060747	1.1952	0.23201	0.49186
ENSG00000012061	3425.78	0.0435894	0.0457652	0.952458	0.340865	0.608521
ENSG00000012171	2494.82	-0.0489454	0.0676192	-0.723838	0.469165	0.716684
ENSG00000012174	1992.59	-0.0480954	0.0495329	-0.97098	0.331558	0.59976
ENSG00000012211	327.733	-0.0201441	0.0938816	-0.214569	0.830103	0.927227
ENSG00000012232	12035.4	-0.0241493	0.0442194	-0.546123	0.584981	0.796935
ENSG00000012504	8.74407	-0.766074	0.479935	-1.5962	0.110443	0.313623
ENSG00000012660	5941.6	-0.0841416	0.0578429	-1.45466	0.145764	0.372013
ENSG00000012779	18.9725	0.812089	0.345492	2.35053	0.0187466	0.0939725
ENSG00000012822	3938.41	0.0626451	0.0418816	1.49577	0.134715	0.354109
ENSG00000012963	1405.95	-0.209518	0.0549302	-3.81426	0.000136592	0.0021435
ENSG00000012983	3227.15	0.0449603	0.045038	0.998274	0.318146	0.587512
ENSG00000013016	1583.77	0.0486571	0.0484653	1.00396	0.3154	0.584937
ENSG00000013275	3709.72	-0.0672505	0.0446992	-1.50451	0.13245	0.350649
ENSG00000013288	2792.09	-0.317129	0.0601855	-5.2692	1.37021e-07	6.12549e-06
ENSG00000013293	226.982	0.253282	0.121048	2.09242	0.0364013	0.150299
ENSG00000013297	59.7435	0.0272896	0.207538	0.131492	0.895386	0.955296
ENSG00000013306	6911.38	-0.280304	0.0555205	-5.04866	4.44924e-07	1.68094e-05
ENSG00000013364	3220.24	0.0527561	0.0678878	0.777107	0.437095	0.693538
ENSG00000013374	2030.11	-0.0438674	0.0371605	-1.18048	0.237808	0.498793
ENSG00000013375	3853.68	0.0454633	0.0438921	1.0358	0.300297	0.569881
ENSG00000013392	733.383	0.056221	0.0569821	0.986644	0.323817	0.592337
ENSG00000013441	2941.01	-0.12102	0.0602141	-2.00983	0.0444496	0.172418
ENSG00000013503	736.416	0.0516995	0.0593192	0.871548	0.383455	0.649011
ENSG00000013523	1614.78	0.0752769	0.0466741	1.61282	0.106784	0.306714
ENSG00000013561	1929.4	0.0654696	0.0471127	1.38964	0.164638	0.400424
ENSG00000013563	999.747	0.059428	0.0554406	1.07192	0.283755	0.55181
ENSG00000013573	1815.49	-0.100544	0.0504986	-1.99102	0.0464789	0.178144
ENSG00000013583	1184.06	-0.115249	0.0527349	-2.18543	0.028857	0.127732
ENSG00000013588	66.4068	-0.0198885	0.213369	-0.0932118	0.925735	0.970164
ENSG00000013619	1216.96	0.045418	0.0472075	0.962095	0.336002	0.604015
ENSG00000013810	2812.72	0.0338874	0.0660958	0.512701	0.60816	0.81047
ENSG00000014123	1411.86	-0.0272391	0.0546973	-0.497996	0.618487	0.817061
ENSG00000014138	157.8	-0.139544	0.139354	-1.00136	0.316652	0.586131
ENSG00000014164	1505.03	0.0351888	0.0617055	0.57027	0.568494	0.787405
ENSG00000014216	6844.88	-0.169465	0.0443963	-3.8171	0.00013503	0.00212429
ENSG00000014257	4.73184	-0.23706	0.825824	-0.287059	0.774068	0.901624
ENSG00000014641	3965.1	-0.0895547	0.0475587	-1.88303	0.0596957	0.210764
ENSG00000014824	4255.5	-0.114736	0.0387095	-2.96403	0.00303637	0.024646
ENSG00000014914	1618.48	-0.0164187	0.0471437	-0.348268	0.727639	0.87688
ENSG00000014919	1339.9	-0.146887	0.0457943	-3.20753	0.0013388	0.0131083
ENSG00000015133	2524.83	-0.215325	0.0512959	-4.19772	2.6962e-05	0.000556609
ENSG00000015153	867.201	-0.0402637	0.0670196	-0.600775	0.54799	0.772815
ENSG00000015171	5548.89	0.0305162	0.0376261	0.81104	0.417343	0.678004
ENSG00000015285	87.5784	0.253771	0.164296	1.5446	0.122444	0.335035
ENSG00000015413	14.364	0.631086	0.367414	1.71764	0.0858624	0.267643
ENSG00000015475	503.264	0.114122	0.0925033	1.23371	0.21731	0.473194
ENSG00000015479	310.887	-0.154246	0.114717	-1.34458	0.178761	0.421763
ENSG00000015520	22.017	-0.156803	0.414947	-0.377888	0.705514	0.864988
ENSG00000015532	3431.72	-0.0277642	0.0529518	-0.524329	0.60005	0.80653
ENSG00000015568	18.6494	0.0242834	0.275244	0.088225	0.929698	0.971989
ENSG00000015592	1068.99	-0.116526	0.0745185	-1.56372	0.117883	0.326393
ENSG00000015676	4632.89	0.0201631	0.0382867	0.526635	0.598447	0.805523
ENSG00000016391	1529.4	-0.0966249	0.0557951	-1.73178	0.0833122	0.262364
ENSG00000016402	46.6505	-0.269032	0.216646	-1.2418	0.214309	0.469484
ENSG00000016864	2812.8	0.00301257	0.0355973	0.0846292	0.932556	0.973124
ENSG00000017260	5324.26	0.05035	0.0383935	1.31142	0.189716	0.436686
ENSG00000017427	848.533	-0.462381	0.117591	-3.9321	8.42084e-05	0.00144216
ENSG00000017483	57.2923	0.209931	0.214203	0.980058	0.327058	0.595624
ENSG00000017797	2270.42	-0.156438	0.0412679	-3.79079	0.000150168	0.00230907
ENSG00000018189	12016.3	-0.0147016	0.0384954	-0.381906	0.702531	0.86373
ENSG00000018236	1375.02	0.0288628	0.0648979	0.444742	0.656506	0.841308
ENSG00000018280	9.96136	-0.381929	0.44692	-0.854581	0.392783	0.657666
ENSG00000018408	7469.55	-0.124657	0.0358453	-3.47765	0.000505821	0.00600579
ENSG00000018510	2640.68	-0.00446176	0.0503333	-0.0886445	0.929364	0.971877
ENSG00000018610	766.561	-0.045776	0.0645344	-0.709327	0.478122	0.723547
ENSG00000018625	25657	0.0480068	0.0503361	0.953725	0.340223	0.607862
ENSG00000018699	646.484	0.0392189	0.066663	0.588315	0.556321	0.778651
ENSG00000018869	154.069	0.2412	0.150127	1.60664	0.108134	0.309269
ENSG00000019102	8.97602	-0.234149	0.517257	-0.452675	0.650782	0.837315
ENSG00000019144	8214.49	-0.0853851	0.0422453	-2.02117	0.0432619	0.168912
ENSG00000019169	582.881	-0.137216	0.0737741	-1.85995	0.0628927	0.217497
ENSG00000019186	4.97489	0.0418621	0.682727	0.0613161	0.951107	0.980534
ENSG00000019485	743.155	0.244555	0.0654899	3.73424	0.000188285	0.00275348
ENSG00000019505	1365.6	0.0870351	0.0680496	1.279	0.200899	0.451829
ENSG00000019549	196.786	-0.142507	0.116156	-1.22686	0.219875	0.47621
ENSG00000019582	637.596	-0.0903304	0.237845	-0.379787	0.704103	0.864102
ENSG00000019991	204.547	-0.390417	0.118825	-3.28565	0.00101747	0.0104809
ENSG00000019995	2562.73	0.179449	0.0381384	4.7052	2.5362e-06	7.64939e-05
ENSG00000020129	3114.91	0.00402065	0.0602776	0.0667022	0.946819	0.979072
ENSG00000020181	378.215	-0.255729	0.10244	-2.49636	0.0125474	0.0706819
ENSG00000020256	869.9	0.129715	0.06278	2.06619	0.0388109	0.157103
ENSG00000020426	451.93	0.0298535	0.0793281	0.37633	0.706672	0.865816
ENSG00000020577	2269.4	-0.130396	0.0510463	-2.55446	0.0106352	0.0627965
ENSG00000020633	47.6339	1.21061	0.251667	4.81035	1.50664e-06	4.82791e-05
ENSG00000020922	988.136	-0.0319471	0.0562192	-0.568259	0.569859	0.78825
ENSG00000021300	4911.22	-0.0838986	0.0428953	-1.95589	0.0504779	0.188749
ENSG00000021355	209.497	0.240445	0.113141	2.12517	0.0335721	0.142309
ENSG00000021488	41.0903	-0.643902	0.23422	-2.74913	0.0059753	0.041141
ENSG00000021574	1670.97	0.0577702	0.0479993	1.20356	0.228758	0.487826
ENSG00000021645	689.713	0.0981528	0.0733939	1.33734	0.181111	0.424938
ENSG00000021762	13103.4	-0.203306	0.0535428	-3.79707	0.000146418	0.00226273
ENSG00000021776	3230.56	-0.0115547	0.0427403	-0.270348	0.786893	0.908
ENSG00000021826	1170.08	0.0763306	0.0529004	1.44291	0.149046	0.376917
ENSG00000022267	15373.6	-0.117792	0.0316543	-3.72119	0.000198286	0.0028763
ENSG00000022277	2043.2	-0.0164051	0.0539063	-0.304325	0.76088	0.895421
ENSG00000022355	62.1957	0.146102	0.169445	0.862242	0.388554	0.654249
ENSG00000022567	2141.87	0.00355317	0.0565108	0.0628758	0.949865	0.980139
ENSG00000022840	6352.83	-0.047832	0.037644	-1.27064	0.203856	0.456194
ENSG00000022976	532.404	0.136465	0.0699014	1.95225	0.0509089	0.189824
ENSG00000023041	1729.07	-0.0609203	0.0468449	-1.30047	0.19344	0.441898
ENSG00000023171	697.251	0.31469	0.0738173	4.26309	2.01623e-05	0.000435561
ENSG00000023191	4922.63	-0.0669383	0.0616611	-1.08558	0.277663	0.545013
ENSG00000023228	6543.14	0.0271131	0.0351304	0.771785	0.440242	0.695647
ENSG00000023287	4310.2	0.141529	0.0400833	3.53088	0.00041418	0.00510842
ENSG00000023318	2288.41	0.0117634	0.049513	0.237583	0.812205	0.917852
ENSG00000023330	3248.01	0.00626372	0.0419025	0.149483	0.881172	0.950113
ENSG00000023445	206.303	1.07121	0.164923	6.4952	8.29241e-11	8.13822e-09
ENSG00000023516	5639.57	0.0843827	0.0594971	1.41827	0.156113	0.387364
ENSG00000023572	812.523	-0.258703	0.0585434	-4.419	9.91573e-06	0.000240931
ENSG00000023608	444.545	0.0163623	0.0843144	0.194063	0.846126	0.935555
ENSG00000023697	811.686	-0.163348	0.0506865	-3.22271	0.00126984	0.0125063
ENSG00000023734	8552.47	-0.180081	0.0404134	-4.45599	8.35085e-06	0.000208095
ENSG00000023839	42.9301	-0.178195	0.214467	-0.830873	0.406045	0.668133
ENSG00000023892	98.4995	0.697324	0.18314	3.80761	0.000140317	0.002191
ENSG00000023902	1926.91	-0.180625	0.0550449	-3.28142	0.00103287	0.0105961
ENSG00000023909	1591.75	-0.133736	0.0681993	-1.96096	0.0498833	0.187134
ENSG00000024048	2885.83	0.0407529	0.0518807	0.785511	0.432154	0.690158
ENSG00000024422	3356.78	0.176196	0.063062	2.79401	0.00520582	0.0371776
ENSG00000024526	653.315	0.101814	0.070339	1.44747	0.147764	0.375039
ENSG00000024862	263.807	0.123268	0.0867392	1.42114	0.155277	0.386142
ENSG00000025039	3586.03	-0.268078	0.0423443	-6.33089	2.43744e-10	2.19557e-08
ENSG00000025156	1305.57	-0.0735294	0.050362	-1.46002	0.144285	0.369853
ENSG00000025293	2567.76	0.119758	0.0442164	2.70845	0.00675988	0.0450611
ENSG00000025423	173.177	-0.142628	0.113013	-1.26205	0.206931	0.460123
ENSG00000025434	659.627	-0.0203086	0.0738037	-0.27517	0.783185	0.906196
ENSG00000025708	177.37	0.30638	0.122058	2.51012	0.012069	0.0688015
ENSG00000025770	2422.85	-0.204096	0.0485301	-4.20555	2.6045e-05	0.000541665
ENSG00000025772	2676.88	-0.443029	0.0562116	-7.88145	3.23603e-15	6.02236e-13
ENSG00000025796	5632.08	0.188535	0.0372175	5.06576	4.06778e-07	1.55554e-05
ENSG00000025800	4881.45	0.0556408	0.0389815	1.42736	0.153475	0.383434
ENSG00000026025	144419	0.0794987	0.0506363	1.56999	0.116416	0.324092
ENSG00000026036	473.247	0.225912	0.0909947	2.48269	0.0130394	0.0728004
ENSG00000026103	1011.18	-0.418916	0.0783549	-5.34639	8.9726e-08	4.23736e-06
ENSG00000026297	683.699	0.0262513	0.106776	0.245854	0.805795	0.915392
ENSG00000026508	10727.7	-0.00377464	0.123425	-0.0305824	0.975603	0.991468
ENSG00000026559	1508.49	-0.0419344	0.102195	-0.410336	0.681559	0.853699
ENSG00000026652	10915.4	0.286679	0.0442445	6.47944	9.20664e-11	8.96541e-09
ENSG00000026950	1131.64	0.126445	0.0481815	2.62435	0.00868154	0.0545435
ENSG00000027001	1198.36	0.082846	0.0501997	1.65033	0.098876	0.291953
ENSG00000027075	72.8539	-0.171904	0.206654	-0.831847	0.405495	0.667649
ENSG00000027644	11.0605	-0.251383	0.407398	-0.617047	0.537204	0.764642
ENSG00000027697	1884.02	-0.136371	0.0506542	-2.69219	0.00709839	0.0467961
ENSG00000027847	1288.12	-0.109972	0.0557393	-1.97297	0.0484988	0.183562
ENSG00000027869	4.72878	0.947075	0.685638	1.3813	0.167185	0.404386
ENSG00000028116	148.697	-0.0145687	0.137572	-0.105899	0.915663	0.964696
ENSG00000028137	135.146	0.257962	0.264646	0.974744	0.329687	0.598544
ENSG00000028203	2928.5	-0.00835775	0.0381868	-0.218865	0.826755	0.925455
ENSG00000028277	577.782	0.194373	0.0948746	2.04874	0.0404875	0.161718
ENSG00000028310	3709.62	0.00455887	0.0390655	0.116698	0.907099	0.960877
ENSG00000028528	5119.32	0.0853939	0.0344127	2.48147	0.0130843	0.0729704
ENSG00000028839	480.764	-0.0319814	0.0751082	-0.425804	0.670251	0.848973
ENSG00000029153	1406.76	-0.177931	0.04158	-4.27925	1.87528e-05	0.000410406
ENSG00000029363	8295.04	0.200429	0.0484432	4.13739	3.51273e-05	0.000696009
ENSG00000029364	3656.55	0.100945	0.0362688	2.78324	0.00538191	0.038005
ENSG00000029534	295.857	-0.104936	0.100104	-1.04827	0.294516	0.56325
ENSG00000029639	253.563	0.155041	0.0911275	1.70136	0.0888755	0.273305
ENSG00000029725	4804.28	-0.0916716	0.0350421	-2.61604	0.00889554	0.055265
ENSG00000029993	1718.82	0.00206515	0.0470555	0.0438875	0.964994	0.986953
ENSG00000030066	2845.91	-0.0666148	0.0460102	-1.44783	0.147665	0.37493
ENSG00000030110	931.411	-0.279797	0.073893	-3.78651	0.000152778	0.00234393
ENSG00000030304	98.0886	0.0358765	0.148268	0.24197	0.808803	0.916764
ENSG00000030419	697.189	-0.0150196	0.0774371	-0.193959	0.846208	0.935555
ENSG00000030582	10920.6	-0.0465629	0.0690002	-0.674822	0.499789	0.739064
ENSG00000031003	3060.3	0.17437	0.0455423	3.82876	0.000128791	0.00204406
ENSG00000031081	3528.87	0.0257842	0.0433211	0.595188	0.551718	0.775978
ENSG00000031691	469.135	-0.109289	0.0895383	-1.22059	0.222242	0.479197
ENSG00000031698	6805.8	0.114226	0.0498236	2.29262	0.0218702	0.104541
ENSG00000031823	2983.86	0.00778299	0.0418817	0.185833	0.852576	0.938573
ENSG00000032219	2379.65	0.225754	0.0446435	5.05682	4.26298e-07	1.62032e-05
ENSG00000032389	1096.68	0.00492772	0.0616536	0.0799259	0.936296	0.974729
ENSG00000032444	3808	-0.290699	0.0594859	-4.88685	1.02462e-06	3.45073e-05
ENSG00000032742	1245.62	0.147577	0.0529598	2.78658	0.00532675	0.0377728
ENSG00000033011	1450.23	-0.0899695	0.0635071	-1.41669	0.156575	0.388101
ENSG00000033030	1450.38	-0.0113651	0.0520249	-0.218455	0.827074	0.925646
ENSG00000033050	874.161	-0.0382952	0.060886	-0.628965	0.529372	0.759629
ENSG00000033100	3620.48	-0.100472	0.0493047	-2.03779	0.0415712	0.164478
ENSG00000033122	411.7	0.18318	0.114398	1.60125	0.109322	0.311582
ENSG00000033170	1381.8	0.0769669	0.0570688	1.34867	0.177444	0.419981
ENSG00000033178	2942.23	0.0872982	0.0631791	1.38176	0.167046	0.404205
ENSG00000033327	1643.09	0.288011	0.0587199	4.90482	9.3514e-07	3.18785e-05
ENSG00000033627	7941.1	-0.589448	0.0354147	-16.6442	3.33638e-62	1.39705e-58
ENSG00000033800	1952.46	0.0919458	0.0490161	1.87583	0.0606785	0.212858
ENSG00000033867	1949.84	0.142135	0.068231	2.08315	0.0372379	0.152671
ENSG00000034053	3310.73	0.0364265	0.0439196	0.829392	0.406883	0.668926
ENSG00000034152	1599.96	-0.206353	0.056161	-3.6743	0.000238503	0.00332287
ENSG00000034239	1047.73	-0.374526	0.0646467	-5.79342	6.89678e-09	4.31032e-07
ENSG00000034510	15147.9	0.0532718	0.0815517	0.653227	0.51361	0.749314
ENSG00000034533	337.849	-0.0846458	0.0723179	-1.17047	0.241813	0.503548
ENSG00000034677	5033.36	-0.0404338	0.0611745	-0.660958	0.508639	0.745589
ENSG00000034693	423.209	0.533153	0.0874236	6.0985	1.07069e-09	7.96495e-08
ENSG00000034713	3980.65	-0.0920542	0.0442909	-2.0784	0.0376726	0.15375
ENSG00000035115	1658.09	0.227284	0.0542587	4.18888	2.80329e-05	0.000574937
ENSG00000035141	1345.58	-0.0186453	0.0497707	-0.374624	0.70794	0.866525
ENSG00000035403	9476.12	-0.249113	0.0547817	-4.54738	5.43182e-06	0.000145489
ENSG00000035499	427.819	0.0649644	0.0815021	0.797088	0.4254	0.684119
ENSG00000035664	331.214	0.168151	0.0967133	1.73865	0.0820959	0.259841
ENSG00000035681	944.359	0.00701209	0.0622642	0.112618	0.910333	0.962593
ENSG00000035687	1562.4	0.122413	0.0553794	2.21044	0.0270746	0.121936
ENSG00000035862	53594.8	-0.0744005	0.0323144	-2.30239	0.021313	0.10258
ENSG00000035928	3323.76	-0.00597982	0.0405996	-0.147288	0.882905	0.95096
ENSG00000036054	1437.45	0.120711	0.0582126	2.07362	0.0381147	0.155124
ENSG00000036257	4870.79	-0.0775335	0.0367369	-2.11051	0.0348146	0.145975
ENSG00000036448	80.3094	-0.32224	0.189768	-1.69808	0.0894933	0.274433
ENSG00000036473	3.65251	0.618633	0.80428	0.769175	0.441789	0.696943
ENSG00000036530	557.296	0.0119295	0.0711006	0.167783	0.866754	0.94421
ENSG00000036549	2455.27	0.0981517	0.0473578	2.07256	0.0382135	0.155377
ENSG00000036565	299.988	0.524701	0.20202	2.59727	0.00939681	0.0574685
ENSG00000036672	861.275	0.0124307	0.0557377	0.223022	0.823519	0.923637
ENSG00000037042	2215.62	0.0102624	0.0516703	0.198613	0.842565	0.934008
ENSG00000037241	1090.15	0.0151318	0.0627439	0.241167	0.809426	0.917028
ENSG00000037280	98.4966	0.224983	0.16639	1.35215	0.176329	0.418485
ENSG00000037474	4194.26	-0.00735684	0.033684	-0.218407	0.827112	0.925646
ENSG00000037637	1967.22	0.120851	0.0432656	2.79322	0.00521857	0.0372264
ENSG00000037749	2930.39	0.0858438	0.0481442	1.78306	0.0745769	0.243674
ENSG00000037757	2051.37	0.0698421	0.0588185	1.18742	0.235063	0.495444
ENSG00000037897	171.324	-0.105847	0.124232	-0.852011	0.394208	0.658445
ENSG00000038002	830.797	-0.24952	0.0638777	-3.90622	9.37529e-05	0.00158296
ENSG00000038210	412.484	-0.15354	0.0830988	-1.84768	0.0646491	0.221498
ENSG00000038219	6548.66	-0.0647658	0.0443247	-1.46117	0.143969	0.369323
ENSG00000038274	2001.78	-0.0503003	0.0519856	-0.96758	0.333254	0.601391
ENSG00000038295	11.2665	0.650919	0.47936	1.35789	0.174498	0.415431
ENSG00000038358	3283.76	-0.083605	0.0505351	-1.65439	0.0980477	0.290285
ENSG00000038382	7760.14	0.0346573	0.0383035	0.904807	0.365567	0.632368
ENSG00000038427	7249.82	-0.146258	0.050938	-2.8713	0.00408786	0.0308524
ENSG00000038532	2307.33	0.0326006	0.0485797	0.671073	0.502174	0.740412
ENSG00000039068	32.558	-0.168222	0.309915	-0.542799	0.587268	0.798411
ENSG00000039123	2319.97	-0.0151057	0.0420714	-0.359048	0.719559	0.872579
ENSG00000039139	257.805	0.0298584	0.0821998	0.363242	0.716424	0.871559
ENSG00000039319	2512.88	0.0493658	0.061848	0.798179	0.424767	0.683632
ENSG00000039523	5088.08	-0.0877211	0.0481455	-1.822	0.068455	0.230113
ENSG00000039537	4.00109	0.69183	0.76137	0.908665	0.363527	0.630194
ENSG00000039560	3602.54	-0.345411	0.0627397	-5.50546	3.6821e-08	1.90348e-06
ENSG00000039600	19.0635	0.187155	0.350257	0.534337	0.593108	0.802307
ENSG00000039650	2980.86	-0.0853362	0.0478714	-1.78261	0.0746492	0.24376
ENSG00000039987	21.4498	-1.77228	0.372205	-4.76157	1.92096e-06	5.98786e-05
ENSG00000040199	1235.29	-0.109347	0.0587815	-1.86022	0.0628541	0.217483
ENSG00000040275	1411.66	0.0437716	0.0456296	0.959282	0.337417	0.605562
ENSG00000040341	2497.96	0.0333176	0.0434814	0.766249	0.443528	0.698152
ENSG00000040487	1226.05	-0.172693	0.0625937	-2.75895	0.00579871	0.0402084
ENSG00000040531	1251.64	-0.123424	0.0554962	-2.224	0.0261484	0.119013
ENSG00000040608	523.923	-0.124667	0.100859	-1.23605	0.21644	0.472157
ENSG00000040633	2819.78	-0.103292	0.0510607	-2.02293	0.04308	0.168432
ENSG00000040731	1462.13	0.122692	0.050503	2.4294	0.0151239	0.0806734
ENSG00000040933	3470.85	-0.000518457	0.0390385	-0.0132807	0.989404	0.996776
ENSG00000041353	1300.05	0.490833	0.122757	3.99842	6.37679e-05	0.00115425
ENSG00000041357	3090.53	-0.0449041	0.0471009	-0.95336	0.340407	0.608068
ENSG00000041515	1532.27	-0.0854214	0.0515462	-1.65718	0.0974827	0.289464
ENSG00000041802	2817.83	-0.046429	0.0365414	-1.27059	0.203876	0.456197
ENSG00000041880	636.172	-0.0670395	0.0639813	-1.0478	0.294732	0.563407
ENSG00000041982	16193.7	0.691691	0.103476	6.68456	2.31615e-11	2.48679e-09
ENSG00000041988	819.122	-0.0132345	0.0699942	-0.18908	0.85003	0.937143
ENSG00000042062	256.069	0.239072	0.115412	2.07147	0.0383146	0.155683
ENSG00000042088	669.088	0.0323747	0.0700312	0.46229	0.643873	0.832718
ENSG00000042286	842.5	0.0483083	0.0589673	0.81924	0.41265	0.673909
ENSG00000042317	496.903	-0.103966	0.0765253	-1.35858	0.174279	0.415189
ENSG00000042429	439.444	-0.208101	0.0751625	-2.76868	0.00562835	0.0393015
ENSG00000042445	3994.49	-0.0129311	0.0356518	-0.362705	0.716826	0.871634
ENSG00000042493	393.36	-0.101438	0.0936688	-1.08294	0.278834	0.545933
ENSG00000042753	2685.89	-0.200433	0.0729946	-2.74586	0.00603518	0.0414397
ENSG00000042781	27.5719	-0.526811	0.32063	-1.64305	0.100372	0.295288
ENSG00000042832	47.1905	0.0280531	0.311451	0.0900723	0.92823	0.971285
ENSG00000042980	9.68779	-0.0883946	0.512202	-0.172578	0.862983	0.942268
ENSG00000043093	1901.92	0.0543662	0.0522214	1.04107	0.297842	0.567303
ENSG00000043143	832.639	0.105671	0.0740527	1.42697	0.153587	0.383609
ENSG00000043355	1885.9	-0.0208249	0.050094	-0.415718	0.677617	0.852031
ENSG00000043462	13.8101	-0.297393	0.405829	-0.732802	0.463679	0.713403
ENSG00000043514	844.176	-0.0961778	0.074803	-1.28575	0.198531	0.448109
ENSG00000043591	8.94634	0.485138	0.472265	1.02726	0.304299	0.573625
ENSG00000044090	1997.48	0.0933561	0.0455148	2.05112	0.0402557	0.161151
ENSG00000044115	35572.4	-0.0193902	0.0288689	-0.671665	0.501797	0.74013
ENSG00000044446	1220.55	-0.0465706	0.052125	-0.893442	0.371621	0.637528
ENSG00000044459	839.561	0.13121	0.064348	2.03906	0.0414436	0.164128
ENSG00000044524	188.989	-0.244745	0.120831	-2.02551	0.0428151	0.167709
ENSG00000044574	24622.1	-0.00517259	0.0404447	-0.127893	0.898234	0.956644
ENSG00000046604	684.216	-0.117131	0.0619839	-1.8897	0.0587983	0.208563
ENSG00000046647	829.691	0.00130477	0.0572757	0.0227805	0.981825	0.993811
ENSG00000046651	1537.28	-0.0699303	0.0521894	-1.33993	0.180267	0.423589
ENSG00000046653	52350.8	-0.0121345	0.0334566	-0.362695	0.716833	0.871634
ENSG00000046889	3189.6	-0.155389	0.0608946	-2.55177	0.0107179	0.0631472
ENSG00000047056	1696.81	0.095588	0.0416578	2.2946	0.0217561	0.10421
ENSG00000047188	1975.34	0.157541	0.0506593	3.10982	0.00187201	0.0169121
ENSG00000047230	2157.18	-0.0595809	0.0477748	-1.24712	0.212353	0.467177
ENSG00000047249	2628.1	0.0330705	0.0513547	0.643962	0.5196	0.753241
ENSG00000047315	7586.28	-0.0185623	0.0397655	-0.466795	0.640647	0.830327
ENSG00000047346	1613.52	-0.149119	0.0532431	-2.80073	0.00509875	0.0365689
ENSG00000047365	2266.44	-0.0469406	0.0550811	-0.852209	0.394098	0.65842
ENSG00000047410	8538.74	0.0587432	0.0367072	1.60032	0.109529	0.311889
ENSG00000047457	514.35	-0.101482	0.159517	-0.636179	0.524659	0.756821
ENSG00000047578	2910.84	0.135025	0.0484744	2.78548	0.0053448	0.0378358
ENSG00000047579	540.625	-0.128524	0.0661136	-1.94399	0.0518969	0.192083
ENSG00000047597	23.5524	-0.363192	0.285913	-1.27029	0.203981	0.456228
ENSG00000047617	28.709	0.35467	0.222767	1.59212	0.111358	0.315363
ENSG00000047621	872.527	0.189512	0.0623115	3.04137	0.00235506	0.020277
ENSG00000047634	1200.24	0.220631	0.0654762	3.36963	0.000752688	0.00822913
ENSG00000047644	4502.3	-0.206856	0.0437887	-4.72396	2.31295e-06	7.0437e-05
ENSG00000047648	91.5132	-0.213187	0.169591	-1.25707	0.208729	0.462404
ENSG00000047662	3702.9	0.134947	0.0434366	3.10675	0.00189157	0.017052
ENSG00000047849	17683.2	0.0878865	0.0309397	2.84057	0.00450325	0.0332965
ENSG00000047932	1810.66	0.00899328	0.0444929	0.202128	0.839816	0.932536
ENSG00000048028	1857.32	-0.0286585	0.0451323	-0.634989	0.525436	0.757244
ENSG00000048052	363.798	-0.0861445	0.0884263	-0.974195	0.32996	0.598549
ENSG00000048140	2598.47	-0.010338	0.0512654	-0.201657	0.840185	0.932615
ENSG00000048162	516.874	-0.256865	0.0893122	-2.87603	0.0040271	0.0305763
ENSG00000048342	2545.49	-0.099998	0.0345387	-2.89524	0.00378866	0.0291893
ENSG00000048392	6748.01	-0.214004	0.0533623	-4.01039	6.06178e-05	0.0011052
ENSG00000048405	1029.21	-0.078022	0.0599811	-1.30078	0.193335	0.441817
ENSG00000048471	1607.42	0.102232	0.0518818	1.97048	0.0487839	0.184252
ENSG00000048540	443.295	-0.0198192	0.0877904	-0.225756	0.821391	0.922431
ENSG00000048544	1507.32	-0.175643	0.0465439	-3.7737	0.000160845	0.00244469
ENSG00000048649	6751.87	0.167665	0.042637	3.93237	8.41127e-05	0.00144151
ENSG00000048707	4817.19	0.129987	0.0506034	2.56873	0.0102071	0.0609704
ENSG00000048740	6958.78	0.0369381	0.0436134	0.846945	0.397026	0.66079
ENSG00000048828	5949.06	-0.0338565	0.0346521	-0.977041	0.328549	0.597327
ENSG00000048991	1955.84	0.0157488	0.0418059	0.376712	0.706387	0.865594
ENSG00000049089	1603.88	0.119597	0.060105	1.9898	0.0466126	0.178418
ENSG00000049130	3267.23	-0.200771	0.0524511	-3.82777	0.000129309	0.0020497
ENSG00000049167	859.012	0.0716477	0.0693743	1.03277	0.301711	0.571011
ENSG00000049192	269.415	0.334943	0.10427	3.21227	0.00131691	0.0129343
ENSG00000049239	4097.61	0.0740406	0.0541335	1.36774	0.171393	0.410575
ENSG00000049245	3515.28	-0.141281	0.0431949	-3.27078	0.00107253	0.0109183
ENSG00000049246	949.372	-0.153984	0.0582113	-2.64526	0.00816276	0.0519324
ENSG00000049247	3.38959	1.67236	1.01896	1.64124	0.100749	0.295975
ENSG00000049249	21.0799	1.60477	0.378968	4.23458	2.2898e-05	0.000485886
ENSG00000049323	5178.09	-0.0939504	0.0502606	-1.86927	0.0615859	0.214781
ENSG00000049449	4826.5	0.162078	0.0501401	3.2325	0.00122713	0.0121667
ENSG00000049540	6799.44	0.0272199	0.0573211	0.474867	0.634882	0.827022
ENSG00000049541	1305.05	-0.1374	0.0503099	-2.73107	0.00631295	0.0429362
ENSG00000049618	4314.75	0.171226	0.0422257	4.05501	5.01318e-05	0.000942748
ENSG00000049656	4903.45	-0.110623	0.0345233	-3.20431	0.00135386	0.0132352
ENSG00000049759	4401.32	-0.0486946	0.044102	-1.10414	0.269534	0.535996
ENSG00000049768	10.8602	-0.0116079	0.453531	-0.0255944	0.979581	0.992699
ENSG00000049769	935.913	-0.074876	0.0720218	-1.03963	0.298512	0.567901
ENSG00000049860	3936	0.045375	0.0519417	0.873577	0.382349	0.647767
ENSG00000049883	947.106	-0.0091614	0.058894	-0.155557	0.876382	0.948485
ENSG00000050030	760.999	0.192704	0.0747109	2.57933	0.00989918	0.0596419
ENSG00000050130	2890.77	-0.203721	0.0444263	-4.5856	4.52692e-06	0.000124709
ENSG00000050165	20607.2	-0.146325	0.0329334	-4.44305	8.86941e-06	0.000218895
ENSG00000050327	32.035	0.383581	0.231399	1.65766	0.0973861	0.289272
ENSG00000050344	168.229	-0.131663	0.160107	-0.82234	0.410884	0.672335
ENSG00000050393	2320.82	0.0297183	0.0464337	0.640016	0.522162	0.754996
ENSG00000050405	7639.3	-0.217917	0.0499891	-4.35929	1.30487e-05	0.000303832
ENSG00000050426	1578	0.0344447	0.0566201	0.608348	0.542957	0.769083
ENSG00000050438	2586.52	0.11414	0.0574875	1.98548	0.047091	0.179757
ENSG00000050555	119.493	-0.506448	0.152119	-3.32927	0.000870725	0.00926522
ENSG00000050628	58.0835	-0.0266868	0.206522	-0.12922	0.897183	0.956103
ENSG00000050748	3099.29	-0.0259041	0.0459518	-0.563724	0.572942	0.790038
ENSG00000050767	2276.6	-0.0236272	0.0623115	-0.379179	0.704555	0.864319
ENSG00000050820	5065.67	-0.115936	0.0626642	-1.85011	0.0642977	0.220776
ENSG00000051009	1835	-0.00845036	0.0409851	-0.206181	0.836649	0.93087
ENSG00000051108	2882.01	0.208591	0.0440884	4.7312	2.23194e-06	6.81352e-05
ENSG00000051128	593.302	-0.231683	0.0798038	-2.90316	0.00369424	0.0286463
ENSG00000051180	277.135	-0.246286	0.100269	-2.45624	0.0140399	0.0765157
ENSG00000051341	564.006	0.0963137	0.0831742	1.15798	0.246874	0.509537
ENSG00000051382	1778.43	-0.0530307	0.0523035	-1.0139	0.310629	0.580238
ENSG00000051523	688.349	0.0635424	0.10348	0.614053	0.53918	0.76611
ENSG00000051596	697.767	-0.164233	0.0740343	-2.21834	0.0265316	0.120213
ENSG00000051620	847.587	-0.0922756	0.0613852	-1.50322	0.132782	0.350937
ENSG00000051825	1244.21	0.134049	0.0649944	2.06247	0.039163	0.158116
ENSG00000052126	4400.27	-0.0538893	0.0444717	-1.21177	0.225602	0.483495
ENSG00000052344	9.33998	0.319819	0.523374	0.611071	0.541152	0.767793
ENSG00000052723	2204.35	0.0960892	0.0499099	1.92525	0.0541976	0.197501
ENSG00000052749	3120.85	0.047282	0.0471794	1.00218	0.316259	0.585801
ENSG00000052795	1011.76	-0.0308487	0.0564582	-0.5464	0.584791	0.796805
ENSG00000052802	5706.06	-0.273548	0.0666445	-4.10459	4.0504e-05	0.000787634
ENSG00000052841	4371.64	0.115689	0.035849	3.22712	0.00125044	0.0123539
ENSG00000052850	38.6655	-0.315366	0.210697	-1.49677	0.134452	0.353831
ENSG00000053108	480.862	-0.0242249	0.100899	-0.240091	0.81026	0.917435
ENSG00000053254	2768.81	-0.0613833	0.0471687	-1.30136	0.193137	0.441485
ENSG00000053328	66.5838	-0.0198652	0.211481	-0.0939338	0.925162	0.969864
ENSG00000053371	1685.42	-0.105855	0.0634963	-1.6671	0.0954939	0.286163
ENSG00000053372	1585.81	-0.0162052	0.064373	-0.25174	0.801242	0.913416
ENSG00000053438	238.01	-0.397624	0.0964615	-4.1221	3.75429e-05	0.000736897
ENSG00000053501	667.728	-0.0935485	0.0721132	-1.29725	0.194547	0.443016
ENSG00000053524	173.911	0.0450437	0.098835	0.455747	0.648572	0.835799
ENSG00000053702	5.16337	-1.2429	0.620776	-2.00217	0.0452669	0.174645
ENSG00000053747	57.5617	-0.134467	0.218475	-0.61548	0.538238	0.765548
ENSG00000053770	2374.31	0.0441186	0.0532808	0.828038	0.407649	0.669692
ENSG00000053900	1288.35	0.0523389	0.0669826	0.78138	0.434579	0.691723
ENSG00000053918	29.5145	0.191995	0.288375	0.665783	0.50555	0.742773
ENSG00000054116	2274.1	0.0253576	0.0464601	0.545792	0.585209	0.796999
ENSG00000054118	8074.41	0.0760983	0.0298581	2.54867	0.0108135	0.0635116
ENSG00000054148	2739.49	-0.256561	0.0730527	-3.512	0.000444752	0.00541899
ENSG00000054179	254.817	0.253834	0.118974	2.13353	0.0328816	0.140067
ENSG00000054219	14.478	0.674932	0.364833	1.84998	0.0643171	0.220812
ENSG00000054267	4309.06	0.104284	0.0392453	2.65723	0.0078786	0.0505212
ENSG00000054277	184.353	-0.358033	0.113828	-3.1454	0.00165861	0.0154853
ENSG00000054282	1093.39	0.0239636	0.0492171	0.486895	0.626332	0.821159
ENSG00000054356	12120.3	0.260691	0.111629	2.33534	0.0195258	0.0966632
ENSG00000054392	426.303	-0.0348788	0.0788984	-0.442072	0.658437	0.842418
ENSG00000054523	29490.7	-0.0351356	0.0400033	-0.878318	0.379771	0.645603
ENSG00000054598	63.8198	0.0415129	0.213495	0.194444	0.845828	0.935531
ENSG00000054611	738.742	-0.0213143	0.0673478	-0.316481	0.751638	0.890804
ENSG00000054654	3925.82	0.0847145	0.0520156	1.62864	0.10339	0.300713
ENSG00000054690	1957.28	-0.0605427	0.0626747	-0.965983	0.334053	0.601932
ENSG00000054793	9389.22	0.188409	0.0373526	5.04406	4.55757e-07	1.71929e-05
ENSG00000054938	39.6393	1.0571	0.44723	2.36366	0.0180954	0.0917377
ENSG00000054965	12213.1	0.108254	0.0323737	3.34388	0.000826168	0.0088722
ENSG00000054967	815.141	-0.14914	0.0612897	-2.43336	0.0149596	0.0799839
ENSG00000054983	1455.83	0.0920385	0.0478833	1.92214	0.0545878	0.19836
ENSG00000055044	2317.92	-0.0583252	0.0462039	-1.26234	0.206825	0.46001
ENSG00000055070	5459.24	-0.140707	0.0474974	-2.96242	0.00305233	0.0247186
ENSG00000055118	826.512	-0.127206	0.078951	-1.6112	0.107137	0.307519
ENSG00000055130	3340.12	-0.0736539	0.0363372	-2.02696	0.0426669	0.167337
ENSG00000055147	942.014	-0.124009	0.0576943	-2.14942	0.031601	0.136276
ENSG00000055163	20105.4	-0.0229163	0.0389273	-0.588695	0.556066	0.778523
ENSG00000055208	5204.8	0.0276159	0.0323443	0.853812	0.393209	0.657674
ENSG00000055211	3112.17	-0.0664708	0.0481879	-1.37941	0.167769	0.405213
ENSG00000055332	6706.13	0.17714	0.0474487	3.7333	0.000188988	0.00276215
ENSG00000055483	3276.23	-0.000792682	0.0395005	-0.0200676	0.983989	0.994535
ENSG00000055609	7354.63	0.0725482	0.060872	1.19182	0.233333	0.493498
ENSG00000055732	53.0218	0.14999	0.196938	0.761611	0.446292	0.700301
ENSG00000055813	48.0157	-0.107192	0.227485	-0.471204	0.637495	0.828645
ENSG00000055917	5716.35	-0.00280141	0.0400262	-0.0699895	0.944202	0.978307
ENSG00000055950	1600.75	-0.164669	0.0679565	-2.42316	0.0153862	0.0816569
ENSG00000055955	18.8314	0.783333	0.338749	2.31243	0.0207542	0.100584
ENSG00000056050	1065.36	-0.144378	0.0700718	-2.06043	0.0393571	0.158641
ENSG00000056097	7544.09	0.208095	0.0343403	6.05979	1.36302e-09	9.95483e-08
ENSG00000056277	318.01	0.0440128	0.0852147	0.516494	0.60551	0.80915
ENSG00000056291	9.63044	-0.418426	0.56646	-0.738669	0.460108	0.710495
ENSG00000056487	1665.43	-0.102617	0.0519189	-1.9765	0.0480986	0.18259
ENSG00000056558	187.032	0.17541	0.104669	1.67586	0.0937663	0.28257
ENSG00000056586	5336.59	-0.0206069	0.051152	-0.402856	0.687054	0.85627
ENSG00000056736	479.826	0.0199769	0.0801355	0.24929	0.803137	0.914381
ENSG00000056972	368.702	0.014459	0.0758865	0.190534	0.84889	0.936593
ENSG00000056998	5549.47	-0.0498485	0.034345	-1.4514	0.146667	0.373457
ENSG00000057019	3814.75	-0.0648978	0.0616149	-1.05328	0.292212	0.561279
ENSG00000057252	2024.24	-0.061508	0.0568331	-1.08226	0.279138	0.546387
ENSG00000057294	40.3635	0.0447756	0.244409	0.1832	0.854641	0.939433
ENSG00000057468	26.6306	0.329931	0.33503	0.984781	0.324732	0.59337
ENSG00000057593	21.6594	-0.0939091	0.361659	-0.259662	0.795125	0.910637
ENSG00000057608	7334.9	-0.0249321	0.042767	-0.582976	0.55991	0.781509
ENSG00000057657	141.731	-0.330822	0.127632	-2.592	0.00954209	0.0581318
ENSG00000057663	1120.68	-0.170264	0.0695288	-2.44883	0.0143323	0.0775237
ENSG00000057704	246.165	0.0252549	0.101836	0.247995	0.804138	0.914837
ENSG00000057757	2575.51	-0.276359	0.0428536	-6.4489	1.12663e-10	1.07625e-08
ENSG00000057935	3632.04	0.0443115	0.0390248	1.13547	0.256178	0.52035
ENSG00000058056	641.245	0.0612459	0.0627477	0.976066	0.329032	0.597945
ENSG00000058063	1971.88	0.0774344	0.0550115	1.4076	0.159249	0.392097
ENSG00000058085	26.9792	1.15858	0.532987	2.17376	0.0297233	0.130553
ENSG00000058091	2688.28	-0.0924524	0.0477417	-1.93651	0.0528052	0.194295
ENSG00000058262	19293.1	0.0148116	0.0403743	0.366858	0.713725	0.869935
ENSG00000058272	4043.87	0.0350846	0.0492183	0.712837	0.475947	0.721646
ENSG00000058335	40.5798	0.529124	0.22342	2.36829	0.0178703	0.0910328
ENSG00000058404	606.771	0.183931	0.0800378	2.29805	0.021559	0.103566
ENSG00000058453	3574.87	0.0957716	0.0670876	1.42756	0.153418	0.383416
ENSG00000058600	2154.75	-0.00866976	0.0527476	-0.164363	0.869445	0.945175
ENSG00000058668	5329.12	0.0614021	0.0409729	1.4986	0.133976	0.353055
ENSG00000058673	40.4092	0.244644	0.234455	1.04346	0.296735	0.566029
ENSG00000058729	881.146	0.0375239	0.0684746	0.547998	0.583693	0.796263
ENSG00000058799	1301.92	-0.138059	0.0479511	-2.87917	0.00398719	0.0303558
ENSG00000058804	1415.25	0.359245	0.0533765	6.7304	1.692e-11	1.91486e-09
ENSG00000058866	130.729	0.472768	0.126303	3.74314	0.000181736	0.00269059
ENSG00000059122	3789.59	-0.130514	0.0525519	-2.48353	0.0130086	0.0727126
ENSG00000059145	1357.85	0.090323	0.060415	1.49504	0.134903	0.354302
ENSG00000059377	102.049	-0.0125295	0.136478	-0.0918061	0.926852	0.970624
ENSG00000059378	592.27	0.147276	0.0890275	1.65428	0.0980705	0.290287
ENSG00000059573	3047.21	-0.0611562	0.0365325	-1.67402	0.0941264	0.283417
ENSG00000059588	2962.43	0.00943953	0.0737368	0.128017	0.898136	0.956594
ENSG00000059691	987.378	-0.0403866	0.0535229	-0.754566	0.450509	0.702539
ENSG00000059728	560.851	0.242318	0.0726208	3.33676	0.000847616	0.00905806
ENSG00000059758	5758.87	-0.020843	0.0376752	-0.553229	0.580107	0.794213
ENSG00000059769	568.209	0.91645	0.0704939	13.0004	1.21665e-38	1.27363e-35
ENSG00000059804	2457.21	-0.100065	0.0746035	-1.34129	0.179826	0.422964
ENSG00000059915	1867.76	-0.0484116	0.0647809	-0.747313	0.454875	0.706583
ENSG00000060069	1542.66	0.0321405	0.0532882	0.603144	0.546413	0.771761
ENSG00000060138	3380.51	0.0343375	0.0525186	0.653816	0.51323	0.749021
ENSG00000060140	9.11638	0.0920824	0.483479	0.190458	0.84895	0.936593
ENSG00000060237	13758.1	0.184667	0.0364078	5.07217	3.93297e-07	1.5132e-05
ENSG00000060339	5290.77	-0.077719	0.0366384	-2.12124	0.0339012	0.143221
ENSG00000060491	3558.02	-0.0209263	0.0499101	-0.41928	0.675012	0.851161
ENSG00000060558	10.8338	1.19161	1.23554	0.964442	0.334824	0.602778
ENSG00000060642	701.651	-0.346887	0.0663656	-5.2269	1.72373e-07	7.55796e-06
ENSG00000060656	2457.65	0.0150735	0.0621887	0.242383	0.808483	0.916539
ENSG00000060688	1143.57	-0.00668492	0.0469575	-0.142361	0.886795	0.952438
ENSG00000060709	112.793	0.303583	0.148269	2.04752	0.0406074	0.161965
ENSG00000060718	6863.68	-0.0817237	0.0639828	-1.27728	0.201505	0.452745
ENSG00000060749	3672.53	0.139827	0.0516355	2.70796	0.00676979	0.0451032
ENSG00000060762	1493.02	0.0129051	0.0564716	0.228523	0.819239	0.92158
ENSG00000060971	2427.08	-0.0176514	0.0601933	-0.293244	0.769335	0.899264
ENSG00000060982	2525.09	0.165891	0.0779879	2.12714	0.0334084	0.141807
ENSG00000061273	3346.21	-0.00712141	0.043109	-0.165195	0.86879	0.944953
ENSG00000061337	1071.86	0.143585	0.134046	1.07116	0.284096	0.552101
ENSG00000061455	35.8315	0.275553	0.255707	1.07761	0.281208	0.548985
ENSG00000061656	352.292	-0.0797629	0.0787161	-1.0133	0.310918	0.580429
ENSG00000061676	13971.6	-0.189036	0.0417733	-4.52528	6.03148e-06	0.000159343
ENSG00000061794	1346	-0.117244	0.0709164	-1.65327	0.0982758	0.29072
ENSG00000061918	629.457	-0.00686777	0.0700213	-0.0980812	0.921868	0.968269
ENSG00000061936	4670.66	-0.0205706	0.0373206	-0.551187	0.581505	0.794915
ENSG00000061938	2827.17	-0.0666128	0.0611312	-1.08967	0.275859	0.542944
ENSG00000061987	4019.58	0.219496	0.0579732	3.78617	0.000152985	0.00234393
ENSG00000062038	79.4382	-0.226316	0.1472	-1.53747	0.124179	0.337247
ENSG00000062096	40.846	-0.316334	0.257584	-1.22808	0.219417	0.475655
ENSG00000062194	5263.8	0.111397	0.0415136	2.68338	0.00728828	0.0476355
ENSG00000062282	62.925	-0.11745	0.183704	-0.639344	0.522599	0.755323
ENSG00000062370	428.803	0.0455675	0.083279	0.547166	0.584264	0.796551
ENSG00000062485	6798.42	0.0321921	0.0289424	1.11228	0.266017	0.531756
ENSG00000062524	13.404	0.505095	0.394392	1.28069	0.200302	0.451088
ENSG00000062582	5.65047	-0.389766	0.639167	-0.609803	0.541993	0.768144
ENSG00000062598	3350.73	0.0687952	0.0337714	2.03709	0.0416412	0.164641
ENSG00000062650	3181.3	0.047667	0.0446254	1.06816	0.285448	0.55345
ENSG00000062716	6091.97	-0.0120055	0.0584631	-0.205352	0.837297	0.931219
ENSG00000062725	4778.42	-0.0234334	0.0495073	-0.473332	0.635976	0.827761
ENSG00000062822	1642.52	-0.166524	0.0710989	-2.34215	0.019173	0.0954321
ENSG00000063015	841.409	0.0322301	0.0743392	0.433555	0.664612	0.845625
ENSG00000063046	18027.5	0.0568516	0.0266306	2.13482	0.0327755	0.13971
ENSG00000063127	394.398	0.325366	0.105117	3.09528	0.0019663	0.0175699
ENSG00000063169	1627.14	-0.0810894	0.0717232	-1.13059	0.258229	0.522731
ENSG00000063176	2516.47	-0.0383767	0.0586477	-0.654359	0.51288	0.748928
ENSG00000063177	11534	-0.0732727	0.0603639	-1.21385	0.224805	0.482712
ENSG00000063180	1002.61	6.99048e-05	0.0567815	0.00123112	0.999018	1
ENSG00000063241	986.854	0.0942043	0.087005	1.08275	0.278921	0.546063
ENSG00000063244	9604.13	-0.132168	0.045207	-2.92363	0.0034598	0.0271723
ENSG00000063245	7084.4	-0.245317	0.0569884	-4.30468	1.67228e-05	0.000371153
ENSG00000063322	3844.12	0.064931	0.0377403	1.72047	0.0853477	0.266834
ENSG00000063438	64.0891	0.243287	0.200614	1.21271	0.22524	0.483049
ENSG00000063587	3066.66	0.0114405	0.0397135	0.288075	0.773289	0.901356
ENSG00000063601	1504.41	-0.0310628	0.0449959	-0.690347	0.489976	0.731573
ENSG00000063660	9212.52	-0.161669	0.0602101	-2.68509	0.0072511	0.0474418
ENSG00000063761	470.722	-0.0242034	0.0813254	-0.297612	0.766	0.897871
ENSG00000063854	2038.87	-0.0430295	0.0568972	-0.756267	0.449489	0.702098
ENSG00000063978	3892.71	-0.0214299	0.0412698	-0.519263	0.603577	0.808497
ENSG00000064012	168.957	0.0883237	0.110817	0.797025	0.425437	0.684119
ENSG00000064042	6835	-0.111421	0.0412642	-2.70018	0.00693029	0.0458805
ENSG00000064102	954.241	-0.185909	0.0589091	-3.15586	0.00160026	0.0150524
ENSG00000064115	4353.98	-0.422977	0.0382787	-11.0499	2.19382e-28	1.27533e-25
ENSG00000064199	1324.49	-0.00828237	0.0524915	-0.157785	0.874626	0.947593
ENSG00000064205	5.80775	0.892947	0.675871	1.32118	0.186442	0.432482
ENSG00000064225	60.04	0.00448632	0.183924	0.0243923	0.98054	0.99319
ENSG00000064270	27.8347	-0.438161	0.349635	-1.2532	0.210134	0.464123
ENSG00000064300	145.924	-0.372409	0.144673	-2.57414	0.010049	0.060299
ENSG00000064309	971.018	0.0833878	0.0582734	1.43098	0.152437	0.382215
ENSG00000064313	2014.26	0.0140524	0.0446898	0.314443	0.753184	0.891711
ENSG00000064393	17330.2	0.26643	0.0527021	5.0554	4.29479e-07	1.62994e-05
ENSG00000064419	3681.61	0.155818	0.0345569	4.50903	6.5125e-06	0.000169907
ENSG00000064490	1807.35	-0.278823	0.0758555	-3.67572	0.00023718	0.00330867
ENSG00000064545	1619.29	-0.0981288	0.0657835	-1.49169	0.13578	0.355384
ENSG00000064547	1576.48	-0.183185	0.052003	-3.52258	0.000427372	0.00525565
ENSG00000064601	5961.88	-0.1592	0.0426849	-3.72966	0.000191737	0.0027965
ENSG00000064607	12699.5	0.0481272	0.0354807	1.35643	0.174961	0.416294
ENSG00000064651	2341.31	0.0209543	0.0582641	0.359643	0.719114	0.872475
ENSG00000064652	941.709	-0.116179	0.052897	-2.19632	0.0280688	0.125102
ENSG00000064655	47.7611	0.115764	0.24875	0.465382	0.641658	0.831051
ENSG00000064666	8545.85	-0.312293	0.0527151	-5.92418	3.13867e-09	2.13912e-07
ENSG00000064687	2310.14	-0.236783	0.0601725	-3.93507	8.31717e-05	0.0014283
ENSG00000064692	4136.27	-0.195589	0.0428777	-4.56156	5.07746e-06	0.000136873
ENSG00000064703	1072.61	0.0468692	0.0533923	0.877826	0.380038	0.645926
ENSG00000064726	3379.79	0.0341731	0.0392632	0.870361	0.384103	0.649889
ENSG00000064763	132.929	-0.00454368	0.135995	-0.0334106	0.973347	0.990336
ENSG00000064787	507.475	-0.172428	0.0764534	-2.25534	0.0241121	0.112246
ENSG00000064886	75.6534	-0.150193	0.24617	-0.61012	0.541782	0.768144
ENSG00000064932	2584.96	-0.09903	0.0704602	-1.40548	0.15988	0.393151
ENSG00000064933	1261.94	-0.0969409	0.0569813	-1.70128	0.0888912	0.273305
ENSG00000064961	4056.29	-0.127373	0.0669035	-1.90383	0.0569321	0.204425
ENSG00000064989	246.149	-0.107441	0.113239	-0.9488	0.342722	0.61
ENSG00000064995	1488.45	-0.0775555	0.0479953	-1.6159	0.106116	0.305672
ENSG00000064999	2928.85	-0.0813556	0.0422312	-1.92643	0.0540505	0.197121
ENSG00000065000	13029.7	-0.254854	0.0463848	-5.49434	3.92181e-08	2.01496e-06
ENSG00000065029	2337.74	-0.000444405	0.0440701	-0.010084	0.991954	0.997392
ENSG00000065054	4056.14	-0.142207	0.0614393	-2.31459	0.0206355	0.100222
ENSG00000065057	914.749	-0.676629	0.0861351	-7.85543	3.984e-15	7.35986e-13
ENSG00000065060	2002.08	0.126894	0.054434	2.33115	0.0197455	0.0974221
ENSG00000065135	4819.93	-0.0945636	0.0426386	-2.21779	0.0265689	0.120252
ENSG00000065150	9508.26	-0.0691688	0.0386872	-1.7879	0.0737928	0.242174
ENSG00000065154	4252.15	-0.00215206	0.0441283	-0.0487682	0.961104	0.985422
ENSG00000065183	2078.75	0.0149767	0.0435457	0.343931	0.730898	0.878785
ENSG00000065243	2711.98	0.0496662	0.0559486	0.887712	0.374696	0.640704
ENSG00000065268	1994.5	-0.147166	0.0772189	-1.90582	0.0566731	0.203728
ENSG00000065308	4144.94	-0.130193	0.0455128	-2.86058	0.00422872	0.0317142
ENSG00000065320	21712	-0.184314	0.0535807	-3.43994	0.000581853	0.00672423
ENSG00000065328	791.196	-0.0580735	0.0656164	-0.885045	0.376132	0.64206
ENSG00000065357	1845.74	-0.0363853	0.0483408	-0.752684	0.45164	0.703472
ENSG00000065361	232.583	-0.0204298	0.108099	-0.188992	0.850099	0.937143
ENSG00000065413	622.682	0.0553325	0.0806328	0.686229	0.492569	0.733342
ENSG00000065427	3750.86	-0.0062884	0.0392801	-0.160091	0.872809	0.946954
ENSG00000065457	1057.03	-0.204206	0.0594226	-3.43651	0.000589259	0.00679731
ENSG00000065485	1350.88	0.115725	0.0518226	2.2331	0.0255422	0.116996
ENSG00000065491	1240.99	0.0244343	0.0463202	0.527509	0.59784	0.805165
ENSG00000065518	2235.28	-0.100725	0.0585546	-1.72018	0.0853992	0.266882
ENSG00000065526	8599.6	-0.00802763	0.045908	-0.174863	0.861187	0.941277
ENSG00000065534	4078.85	0.415133	0.0498381	8.32964	8.10871e-17	1.81896e-14
ENSG00000065548	3120.77	0.0503499	0.0485673	1.0367	0.299874	0.56954
ENSG00000065559	2760.84	-0.171817	0.048301	-3.55722	0.0003748	0.00473904
ENSG00000065600	1601.55	-0.137473	0.0542396	-2.53455	0.0112593	0.0651943
ENSG00000065609	1340.25	-0.128083	0.0445704	-2.87372	0.00405667	0.0307172
ENSG00000065613	3513.32	-0.0811067	0.0510249	-1.58955	0.111936	0.316519
ENSG00000065615	573.065	0.0579602	0.0620605	0.933931	0.350339	0.617718
ENSG00000065618	9.00009	-0.343786	0.611468	-0.562231	0.573959	0.790751
ENSG00000065621	104.972	0.103089	0.149254	0.690697	0.489756	0.731547
ENSG00000065665	3628.3	0.0046274	0.0420893	0.109942	0.912455	0.963337
ENSG00000065675	48.3571	0.640273	0.232337	2.75579	0.00585506	0.0404906
ENSG00000065717	2301.8	0.229755	0.053228	4.31643	1.58573e-05	0.000356032
ENSG00000065802	3355.54	0.122382	0.0366384	3.34027	0.000836971	0.00895955
ENSG00000065809	2335.24	-0.0438187	0.0490957	-0.892515	0.372117	0.63801
ENSG00000065833	635.85	0.307061	0.0722733	4.2486	2.15109e-05	0.000461127
ENSG00000065882	3482.12	-0.0746898	0.033136	-2.25404	0.0241939	0.112523
ENSG00000065883	2960.73	0.0867207	0.0378788	2.28943	0.0220546	0.105322
ENSG00000065911	1966.89	0.474631	0.0633223	7.49549	6.60532e-14	1.05702e-11
ENSG00000065923	1356.37	0.0162173	0.0604864	0.268115	0.788611	0.908606
ENSG00000065970	1469.93	0.0158423	0.0416958	0.37995	0.703982	0.864102
ENSG00000065978	22773.3	-0.109334	0.0486667	-2.24658	0.024667	0.113963
ENSG00000065989	537.898	0.30533	0.0703099	4.34263	1.40785e-05	0.000323908
ENSG00000066027	481.021	-0.139304	0.0748212	-1.86183	0.0626272	0.216907
ENSG00000066032	17904.8	-0.0362566	0.0324586	-1.11701	0.26399	0.529299
ENSG00000066044	5264.32	-0.117789	0.0294992	-3.99297	6.52513e-05	0.00117473
ENSG00000066056	8.72986	0.590857	0.575247	1.02714	0.304356	0.573625
ENSG00000066084	3958.9	0.155491	0.0420744	3.69563	0.000219345	0.00310644
ENSG00000066117	3821.56	-0.110631	0.0318227	-3.47649	0.000508016	0.00602047
ENSG00000066135	2174.3	0.0558969	0.0398326	1.4033	0.160528	0.394385
ENSG00000066136	1848.77	-0.125989	0.0452847	-2.78215	0.0054	0.0380713
ENSG00000066185	63.3849	0.35129	0.180621	1.9449	0.0517868	0.191817
ENSG00000066230	290.302	0.340533	0.112559	3.02539	0.00248315	0.0211695
ENSG00000066248	592.376	-0.0824006	0.0856534	-0.962023	0.336038	0.604036
ENSG00000066279	2259.79	0.177043	0.0611964	2.89302	0.00381552	0.0293512
ENSG00000066322	1422.89	-0.148115	0.0574485	-2.57822	0.00993106	0.059791
ENSG00000066379	285.378	-0.0502941	0.109091	-0.46103	0.644777	0.833344
ENSG00000066382	1198.19	-0.0554684	0.0482814	-1.14885	0.250616	0.513788
ENSG00000066422	1558.39	0.0132286	0.0519751	0.254518	0.799096	0.912524
ENSG00000066427	818.452	-0.00692844	0.0736028	-0.0941328	0.925004	0.969779
ENSG00000066455	1673.44	0.299559	0.0447356	6.69621	2.13899e-11	2.34672e-09
ENSG00000066468	449.713	0.0438143	0.0723985	0.605182	0.545058	0.770583
ENSG00000066557	1377.29	0.0143468	0.0590987	0.242759	0.808192	0.916396
ENSG00000066583	739.102	-0.169505	0.0676583	-2.50531	0.0122345	0.0694485
ENSG00000066629	1432.88	0.023732	0.0579132	0.409786	0.681963	0.853728
ENSG00000066651	904.066	0.0850731	0.0519845	1.63651	0.101733	0.297658
ENSG00000066654	1715.17	-0.188129	0.0526496	-3.57323	0.000352611	0.00452058
ENSG00000066697	862.987	0.171697	0.0597383	2.87415	0.00405117	0.0307015
ENSG00000066735	1600.3	0.376003	0.0976325	3.85121	0.000117536	0.00189779
ENSG00000066739	2582.89	-0.0960469	0.0570251	-1.68429	0.0921255	0.279368
ENSG00000066777	2753.21	0.0461753	0.0484642	0.952772	0.340706	0.608379
ENSG00000066827	296.956	0.280604	0.0817147	3.43395	0.000594853	0.00683048
ENSG00000066855	712.327	0.00595306	0.0583734	0.101982	0.918771	0.966606
ENSG00000066923	76.9913	0.418451	0.178855	2.33961	0.0193036	0.0959606
ENSG00000066926	1250.97	0.166526	0.0508585	3.2743	0.00105924	0.0108224
ENSG00000066933	2400.33	0.138737	0.0619744	2.23861	0.025181	0.115763
ENSG00000067057	6615.81	0.0243312	0.0631892	0.385053	0.700198	0.863149
ENSG00000067064	4554.85	-0.263945	0.0582724	-4.5295	5.91237e-06	0.00015669
ENSG00000067066	133.174	0.781494	0.145675	5.36463	8.11147e-08	3.85971e-06
ENSG00000067082	5783.74	0.110951	0.0529404	2.09576	0.0361033	0.149441
ENSG00000067113	372.361	0.0502048	0.0960327	0.522788	0.601122	0.807279
ENSG00000067141	7970.66	0.0359384	0.0352648	1.0191	0.308155	0.57807
ENSG00000067167	6156.07	-0.0267517	0.0634634	-0.421529	0.673369	0.850435
ENSG00000067177	877.724	0.208071	0.0495487	4.19932	2.67715e-05	0.00055313
ENSG00000067182	5206.62	-0.110962	0.0601158	-1.84581	0.0649203	0.222186
ENSG00000067191	1592.82	-0.0264848	0.0587822	-0.450558	0.652308	0.838119
ENSG00000067208	2104.75	0.0910561	0.0560558	1.62438	0.104294	0.302404
ENSG00000067221	531.196	-0.24657	0.0907093	-2.71825	0.0065629	0.0441668
ENSG00000067225	23149.8	-0.0140014	0.0596233	-0.234831	0.81434	0.919206
ENSG00000067248	1892.6	-0.0081723	0.0446103	-0.183193	0.854646	0.939433
ENSG00000067334	1825.92	0.0561725	0.0456582	1.23028	0.218592	0.474636
ENSG00000067365	890.102	0.212017	0.0657738	3.22343	0.00126666	0.0124798
ENSG00000067369	12198.3	0.143637	0.0405126	3.5455	0.000391874	0.00489337
ENSG00000067445	7840.48	-0.0401728	0.0308114	-1.30383	0.192292	0.440636
ENSG00000067533	992.768	0.0970402	0.0558766	1.73669	0.0824426	0.260655
ENSG00000067560	9372.26	-0.106176	0.0433499	-2.44927	0.0143145	0.0774651
ENSG00000067596	2806.16	0.22358	0.0355864	6.28275	3.32642e-10	2.84262e-08
ENSG00000067606	1716.68	-0.0120974	0.0502783	-0.240608	0.809859	0.91727
ENSG00000067704	3324.3	-0.0944389	0.0400543	-2.35777	0.0183849	0.09264
ENSG00000067715	6497.74	-0.0343322	0.0389026	-0.882517	0.377497	0.643218
ENSG00000067798	938.524	-0.0498161	0.061201	-0.813976	0.415659	0.676626
ENSG00000067829	2093.32	-0.105806	0.0468393	-2.25892	0.0238885	0.111516
ENSG00000067836	390.978	-0.217183	0.0933286	-2.32707	0.0199613	0.0981374
ENSG00000067840	10157.2	-0.190378	0.058305	-3.2652	0.00109385	0.011077
ENSG00000067842	175.237	0.184654	0.142312	1.29754	0.194447	0.442933
ENSG00000067900	2962.77	-0.0493141	0.0473973	-1.04044	0.298135	0.567665
ENSG00000067955	1267.65	-0.186497	0.0551231	-3.38329	0.000716234	0.00791551
ENSG00000067992	2732.38	0.0325242	0.0559394	0.581418	0.560959	0.782235
ENSG00000068001	1646.28	-0.147963	0.0754253	-1.96171	0.0497958	0.186922
ENSG00000068024	11885.5	0.0657579	0.0429037	1.53268	0.125354	0.339282
ENSG00000068028	575.033	-0.120199	0.0795151	-1.51165	0.130624	0.347842
ENSG00000068078	676.337	0.0226956	0.0877078	0.258764	0.795817	0.910893
ENSG00000068079	768.568	0.29366	0.127584	2.3017	0.0213519	0.102731
ENSG00000068097	1308.57	-0.0257728	0.0461712	-0.558201	0.576707	0.792493
ENSG00000068120	3051.43	0.110441	0.0517116	2.13571	0.0327034	0.139475
ENSG00000068137	2496.59	-0.152197	0.0594824	-2.5587	0.0105066	0.0621976
ENSG00000068305	1253.23	0.087632	0.0491471	1.78305	0.0745775	0.243674
ENSG00000068308	4226.03	-0.0314283	0.0443401	-0.7088	0.478448	0.723621
ENSG00000068323	4967.53	-0.0650885	0.0439949	-1.47946	0.139019	0.360916
ENSG00000068354	657.084	-0.0365767	0.061258	-0.597093	0.550445	0.774901
ENSG00000068366	1539.87	-0.0489829	0.0643036	-0.761744	0.446213	0.700301
ENSG00000068383	1775.11	-0.0156263	0.0532163	-0.293638	0.769035	0.899205
ENSG00000068394	1129.29	0.0543068	0.0656774	0.826872	0.40831	0.670175
ENSG00000068400	5291.57	-0.00453878	0.0462696	-0.0980942	0.921857	0.968269
ENSG00000068438	1247.68	-0.0457546	0.0516024	-0.886676	0.375253	0.64122
ENSG00000068489	2243.24	0.0584728	0.0469493	1.24545	0.212967	0.467776
ENSG00000068615	1544.06	-0.0362419	0.0626046	-0.578902	0.562656	0.783167
ENSG00000068650	2452.19	0.0775068	0.0447123	1.73346	0.0830146	0.261886
ENSG00000068654	6265.02	0.133477	0.0423377	3.15268	0.00161782	0.0151948
ENSG00000068697	7031.62	0.0186806	0.0489495	0.381629	0.702736	0.86373
ENSG00000068724	1292.47	-0.230672	0.0570196	-4.04549	5.22148e-05	0.000972529
ENSG00000068745	3999.25	-0.246275	0.0439382	-5.60503	2.08225e-08	1.1574e-06
ENSG00000068781	9.84801	-1.01703	0.569157	-1.7869	0.073953	0.242514
ENSG00000068784	960.291	0.0772179	0.0653787	1.18109	0.237568	0.498594
ENSG00000068796	6228.06	0.0358613	0.0435961	0.822581	0.410746	0.672242
ENSG00000068831	914.295	-0.136139	0.0690461	-1.9717	0.0486434	0.183971
ENSG00000068878	3332.19	-0.0162939	0.0504209	-0.323157	0.746577	0.888073
ENSG00000068885	1327.5	0.0806436	0.0587395	1.3729	0.169783	0.408193
ENSG00000068903	3647.01	-0.160664	0.043333	-3.70766	0.000209185	0.00299462
ENSG00000068912	2598.2	0.125631	0.0476575	2.63611	0.00838616	0.0530581
ENSG00000068971	2142.27	-0.0974304	0.0527685	-1.84637	0.064838	0.221964
ENSG00000068976	731.675	0.33251	0.0970917	3.4247	0.00061548	0.00700015
ENSG00000069011	4.8047	-1.4666	0.621906	-2.35823	0.0183621	0.092618
ENSG00000069020	3841.97	0.0101767	0.0494417	0.205832	0.836922	0.931009
ENSG00000069188	5077.58	0.189906	0.0556777	3.41081	0.000647711	0.00731704
ENSG00000069248	3638.27	-0.00321481	0.0380278	-0.0845385	0.932628	0.973144
ENSG00000069275	16827.5	0.0739314	0.0394966	1.87184	0.0612287	0.213981
ENSG00000069329	8055.25	-0.131814	0.038732	-3.40323	0.000665945	0.00748935
ENSG00000069345	3577.76	-0.0134883	0.0477607	-0.282414	0.777626	0.903214
ENSG00000069399	779.31	0.0634887	0.100296	0.633016	0.526723	0.758057
ENSG00000069424	1243.86	0.101647	0.071846	1.41479	0.157129	0.388784
ENSG00000069431	2373.32	-0.0943096	0.056848	-1.65898	0.0971204	0.289003
ENSG00000069482	21.2224	3.03611	0.486303	6.24326	4.28552e-10	3.55344e-08
ENSG00000069493	414.672	0.11213	0.0984515	1.13893	0.254731	0.518722
ENSG00000069509	861.231	-0.0866739	0.0592235	-1.46351	0.143329	0.368109
ENSG00000069535	1027.01	-0.3837	0.0603247	-6.36058	2.00998e-10	1.83632e-08
ENSG00000069667	411.113	0.197467	0.0839184	2.35309	0.0186182	0.0935151
ENSG00000069696	181.769	0.0774094	0.139327	0.555597	0.578487	0.79359
ENSG00000069702	402.892	-0.263257	0.0871516	-3.02068	0.00252206	0.0213924
ENSG00000069812	816.701	0.116625	0.0713057	1.63556	0.101932	0.297992
ENSG00000069849	4780.66	-0.00124927	0.0360267	-0.0346762	0.972338	0.989846
ENSG00000069869	730.117	0.409298	0.0612483	6.68261	2.34728e-11	2.50949e-09
ENSG00000069943	509.654	0.239276	0.064012	3.73798	0.000185504	0.00272503
ENSG00000069956	3115.87	0.0675103	0.0451575	1.495	0.134915	0.354302
ENSG00000069966	1876.59	-0.06292	0.0380126	-1.65524	0.0978759	0.290015
ENSG00000069974	298.139	0.139601	0.0913288	1.52856	0.126374	0.34118
ENSG00000069998	1778.75	-0.0425607	0.0534209	-0.796705	0.425622	0.684211
ENSG00000070010	2189.37	0.0499533	0.0382853	1.30476	0.191973	0.440188
ENSG00000070018	5138.36	0.0602998	0.0534275	1.12863	0.259055	0.523448
ENSG00000070031	4.05313	-1.51519	0.809518	-1.87171	0.0612461	0.214012
ENSG00000070047	4449.04	-0.0589674	0.0519852	-1.13431	0.256665	0.520749
ENSG00000070061	3777.05	-0.122888	0.0452745	-2.71428	0.00664209	0.0444765
ENSG00000070081	2716.15	0.0735048	0.0474333	1.54965	0.121226	0.332989
ENSG00000070087	10517.9	-0.0954578	0.044694	-2.13581	0.0326952	0.139475
ENSG00000070159	296.413	-0.185017	0.0919	-2.01324	0.0440894	0.171444
ENSG00000070182	166.125	-0.228488	0.14257	-1.60263	0.109016	0.311054
ENSG00000070190	11.5341	-0.778952	0.423122	-1.84096	0.0656272	0.22369
ENSG00000070193	69.7378	-0.167924	0.169307	-0.991829	0.321281	0.590057
ENSG00000070214	5210.67	-0.361616	0.0491442	-7.35826	1.86323e-13	2.78642e-11
ENSG00000070269	935.297	-0.0124131	0.0625097	-0.198578	0.842593	0.934008
ENSG00000070366	4065.94	-0.0844115	0.0372084	-2.26861	0.0232919	0.109503
ENSG00000070367	4809.22	-0.0907431	0.0530953	-1.70906	0.0874399	0.270473
ENSG00000070371	925.883	-0.0368766	0.0749895	-0.491758	0.622891	0.81965
ENSG00000070388	92.0233	-0.0490178	0.155825	-0.31457	0.753088	0.891681
ENSG00000070404	712.23	-0.0566098	0.0841337	-0.672855	0.501039	0.739645
ENSG00000070413	10825.1	-0.241674	0.0542178	-4.45747	8.29319e-06	0.000207116
ENSG00000070423	2049.67	-0.042724	0.0704896	-0.606104	0.544446	0.770065
ENSG00000070444	2047.61	-0.010489	0.0486385	-0.215652	0.829259	0.926896
ENSG00000070476	1933.42	0.159089	0.056492	2.81612	0.0048607	0.0352338
ENSG00000070495	1778.86	-0.0744177	0.0440588	-1.68906	0.0912089	0.277631
ENSG00000070501	529.287	-0.164607	0.0794279	-2.07241	0.0382277	0.15541
ENSG00000070540	651.049	-0.31573	0.0679672	-4.64533	3.39533e-06	9.82767e-05
ENSG00000070601	9.76946	-1.08031	0.515679	-2.09493	0.0361775	0.149666
ENSG00000070610	3860.25	-0.0194142	0.0395803	-0.490502	0.623779	0.81987
ENSG00000070614	13032.1	-0.00414654	0.0420555	-0.0985968	0.921458	0.968163
ENSG00000070669	179.113	0.415344	0.112047	3.70686	0.000209843	0.00300233
ENSG00000070718	2384.72	0.0377858	0.0399009	0.946992	0.343643	0.610802
ENSG00000070729	59.4537	0.0513592	0.200687	0.255917	0.798015	0.911872
ENSG00000070731	16.3487	-0.484463	0.407222	-1.18968	0.234174	0.49422
ENSG00000070748	3.44608	0.496339	0.80371	0.617559	0.536866	0.764465
ENSG00000070756	17443.8	0.0658361	0.0348814	1.88743	0.0591028	0.209309
ENSG00000070759	30.8251	0.399934	0.267706	1.49393	0.135193	0.354698
ENSG00000070761	1524.42	-0.139773	0.0573228	-2.43836	0.0147543	0.0791558
ENSG00000070770	3193.98	-0.0576158	0.0420568	-1.36995	0.170702	0.409658
ENSG00000070778	1704	-0.09145	0.0440248	-2.07724	0.0377798	0.154062
ENSG00000070785	636.825	0.045407	0.0559273	0.811892	0.416854	0.677515
ENSG00000070808	323.866	-0.281308	0.0850686	-3.30684	0.00094356	0.00988574
ENSG00000070814	2383.46	-0.175836	0.0495808	-3.54646	0.000390445	0.0048828
ENSG00000070831	256.148	0.183851	0.136894	1.34301	0.179267	0.422347
ENSG00000070882	2964.45	-0.0286177	0.0655942	-0.436283	0.662631	0.844388
ENSG00000070886	19.478	-0.480397	0.341672	-1.40602	0.159719	0.392832
ENSG00000070915	7.31029	-2.69057	0.922525	-2.91653	0.00353947	0.0276682
ENSG00000070950	503.803	-0.0480828	0.0916732	-0.524502	0.599929	0.806454
ENSG00000070961	5021.06	0.0635197	0.0468032	1.35717	0.174729	0.415866
ENSG00000070985	5.31814	-0.337841	0.737724	-0.457951	0.646988	0.834784
ENSG00000071051	5092.12	-0.0856578	0.0536644	-1.59617	0.11045	0.313623
ENSG00000071054	13132.7	-0.190889	0.0341699	-5.58646	2.31746e-08	1.26026e-06
ENSG00000071073	982.587	0.0578782	0.0577734	1.00181	0.316433	0.585943
ENSG00000071082	7963.5	0.0152766	0.0494806	0.308739	0.75752	0.894003
ENSG00000071127	19750.9	-0.203391	0.0488653	-4.16229	3.15076e-05	0.00063787
ENSG00000071189	2548.06	0.0925356	0.0468398	1.97558	0.0482027	0.182809
ENSG00000071205	85.2011	-0.0444034	0.159716	-0.278015	0.781001	0.904859
ENSG00000071242	3505.05	-0.0277191	0.0459707	-0.602973	0.546526	0.771791
ENSG00000071243	574.342	-0.177122	0.0826928	-2.14193	0.032199	0.137995
ENSG00000071246	2686.78	0.0253793	0.0486354	0.521828	0.60179	0.807696
ENSG00000071282	316.226	-0.23952	0.0859631	-2.78631	0.00533122	0.0377939
ENSG00000071462	2192.21	0.0477292	0.0416016	1.14729	0.251261	0.514503
ENSG00000071537	5497.82	0.0459787	0.0365397	1.25832	0.208275	0.461967
ENSG00000071539	1313.23	0.0903402	0.0558946	1.61626	0.106038	0.305586
ENSG00000071553	12513.6	-0.132859	0.0545629	-2.43497	0.0148931	0.0797078
ENSG00000071564	9273.65	-0.148429	0.0474835	-3.12591	0.00177254	0.0162234
ENSG00000071575	10641	0.255848	0.0374712	6.82786	8.61932e-12	1.04614e-09
ENSG00000071626	4091.28	0.0185581	0.0448662	0.413632	0.679143	0.852771
ENSG00000071655	4517.22	-0.271096	0.0572556	-4.73485	2.19222e-06	6.70041e-05
ENSG00000071794	3561.82	-0.066642	0.0508431	-1.31074	0.189946	0.437126
ENSG00000071859	3886.33	-0.179778	0.0499334	-3.60035	0.000317795	0.00416281
ENSG00000071889	1826.9	-0.150141	0.0599063	-2.50626	0.0122015	0.0692929
ENSG00000071894	5427.64	-0.0398922	0.0444306	-0.897854	0.369263	0.635436
ENSG00000071909	28.4386	-0.28835	0.300211	-0.960493	0.336807	0.605057
ENSG00000071967	3846.39	-0.0158152	0.0593064	-0.266669	0.789724	0.908765
ENSG00000071991	9.41034	-0.207301	0.574552	-0.360804	0.718246	0.872169
ENSG00000071994	1449.52	0.102936	0.0539524	1.9079	0.0564042	0.203242
ENSG00000072041	461.699	0.522343	0.0862562	6.05572	1.39792e-09	1.01801e-07
ENSG00000072042	4816.04	-0.0467184	0.0412639	-1.13218	0.257557	0.52197
ENSG00000072062	3510.03	-0.0315609	0.0377823	-0.835335	0.403529	0.666178
ENSG00000072071	11766.1	-0.0270584	0.0493884	-0.547869	0.583782	0.7963
ENSG00000072110	8851.8	-0.0461244	0.0843131	-0.54706	0.584337	0.796576
ENSG00000072121	2718.27	0.0563105	0.0458792	1.22737	0.219685	0.47594
ENSG00000072133	378.955	0.00374079	0.0863376	0.0433274	0.965441	0.987249
ENSG00000072134	5217.54	0.0166552	0.0355304	0.468761	0.639241	0.829471
ENSG00000072135	1076.41	0.175025	0.0517006	3.38536	0.000710853	0.00786929
ENSG00000072163	535.011	-0.244236	0.0864785	-2.82424	0.00473934	0.0345434
ENSG00000072182	170.066	0.472208	0.140292	3.3659	0.000762938	0.00831318
ENSG00000072195	9291.76	0.0186634	0.0533248	0.349995	0.726342	0.876256
ENSG00000072201	306.549	-0.0399046	0.0962063	-0.414781	0.678302	0.852353
ENSG00000072210	3136.21	-0.069955	0.0410939	-1.70232	0.0886948	0.273151
ENSG00000072274	3664.72	-0.240882	0.050096	-4.80841	1.52136e-06	4.86293e-05
ENSG00000072310	10948.1	-0.121686	0.0592759	-2.05288	0.0400842	0.160721
ENSG00000072315	46.1908	0.0487926	0.22218	0.219608	0.826177	0.925109
ENSG00000072364	15551.5	0.113429	0.0478681	2.36961	0.0178071	0.0908027
ENSG00000072401	1174.93	-0.043218	0.0504044	-0.857424	0.391211	0.656302
ENSG00000072415	2683.74	-0.141135	0.0511528	-2.75909	0.00579633	0.0402063
ENSG00000072422	1993.94	-0.0551718	0.0425724	-1.29595	0.194992	0.44358
ENSG00000072501	5409.32	0.158841	0.0467422	3.39825	0.000678194	0.00759686
ENSG00000072506	2661.06	-0.137149	0.0716716	-1.91358	0.0556744	0.201174
ENSG00000072518	2939.43	-0.049353	0.047957	-1.02911	0.303428	0.572894
ENSG00000072571	594.229	0.0836249	0.0704279	1.18738	0.235077	0.495444
ENSG00000072609	2634.52	0.0710201	0.0419628	1.69245	0.0905596	0.2764
ENSG00000072657	104.616	-0.0606703	0.144208	-0.420714	0.673964	0.850656
ENSG00000072682	944.981	-0.0191224	0.0712004	-0.268572	0.788259	0.908368
ENSG00000072736	1637.23	0.0325926	0.0440824	0.739357	0.45969	0.710381
ENSG00000072756	1816.82	0.0950039	0.0539836	1.75987	0.0784305	0.252002
ENSG00000072778	23332.7	0.0882086	0.0411064	2.14586	0.0318843	0.137191
ENSG00000072786	868.132	-0.0247688	0.061166	-0.404943	0.685519	0.855142
ENSG00000072803	7303.44	-0.0147067	0.0384239	-0.382749	0.701906	0.86369
ENSG00000072818	45.6877	0.176399	0.218125	0.808706	0.418684	0.678997
ENSG00000072832	11873.8	-0.11674	0.0485384	-2.40511	0.0161677	0.0844309
ENSG00000072840	2570.34	0.107895	0.0536064	2.01272	0.0441441	0.171598
ENSG00000072849	1787.21	-0.0529809	0.0491513	-1.07792	0.281071	0.548945
ENSG00000072858	141.595	-0.232735	0.141893	-1.64021	0.100961	0.296359
ENSG00000072864	1429.36	0.0805002	0.0510296	1.57752	0.114676	0.321125
ENSG00000072952	1163.77	-0.0400818	0.0587495	-0.682249	0.495081	0.735345
ENSG00000072954	744.631	0.221747	0.0596477	3.71762	0.000201112	0.00290722
ENSG00000072958	4360.72	-0.236117	0.0464406	-5.08428	3.69021e-07	1.43076e-05
ENSG00000073008	1586.46	-0.0840605	0.0523321	-1.60629	0.108211	0.309398
ENSG00000073050	1708.43	-0.101493	0.0567741	-1.78766	0.0738311	0.242222
ENSG00000073060	2231.95	-0.037229	0.0570015	-0.653123	0.513677	0.749325
ENSG00000073111	2595.16	-0.128979	0.0658795	-1.95779	0.0502543	0.188137
ENSG00000073146	96.4434	0.0799686	0.164154	0.487157	0.626147	0.821093
ENSG00000073150	366.729	0.0476746	0.0896662	0.53169	0.594941	0.803704
ENSG00000073169	1797.93	-0.0811853	0.0584552	-1.38885	0.164879	0.400777
ENSG00000073282	3.4268	-0.271796	0.807575	-0.336559	0.73645	0.882166
ENSG00000073331	565.589	0.200197	0.0763984	2.62043	0.00878186	0.0549268
ENSG00000073350	50.7563	-0.0640049	0.232341	-0.275479	0.782949	0.906037
ENSG00000073417	1653.63	0.186567	0.0625109	2.98456	0.00283991	0.0234011
ENSG00000073464	2917.87	-0.0691141	0.0416949	-1.65762	0.0973949	0.289272
ENSG00000073536	814.977	-0.00774479	0.0729178	-0.106213	0.915414	0.964596
ENSG00000073578	246.958	-0.182982	0.115665	-1.582	0.113649	0.319209
ENSG00000073584	558.382	-0.118784	0.062875	-1.88921	0.0588639	0.208707
ENSG00000073605	520.997	0.280774	0.0981505	2.86064	0.00422784	0.0317142
ENSG00000073614	4045.69	0.0425952	0.0505183	0.843163	0.399137	0.662346
ENSG00000073670	651.236	-0.00511335	0.0711106	-0.071907	0.942676	0.977358
ENSG00000073711	1438.44	0.150085	0.0548209	2.73774	0.00618631	0.0422401
ENSG00000073712	4087.72	-0.414858	0.0458625	-9.04569	1.48719e-19	4.50169e-17
ENSG00000073734	20.9679	0.501798	0.336137	1.49284	0.13548	0.355005
ENSG00000073756	38.1432	-0.653904	0.244348	-2.67611	0.00744814	0.0484158
ENSG00000073792	7814.57	-0.00837195	0.041355	-0.202441	0.839572	0.932453
ENSG00000073803	1711.31	-0.13167	0.0478552	-2.75143	0.00593348	0.0409203
ENSG00000073849	481.198	0.244589	0.0813463	3.00676	0.00264048	0.0221501
ENSG00000073905	5.65743	-0.153193	0.501247	-0.305624	0.759891	0.89511
ENSG00000073910	1221.32	0.170561	0.0640744	2.66192	0.00776963	0.0499499
ENSG00000073921	6036.18	-0.0185681	0.0395275	-0.469751	0.638533	0.829327
ENSG00000073969	1522.01	0.190008	0.0447969	4.24154	2.2199e-05	0.000474259
ENSG00000074047	871.729	-0.102395	0.0675889	-1.51497	0.12978	0.346907
ENSG00000074054	5613.66	0.129679	0.037212	3.48487	0.000492381	0.00588669
ENSG00000074071	1856.75	-0.150372	0.10065	-1.494	0.135175	0.354687
ENSG00000074181	17017.4	-0.0995879	0.0517657	-1.92382	0.0543769	0.197923
ENSG00000074201	3166.1	-0.205409	0.0485205	-4.23345	2.3013e-05	0.000487915
ENSG00000074211	291.941	0.189159	0.102895	1.83837	0.0660082	0.224805
ENSG00000074219	1720.78	-0.0100423	0.0444551	-0.225899	0.82128	0.92243
ENSG00000074266	853.373	-0.0521646	0.0563687	-0.925419	0.354748	0.622307
ENSG00000074276	9.7354	0.371078	0.487312	0.76148	0.446371	0.700301
ENSG00000074317	85.605	0.275205	0.17958	1.53249	0.125402	0.339358
ENSG00000074319	2739.52	-0.0507744	0.0491709	-1.03261	0.301786	0.571029
ENSG00000074356	3312.5	0.153236	0.0546688	2.803	0.00506304	0.0363982
ENSG00000074370	59.5569	0.0971601	0.193671	0.501675	0.615896	0.815244
ENSG00000074410	8133.44	0.379974	0.0497903	7.6315	2.32045e-14	3.96592e-12
ENSG00000074416	469.675	0.0902778	0.0941019	0.959363	0.337376	0.605532
ENSG00000074527	124.797	-0.0937497	0.13838	-0.67748	0.498101	0.737567
ENSG00000074582	1001.11	-0.103637	0.0572006	-1.81182	0.0700145	0.23376
ENSG00000074590	930.487	0.0691514	0.065641	1.05348	0.292122	0.561192
ENSG00000074603	3485.74	0.0216391	0.0452947	0.477739	0.632836	0.825513
ENSG00000074621	489.083	0.221311	0.0773353	2.86171	0.00421363	0.0316293
ENSG00000074657	5630.77	0.0455515	0.0342268	1.33087	0.183231	0.427992
ENSG00000074660	139.069	1.42382	0.163128	8.72823	2.58696e-18	7.06465e-16
ENSG00000074695	4387.91	-0.0972917	0.0498544	-1.95152	0.0509953	0.189927
ENSG00000074696	15062.4	-0.0490824	0.031273	-1.56948	0.116536	0.324306
ENSG00000074706	19.904	0.0596333	0.306277	0.194704	0.845625	0.935519
ENSG00000074755	3918.77	-0.116391	0.0470714	-2.47265	0.0134116	0.0741699
ENSG00000074800	73353.3	-0.121412	0.051002	-2.38053	0.017288	0.0888092
ENSG00000074803	28.497	-0.619384	0.257025	-2.40982	0.0159604	0.083832
ENSG00000074842	2713.25	-0.0662274	0.0790444	-0.837851	0.402114	0.665038
ENSG00000074855	3694.78	-0.160807	0.0592294	-2.71499	0.00662784	0.0444048
ENSG00000074935	1145.4	0.318254	0.0744623	4.27402	1.91978e-05	0.000418322
ENSG00000074964	3215.61	0.0543718	0.0512243	1.06145	0.288488	0.557236
ENSG00000074966	17.467	0.341361	0.392919	0.868781	0.384967	0.650737
ENSG00000075035	666.373	0.00608699	0.080044	0.0760456	0.939383	0.976039
ENSG00000075043	14776	0.0508239	0.0579996	0.876281	0.380877	0.64674
ENSG00000075089	1221.09	-0.0154034	0.0626777	-0.245755	0.805872	0.915393
ENSG00000075131	390.62	-0.0366974	0.0688993	-0.532623	0.594295	0.80322
ENSG00000075142	4171.07	-0.0589764	0.0379233	-1.55515	0.11991	0.330331
ENSG00000075151	11200.1	0.198476	0.0272825	7.27485	3.46793e-13	4.92251e-11
ENSG00000075188	526.822	-0.0644933	0.0686895	-0.938911	0.347776	0.61506
ENSG00000075213	2623.22	-0.117798	0.0525562	-2.24138	0.0250018	0.115091
ENSG00000075218	1271.49	-0.00298051	0.0637535	-0.0467506	0.962712	0.986132
ENSG00000075223	321.911	-0.465557	0.243657	-1.91071	0.0560417	0.20224
ENSG00000075234	1974.66	0.0167286	0.0403256	0.414839	0.67826	0.852353
ENSG00000075239	2019.78	-0.0110305	0.0465228	-0.237099	0.81258	0.918035
ENSG00000075240	4237.33	-0.0389141	0.0359805	-1.08153	0.27946	0.546734
ENSG00000075275	10175.8	0.211092	0.0479191	4.40518	1.05696e-05	0.000253873
ENSG00000075290	4.15487	0.131951	0.928297	0.142143	0.886967	0.952511
ENSG00000075292	6341.19	0.125103	0.047152	2.65319	0.00797353	0.0510257
ENSG00000075303	552.988	-0.0982574	0.0861243	-1.14088	0.25392	0.517631
ENSG00000075336	1305.65	-0.0215306	0.0459187	-0.468887	0.639151	0.829471
ENSG00000075340	2553.65	0.0469132	0.0568232	0.825599	0.409032	0.670616
ENSG00000075391	1836.04	0.180632	0.0547443	3.29955	0.000968401	0.0100829
ENSG00000075399	1923.06	-0.274537	0.056887	-4.82601	1.39294e-06	4.49822e-05
ENSG00000075407	2149.08	0.268054	0.0440912	6.07954	1.20529e-09	8.82852e-08
ENSG00000075413	6439.13	0.00528364	0.0340811	0.155031	0.876797	0.948594
ENSG00000075415	10318.8	0.0120315	0.0369962	0.325209	0.745023	0.88731
ENSG00000075420	5365.32	-0.11215	0.0434367	-2.58193	0.00982497	0.05938
ENSG00000075426	3641.6	-0.0287597	0.0730686	-0.393598	0.693878	0.859733
ENSG00000075429	55156.3	0.189691	0.0396561	4.78339	1.72366e-06	5.44034e-05
ENSG00000075461	14349.1	-0.100505	0.0420222	-2.3917	0.0167703	0.0867129
ENSG00000075539	3614.87	0.197285	0.0554041	3.56084	0.000369668	0.00468831
ENSG00000075568	4473.46	0.135209	0.0395291	3.4205	0.000625072	0.00709639
ENSG00000075618	15229.7	0.0846913	0.0672557	1.25924	0.207943	0.461556
ENSG00000075624	136014	-0.184759	0.0567313	-3.25674	0.00112699	0.0113439
ENSG00000075643	72.456	0.406286	0.186224	2.1817	0.0291314	0.128696
ENSG00000075651	224.598	-0.211337	0.0999435	-2.11457	0.0344668	0.14498
ENSG00000075673	18.7615	0.788607	0.350381	2.25072	0.0244035	0.113162
ENSG00000075702	908.319	-0.049515	0.0667247	-0.742079	0.45804	0.709131
ENSG00000075711	2611.93	-0.0361185	0.042193	-0.856032	0.39198	0.656891
ENSG00000075785	12358.4	-0.0026849	0.0430676	-0.0623416	0.950291	0.980366
ENSG00000075790	29.613	0.52148	0.255847	2.03825	0.041525	0.16437
ENSG00000075826	1835.35	-0.12915	0.0478197	-2.70077	0.00691798	0.0458166
ENSG00000075856	3515.92	0.0702302	0.030205	2.32512	0.0200658	0.0984827
ENSG00000075891	181.979	-0.219294	0.126375	-1.73527	0.0826932	0.261183
ENSG00000075914	801.699	0.123994	0.0578298	2.14412	0.0320231	0.137427
ENSG00000075945	2231.19	-0.00215153	0.0488397	-0.0440528	0.964862	0.986939
ENSG00000075975	2613.97	-0.0653963	0.0341325	-1.91596	0.0553706	0.200393
ENSG00000076003	1930.88	-0.130781	0.0539562	-2.42384	0.0153574	0.0815555
ENSG00000076043	1715.23	-0.193607	0.0627903	-3.08339	0.00204656	0.0181112
ENSG00000076053	1617.23	-0.0264362	0.0554359	-0.476879	0.633448	0.825839
ENSG00000076067	1500.4	0.0049211	0.0560033	0.0878716	0.929979	0.971989
ENSG00000076108	8097.02	0.0342012	0.0441149	0.775275	0.438177	0.694165
ENSG00000076201	3989.32	0.139034	0.042514	3.27032	0.00107426	0.0109313
ENSG00000076242	2123.32	0.0184923	0.0447912	0.412857	0.679712	0.853086
ENSG00000076248	2188.38	-0.193068	0.0480111	-4.02131	5.78751e-05	0.00106135
ENSG00000076258	73.9575	-0.0663937	0.157601	-0.421278	0.673552	0.850435
ENSG00000076321	1109.42	0.0656169	0.053333	1.23033	0.218575	0.474636
ENSG00000076344	3054.9	-0.0693449	0.0559445	-1.23953	0.215149	0.470608
ENSG00000076351	846.585	0.109758	0.0649781	1.68915	0.0911898	0.277631
ENSG00000076356	5683.95	-0.0643637	0.0499698	-1.28805	0.197728	0.447259
ENSG00000076382	1251.76	0.10017	0.0657887	1.52261	0.127857	0.343855
ENSG00000076513	1759.08	-0.534561	0.0462248	-11.5644	6.24499e-31	4.02306e-28
ENSG00000076554	317.326	0.0816065	0.0881921	0.925327	0.354796	0.622348
ENSG00000076555	1575.71	0.204811	0.0579583	3.53376	0.000409694	0.00506553
ENSG00000076604	4791.82	-0.261323	0.0465068	-5.61902	1.92038e-08	1.09158e-06
ENSG00000076641	6947.63	0.186106	0.0506795	3.67222	0.000240456	0.00334508
ENSG00000076650	555.173	0.0626142	0.055997	1.11817	0.263494	0.528945
ENSG00000076662	104.245	0.172552	0.162857	1.05953	0.289357	0.558099
ENSG00000076685	4581.86	0.0352618	0.037058	0.951532	0.341334	0.608847
ENSG00000076706	7038.23	-0.194007	0.0592072	-3.27674	0.00105011	0.0107379
ENSG00000076716	5870.09	-0.341447	0.0464389	-7.3526	1.94382e-13	2.85594e-11
ENSG00000076770	258.816	0.190455	0.0985472	1.93262	0.0532825	0.195553
ENSG00000076826	1238.49	-0.111584	0.0713112	-1.56474	0.117644	0.326033
ENSG00000076864	1190.67	0.114346	0.062326	1.83464	0.0665593	0.226108
ENSG00000076924	2502.4	-0.0304476	0.0595643	-0.511173	0.60923	0.811231
ENSG00000076928	3708.47	-0.0155069	0.0494125	-0.313825	0.753654	0.891931
ENSG00000076944	17.728	0.316535	0.395267	0.800812	0.423241	0.682633
ENSG00000076984	1429.13	-0.090668	0.0569509	-1.59204	0.111376	0.315363
ENSG00000077044	7103.68	0.0185349	0.044941	0.412427	0.680027	0.853268
ENSG00000077063	302.615	-0.0145523	0.116716	-0.124681	0.900776	0.95793
ENSG00000077080	362.859	0.00758778	0.0997906	0.076037	0.93939	0.976039
ENSG00000077092	104.343	-0.227597	0.145404	-1.56527	0.11752	0.32589
ENSG00000077097	12017.5	-0.161947	0.0410605	-3.9441	8.00988e-05	0.00138754
ENSG00000077147	11466.8	0.0612817	0.0450065	1.36162	0.173318	0.413527
ENSG00000077150	3127.77	0.235494	0.121159	1.94367	0.0519348	0.19211
ENSG00000077152	554.088	-0.160959	0.0697608	-2.3073	0.0210383	0.10155
ENSG00000077157	2055.44	-0.0278706	0.0632464	-0.440667	0.659454	0.842853
ENSG00000077232	7601.99	0.0617649	0.0476539	1.29612	0.194936	0.4435
ENSG00000077235	11608.1	-0.0904141	0.0345245	-2.61884	0.00882297	0.0550455
ENSG00000077238	519.681	-0.0236351	0.141696	-0.166801	0.867526	0.944479
ENSG00000077254	3335.9	-0.126228	0.0480063	-2.62941	0.00855326	0.0538863
ENSG00000077264	21260.4	0.096124	0.0491741	1.95477	0.0506103	0.189132
ENSG00000077274	58.3871	-0.866348	0.214307	-4.04256	5.28715e-05	0.000982436
ENSG00000077279	6879.63	0.058562	0.0636113	0.920623	0.357247	0.624518
ENSG00000077312	1784.1	0.0965211	0.0428185	2.25419	0.024184	0.112498
ENSG00000077327	462.452	-0.296619	0.0770486	-3.84977	0.000118231	0.00190412
ENSG00000077348	238.798	0.0305788	0.132259	0.231205	0.817156	0.920736
ENSG00000077380	6124.41	0.0177593	0.0366204	0.484956	0.627708	0.82195
ENSG00000077454	595.101	0.0586141	0.0964153	0.607933	0.543232	0.769099
ENSG00000077458	1247.7	0.0745716	0.0725095	1.02844	0.303743	0.573064
ENSG00000077463	982.282	-0.121464	0.0737469	-1.64703	0.0995512	0.293387
ENSG00000077514	1008.72	0.0569237	0.056428	1.00879	0.313077	0.582482
ENSG00000077522	229.294	0.0324732	0.124499	0.260831	0.794223	0.910637
ENSG00000077549	10195.5	-0.0951799	0.0341559	-2.78663	0.00532587	0.0377728
ENSG00000077585	1208.21	0.0324713	0.0526532	0.6167	0.537432	0.764838
ENSG00000077616	492.308	-0.17347	0.0930694	-1.86387	0.0623393	0.216477
ENSG00000077684	1352.24	0.0504644	0.0526933	0.957699	0.338215	0.606171
ENSG00000077713	668.579	0.098259	0.0643852	1.52611	0.126982	0.342269
ENSG00000077721	3327.82	-0.12331	0.0423215	-2.91366	0.00357218	0.0278892
ENSG00000077782	20403.6	-0.107983	0.0365207	-2.95676	0.00310894	0.0250615
ENSG00000077942	6163.38	-0.0273037	0.0631138	-0.43261	0.665298	0.845941
ENSG00000077943	1533.05	0.386591	0.0664285	5.81966	5.89676e-09	3.76973e-07
ENSG00000078018	32810.3	0.0164131	0.0393632	0.416967	0.676703	0.851864
ENSG00000078043	1695.62	0.164036	0.0617727	2.65547	0.00791969	0.0507328
ENSG00000078053	1216.82	0.510444	0.0468928	10.8853	1.35412e-27	7.23848e-25
ENSG00000078061	1975.78	0.0547643	0.0484239	1.13093	0.258083	0.522656
ENSG00000078070	1513.93	0.131518	0.0433627	3.03296	0.00242165	0.0207155
ENSG00000078081	147.341	0.860489	0.146857	5.85935	4.6468e-09	3.06543e-07
ENSG00000078098	17.9004	-0.947865	0.329493	-2.87674	0.00401811	0.0305357
ENSG00000078114	3638.13	0.241374	0.0463019	5.21305	1.85762e-07	8.04669e-06
ENSG00000078124	2410.65	0.0557294	0.0608437	0.915943	0.359697	0.626788
ENSG00000078140	4284.85	-0.0283168	0.0452056	-0.626401	0.531052	0.76071
ENSG00000078142	3861.06	0.307283	0.0411913	7.4599	8.65854e-14	1.34282e-11
ENSG00000078177	1693.72	0.0777785	0.0674321	1.15343	0.248732	0.51178
ENSG00000078237	1259.12	-0.183928	0.0600527	-3.06277	0.00219296	0.0191905
ENSG00000078246	1691.8	0.147309	0.0427295	3.44748	0.000565839	0.0065634
ENSG00000078269	1747.66	0.187144	0.0596277	3.13854	0.00169792	0.0157586
ENSG00000078295	3136.51	0.0091159	0.041782	0.218178	0.827291	0.925664
ENSG00000078304	5136.36	-0.0792623	0.0394635	-2.0085	0.0445903	0.172693
ENSG00000078328	149.913	0.278775	0.10396	2.68157	0.00732781	0.0478192
ENSG00000078369	29187.8	0.0058036	0.0319046	0.181905	0.855657	0.939517
ENSG00000078401	39.7545	-0.645205	0.354371	-1.82071	0.0686516	0.230589
ENSG00000078403	2056.96	0.0503542	0.0439549	1.14559	0.251966	0.515463
ENSG00000078487	232.146	-0.475685	0.119235	-3.98947	6.62205e-05	0.00118683
ENSG00000078549	3008.05	-0.0553061	0.0555182	-0.99618	0.319163	0.588569
ENSG00000078596	116.749	-0.325943	0.147231	-2.21382	0.0268413	0.121205
ENSG00000078618	7012.13	0.0747773	0.035739	2.09231	0.0364105	0.150308
ENSG00000078668	3083.27	-0.110493	0.0446525	-2.47452	0.0133416	0.0739452
ENSG00000078674	8385.51	-0.063103	0.0408372	-1.54523	0.12229	0.334724
ENSG00000078687	1419.18	0.0259702	0.0612388	0.424082	0.671506	0.849621
ENSG00000078699	2934.22	0.0563023	0.0426729	1.31939	0.187038	0.433421
ENSG00000078725	1380.72	-0.0185566	0.0567293	-0.327108	0.743586	0.886592
ENSG00000078747	1648.39	0.0598947	0.0559192	1.07109	0.284128	0.552101
ENSG00000078795	11.5462	0.884863	0.41796	2.1171	0.0342511	0.144231
ENSG00000078804	2341.66	0.0874334	0.04498	1.94383	0.0519161	0.192093
ENSG00000078808	8627.95	-0.0241772	0.0617112	-0.39178	0.695221	0.860387
ENSG00000078814	88.6378	-0.378549	0.184271	-2.05431	0.0399457	0.160319
ENSG00000078898	6.28728	1.42152	0.679756	2.09123	0.0365078	0.150611
ENSG00000078900	39.9175	-0.417913	0.248841	-1.67944	0.0930672	0.281138
ENSG00000078902	4615.48	-0.0334546	0.056209	-0.595182	0.551722	0.775978
ENSG00000078967	1013.41	-0.0679306	0.0448684	-1.514	0.130027	0.34718
ENSG00000079101	85.4729	0.0772425	0.14404	0.536256	0.591782	0.801419
ENSG00000079102	456.634	-0.0268558	0.0776037	-0.346064	0.729295	0.877948
ENSG00000079112	6.6777	1.41375	1.14901	1.23041	0.218543	0.474636
ENSG00000079134	1933.23	-0.127566	0.0647693	-1.96954	0.0488913	0.184575
ENSG00000079150	384.463	-0.108091	0.0744407	-1.45205	0.146488	0.373176
ENSG00000079156	2497.33	-0.085805	0.0528595	-1.62327	0.104533	0.302758
ENSG00000079215	18103.3	-0.0376526	0.030647	-1.22859	0.219225	0.475385
ENSG00000079246	10097.1	-0.00675523	0.0408846	-0.165227	0.868765	0.944953
ENSG00000079257	66.6263	-0.324929	0.160784	-2.0209	0.0432898	0.168937
ENSG00000079263	12.7102	0.179336	0.416787	0.430282	0.666991	0.846807
ENSG00000079277	1142.74	-0.0640459	0.0567352	-1.12886	0.258958	0.523448
ENSG00000079308	4676.8	0.21356	0.0476757	4.47943	7.48434e-06	0.000190662
ENSG00000079313	1453.88	-0.0132446	0.0598386	-0.221339	0.824829	0.924144
ENSG00000079332	6444.36	-0.129505	0.0436837	-2.9646	0.00303073	0.0246262
ENSG00000079335	287.323	0.058254	0.106797	0.545463	0.585435	0.797125
ENSG00000079337	155.642	-0.0127063	0.130821	-0.0971278	0.922625	0.968741
ENSG00000079387	919.616	-0.0442673	0.048491	-0.912898	0.361296	0.628311
ENSG00000079432	7337.65	-0.173083	0.0496185	-3.48828	0.000486131	0.00583543
ENSG00000079435	407.177	-0.149807	0.0946657	-1.58249	0.113539	0.319026
ENSG00000079459	5951.85	-0.270641	0.0522869	-5.17609	2.26589e-07	9.48805e-06
ENSG00000079462	1531.81	-0.274831	0.0757923	-3.6261	0.00028773	0.00386161
ENSG00000079482	1663.8	0.346027	0.0598782	5.77885	7.52141e-09	4.62024e-07
ENSG00000079616	2215.74	0.0118688	0.0540779	0.219476	0.826279	0.925109
ENSG00000079691	1496.54	-0.22414	0.0400931	-5.59048	2.26437e-08	1.23406e-06
ENSG00000079739	1287.76	0.113757	0.0502078	2.26571	0.023469	0.110233
ENSG00000079785	5190.95	-0.18286	0.0381183	-4.79718	1.60918e-06	5.12409e-05
ENSG00000079805	8162.3	-0.0920544	0.0458908	-2.00595	0.044862	0.173496
ENSG00000079819	2250.45	0.02566	0.0436325	0.588095	0.556469	0.778697
ENSG00000079841	266.69	0.0123748	0.11166	0.110825	0.911755	0.963214
ENSG00000079931	1190.4	-0.229448	0.0748403	-3.06583	0.00217065	0.0190218
ENSG00000079950	3422	-0.0265482	0.0432518	-0.613806	0.539343	0.766299
ENSG00000079974	2287.79	-0.10272	0.0431011	-2.38323	0.0171615	0.0883538
ENSG00000079999	2411.19	0.103703	0.0673796	1.53908	0.123784	0.336611
ENSG00000080031	85.8246	0.416129	0.198567	2.09566	0.0361127	0.149447
ENSG00000080166	4973.21	0.226613	0.0606322	3.7375	0.00018586	0.00272595
ENSG00000080189	2296.64	0.159126	0.0497439	3.1989	0.00137955	0.0134497
ENSG00000080200	711.568	0.23747	0.0776147	3.05959	0.00221637	0.0193297
ENSG00000080224	77.2762	-0.0840644	0.171274	-0.490817	0.623556	0.819834
ENSG00000080298	5270.4	0.110908	0.0581114	1.90854	0.0563212	0.202986
ENSG00000080345	3904.63	0.0217696	0.0559468	0.389113	0.697192	0.861874
ENSG00000080371	3519.5	-0.06388	0.0441122	-1.44813	0.147582	0.374842
ENSG00000080493	2791.37	-0.0575852	0.054986	-1.04727	0.294975	0.563594
ENSG00000080503	3234.6	-0.12507	0.0372515	-3.35745	0.000786655	0.00852124
ENSG00000080546	1366.5	-0.203632	0.0550053	-3.70204	0.00021387	0.00304607
ENSG00000080561	233.877	0.0629766	0.10943	0.575495	0.564957	0.784497
ENSG00000080572	7.08178	-1.18631	0.548146	-2.16421	0.030448	0.132762
ENSG00000080573	4164.28	-0.330613	0.0549614	-6.01537	1.79474e-09	1.29201e-07
ENSG00000080603	270.488	0.0910105	0.110511	0.823543	0.410199	0.671842
ENSG00000080608	814.47	0.0633493	0.0637537	0.993657	0.32039	0.589343
ENSG00000080644	577.701	-0.60256	0.088201	-6.83167	8.39345e-12	1.02367e-09
ENSG00000080709	47.0992	-0.38549	0.199498	-1.9323	0.0533228	0.195603
ENSG00000080802	1288.82	0.147825	0.0467358	3.16299	0.00156156	0.0147825
ENSG00000080815	5189.34	0.0341566	0.0368451	0.927031	0.35391	0.621654
ENSG00000080819	792.562	-0.121367	0.0643977	-1.88466	0.0594764	0.210315
ENSG00000080822	4293.78	0.0306988	0.048719	0.63012	0.528616	0.759215
ENSG00000080823	2494.63	0.199994	0.0538944	3.71085	0.000206562	0.00296704
ENSG00000080824	53489.9	-0.222658	0.0363272	-6.12923	8.83047e-10	6.72293e-08
ENSG00000080839	719.061	0.0662232	0.0583541	1.13485	0.256438	0.520499
ENSG00000080845	4446.37	0.0343184	0.0359215	0.955372	0.33939	0.607096
ENSG00000080854	3239.62	-0.0696336	0.0660191	-1.05475	0.29154	0.56046
ENSG00000080947	112.066	0.0760492	0.173945	0.437202	0.661965	0.843881
ENSG00000080986	641.376	0.113075	0.0817655	1.38291	0.166691	0.403735
ENSG00000081014	698.983	0.0108802	0.0710129	0.153214	0.878229	0.949052
ENSG00000081019	1458.67	0.122718	0.0504421	2.43285	0.0149805	0.0800275
ENSG00000081026	940.526	0.095705	0.0533892	1.79259	0.0730385	0.240469
ENSG00000081041	199.096	0.331744	0.265974	1.24728	0.212295	0.467131
ENSG00000081051	12.2393	-0.650146	0.457597	-1.42078	0.15538	0.38632
ENSG00000081052	40.2817	0.199008	0.217344	0.915636	0.359858	0.62691
ENSG00000081059	301.613	-0.429704	0.0941129	-4.56583	4.97519e-06	0.000134405
ENSG00000081087	2631.17	0.0171967	0.06138	0.280169	0.779348	0.903986
ENSG00000081138	185.401	0.0355876	0.099144	0.358949	0.719634	0.87259
ENSG00000081148	120.817	0.331509	0.139085	2.3835	0.017149	0.0883253
ENSG00000081154	5841.41	0.0195098	0.0463758	0.42069	0.673982	0.850656
ENSG00000081177	2852.79	-0.12526	0.0386664	-3.23951	0.00119736	0.0119092
ENSG00000081181	283.335	-0.576095	0.103674	-5.55682	2.74741e-08	1.45932e-06
ENSG00000081189	281.628	-0.331242	0.0907346	-3.65067	0.000261555	0.00357915
ENSG00000081237	3.03359	-3.71253	1.15301	-3.21987	0.00128249	0.012621
ENSG00000081248	13.5821	0.107272	0.517873	0.20714	0.835901	0.930551
ENSG00000081307	2993.74	-0.204827	0.0505268	-4.05383	5.03868e-05	0.000946128
ENSG00000081320	571.575	-0.188744	0.0722572	-2.61211	0.00899857	0.0557122
ENSG00000081377	1129.95	0.0393218	0.0606324	0.648529	0.516643	0.751209
ENSG00000081386	1125.55	0.127649	0.057462	2.22144	0.0263209	0.119538
ENSG00000081479	6668.75	-0.201352	0.0559799	-3.59686	0.000322085	0.00421408
ENSG00000081665	1021.94	0.102278	0.0609474	1.67814	0.0933195	0.281663
ENSG00000081692	916.535	-0.190913	0.0779196	-2.45013	0.0142805	0.0773572
ENSG00000081721	782.324	-0.0663377	0.0730495	-0.908119	0.363815	0.630553
ENSG00000081760	1354.29	-0.0494287	0.0557238	-0.887032	0.375062	0.641024
ENSG00000081791	2585.18	-0.0183703	0.0375956	-0.488628	0.625105	0.820498
ENSG00000081803	730.602	-0.252664	0.0712785	-3.54475	0.000392983	0.00490477
ENSG00000081818	138.355	0.372948	0.146154	2.55174	0.0107186	0.0631472
ENSG00000081842	81.1748	0.384684	0.178482	2.15531	0.0311375	0.134868
ENSG00000081853	14.1655	0.439582	0.365405	1.203	0.228977	0.488064
ENSG00000081870	931.618	-0.183463	0.0648874	-2.8274	0.00469274	0.0342933
ENSG00000081913	4890.1	-0.0256184	0.0423624	-0.604744	0.545349	0.770734
ENSG00000081923	33.2254	-0.460454	0.246147	-1.87065	0.0613934	0.214348
ENSG00000081985	4.3227	-0.451086	0.898964	-0.501784	0.61582	0.815244
ENSG00000082014	3914.29	-0.044748	0.0413799	-1.08139	0.279522	0.546736
ENSG00000082068	668.643	-0.0426165	0.0606346	-0.702841	0.482155	0.726587
ENSG00000082126	84.425	0.234889	0.232935	1.00839	0.313266	0.582655
ENSG00000082146	3483.79	-0.0893424	0.0420576	-2.12429	0.0336461	0.142503
ENSG00000082153	8924.01	-0.157779	0.0415521	-3.79714	0.000146374	0.00226273
ENSG00000082175	9.44147	-0.180725	0.460489	-0.392464	0.694716	0.860106
ENSG00000082196	82.3515	0.105062	0.145481	0.722172	0.470189	0.717423
ENSG00000082212	2631.17	-0.237546	0.0491395	-4.83412	1.33738e-06	4.35802e-05
ENSG00000082213	1228.51	-0.0559021	0.0551493	-1.01365	0.31075	0.580238
ENSG00000082258	2941.5	0.112286	0.0564266	1.98995	0.0465969	0.178406
ENSG00000082269	2687.29	-0.000493886	0.0565688	-0.00873072	0.993034	0.9978
ENSG00000082293	38.263	-0.375527	0.275892	-1.36114	0.17347	0.413734
ENSG00000082397	19958.5	0.0111626	0.0344958	0.323594	0.746245	0.887832
ENSG00000082438	414.422	-0.434075	0.0938008	-4.62762	3.69883e-06	0.000105482
ENSG00000082458	1790.98	0.162693	0.0420365	3.87029	0.000108708	0.00177652
ENSG00000082482	84.3186	-0.00724677	0.148379	-0.0488398	0.961047	0.985404
ENSG00000082497	298.521	0.111405	0.0873714	1.27507	0.202285	0.453889
ENSG00000082512	1050.64	0.228301	0.0692618	3.2962	0.000980005	0.0101827
ENSG00000082515	708.75	-0.00651671	0.0642575	-0.101416	0.919221	0.966944
ENSG00000082516	1476.55	0.0425267	0.0460525	0.92344	0.355778	0.623374
ENSG00000082556	36.83	0.035504	0.240013	0.147925	0.882402	0.950745
ENSG00000082641	10833.3	0.0806729	0.0385861	2.09072	0.0365529	0.150748
ENSG00000082684	3760.65	-0.156713	0.0633396	-2.47418	0.0133543	0.0739506
ENSG00000082701	5016.03	0.137909	0.0489117	2.81954	0.00480926	0.0349618
ENSG00000082781	14843.4	-0.25204	0.0454167	-5.54951	2.86478e-08	1.51207e-06
ENSG00000082805	5772.92	0.10276	0.0465797	2.20611	0.0273762	0.122843
ENSG00000082898	12539.7	0.00614396	0.0407822	0.150653	0.880249	0.949745
ENSG00000082929	4.2647	0.114165	0.720679	0.158413	0.874132	0.947441
ENSG00000082996	3345.18	0.0416365	0.0491211	0.847631	0.396644	0.660383
ENSG00000083067	289.948	0.21518	0.0830148	2.59206	0.00954023	0.0581318
ENSG00000083093	1125.63	-0.0718739	0.0669392	-1.07372	0.282949	0.55084
ENSG00000083097	2134.42	0.166582	0.0597182	2.78947	0.0052795	0.0375225
ENSG00000083099	2865.93	0.0714339	0.0430555	1.65911	0.0970934	0.288991
ENSG00000083123	10954.3	-0.135562	0.0362433	-3.74033	0.000183777	0.00270805
ENSG00000083168	4699.68	0.111823	0.0439018	2.5471	0.0108621	0.0636277
ENSG00000083223	1009.76	0.238517	0.0505258	4.7207	2.35035e-06	7.14029e-05
ENSG00000083290	2568.4	-0.0640068	0.0366507	-1.7464	0.0807415	0.257039
ENSG00000083312	9101.64	-0.0818452	0.0482349	-1.69681	0.0897332	0.2749
ENSG00000083444	6304.39	-0.0936344	0.0599394	-1.56215	0.118253	0.327056
ENSG00000083454	20.0753	1.16144	0.395491	2.9367	0.00331723	0.0263741
ENSG00000083457	746.631	-0.383292	0.0617205	-6.21013	5.29417e-10	4.30456e-08
ENSG00000083520	3050.07	0.107032	0.0482636	2.21765	0.0265786	0.120274
ENSG00000083535	938.197	0.121107	0.0618661	1.95756	0.0502815	0.188183
ENSG00000083544	568.443	0.0818322	0.0678098	1.20679	0.227513	0.486098
ENSG00000083635	641.134	0.1214	0.0602426	2.01519	0.0438843	0.170885
ENSG00000083642	3575.05	0.087626	0.046207	1.89638	0.0579099	0.206348
ENSG00000083720	1476.35	0.0396032	0.0521273	0.75974	0.44741	0.700838
ENSG00000083750	1667.3	-0.00431954	0.0453285	-0.0952942	0.924081	0.96936
ENSG00000083799	2024.49	0.0966103	0.0521661	1.85197	0.0640294	0.220198
ENSG00000083807	312.786	-0.00566222	0.0936389	-0.0604686	0.951782	0.980738
ENSG00000083812	807.21	0.12034	0.0644043	1.86851	0.061691	0.214873
ENSG00000083814	974.85	0.0844462	0.0522763	1.61538	0.106228	0.305818
ENSG00000083817	362.385	0.157563	0.0774151	2.0353	0.0418209	0.165076
ENSG00000083828	401.336	0.215284	0.0953604	2.25758	0.0239716	0.111758
ENSG00000083838	1107.64	0.0273744	0.0601288	0.455263	0.64892	0.836029
ENSG00000083844	1627.43	0.221584	0.0614921	3.60346	0.000314008	0.00413476
ENSG00000083845	10338.9	-0.120332	0.0913219	-1.31767	0.187613	0.434232
ENSG00000083857	23926.1	0.0743132	0.0434752	1.70932	0.0873909	0.270429
ENSG00000083896	4563.06	0.0375863	0.0309871	1.21297	0.225142	0.482963
ENSG00000083937	1715.18	-0.0602395	0.0523968	-1.14968	0.250276	0.513511
ENSG00000084070	1394.71	-0.0082837	0.055493	-0.149275	0.881337	0.950171
ENSG00000084072	1622.96	0.00361156	0.0401113	0.0900385	0.928257	0.971285
ENSG00000084073	3236.78	-0.0716259	0.0513392	-1.39515	0.162971	0.397969
ENSG00000084090	7528.44	-0.129103	0.0326588	-3.95307	7.71561e-05	0.0013471
ENSG00000084092	812.425	-0.0363249	0.0642691	-0.5652	0.571938	0.789269
ENSG00000084093	2505.4	0.0358839	0.0477428	0.75161	0.452286	0.704168
ENSG00000084110	38.1399	-0.858695	0.270928	-3.16946	0.00152723	0.0145176
ENSG00000084112	2308.37	-0.106372	0.0525675	-2.02354	0.0430176	0.168319
ENSG00000084207	11517.6	-0.0930865	0.067504	-1.37898	0.167901	0.405338
ENSG00000084234	29301.9	0.0258484	0.0327042	0.790369	0.429312	0.687929
ENSG00000084444	1541.96	-0.0956792	0.040199	-2.38014	0.0173061	0.0888793
ENSG00000084453	42.9856	-0.206502	0.234036	-0.88235	0.377587	0.643284
ENSG00000084463	4133.13	-0.185892	0.0397859	-4.67229	2.97856e-06	8.75775e-05
ENSG00000084623	5036.14	0.0176744	0.0471227	0.375072	0.707607	0.866229
ENSG00000084628	501.674	-0.0391551	0.101655	-0.385175	0.700108	0.863149
ENSG00000084636	8975.35	0.285804	0.0653389	4.37419	1.21886e-05	0.00028646
ENSG00000084652	5940.54	0.029371	0.0359387	0.817253	0.413784	0.674802
ENSG00000084674	15.3926	0.154041	0.363743	0.423488	0.671939	0.849954
ENSG00000084676	3400.54	-0.0233463	0.04109	-0.568176	0.569916	0.78825
ENSG00000084693	2119.24	-0.265272	0.0450307	-5.89091	3.84064e-09	2.58001e-07
ENSG00000084710	4129.63	-0.081842	0.0460298	-1.77802	0.0754	0.245509
ENSG00000084731	5109.41	0.0910172	0.047653	1.91	0.0561332	0.202482
ENSG00000084733	8031.35	0.00970001	0.0374129	0.25927	0.795427	0.910655
ENSG00000084734	140.001	-0.149376	0.133039	-1.1228	0.261522	0.526564
ENSG00000084754	7230.64	0.00630517	0.0325415	0.193758	0.846366	0.935631
ENSG00000084764	2429.73	-0.135471	0.0434995	-3.11432	0.00184369	0.016705
ENSG00000084774	4889.78	0.0482785	0.0393056	1.22828	0.21934	0.475593
ENSG00000085063	2847.31	-0.060343	0.0570801	-1.05716	0.290437	0.559196
ENSG00000085117	499.546	-0.0205841	0.0802026	-0.256651	0.797448	0.911473
ENSG00000085185	2468.05	0.0675331	0.0577333	1.16974	0.242105	0.503879
ENSG00000085224	10765.1	0.109602	0.0496292	2.20842	0.0272149	0.122338
ENSG00000085231	608.291	-0.0859158	0.0683904	-1.25625	0.209024	0.462647
ENSG00000085274	748.638	0.261302	0.064337	4.06145	4.87682e-05	0.00092055
ENSG00000085365	3321.43	-0.0110429	0.0503809	-0.219188	0.826503	0.925318
ENSG00000085377	1096.17	-0.0192507	0.0487653	-0.394761	0.693019	0.859519
ENSG00000085382	1187	-0.176135	0.0507136	-3.47314	0.000514415	0.00608769
ENSG00000085415	1147.79	-0.127204	0.0565787	-2.24826	0.0245594	0.113592
ENSG00000085433	3369.03	-0.00994723	0.0360412	-0.275996	0.782551	0.905778
ENSG00000085449	2178.35	0.0474415	0.0528082	0.898373	0.368987	0.635178
ENSG00000085465	453.069	0.281715	0.0913787	3.08293	0.0020497	0.0181262
ENSG00000085491	698.841	-0.297071	0.0667151	-4.45283	8.47467e-06	0.000210393
ENSG00000085511	1485.79	-0.0234327	0.0519876	-0.450736	0.65218	0.837997
ENSG00000085514	212.253	0.297777	0.130404	2.2835	0.022401	0.10653
ENSG00000085552	1244.23	-0.159339	0.0516905	-3.08255	0.00205236	0.018137
ENSG00000085563	22.7901	0.161227	0.335672	0.48031	0.631007	0.824154
ENSG00000085644	1369	-0.00544103	0.0653483	-0.0832619	0.933643	0.973575
ENSG00000085662	3127.49	-0.101747	0.0468749	-2.17061	0.0299604	0.131314
ENSG00000085719	4540.79	-0.0812364	0.0449475	-1.80736	0.0707056	0.235286
ENSG00000085721	2457.88	-0.148194	0.0497636	-2.97796	0.0029017	0.0238243
ENSG00000085733	11271.3	-0.0397741	0.0359885	-1.10519	0.269077	0.535723
ENSG00000085741	129.66	-0.491355	0.12013	-4.09018	4.31039e-05	0.000831115
ENSG00000085760	1172.03	-0.386103	0.0486517	-7.93606	2.08712e-15	4.03359e-13
ENSG00000085788	2593.2	0.0104082	0.0470165	0.221374	0.824802	0.924144
ENSG00000085831	97.1905	0.500968	0.126055	3.97419	7.06194e-05	0.00125566
ENSG00000085832	5001.27	-0.0755712	0.0394124	-1.91745	0.055181	0.199851
ENSG00000085840	298.375	-0.0686213	0.0894916	-0.76679	0.443206	0.69782
ENSG00000085871	216.609	0.119511	0.123173	0.970272	0.331911	0.600007
ENSG00000085872	3199.65	-0.0792853	0.0469877	-1.68736	0.0915333	0.27808
ENSG00000085978	1292.24	0.125443	0.050228	2.49747	0.0125084	0.0705251
ENSG00000085982	2387.78	-0.029764	0.0425928	-0.698804	0.484675	0.728074
ENSG00000085998	6059.09	-0.0412851	0.0340302	-1.21319	0.225057	0.482864
ENSG00000085999	564.21	-0.0187343	0.0727012	-0.257689	0.796647	0.911054
ENSG00000086015	3838.29	-0.0131188	0.0365364	-0.359062	0.719549	0.872579
ENSG00000086061	12220.7	-0.0405901	0.0414969	-0.978147	0.328001	0.596741
ENSG00000086062	1486.65	-0.184839	0.06997	-2.64169	0.00824934	0.0523771
ENSG00000086065	2232.6	-0.0190113	0.053596	-0.354715	0.722803	0.874534
ENSG00000086102	1946.08	0.0730134	0.0383034	1.90619	0.0566258	0.203728
ENSG00000086159	53.2967	-0.186352	0.220922	-0.843518	0.398939	0.662236
ENSG00000086189	804.739	-0.171658	0.0642944	-2.66988	0.00758793	0.0490507
ENSG00000086200	814.118	0.114737	0.0544311	2.10794	0.0350363	0.146464
ENSG00000086232	6546.13	-0.0142597	0.0323367	-0.440975	0.659231	0.842773
ENSG00000086289	1850.26	-0.263841	0.0562871	-4.68741	2.76682e-06	8.24353e-05
ENSG00000086300	468.883	0.113371	0.0852346	1.3301	0.183485	0.428285
ENSG00000086475	3370.01	-0.0957011	0.0397202	-2.40938	0.0159797	0.0838849
ENSG00000086504	2438.03	-0.235037	0.068363	-3.43807	0.000585882	0.00676733
ENSG00000086506	67.8296	-0.149184	0.204716	-0.72874	0.466161	0.714833
ENSG00000086544	829.854	-0.00182175	0.0555782	-0.0327781	0.973852	0.990448
ENSG00000086570	5.85781	-0.686346	0.711875	-0.964138	0.334976	0.602905
ENSG00000086589	1720.86	-0.0409369	0.0461142	-0.887728	0.374687	0.640704
ENSG00000086598	7870.77	-0.0375627	0.0476955	-0.787553	0.430958	0.689087
ENSG00000086619	341.659	-0.189358	0.088067	-2.15016	0.0315427	0.136071
ENSG00000086666	3750.22	0.00308295	0.0475362	0.0648547	0.94829	0.97984
ENSG00000086696	124.055	-0.0772234	0.228018	-0.338672	0.734857	0.881183
ENSG00000086712	1768.87	-0.0398369	0.0458296	-0.86924	0.384716	0.650488
ENSG00000086717	23.5416	0.342644	0.312912	1.09502	0.273509	0.540472
ENSG00000086730	128.404	0.756826	0.179907	4.20675	2.59066e-05	0.000539699
ENSG00000086758	19699.2	-0.0211362	0.0473903	-0.446003	0.655595	0.840859
ENSG00000086827	686.669	0.0272253	0.0581261	0.468383	0.639511	0.829482
ENSG00000086848	537.492	-0.0122126	0.0713371	-0.171196	0.86407	0.942856
ENSG00000086967	22.1884	-0.31215	0.398935	-0.78246	0.433944	0.69149
ENSG00000086991	57.7914	0.178825	0.179779	0.994694	0.319885	0.589122
ENSG00000087008	971.135	-0.149013	0.060284	-2.47186	0.0134413	0.0742847
ENSG00000087053	1944.69	0.0552413	0.0444756	1.24206	0.214216	0.469425
ENSG00000087074	1857.02	-0.0289102	0.0555812	-0.520143	0.602964	0.80797
ENSG00000087076	1765.2	0.0328177	0.0571392	0.574347	0.565733	0.78493
ENSG00000087077	4557.17	-0.0483671	0.0535486	-0.903237	0.3664	0.632899
ENSG00000087085	1509.27	-0.0502049	0.0701139	-0.716047	0.473963	0.720159
ENSG00000087086	25147.3	-0.072508	0.0704908	-1.02862	0.303659	0.573064
ENSG00000087087	8787.2	-0.163574	0.0352848	-4.63582	3.5553e-06	0.000102318
ENSG00000087088	4711.67	-0.209732	0.0576211	-3.63984	0.000272804	0.00369684
ENSG00000087095	1191.97	-0.101494	0.0573323	-1.77028	0.0766807	0.248328
ENSG00000087111	2248.06	-0.131739	0.0546689	-2.40976	0.0159629	0.083832
ENSG00000087116	933.361	-0.256407	0.0606427	-4.22816	2.35615e-05	0.000497445
ENSG00000087152	4806.21	0.00524523	0.0390806	0.134216	0.893232	0.954565
ENSG00000087157	2174.01	0.0237333	0.0407939	0.581786	0.560711	0.782149
ENSG00000087191	4560.77	-0.130231	0.0368728	-3.53189	0.000412596	0.0050989
ENSG00000087206	978.173	0.095012	0.0587804	1.61639	0.10601	0.305576
ENSG00000087237	13.6711	0.501253	0.774497	0.647198	0.517504	0.751789
ENSG00000087245	1946.15	-0.323565	0.0656649	-4.92752	8.3281e-07	2.886e-05
ENSG00000087250	107.138	-0.334582	0.192155	-1.74121	0.0816474	0.258971
ENSG00000087253	158.769	0.269225	0.138383	1.94551	0.0517138	0.191687
ENSG00000087258	6463.98	0.532734	0.0463263	11.4996	1.3252e-30	8.12059e-28
ENSG00000087263	1983.99	-0.0329073	0.0478247	-0.688082	0.491401	0.732611
ENSG00000087266	4330.39	0.0402523	0.039115	1.02908	0.303444	0.572894
ENSG00000087269	1707.93	0.0360297	0.0505717	0.712448	0.476187	0.721793
ENSG00000087274	21173.3	-0.0774765	0.0274325	-2.82426	0.00473893	0.0345434
ENSG00000087299	818.47	-0.0428122	0.0563526	-0.75972	0.447422	0.700838
ENSG00000087301	800.727	-0.0681755	0.0695386	-0.980399	0.326889	0.595473
ENSG00000087302	3010.69	-0.103606	0.042833	-2.41884	0.0155703	0.0824246
ENSG00000087303	149.913	-0.33212	0.142547	-2.32989	0.0198118	0.0976369
ENSG00000087338	950.268	-0.0999028	0.0591252	-1.68968	0.0910886	0.277506
ENSG00000087365	13159.8	-0.0458613	0.0340561	-1.34664	0.178096	0.42097
ENSG00000087448	3045.66	0.0401651	0.0432816	0.927996	0.35341	0.621174
ENSG00000087460	95632	-0.0521212	0.0460341	-1.13223	0.257538	0.52197
ENSG00000087470	4961.29	0.124724	0.0408019	3.05682	0.00223695	0.0194805
ENSG00000087494	42.7581	0.0758186	0.227537	0.333215	0.738972	0.883908
ENSG00000087495	239.535	0.0749118	0.116797	0.641385	0.521272	0.754384
ENSG00000087502	1061.49	-0.140437	0.0570148	-2.46316	0.0137718	0.0755629
ENSG00000087510	803.381	-0.000158194	0.0631427	-0.00250534	0.998001	0.999996
ENSG00000087586	840.004	-0.00482591	0.0648235	-0.0744469	0.940655	0.976836
ENSG00000087589	26.832	-0.238398	0.322832	-0.738458	0.460236	0.710605
ENSG00000087842	931.467	-0.266362	0.0622517	-4.27879	1.87912e-05	0.000410888
ENSG00000087884	436.79	0.0845885	0.0734771	1.15122	0.249641	0.512878
ENSG00000087903	2055.54	-0.101193	0.0541585	-1.86846	0.0616976	0.214873
ENSG00000087995	1457.45	0.0105535	0.0417619	0.252706	0.800496	0.913182
ENSG00000088002	17.1164	-0.204566	0.376169	-0.543814	0.586569	0.797821
ENSG00000088035	472.467	-0.0103721	0.0787216	-0.131757	0.895177	0.955288
ENSG00000088038	2875.54	-0.0742901	0.040293	-1.84375	0.0652203	0.222786
ENSG00000088053	8.82725	0.431185	0.6216	0.69367	0.487889	0.729931
ENSG00000088179	1299.57	0.185131	0.0528486	3.50305	0.000459964	0.0055746
ENSG00000088205	3568.06	-0.0188686	0.0433427	-0.435334	0.66332	0.844965
ENSG00000088247	12545.1	-0.039198	0.0394511	-0.993585	0.320425	0.589343
ENSG00000088256	5170.97	-0.0737407	0.0590986	-1.24776	0.21212	0.46695
ENSG00000088280	4652.72	0.0751141	0.0383674	1.95776	0.0502586	0.188137
ENSG00000088298	1054.11	-0.286278	0.0623319	-4.5928	4.37329e-06	0.000121408
ENSG00000088305	521.27	0.197662	0.0854471	2.31327	0.020708	0.100476
ENSG00000088325	3446.37	0.0453187	0.0476259	0.951556	0.341322	0.608847
ENSG00000088340	3625.89	0.518714	0.0887361	5.84557	5.04823e-09	3.31153e-07
ENSG00000088356	1770.75	-0.0967663	0.0679013	-1.4251	0.154128	0.384463
ENSG00000088367	4318.77	0.00973962	0.0395947	0.245983	0.805695	0.91538
ENSG00000088386	17.4883	-0.477913	0.325054	-1.47026	0.141492	0.365216
ENSG00000088387	651.135	0.199786	0.069335	2.88146	0.00395834	0.0302002
ENSG00000088448	5615.32	0.0853782	0.0542235	1.57456	0.115358	0.322325
ENSG00000088451	422.27	0.210511	0.0817942	2.57367	0.0100626	0.0603373
ENSG00000088538	3347.23	0.450537	0.0459973	9.79486	1.18458e-22	4.80022e-20
ENSG00000088543	1343.08	-0.0560225	0.0557789	-1.00437	0.315202	0.584829
ENSG00000088682	1888.79	-0.123014	0.052397	-2.34774	0.0188879	0.0944853
ENSG00000088727	631.249	0.0448649	0.0585068	0.766833	0.443181	0.69782
ENSG00000088756	383.261	0.166581	0.0817068	2.03877	0.0414734	0.16422
ENSG00000088766	84.8105	0.039022	0.185107	0.210808	0.833037	0.928986
ENSG00000088808	544.73	0.0359009	0.0592215	0.606215	0.544372	0.770004
ENSG00000088812	4885.25	0.0930002	0.0399562	2.32756	0.0199356	0.0980734
ENSG00000088826	1292.37	0.015902	0.0704806	0.225623	0.821495	0.92246
ENSG00000088827	15.6043	1.16993	0.384877	3.03974	0.00236785	0.0203593
ENSG00000088832	3178.17	-0.0623942	0.0442697	-1.40941	0.158714	0.391048
ENSG00000088833	3080.83	-0.00251752	0.0413118	-0.0609396	0.951407	0.980538
ENSG00000088836	957.279	-0.486032	0.0562628	-8.6386	5.69065e-18	1.50497e-15
ENSG00000088854	2483.76	-0.0437441	0.0626471	-0.698262	0.485013	0.728074
ENSG00000088876	490.421	0.202114	0.0725793	2.78473	0.00535718	0.0378915
ENSG00000088881	1862.78	-0.0732514	0.0535071	-1.369	0.170998	0.410096
ENSG00000088882	4487.3	0.10311	0.0516501	1.99632	0.0458987	0.176459
ENSG00000088888	7296.08	0.127046	0.0462922	2.74443	0.00606169	0.0415763
ENSG00000088899	2520.34	-0.0877241	0.056955	-1.54023	0.123503	0.336375
ENSG00000088926	5.89327	0.306046	0.654668	0.467483	0.640154	0.830017
ENSG00000088930	3508.98	0.149359	0.0382055	3.90936	9.25395e-05	0.00156774
ENSG00000088970	244.585	0.193366	0.0923552	2.09373	0.0362845	0.15001
ENSG00000088986	5642.53	-0.0431298	0.0414064	-1.04162	0.297587	0.567052
ENSG00000088992	9895.9	-0.100708	0.0703963	-1.43058	0.152549	0.382385
ENSG00000089006	3053.5	-0.0017437	0.0392762	-0.0443959	0.964589	0.986917
ENSG00000089009	19749.8	-0.0493974	0.0445816	-1.10802	0.267853	0.534103
ENSG00000089022	2104.89	0.129907	0.0438631	2.96165	0.00305998	0.0247438
ENSG00000089041	136.566	-0.0254082	0.122588	-0.207265	0.835803	0.930521
ENSG00000089048	1777.43	-0.0290473	0.0548873	-0.529216	0.596655	0.804325
ENSG00000089050	1470.27	-0.0977111	0.0401288	-2.43494	0.0148944	0.0797078
ENSG00000089053	4783.88	0.0244434	0.0292893	0.834552	0.40397	0.666448
ENSG00000089057	4920.22	-0.140936	0.0382787	-3.68185	0.000231552	0.00324457
ENSG00000089060	706.295	0.247856	0.0660781	3.75095	0.000176169	0.00261897
ENSG00000089063	3000.54	-0.197136	0.0437829	-4.50259	6.7129e-06	0.000174591
ENSG00000089091	625.199	-0.1224	0.0796746	-1.53625	0.124476	0.33786
ENSG00000089094	2060	0.00315305	0.0454749	0.069336	0.944722	0.978504
ENSG00000089101	196.389	0.179035	0.123422	1.45059	0.146893	0.373612
ENSG00000089116	168.81	-0.120574	0.142579	-0.845662	0.397741	0.661196
ENSG00000089123	604.421	0.0012452	0.0613049	0.0203115	0.983795	0.994535
ENSG00000089127	313.614	0.615013	0.182917	3.36226	0.000773078	0.00838998
ENSG00000089154	7544.26	0.0922046	0.0421449	2.1878	0.0286839	0.127145
ENSG00000089157	27675.8	-0.148587	0.0549188	-2.70558	0.00681846	0.0453553
ENSG00000089159	4433.62	0.0105471	0.0401991	0.262372	0.793035	0.910409
ENSG00000089163	61.6548	0.150517	0.181116	0.831053	0.405944	0.668082
ENSG00000089169	227.451	0.23961	0.101323	2.36481	0.0180392	0.0916514
ENSG00000089177	688.861	0.183291	0.0554019	3.30838	0.000938358	0.00984355
ENSG00000089195	613.506	-0.11141	0.0712516	-1.56361	0.117908	0.326427
ENSG00000089199	454.389	0.235324	0.0864161	2.72315	0.00646617	0.0437063
ENSG00000089220	10796.6	-0.127838	0.0470543	-2.71683	0.00659114	0.0442769
ENSG00000089234	1197.55	-0.0386906	0.0459631	-0.841774	0.399914	0.663154
ENSG00000089248	5779.39	-0.0712026	0.0571363	-1.24619	0.212695	0.467561
ENSG00000089250	20.3106	-0.440271	0.451791	-0.974502	0.329807	0.598544
ENSG00000089280	21174.3	-0.0298967	0.032085	-0.931797	0.351441	0.619144
ENSG00000089289	1314.29	-0.101493	0.0529043	-1.91842	0.0550572	0.199604
ENSG00000089327	19.9638	0.447828	0.317401	1.41092	0.158267	0.390384
ENSG00000089335	2372.71	0.152793	0.0507102	3.01305	0.00258633	0.021805
ENSG00000089351	4074.51	-0.0433194	0.0439657	-0.985301	0.324476	0.593228
ENSG00000089472	3697.85	-0.124546	0.0350846	-3.54987	0.000385418	0.00483678
ENSG00000089486	3563.07	-0.173104	0.0494129	-3.50322	0.000459668	0.00557369
ENSG00000089505	48.1809	0.369454	0.189727	1.9473	0.0514991	0.191202
ENSG00000089558	23.5973	0.00390966	0.357616	0.0109326	0.991277	0.997321
ENSG00000089597	18388.2	-0.0401372	0.0428718	-0.936213	0.349163	0.616384
ENSG00000089639	1108.08	-0.125401	0.0606702	-2.06692	0.0387413	0.156914
ENSG00000089682	1171.28	0.173265	0.0599889	2.88829	0.00387342	0.0296695
ENSG00000089685	2033.63	-0.0373935	0.0757279	-0.493788	0.621456	0.818745
ENSG00000089692	102.667	0.220691	0.158786	1.38987	0.164569	0.400294
ENSG00000089693	9992.96	-0.109834	0.0551381	-1.99198	0.0463731	0.177847
ENSG00000089723	424.159	0.0850406	0.0673054	1.2635	0.206408	0.459611
ENSG00000089737	11509.3	0.163699	0.0282283	5.7991	6.66718e-09	4.19815e-07
ENSG00000089775	1031.35	0.097445	0.0646208	1.50795	0.131567	0.349233
ENSG00000089818	1505	-0.0148478	0.0545567	-0.272153	0.785504	0.907156
ENSG00000089820	199.917	-0.136171	0.115322	-1.18079	0.237686	0.498673
ENSG00000089847	168.291	0.313881	0.132848	2.36271	0.0181417	0.0919119
ENSG00000089876	1818.85	-0.0597951	0.0455094	-1.31391	0.188878	0.435785
ENSG00000089902	2016.63	0.0351764	0.0419052	0.839429	0.401229	0.664281
ENSG00000089916	3636.5	0.0856011	0.0538461	1.58973	0.111895	0.316439
ENSG00000090006	2370.11	0.0467107	0.0651937	0.716492	0.473688	0.719961
ENSG00000090013	793.017	0.0645174	0.0946693	0.681503	0.495553	0.735555
ENSG00000090020	1675.57	0.073702	0.0549913	1.34025	0.180164	0.423388
ENSG00000090054	3096.58	0.0599096	0.0433617	1.38162	0.167087	0.404227
ENSG00000090060	8834.1	-0.180159	0.0464091	-3.88197	0.000103615	0.00171154
ENSG00000090061	2522.68	-0.00612104	0.0372033	-0.164529	0.869314	0.945175
ENSG00000090097	2601.09	0.0893118	0.0512877	1.74139	0.0816153	0.258935
ENSG00000090104	46.2391	-0.334317	0.235786	-1.41788	0.156225	0.387551
ENSG00000090238	1122.02	0.0189366	0.0616466	0.307181	0.758706	0.894665
ENSG00000090263	1252.1	-0.0468769	0.0639363	-0.733182	0.463447	0.713284
ENSG00000090266	2067.18	-0.0684858	0.0594055	-1.15285	0.248971	0.512003
ENSG00000090273	6934.29	-0.0344013	0.044034	-0.781245	0.434658	0.691723
ENSG00000090316	3935.22	-0.0602622	0.0456778	-1.31929	0.187072	0.43346
ENSG00000090339	739.259	0.305803	0.253567	1.20601	0.227815	0.486454
ENSG00000090372	7353.83	-0.0858904	0.0465893	-1.84356	0.0652467	0.222816
ENSG00000090376	15.8274	0.727911	0.409743	1.77651	0.0756497	0.246086
ENSG00000090382	2.68604	0.228833	1.02149	0.22402	0.822742	0.923164
ENSG00000090432	2213.23	-0.0426635	0.062308	-0.68472	0.49352	0.734159
ENSG00000090447	297.86	0.0392028	0.093862	0.417665	0.676192	0.851664
ENSG00000090470	1055.91	-0.170618	0.0513768	-3.32091	0.000897231	0.00949139
ENSG00000090487	2798.32	-0.071387	0.0460468	-1.55031	0.121067	0.332787
ENSG00000090512	12.8029	-1.57887	1.00427	-1.57215	0.115917	0.3233
ENSG00000090520	2095.8	-0.210912	0.0443915	-4.75119	2.02227e-06	6.26107e-05
ENSG00000090530	589.435	-0.579905	0.108546	-5.34248	9.16824e-08	4.30547e-06
ENSG00000090534	44.9547	0.0873356	0.223595	0.390598	0.696094	0.860909
ENSG00000090539	975.117	-0.173351	0.0709045	-2.44485	0.0144912	0.0781782
ENSG00000090554	22.2282	0.80127	0.344968	2.32274	0.0201933	0.0987999
ENSG00000090565	16657.8	-0.060224	0.0404133	-1.4902	0.136171	0.356149
ENSG00000090581	4536.96	-0.0475689	0.0477893	-0.995388	0.319548	0.588791
ENSG00000090612	1183.82	0.222766	0.0611247	3.64445	0.000267968	0.00363915
ENSG00000090615	6729.94	0.162952	0.0506482	3.21733	0.00129389	0.0127282
ENSG00000090621	3469.83	-0.111217	0.0358209	-3.10481	0.00190402	0.0171212
ENSG00000090661	1546.35	0.00698528	0.050736	0.137679	0.890494	0.953516
ENSG00000090674	1072.21	-0.0146967	0.0628764	-0.23374	0.815187	0.91963
ENSG00000090686	3750.66	-0.0147432	0.0414617	-0.355586	0.722151	0.87433
ENSG00000090776	2920.13	-0.0724039	0.0609948	-1.18705	0.235208	0.495628
ENSG00000090857	4957.45	0.117124	0.045279	2.58671	0.00968963	0.0587676
ENSG00000090861	9734.72	-0.114673	0.0366905	-3.12541	0.00177557	0.0162394
ENSG00000090863	17296.7	-0.00293158	0.030071	-0.0974885	0.922338	0.968602
ENSG00000090889	1537.17	0.0541986	0.0628233	0.862714	0.388295	0.653979
ENSG00000090905	6413.68	0.114255	0.0520153	2.19658	0.0280508	0.125044
ENSG00000090924	5463.9	-0.0407698	0.0418901	-0.973255	0.330426	0.598874
ENSG00000090932	174.11	-0.15153	0.152447	-0.993989	0.320228	0.589321
ENSG00000090971	3931.34	-0.123966	0.103773	-1.19459	0.232247	0.492194
ENSG00000090975	3210.27	-0.178673	0.0577249	-3.09524	0.00196651	0.0175699
ENSG00000090989	2075.69	0.194345	0.0499018	3.89456	9.8377e-05	0.00164227
ENSG00000091009	996.728	-0.0220367	0.0735249	-0.299717	0.764393	0.897133
ENSG00000091010	17.1593	0.289915	0.340956	0.8503	0.395158	0.659101
ENSG00000091039	3887.04	0.0155521	0.0514277	0.302407	0.762342	0.895925
ENSG00000091073	310.785	-0.119279	0.0902217	-1.32206	0.186147	0.432101
ENSG00000091127	671.258	-0.0620901	0.0713432	-0.870302	0.384135	0.6499
ENSG00000091128	68.8921	-0.35445	0.257493	-1.37654	0.168654	0.40653
ENSG00000091129	14648.1	0.0410928	0.0596469	0.688934	0.490865	0.732464
ENSG00000091136	2550.35	-0.0663428	0.0712939	-0.930553	0.352085	0.619754
ENSG00000091137	17.5453	-1.28341	0.344118	-3.72957	0.000191806	0.0027965
ENSG00000091140	3212.73	0.0547748	0.0424446	1.2905	0.196877	0.446165
ENSG00000091157	1424.33	0.175629	0.0492737	3.56435	0.000364754	0.00464474
ENSG00000091164	2416.86	-0.0585035	0.0397991	-1.46997	0.141569	0.365324
ENSG00000091181	15.2386	0.439965	0.359052	1.22535	0.220442	0.476831
ENSG00000091262	202.615	-0.0444663	0.100757	-0.441322	0.65898	0.842641
ENSG00000091317	2142.77	0.0181552	0.0517681	0.350702	0.725812	0.875946
ENSG00000091409	5976.72	0.00700962	0.0398947	0.175703	0.860527	0.941123
ENSG00000091428	81.9527	0.499378	0.144659	3.45211	0.000556216	0.00647861
ENSG00000091436	1986.84	0.00139951	0.0541503	0.0258448	0.979381	0.992576
ENSG00000091483	2172.08	0.592048	0.0460065	12.8688	6.74539e-38	6.77885e-35
ENSG00000091490	1436.38	-0.0598438	0.0786015	-0.761357	0.446444	0.70032
ENSG00000091513	150.497	0.241233	0.109422	2.20461	0.0274815	0.123096
ENSG00000091527	5675.93	-0.0532031	0.0382967	-1.38923	0.164761	0.400645
ENSG00000091536	194.262	0.656181	0.137768	4.76293	1.90799e-06	5.95526e-05
ENSG00000091542	3617.27	-0.0395813	0.0476314	-0.830993	0.405978	0.668093
ENSG00000091583	42.7905	0.217837	0.267838	0.813315	0.416038	0.676977
ENSG00000091592	47.5728	-0.142907	0.226882	-0.629874	0.528777	0.759316
ENSG00000091622	1101.38	-0.0871368	0.0539781	-1.6143	0.106463	0.30615
ENSG00000091640	1665.61	-0.101811	0.0608148	-1.67411	0.0941087	0.283398
ENSG00000091651	1095.78	-0.238733	0.0605269	-3.94425	8.00496e-05	0.00138754
ENSG00000091656	2011.74	0.206506	0.0631997	3.26752	0.00108495	0.0110135
ENSG00000091664	134.657	0.13585	0.136626	0.994318	0.320068	0.58928
ENSG00000091732	936.886	0.0395645	0.0554622	0.71336	0.475623	0.721532
ENSG00000091831	12.5432	-0.0885916	0.439262	-0.201683	0.840165	0.932615
ENSG00000091844	1026.11	0.196559	0.0713638	2.75433	0.00588124	0.0406381
ENSG00000091879	37.5171	0.558932	0.298306	1.87369	0.0609735	0.213336
ENSG00000091947	1078.99	-0.0356007	0.0667703	-0.533181	0.593908	0.80301
ENSG00000091972	1120.14	-0.0505419	0.0601022	-0.840933	0.400386	0.663498
ENSG00000091986	7061.85	-0.0581713	0.0387578	-1.50089	0.133384	0.351905
ENSG00000092010	2959.96	-0.01884	0.0625877	-0.301018	0.763401	0.89654
ENSG00000092020	965.612	-0.0404259	0.0625682	-0.646109	0.518209	0.752074
ENSG00000092036	199.298	-0.302984	0.109674	-2.76258	0.00573459	0.0398663
ENSG00000092051	4471.62	-0.0102253	0.044914	-0.227664	0.819907	0.921795
ENSG00000092054	521.698	0.166548	0.0802242	2.07603	0.0378914	0.154414
ENSG00000092068	3904.99	-0.00103506	0.0484983	-0.0213421	0.982973	0.994292
ENSG00000092094	2136.28	0.0607213	0.046251	1.31286	0.189228	0.436069
ENSG00000092096	19755.9	0.0755033	0.0636318	1.18657	0.235399	0.495811
ENSG00000092098	77.8424	0.216871	0.170422	1.27255	0.203176	0.455213
ENSG00000092108	2274.37	0.0482719	0.0414715	1.16398	0.244434	0.506863
ENSG00000092140	1627.83	0.176359	0.0565177	3.12042	0.00180593	0.0164571
ENSG00000092148	7583.27	0.0417183	0.0452082	0.922804	0.35611	0.623564
ENSG00000092199	17211.1	0.00657939	0.0380604	0.172867	0.862756	0.942225
ENSG00000092200	5.19791	-0.0689428	0.793086	-0.0869297	0.930727	0.972094
ENSG00000092201	8825.79	-0.0928767	0.0309764	-2.9983	0.00271486	0.0226122
ENSG00000092203	3279.65	0.0546835	0.0333655	1.63892	0.101229	0.296762
ENSG00000092208	491.419	-0.0417448	0.0703302	-0.593555	0.55281	0.776438
ENSG00000092295	136.7	0.729919	0.135297	5.39494	6.85457e-08	3.31819e-06
ENSG00000092330	1324.93	-0.0629909	0.0620194	-1.01566	0.309789	0.579599
ENSG00000092421	14273.1	-0.030578	0.033327	-0.917514	0.358873	0.626147
ENSG00000092439	2578.36	0.0695245	0.0564265	1.23212	0.217903	0.473759
ENSG00000092445	2440.55	-0.100934	0.056202	-1.79591	0.0725084	0.23932
ENSG00000092470	629.355	-0.229327	0.0706539	-3.24578	0.00117131	0.0116871
ENSG00000092529	122.069	0.433651	0.156452	2.77178	0.00557514	0.0389949
ENSG00000092531	1551.31	-0.0327256	0.0562214	-0.582085	0.56051	0.782043
ENSG00000092607	57.7498	-0.603819	0.199986	-3.01931	0.00253349	0.0214531
ENSG00000092621	8564.29	0.18986	0.0545204	3.48237	0.000496996	0.00592621
ENSG00000092758	8210.8	0.296342	0.082157	3.60702	0.000309729	0.0040956
ENSG00000092820	16431.4	-0.0531426	0.0410705	-1.29394	0.195688	0.444767
ENSG00000092841	10147.2	-0.279755	0.0978083	-2.86024	0.00423325	0.0317386
ENSG00000092847	4773.47	0.0863454	0.0433352	1.9925	0.0463161	0.177683
ENSG00000092850	666.542	-0.15007	0.0733597	-2.04567	0.0407889	0.162509
ENSG00000092853	862.315	-0.0797523	0.0558983	-1.42674	0.153655	0.383664
ENSG00000092871	511.724	-0.0308569	0.0674173	-0.4577	0.647168	0.834849
ENSG00000092929	167.596	0.591366	0.144042	4.1055	4.03443e-05	0.000785136
ENSG00000092931	742.688	-0.0698428	0.055349	-1.26186	0.206998	0.460232
ENSG00000092964	26326.4	-0.116431	0.0374913	-3.10554	0.00189932	0.0171127
ENSG00000092969	1073	0.274675	0.0489341	5.61316	1.98668e-08	1.11414e-06
ENSG00000092978	1248.1	0.106626	0.049031	2.17467	0.0296552	0.130323
ENSG00000093000	3378.75	-0.125995	0.0406206	-3.10175	0.00192382	0.0172807
ENSG00000093009	423.389	-0.128075	0.0716028	-1.78869	0.0736655	0.241868
ENSG00000093010	2342.62	-0.0675786	0.069639	-0.970413	0.33184	0.599972
ENSG00000093072	153.09	0.125113	0.117573	1.06414	0.287267	0.555732
ENSG00000093100	11.6994	0.120511	0.462954	0.260308	0.794626	0.910637
ENSG00000093144	2166.56	-0.110353	0.0497303	-2.21903	0.0264846	0.120065
ENSG00000093167	2680.44	-0.0491799	0.0361141	-1.36179	0.173264	0.413438
ENSG00000093183	4166.69	-0.0640194	0.037257	-1.71832	0.0857382	0.267456
ENSG00000093217	194.143	0.160521	0.0879797	1.82452	0.0680731	0.229228
ENSG00000094631	6306	-0.0890289	0.0357687	-2.48902	0.0128096	0.0718743
ENSG00000094804	948.1	-0.0254716	0.0665704	-0.382626	0.701997	0.86369
ENSG00000094841	625.304	-0.0713261	0.0745102	-0.957267	0.338432	0.606183
ENSG00000094880	1520.74	0.022917	0.0430879	0.531866	0.594819	0.803609
ENSG00000094914	2355.74	0.0944009	0.043903	2.15021	0.0315382	0.136071
ENSG00000094916	14556.9	0.00766889	0.0505446	0.151725	0.879404	0.94946
ENSG00000094975	3776	0.0857084	0.0420833	2.03664	0.0416864	0.164726
ENSG00000095002	2335.38	-0.105057	0.0378187	-2.7779	0.00547118	0.0384605
ENSG00000095015	377.73	-0.0609432	0.097284	-0.626447	0.531022	0.76071
ENSG00000095059	241.406	-0.00758894	0.113281	-0.0669922	0.946588	0.979058
ENSG00000095066	1466.7	0.0329357	0.0563248	0.584745	0.558719	0.780628
ENSG00000095139	9202.77	0.0646219	0.0375167	1.72248	0.0849821	0.266022
ENSG00000095203	569.617	-0.188264	0.0668483	-2.81629	0.00485815	0.0352255
ENSG00000095209	564.317	-0.027107	0.0681316	-0.397863	0.690731	0.858399
ENSG00000095261	1295.53	-0.0526843	0.0477863	-1.1025	0.270245	0.536815
ENSG00000095303	598.661	0.877595	0.0705274	12.4433	1.52037e-35	1.36421e-32
ENSG00000095319	3462.06	-0.142101	0.0399083	-3.56069	0.000369884	0.00468868
ENSG00000095321	3127.69	-0.135824	0.0586778	-2.31474	0.020627	0.100217
ENSG00000095370	186.424	0.00887714	0.135721	0.0654075	0.94785	0.979685
ENSG00000095380	968.854	0.0897236	0.0699564	1.28256	0.199645	0.450096
ENSG00000095383	104.264	0.282505	0.124725	2.26503	0.0235111	0.110348
ENSG00000095397	2110.98	-0.0546849	0.0550346	-0.993646	0.320395	0.589343
ENSG00000095485	1088.02	0.0383831	0.0498514	0.769949	0.44133	0.696569
ENSG00000095539	1825.16	-0.00317897	0.047216	-0.0673281	0.946321	0.978975
ENSG00000095564	4288.87	0.0633846	0.0465343	1.36211	0.173164	0.413239
ENSG00000095574	848.99	0.0871417	0.0577282	1.50952	0.131167	0.348736
ENSG00000095587	464.672	0.381667	0.0837361	4.55798	5.1648e-06	0.000138781
ENSG00000095596	30.1477	-0.042873	0.295148	-0.14526	0.884506	0.951653
ENSG00000095637	14479.4	-0.111325	0.0354219	-3.14283	0.00167325	0.0155756
ENSG00000095713	298.416	-0.122287	0.107245	-1.14026	0.254178	0.51788
ENSG00000095739	3236.89	0.131608	0.0524131	2.51097	0.0120399	0.068701
ENSG00000095752	3655.21	0.483951	0.192923	2.50853	0.0121236	0.0690217
ENSG00000095777	254.7	-0.0255103	0.0817564	-0.312028	0.755019	0.892496
ENSG00000095787	7912.79	0.0081187	0.029428	0.275884	0.782637	0.905836
ENSG00000095794	2287.44	-0.0516851	0.0565402	-0.914129	0.360649	0.627793
ENSG00000095906	2068.15	-0.129949	0.0785032	-1.65534	0.0978557	0.289989
ENSG00000095932	6.0644	1.59343	1.18689	1.34253	0.179425	0.422517
ENSG00000095951	2384.98	0.2565	0.0496276	5.1685	2.35986e-07	9.78126e-06
ENSG00000096060	495.085	0.106834	0.0690604	1.54696	0.121873	0.334027
ENSG00000096063	2043.07	-0.0657668	0.0491162	-1.339	0.180569	0.424141
ENSG00000096070	2480.85	0.108757	0.0453935	2.39587	0.0165808	0.0859272
ENSG00000096080	747.419	-0.0306118	0.0743777	-0.411572	0.680653	0.853415
ENSG00000096092	1445.18	-0.203233	0.0535243	-3.79703	0.000146441	0.00226273
ENSG00000096093	2933.29	0.00810864	0.0478521	0.169452	0.865441	0.943501
ENSG00000096384	42522.1	-0.0801748	0.0325679	-2.46177	0.0138253	0.0757078
ENSG00000096401	2899.47	0.064899	0.0385435	1.68379	0.0922226	0.279496
ENSG00000096433	285.137	0.0586788	0.0865404	0.678051	0.497739	0.737248
ENSG00000096654	479.176	0.0940272	0.0674397	1.39424	0.163245	0.398264
ENSG00000096696	35.9943	-0.150877	0.275166	-0.548313	0.583477	0.796147
ENSG00000096717	1159.75	-0.0888021	0.0584595	-1.51904	0.128753	0.345156
ENSG00000096746	8397.95	0.114865	0.0397354	2.89076	0.00384317	0.0295007
ENSG00000096872	879.606	-0.17514	0.0584751	-2.99511	0.00274343	0.0227629
ENSG00000096968	814.933	-0.0508747	0.0570629	-0.891555	0.372631	0.638521
ENSG00000097007	8726.06	-0.0553721	0.043134	-1.28372	0.199239	0.449495
ENSG00000097021	3826.51	-0.223974	0.0601761	-3.72198	0.000197668	0.00286898
ENSG00000097033	6740.2	-0.0390219	0.0366496	-1.06473	0.286998	0.555413
ENSG00000097046	1002.34	-0.144545	0.0551515	-2.62088	0.00877038	0.0548946
ENSG00000097096	129.677	0.00451534	0.12394	0.0364317	0.970938	0.989368
ENSG00000099139	1579.73	-0.0360905	0.0479693	-0.752367	0.45183	0.703681
ENSG00000099194	57374.3	-0.33296	0.0402584	-8.27056	1.33327e-16	2.93834e-14
ENSG00000099203	1167.85	-0.237137	0.0693628	-3.41879	0.000628992	0.00713445
ENSG00000099204	4747.24	-0.0593179	0.0424843	-1.39623	0.162645	0.397577
ENSG00000099219	601.267	0.0125127	0.0722131	0.173275	0.862436	0.942039
ENSG00000099246	6226.97	0.0359624	0.0449886	0.799367	0.424078	0.683189
ENSG00000099250	1836.04	0.052923	0.0609313	0.868568	0.385083	0.650847
ENSG00000099256	1334.99	0.0667084	0.059114	1.12847	0.259121	0.523492
ENSG00000099260	389.823	-0.145935	0.0790863	-1.84527	0.0649987	0.222362
ENSG00000099282	136.278	-0.249786	0.131686	-1.89683	0.0578508	0.206279
ENSG00000099284	2143.54	0.0649879	0.048548	1.33863	0.180691	0.42419
ENSG00000099290	3447.8	-0.0430411	0.0471142	-0.913549	0.360954	0.627889
ENSG00000099308	2084.5	0.110887	0.0547242	2.02628	0.0427357	0.167504
ENSG00000099326	2102.68	0.0790317	0.0801609	0.985913	0.324176	0.592851
ENSG00000099330	413.499	0.121375	0.0979168	1.23958	0.215132	0.470608
ENSG00000099331	6009.69	-0.105006	0.0482455	-2.17651	0.0295175	0.129923
ENSG00000099337	52.141	-0.385089	0.267206	-1.44117	0.149537	0.377698
ENSG00000099338	232.284	0.398297	0.124725	3.19341	0.00140601	0.0136442
ENSG00000099341	4400.78	0.0251162	0.0509502	0.492956	0.622044	0.819223
ENSG00000099364	2478.65	-0.139905	0.0684745	-2.04317	0.041036	0.1632
ENSG00000099365	1494.4	-0.0408232	0.0530436	-0.769617	0.441527	0.696661
ENSG00000099377	358.478	0.220228	0.0867944	2.53735	0.0111695	0.0648691
ENSG00000099381	2947.67	-0.0560765	0.0494501	-1.134	0.256794	0.520928
ENSG00000099385	1137.21	-0.068238	0.0644689	-1.05846	0.289844	0.558438
ENSG00000099617	464.601	-0.255981	0.080877	-3.16506	0.00155049	0.0146942
ENSG00000099622	18118.3	0.037082	0.0386676	0.958995	0.337561	0.605648
ENSG00000099624	1933.4	-0.204395	0.0797406	-2.56325	0.0103698	0.0615913
ENSG00000099625	3155.18	0.0462304	0.0911338	0.507281	0.611958	0.813358
ENSG00000099769	33.4604	0.714673	0.280707	2.54598	0.0108973	0.0637594
ENSG00000099783	12587.8	0.00973831	0.038003	0.256251	0.797757	0.911682
ENSG00000099785	1571.09	-0.133912	0.0744524	-1.79863	0.0720779	0.238463
ENSG00000099795	1404.14	-0.116503	0.0896364	-1.29973	0.193693	0.442077
ENSG00000099797	5311.79	-0.0848264	0.0675906	-1.255	0.209478	0.463354
ENSG00000099800	1755.31	-0.166076	0.0673954	-2.4642	0.0137319	0.0754761
ENSG00000099804	2648.69	-0.172044	0.063349	-2.71581	0.0066113	0.0443275
ENSG00000099810	1505.45	0.0498862	0.0538233	0.926851	0.354004	0.621654
ENSG00000099812	25.6608	-0.0107177	0.358283	-0.0299142	0.976136	0.991468
ENSG00000099814	4794.7	-0.13392	0.0542227	-2.46981	0.0135185	0.0745965
ENSG00000099817	5075.1	-0.126717	0.0602642	-2.10269	0.0354926	0.147757
ENSG00000099821	3461.15	-0.132331	0.0611248	-2.16493	0.0303927	0.132544
ENSG00000099822	183.186	-0.343929	0.121379	-2.83351	0.00460397	0.0338316
ENSG00000099834	6.22899	0.230121	0.865366	0.265923	0.790299	0.908819
ENSG00000099840	442.643	-0.462339	0.0976382	-4.73523	2.18805e-06	6.69581e-05
ENSG00000099849	254.704	-0.307882	0.102004	-3.01833	0.00254168	0.021508
ENSG00000099860	504.076	-0.0630209	0.145893	-0.431966	0.665766	0.846369
ENSG00000099864	6930.5	-0.16477	0.0604912	-2.72387	0.00645223	0.0436472
ENSG00000099866	58.8995	-0.160702	0.183126	-0.877553	0.380186	0.646046
ENSG00000099875	5995.16	-0.0414213	0.0449699	-0.921089	0.357004	0.624424
ENSG00000099889	11236.8	-0.0147149	0.0524646	-0.280474	0.779114	0.90384
ENSG00000099899	1756.61	-0.0751702	0.0607394	-1.23759	0.21587	0.471569
ENSG00000099901	3116.45	0.0133616	0.0575463	0.232189	0.816391	0.920313
ENSG00000099904	3613.73	-0.0084763	0.0605683	-0.139946	0.888703	0.953078
ENSG00000099910	1801.84	-0.00946736	0.0496098	-0.190836	0.848654	0.936512
ENSG00000099917	4376.64	0.0608776	0.0442087	1.37705	0.168497	0.406268
ENSG00000099940	2712.85	-0.212752	0.0379431	-5.60713	2.05711e-08	1.14614e-06
ENSG00000099942	7354.01	-0.00549652	0.0322389	-0.170493	0.864622	0.943074
ENSG00000099949	1164.38	-0.161704	0.0680294	-2.37696	0.0174558	0.0895203
ENSG00000099953	434.238	-0.0859911	0.0898277	-0.95729	0.338421	0.606183
ENSG00000099954	2283.53	0.239643	0.0628415	3.81346	0.000137035	0.00214777
ENSG00000099956	4217.67	-0.121433	0.057306	-2.11903	0.034088	0.143783
ENSG00000099957	125.139	0.417213	0.145205	2.87327	0.00406253	0.0307292
ENSG00000099958	131.27	-0.201831	0.164444	-1.22735	0.21969	0.47594
ENSG00000099968	3369.04	0.0935823	0.0383101	2.44276	0.0145755	0.0784783
ENSG00000099974	6.51624	0.205818	0.476816	0.431651	0.665995	0.846441
ENSG00000099977	139.006	0.00987158	0.137165	0.0719686	0.942627	0.977358
ENSG00000099985	14.0134	-0.104651	0.867236	-0.120672	0.903951	0.959502
ENSG00000099991	5840.08	-0.00785032	0.0417815	-0.18789	0.850963	0.937382
ENSG00000099992	380.129	-0.186085	0.0980302	-1.89825	0.0576638	0.205868
ENSG00000099994	60.1527	0.0642078	0.203684	0.315233	0.752585	0.891334
ENSG00000099995	5221.33	-0.0590448	0.0411249	-1.43574	0.151076	0.380095
ENSG00000099998	34.51	0.074989	0.483356	0.155142	0.876709	0.948594
ENSG00000099999	1997.44	-0.0721447	0.0634796	-1.1365	0.255747	0.519709
ENSG00000100003	1323.34	0.0288528	0.0688877	0.418838	0.675335	0.851335
ENSG00000100014	2016.74	-0.0274612	0.0470828	-0.583254	0.559722	0.781335
ENSG00000100023	2901.6	-0.16197	0.0477556	-3.39164	0.000694758	0.0077353
ENSG00000100024	10.7222	-0.579868	0.55504	-1.04473	0.296147	0.565036
ENSG00000100027	651.232	0.120005	0.0620954	1.9326	0.0532859	0.195553
ENSG00000100028	1866.21	0.0492825	0.0457337	1.0776	0.281214	0.548985
ENSG00000100029	3163.23	0.0191709	0.061361	0.312428	0.754715	0.892304
ENSG00000100030	11045.7	-0.0405926	0.0362657	-1.11931	0.263007	0.52841
ENSG00000100031	15.3888	0.442582	0.40527	1.09207	0.274804	0.541986
ENSG00000100033	269.038	-0.0626991	0.105964	-0.591701	0.554051	0.777304
ENSG00000100034	1975.62	-0.215667	0.0520328	-4.14483	3.40073e-05	0.000679172
ENSG00000100036	465.653	0.0207438	0.0916399	0.226363	0.820919	0.9223
ENSG00000100038	1826.83	0.00451385	0.0484628	0.0931406	0.925792	0.970164
ENSG00000100053	9.46122	-0.532066	0.595302	-0.893775	0.371442	0.637353
ENSG00000100056	1528.8	0.0982134	0.0588704	1.6683	0.0952568	0.285691
ENSG00000100060	48.5603	0.840363	0.251111	3.34658	0.000818156	0.00880692
ENSG00000100065	991.652	-0.112004	0.0705844	-1.58681	0.112557	0.317525
ENSG00000100075	4344.11	-0.161286	0.0665168	-2.42474	0.0153192	0.0814217
[truncated: 23,125 more rows]

## Sheet: ATXN3-AON vs SCR
Gene	baseMean	log2FoldChange	lfcSE	stat	pvalue	padj
ENSG00000000003	3838	-1.44103	0.045716	-31.5213	4.43709e-218	1.71504e-215
ENSG00000000005	20.4418	-2.59169	0.32981	-7.85812	3.89945e-15	1.80357e-14
ENSG00000000419	1322.74	0.609617	0.0590999	10.315	6.02629e-25	4.45046e-24
ENSG00000000457	590.755	0.108041	0.0699386	1.5448	0.122396	0.166049
ENSG00000000460	540.066	-0.219699	0.0703683	-3.12213	0.00179549	0.00333777
ENSG00000000971	9.94455	-0.702785	0.479426	-1.46589	0.142679	0.1904
ENSG00000001036	3515.02	0.307799	0.0520943	5.9085	3.45243e-09	1.09935e-08
ENSG00000001084	818.604	0.463661	0.0590605	7.8506	4.14038e-15	1.91183e-14
ENSG00000001167	1553.8	0.287395	0.0447165	6.42705	1.30106e-10	4.55833e-10
ENSG00000001460	689.704	-1.23199	0.0687059	-17.9314	6.70745e-72	1.89559e-70
ENSG00000001461	1373.67	-1.18633	0.048384	-24.5191	9.25118e-133	8.87124e-131
ENSG00000001497	2553.88	-0.521234	0.0483885	-10.7719	4.67434e-27	3.73531e-26
ENSG00000001561	2722.92	0.0341653	0.0518173	0.659342	0.509676	0.576469
ENSG00000001617	392.114	0.472494	0.0819295	5.76708	8.06567e-09	2.49498e-08
ENSG00000001626	4.58385	3.3546	0.76964	4.35867	1.30857e-05	3.08815e-05
ENSG00000001629	4543.02	-0.344505	0.0381212	-9.03712	1.60856e-19	9.29902e-19
ENSG00000001630	285.239	-0.351271	0.175263	-2.00425	0.0450437	0.0670505
ENSG00000001631	338.447	0.416654	0.111698	3.73018	0.00019134	0.000402312
ENSG00000002016	1169.89	-0.128037	0.0587645	-2.17881	0.0293457	0.0451904
ENSG00000002330	2264.68	-0.581854	0.0821698	-7.08112	1.42992e-12	5.63799e-12
ENSG00000002549	2615.86	0.186715	0.0502944	3.71243	0.000205276	0.00043003
ENSG00000002586	22725	-0.451189	0.0561355	-8.03751	9.1681e-16	4.40925e-15
ENSG00000002587	501.761	0.464112	0.0932394	4.97763	6.43668e-07	1.71727e-06
ENSG00000002746	223.521	0.622574	0.106364	5.85326	4.82039e-09	1.51935e-08
ENSG00000002822	22.2887	2.17749	0.338003	6.44222	1.17737e-10	4.13653e-10
ENSG00000002834	9631.28	-0.244868	0.0455332	-5.3778	7.54021e-08	2.17248e-07
ENSG00000002919	973.728	-0.173818	0.0603348	-2.8809	0.00396546	0.0070349
ENSG00000002933	68.2988	-0.987001	0.187345	-5.26835	1.37653e-07	3.87929e-07
ENSG00000003056	4298.6	0.131951	0.0517384	2.55034	0.0107617	0.0178432
ENSG00000003096	1178.08	0.304974	0.0640364	4.76251	1.912e-06	4.88182e-06
ENSG00000003137	1696.97	0.454076	0.0883186	5.14134	2.7278e-07	7.51708e-07
ENSG00000003147	152.206	-0.449574	0.119396	-3.7654	0.000166282	0.000351833
ENSG00000003249	1080.54	0.336561	0.0643205	5.23256	1.67182e-07	4.67893e-07
ENSG00000003393	3812.05	0.189691	0.0401252	4.72746	2.27341e-06	5.76766e-06
ENSG00000003400	15.6027	1.63641	0.350098	4.67415	2.95177e-06	7.40419e-06
ENSG00000003402	2569.01	0.71925	0.0444727	16.1728	7.84045e-59	1.66512e-57
ENSG00000003436	1089.78	-0.896204	0.0615768	-14.5543	5.48719e-48	8.74193e-47
ENSG00000003509	927.738	0.0244934	0.0586627	0.41753	0.676291	0.729424
ENSG00000003756	9859.09	0.0702277	0.0442328	1.58769	0.112357	0.153717
ENSG00000003987	344.087	0.370217	0.0964204	3.83961	0.000123228	0.000264478
ENSG00000003989	6200.55	-0.174371	0.0509475	-3.42257	0.000620318	0.00122532
ENSG00000004059	2325.09	-0.974385	0.0752267	-12.9527	2.26978e-38	2.67728e-37
ENSG00000004139	4019.36	-0.331955	0.0419775	-7.90794	2.61684e-15	1.22751e-14
ENSG00000004142	5459.35	0.224052	0.0551761	4.06066	4.89334e-05	0.000109241
ENSG00000004399	2389.63	0.727988	0.0933698	7.79682	6.34844e-15	2.8947e-14
ENSG00000004455	3219.82	0.0171536	0.0370077	0.463515	0.642995	0.699849
ENSG00000004468	608.736	-1.50286	0.0785601	-19.1301	1.41762e-81	5.02347e-80
ENSG00000004478	5186.61	0.396761	0.0441307	8.99059	2.45904e-19	1.40667e-18
ENSG00000004487	7011.69	-0.0283073	0.0298709	-0.947654	0.343305	0.411822
ENSG00000004534	10432.6	0.272275	0.0398709	6.82892	8.55583e-12	3.22516e-11
ENSG00000004660	446.287	-0.222051	0.0761436	-2.91622	0.00354305	0.00632798
ENSG00000004700	1920.07	0.311052	0.0585763	5.31021	1.09496e-07	3.11091e-07
ENSG00000004766	1139.66	-0.64798	0.0596545	-10.8622	1.74494e-27	1.41922e-26
ENSG00000004776	30.5917	2.4231	0.26215	9.24319	2.39263e-20	1.43982e-19
ENSG00000004777	2775.4	-0.471239	0.0560043	-8.41434	3.95097e-17	2.045e-16
ENSG00000004779	1421.17	0.0141138	0.0624981	0.225828	0.821335	0.855878
ENSG00000004799	1878.4	-0.299682	0.0581566	-5.15302	2.56331e-07	7.07621e-07
ENSG00000004838	1801.9	-0.865745	0.0675876	-12.8092	1.45566e-37	1.66843e-36
ENSG00000004848	260.055	0.475696	0.114419	4.1575	3.21745e-05	7.32003e-05
ENSG00000004864	1508.26	-0.0556304	0.0527899	-1.05381	0.291971	0.358108
ENSG00000004866	756.554	-0.192033	0.0592707	-3.23993	0.00119561	0.00227202
ENSG00000004897	3828.2	-0.118762	0.0487963	-2.43383	0.01494	0.0241913
ENSG00000004939	3.21893	2.12008	0.828161	2.55998	0.0104678	0.0173926
ENSG00000004948	61.6327	1.49681	0.176733	8.46933	2.4681e-17	1.29077e-16
ENSG00000004961	609.311	-0.115754	0.065688	-1.76219	0.078038	0.110601
ENSG00000004975	3896.09	-0.304527	0.0499768	-6.09336	1.10563e-09	3.64634e-09
ENSG00000005007	6697.09	0.25533	0.0477198	5.35062	8.76555e-08	2.51342e-07
ENSG00000005020	133.43	-0.81322	0.129678	-6.27105	3.58626e-10	1.22105e-09
ENSG00000005022	4258.14	0.211114	0.0556636	3.79268	0.00014903	0.000316796
ENSG00000005059	903.465	-1.53561	0.0680687	-22.5597	1.07867e-112	7.0574e-111
ENSG00000005075	1143.68	-0.578589	0.0834621	-6.93235	4.13899e-12	1.59052e-11
ENSG00000005100	1807.43	0.490101	0.0433703	11.3004	1.30646e-29	1.1517e-28
ENSG00000005102	5.07686	2.81871	0.705376	3.99604	6.44102e-05	0.000142251
ENSG00000005108	531.113	0.711366	0.0728071	9.77056	1.50622e-22	1.00377e-21
ENSG00000005156	2095.02	-0.0347787	0.0391718	-0.887849	0.374622	0.443858
ENSG00000005175	1587.44	0.0494977	0.0574539	0.86152	0.388952	0.458522
ENSG00000005187	10.7638	0.1352	0.402667	0.335761	0.737051	0.783154
ENSG00000005189	226.915	-0.48651	0.0972249	-5.00396	5.61632e-07	1.50688e-06
ENSG00000005194	2525.6	-0.0405454	0.0503864	-0.80469	0.420998	0.490911
ENSG00000005206	5120.75	-0.25235	0.049056	-5.14411	2.68788e-07	7.40952e-07
ENSG00000005238	2263.89	-0.0842267	0.0470631	-1.78966	0.0735093	0.104774
ENSG00000005243	172.642	0.163879	0.113469	1.44427	0.148664	0.197506
ENSG00000005249	2043.69	-0.488667	0.0584218	-8.36447	6.03868e-17	3.09119e-16
ENSG00000005302	1552.51	-0.020547	0.0453711	-0.452866	0.650645	0.706896
ENSG00000005339	6812.5	0.855006	0.0466883	18.313	6.51238e-75	2.00511e-73
ENSG00000005379	4642.51	-1.04663	0.0580612	-18.0262	1.21241e-72	3.47327e-71
ENSG00000005421	4.18464	1.68406	0.732564	2.29885	0.0215134	0.0339149
ENSG00000005436	939.356	-0.421616	0.0547122	-7.70608	1.29744e-14	5.81569e-14
ENSG00000005448	1300	-0.279029	0.060416	-4.61847	3.86589e-06	9.59275e-06
ENSG00000005469	950.118	-0.720639	0.0607926	-11.854	2.05047e-32	2.00373e-31
ENSG00000005471	73.2257	-0.994823	0.221699	-4.48727	7.21423e-06	1.74834e-05
ENSG00000005483	5547.91	0.298835	0.0375586	7.95649	1.76984e-15	8.37705e-15
ENSG00000005486	11886.5	-0.483046	0.0610329	-7.91452	2.48206e-15	1.16603e-14
ENSG00000005513	3341.57	-0.318922	0.0599538	-5.31946	1.04074e-07	2.96223e-07
ENSG00000005700	3364.7	0.142175	0.0541751	2.62436	0.00868122	0.0146156
ENSG00000005801	2084.36	0.688796	0.0599669	11.4863	1.5463e-30	1.40656e-29
ENSG00000005810	5358.51	0.0920553	0.0557473	1.6513	0.098678	0.13673
ENSG00000005812	1636.52	-0.504465	0.0548775	-9.19257	3.83574e-20	2.28309e-19
ENSG00000005882	1967.06	-0.723747	0.052907	-13.6796	1.34413e-42	1.82441e-41
ENSG00000005884	1292.1	1.7443	0.150945	11.5558	6.8969e-31	6.34252e-30
ENSG00000005889	3383.44	0.956926	0.0464742	20.5905	3.33945e-94	1.58303e-92
ENSG00000005893	10869.2	-0.229669	0.0503539	-4.5611	5.08867e-06	1.24766e-05
ENSG00000005961	558.088	1.08209	0.109934	9.84315	7.33796e-23	4.96389e-22
ENSG00000005981	384.016	-1.9294	0.0983594	-19.6158	1.13235e-85	4.35667e-84
ENSG00000006007	4966.82	-0.747462	0.030507	-24.5013	1.43094e-132	1.36695e-130
ENSG00000006015	1043.24	-0.0688236	0.0854402	-0.805519	0.42052	0.490513
ENSG00000006016	258.201	0.0525502	0.125829	0.417632	0.676216	0.729403
ENSG00000006025	1334.29	0.317052	0.0477354	6.64187	3.09737e-11	1.13026e-10
ENSG00000006042	3771.09	-0.993333	0.0459238	-21.63	9.37357e-104	5.29217e-102
ENSG00000006047	261.759	-0.257158	0.106965	-2.40413	0.0162108	0.0260923
ENSG00000006062	1116.3	1.89649	0.0640027	29.6314	5.88984e-193	1.59114e-190
ENSG00000006071	63.7107	0.581008	0.197249	2.94555	0.00322381	0.00579157
ENSG00000006116	124.871	0.7414	0.129176	5.73946	9.49799e-09	2.92185e-08
ENSG00000006118	17427.3	-0.902762	0.0797435	-11.3208	1.03494e-29	9.1556e-29
ENSG00000006125	15510.9	-0.468847	0.0295273	-15.8784	8.94546e-57	1.81247e-55
ENSG00000006128	106.969	1.41521	0.122256	11.5758	5.46852e-31	5.06604e-30
ENSG00000006194	790.808	0.921503	0.0641592	14.3628	8.8634e-47	1.3729e-45
ENSG00000006210	3732.38	-0.0202344	0.058895	-0.343567	0.731172	0.777898
ENSG00000006282	4137.72	0.260799	0.0550739	4.73544	2.18585e-06	5.55281e-06
ENSG00000006283	1716.74	-0.785401	0.0622418	-12.6185	1.66877e-36	1.85186e-35
ENSG00000006327	1877.65	1.88059	0.15892	11.8336	2.61793e-32	2.54934e-31
ENSG00000006432	1634.27	-0.602834	0.0651598	-9.25162	2.21106e-20	1.33343e-19
ENSG00000006451	2106.6	-0.310914	0.048427	-6.42026	1.36038e-10	4.76084e-10
ENSG00000006453	17.7431	-1.17944	0.347862	-3.39053	0.000697578	0.00136889
ENSG00000006459	493.519	0.674693	0.0913975	7.38197	1.55969e-13	6.53528e-13
ENSG00000006468	2387.4	0.0233094	0.0506034	0.460629	0.645065	0.701716
ENSG00000006530	1633.05	-0.035393	0.0463342	-0.763865	0.444948	0.514657
ENSG00000006534	795.028	0.0113875	0.0574335	0.198273	0.842831	0.874615
ENSG00000006555	3.42858	-1.37017	1.10546	-1.23946	0.215176	0.274031
ENSG00000006576	953.93	0.0877033	0.0672098	1.30492	0.19192	0.247691
ENSG00000006607	2053.53	0.166032	0.0489963	3.38867	0.000702318	0.00137744
ENSG00000006611	230.342	-2.80787	0.14178	-19.8044	2.72884e-87	1.10224e-85
ENSG00000006625	305.201	-0.425425	0.11242	-3.78423	0.000154186	0.000327233
ENSG00000006634	403.933	-0.343736	0.0716042	-4.8005	1.58267e-06	4.0674e-06
ENSG00000006638	9.74765	-0.895754	0.464153	-1.92987	0.0536231	0.0786334
ENSG00000006652	604.366	1.01318	0.0831006	12.1922	3.41972e-34	3.54297e-33
ENSG00000006695	521.529	0.0356427	0.0709293	0.502511	0.615308	0.675213
ENSG00000006704	2375.31	0.138351	0.0504586	2.74187	0.0061091	0.0105503
ENSG00000006712	2764.28	-0.338368	0.0463407	-7.30174	2.84062e-13	1.1742e-12
ENSG00000006715	5205.44	-0.820494	0.0441078	-18.602	3.09523e-77	1.00341e-75
ENSG00000006740	415.537	-0.644826	0.0757865	-8.50845	1.76274e-17	9.27672e-17
ENSG00000006744	2825.59	0.00290398	0.0493872	0.0588003	0.953111	0.962691
ENSG00000006747	11.1183	-0.634086	0.43483	-1.45824	0.144775	0.192879
ENSG00000006756	1610.92	-0.508682	0.0488342	-10.4165	2.08451e-25	1.56941e-24
ENSG00000006757	304.175	-0.789532	0.0869346	-9.08191	1.06683e-19	6.2246e-19
ENSG00000006831	3843.89	-0.144241	0.0347228	-4.15406	3.26621e-05	7.42022e-05
ENSG00000006837	60.4824	0.374202	0.181232	2.06476	0.0389454	0.0586574
ENSG00000007001	6.10024	0.704271	0.646268	1.08975	0.275823	0.340496
ENSG00000007047	4272.06	-0.24363	0.0481244	-5.06249	4.13809e-07	1.12322e-06
ENSG00000007062	13305.7	-0.576198	0.0385391	-14.951	1.53451e-50	2.61909e-49
ENSG00000007080	2385.21	-0.522531	0.073259	-7.13266	9.84472e-13	3.92913e-12
ENSG00000007168	13655.2	-0.00652652	0.038346	-0.170201	0.864852	0.892269
ENSG00000007171	38.9236	0.70334	0.192479	3.65412	0.00025807	0.000534082
ENSG00000007174	822.535	-0.586444	0.0757905	-7.7377	1.01234e-14	4.56379e-14
ENSG00000007202	9896.47	0.133023	0.0345386	3.85141	0.000117438	0.000252569
ENSG00000007237	5269.6	0.144197	0.0443072	3.25448	0.00113599	0.00216529
ENSG00000007255	400.867	-0.469384	0.0869208	-5.40014	6.65897e-08	1.9252e-07
ENSG00000007264	25.1525	0.569964	0.338118	1.6857	0.0918545	0.128201
ENSG00000007314	7.64686	1.63163	0.498808	3.27105	0.00107149	0.0020498
ENSG00000007341	688.926	-0.203745	0.0651331	-3.12814	0.00175918	0.00327512
ENSG00000007350	1181.02	-1.15832	0.0627714	-18.453	4.92965e-76	1.56577e-74
ENSG00000007372	1133.3	-1.27841	0.0571286	-22.3778	6.48313e-111	4.1236e-109
ENSG00000007376	881.883	-0.167847	0.0817914	-2.05214	0.0401565	0.0603008
ENSG00000007384	2627.88	0.492447	0.0550319	8.94839	3.60715e-19	2.04758e-18
ENSG00000007392	4232.9	0.127154	0.0339363	3.74683	0.000179082	0.000377898
ENSG00000007402	1876.66	-0.236669	0.0619056	-3.82306	0.000131807	0.000281928
ENSG00000007516	25672.5	-2.01667	0.0610017	-33.0593	1.14415e-239	5.86643e-237
ENSG00000007520	1496.29	-0.434826	0.079641	-5.45983	4.76599e-08	1.39282e-07
ENSG00000007541	4049.36	-0.448229	0.0614884	-7.28966	3.1074e-13	1.28194e-12
ENSG00000007545	1593.61	0.921446	0.0543457	16.9553	1.75931e-64	4.27062e-63
ENSG00000007866	2428.91	-0.536491	0.0486179	-11.0348	2.59494e-28	2.18044e-27
ENSG00000007923	3317.33	0.275856	0.038634	7.14022	9.31791e-13	3.7242e-12
ENSG00000007944	1099.26	-0.569585	0.0484975	-11.7446	7.52664e-32	7.21203e-31
ENSG00000007968	450.073	-0.679541	0.0895985	-7.58429	3.34313e-14	1.461e-13
ENSG00000008018	3312.66	-0.0432968	0.0535864	-0.807981	0.419102	0.489108
ENSG00000008056	418.728	0.471755	0.0980775	4.81003	1.50909e-06	3.88666e-06
ENSG00000008083	2963.58	0.791516	0.0402095	19.6848	2.91231e-86	1.14148e-84
ENSG00000008086	867.452	0.00117551	0.0713569	0.0164737	0.986856	0.989535
ENSG00000008118	75.7608	-1.85091	0.209116	-8.85108	8.66745e-19	4.82733e-18
ENSG00000008128	66.9815	0.585534	0.177124	3.30579	0.000947081	0.00182375
ENSG00000008130	4680.59	0.0940661	0.0401402	2.34344	0.019107	0.0303922
ENSG00000008196	298.867	0.239354	0.098907	2.41999	0.0155209	0.025077
ENSG00000008226	356.198	-1.70903	0.110187	-15.5103	2.95403e-54	5.59706e-53
ENSG00000008256	1657.12	-0.22648	0.0470545	-4.81314	1.48577e-06	3.82934e-06
ENSG00000008277	536.749	-0.049954	0.0765612	-0.652472	0.514097	0.580789
ENSG00000008282	2690.77	-0.0958711	0.0532974	-1.79879	0.0720513	0.102894
ENSG00000008283	3108.12	0.256278	0.049772	5.14904	2.61824e-07	7.22469e-07
ENSG00000008294	18442.7	-0.324333	0.0439354	-7.38204	1.55878e-13	6.53256e-13
ENSG00000008300	4229.7	0.36091	0.050256	7.18143	6.89865e-13	2.7825e-12
ENSG00000008311	5606.51	-0.597053	0.0532782	-11.2063	3.79541e-29	3.29837e-28
ENSG00000008323	49.8268	-0.67362	0.258696	-2.6039	0.00921684	0.015451
ENSG00000008324	410.783	-0.105535	0.0697284	-1.51352	0.130148	0.175561
ENSG00000008382	934.518	-1.36769	0.0705336	-19.3906	9.26164e-84	3.46264e-82
ENSG00000008394	2105.58	-0.516706	0.0695564	-7.42859	1.09762e-13	4.6394e-13
ENSG00000008405	3955.17	-0.0259553	0.0388197	-0.668611	0.503744	0.571018
ENSG00000008441	10458.8	-0.780114	0.0493568	-15.8056	2.84735e-56	5.65955e-55
ENSG00000008513	919.043	0.318559	0.0719408	4.42807	9.50809e-06	2.27571e-05
ENSG00000008516	28.8493	0.699862	0.292756	2.39059	0.0168211	0.0270213
ENSG00000008517	36.4728	1.94445	0.326821	5.94959	2.68822e-09	8.61905e-09
ENSG00000008710	18760.7	-0.0110972	0.0628653	-0.176523	0.859883	0.888347
ENSG00000008735	4174.29	-0.276888	0.05916	-4.68032	2.86429e-06	7.19624e-06
ENSG00000008838	4819.21	-0.420757	0.0397351	-10.5891	3.34964e-26	2.59822e-25
ENSG00000008853	19262.7	-1.45014	0.0478684	-30.2943	1.36467e-201	4.23284e-199
ENSG00000008869	1851.4	-0.210648	0.0458535	-4.59394	4.34962e-06	1.07398e-05
ENSG00000008952	7518.66	-0.26596	0.0416306	-6.38857	1.67442e-10	5.83028e-10
ENSG00000008988	11965	-0.0160311	0.0374335	-0.428254	0.668466	0.722812
ENSG00000009307	18454	0.0438878	0.035786	1.22639	0.22005	0.279428
ENSG00000009335	4454.7	0.435142	0.0311145	13.9852	1.91966e-44	2.8073e-43
ENSG00000009413	2894.33	0.573508	0.052093	11.0093	3.44672e-28	2.87979e-27
ENSG00000009694	3153.87	-0.366166	0.0789078	-4.64043	3.47685e-06	8.66334e-06
ENSG00000009709	917.53	0.744914	0.0719625	10.3514	4.12336e-25	3.07313e-24
ENSG00000009724	64.9901	2.63886	0.172974	15.2558	1.50561e-52	2.72332e-51
ENSG00000009765	3.26097	0.944005	0.949281	0.994442	0.320008	0.38765
ENSG00000009780	970.086	-0.674206	0.0481654	-13.9977	1.60955e-44	2.35929e-43
ENSG00000009830	2977.75	0.113853	0.0427275	2.66464	0.00770711	0.0130886
ENSG00000009844	3161.65	0.103657	0.0499653	2.07458	0.0380254	0.0573715
ENSG00000009950	16.5126	0.300305	0.436583	0.687854	0.491545	0.559741
ENSG00000009954	8529.67	0.443035	0.0309588	14.3105	1.88219e-46	2.8887e-45
ENSG00000010017	2859.24	0.121555	0.0449828	2.70226	0.00688694	0.0117922
ENSG00000010030	51.8787	-0.125404	0.232352	-0.539716	0.589393	0.651588
ENSG00000010072	930.302	0.054434	0.0543556	1.00144	0.316613	0.384094
ENSG00000010165	1579.84	0.284626	0.0541569	5.25558	1.4756e-07	4.14871e-07
ENSG00000010219	467.705	-0.557201	0.0797927	-6.9831	2.88728e-12	1.11927e-11
ENSG00000010244	6905.46	0.737839	0.0387714	19.0305	9.53025e-81	3.31173e-79
ENSG00000010256	5398.07	-0.309546	0.051682	-5.98945	2.10557e-09	6.80129e-09
ENSG00000010270	3083.59	-0.603301	0.0478831	-12.5995	2.1257e-36	2.35165e-35
ENSG00000010278	3434.22	-0.252589	0.0715493	-3.53028	0.000415113	0.000838503
ENSG00000010282	35.085	2.59744	0.28405	9.14429	6.00201e-20	3.54811e-19
ENSG00000010292	3290.91	-0.62291	0.0452048	-13.7797	3.37524e-43	4.69024e-42
ENSG00000010295	1458.2	-0.51895	0.0561727	-9.23848	2.50022e-20	1.50348e-19
ENSG00000010310	61.981	-0.383552	0.172549	-2.22286	0.0262254	0.0407323
ENSG00000010318	326.755	1.47063	0.0834304	17.627	1.52897e-69	4.11724e-68
ENSG00000010319	53.7231	0.211977	0.169372	1.25155	0.210735	0.269071
ENSG00000010322	13999.2	-0.0227225	0.0388467	-0.584929	0.558596	0.622412
ENSG00000010327	168.101	5.83643	0.269375	21.6666	4.24109e-104	2.4107e-102
ENSG00000010361	1722.74	-0.489267	0.0667792	-7.32664	2.35994e-13	9.78401e-13
ENSG00000010379	102.997	4.20711	0.198795	21.163	2.09267e-99	1.07738e-97
ENSG00000010404	1358.62	0.683338	0.0614284	11.1241	9.57294e-29	8.1529e-28
ENSG00000010539	620.522	0.681792	0.0600027	11.3627	6.41445e-30	5.70062e-29
ENSG00000010610	38.1957	-0.224186	0.247713	-0.905021	0.365454	0.434676
ENSG00000010626	1069.93	-0.124666	0.0561948	-2.21847	0.026523	0.041164
ENSG00000010671	37.9912	1.87699	0.203213	9.23657	2.54524e-20	1.53019e-19
ENSG00000010704	422.231	-1.2717	0.0828436	-15.3507	3.50634e-53	6.43956e-52
ENSG00000010803	1605.51	-0.245915	0.0423463	-5.80724	6.35114e-09	1.98022e-08
ENSG00000010810	20665	0.0114105	0.0207565	0.54973	0.582505	0.644849
ENSG00000010818	2282.45	-0.354266	0.0560194	-6.324	2.54882e-10	8.78657e-10
ENSG00000010932	7.90638	-5.25788	0.947151	-5.55126	2.83616e-08	8.42066e-08
ENSG00000011007	3375.5	1.29445	0.0304878	42.458	0	0
ENSG00000011009	2760.01	-0.161668	0.0622646	-2.59647	0.00941872	0.0157568
ENSG00000011021	6421.83	0.553002	0.0401424	13.776	3.55518e-43	4.93756e-42
ENSG00000011028	49568.6	-0.457663	0.0474745	-9.64019	5.40903e-22	3.51335e-21
ENSG00000011083	6.64811	0.912656	0.68315	1.33595	0.181565	0.235732
ENSG00000011105	2234.8	-0.659773	0.0559619	-11.7897	4.41202e-32	4.25519e-31
ENSG00000011114	2074.3	0.102784	0.0491894	2.08956	0.0366573	0.0554806
ENSG00000011132	905.545	0.59558	0.0653828	9.10913	8.30465e-20	4.88061e-19
ENSG00000011143	1226.06	-0.862962	0.0470445	-18.3435	3.71828e-75	1.15189e-73
ENSG00000011198	903.304	-0.257658	0.0638231	-4.03706	5.41245e-05	0.000120274
ENSG00000011201	664.839	-1.11025	0.0662995	-16.7459	6.06412e-63	1.4199e-61
ENSG00000011243	8855.1	0.163641	0.0445572	3.67259	0.0002401	0.000499113
ENSG00000011258	1419.61	0.0606109	0.0534623	1.13371	0.256915	0.319858
ENSG00000011260	1830.08	-0.122847	0.0485183	-2.53198	0.0113421	0.0187486
ENSG00000011275	5184.17	-0.280306	0.0337369	-8.3086	9.68403e-17	4.91518e-16
ENSG00000011295	2579.28	-0.395552	0.0368966	-10.7205	8.15314e-27	6.46385e-26
ENSG00000011304	12002.8	0.322721	0.0427694	7.5456	4.50201e-14	1.95183e-13
ENSG00000011332	1001.91	0.0819826	0.0557537	1.47044	0.141442	0.18898
ENSG00000011347	624.699	0.117299	0.0687403	1.70641	0.0879323	0.123241
ENSG00000011376	3148.93	-0.273707	0.0408347	-6.7028	2.04457e-11	7.53967e-11
ENSG00000011405	5865.48	-0.156543	0.0488697	-3.20327	0.00135878	0.00256425
ENSG00000011422	269.028	1.48717	0.115009	12.9309	3.01137e-38	3.5321e-37
ENSG00000011426	1734.93	-0.388804	0.0522603	-7.43975	1.00874e-13	4.27234e-13
ENSG00000011451	4781.59	-0.429757	0.0549468	-7.82132	5.22707e-15	2.39644e-14
ENSG00000011454	6720.58	-0.0845008	0.0316327	-2.67131	0.00755564	0.012847
ENSG00000011465	4700.57	-0.991124	0.107529	-9.2173	3.04683e-20	1.82302e-19
ENSG00000011478	711.306	0.908691	0.0874402	10.3921	2.69249e-25	2.01808e-24
ENSG00000011485	4141.91	-0.0607035	0.0420075	-1.44507	0.148439	0.19726
ENSG00000011523	2504.86	-0.264446	0.0436643	-6.05636	1.3924e-09	4.55741e-09
ENSG00000011566	1537.79	0.23689	0.0645965	3.66723	0.000245194	0.000509028
ENSG00000011638	794.188	-0.516367	0.0644037	-8.01766	1.07782e-15	5.1658e-15
ENSG00000011677	557.866	-0.0540512	0.0716405	-0.754478	0.450562	0.519988
ENSG00000012048	1167.7	-0.273136	0.0614164	-4.44728	8.69644e-06	2.09041e-05
ENSG00000012061	3425.78	-0.311495	0.0460613	-6.76263	1.35511e-11	5.05129e-11
ENSG00000012171	2494.82	-0.225043	0.0677602	-3.32117	0.000896399	0.00173279
ENSG00000012174	1992.59	-0.157939	0.0496793	-3.17917	0.00147699	0.00277359
ENSG00000012211	327.733	0.0314667	0.0936883	0.335865	0.736972	0.783103
ENSG00000012232	12035.4	-0.4089	0.0443192	-9.22626	2.80236e-20	1.67914e-19
ENSG00000012504	8.74407	0.408554	0.444352	0.919438	0.357867	0.426925
ENSG00000012660	5941.6	-0.0276908	0.0578232	-0.478887	0.632019	0.690025
ENSG00000012779	18.9725	0.924213	0.343772	2.68845	0.00717851	0.0122581
ENSG00000012822	3938.41	-0.338994	0.0421984	-8.03333	9.48611e-16	4.5587e-15
ENSG00000012963	1405.95	-0.0383773	0.0546525	-0.702206	0.482551	0.550998
ENSG00000012983	3227.15	-0.182701	0.0452384	-4.03863	5.37653e-05	0.000119519
ENSG00000013016	1583.77	-1.01956	0.0504677	-20.2022	9.37175e-91	4.15266e-89
ENSG00000013275	3709.72	0.1584	0.0445333	3.55689	0.000375273	0.000761831
ENSG00000013288	2792.09	-0.400721	0.0602628	-6.64956	2.93971e-11	1.07351e-10
ENSG00000013293	226.982	0.602833	0.119803	5.03185	4.85757e-07	1.31115e-06
ENSG00000013297	59.7435	0.810495	0.200771	4.03692	5.41572e-05	0.000120337
ENSG00000013306	6911.38	-0.36697	0.0555519	-6.60589	3.95124e-11	1.43207e-10
ENSG00000013364	3220.24	0.422609	0.067694	6.24293	4.29438e-10	1.45662e-09
ENSG00000013374	2030.11	-0.762851	0.0385305	-19.7986	3.05906e-87	1.23364e-85
ENSG00000013375	3853.68	0.113579	0.0438462	2.59039	0.00958683	0.0160178
ENSG00000013392	733.383	-0.166424	0.0576649	-2.88605	0.00390106	0.00692554
ENSG00000013441	2941.01	-0.0662649	0.0601779	-1.10115	0.270832	0.335026
ENSG00000013503	736.416	-0.135172	0.059877	-2.25749	0.0239773	0.0374793
ENSG00000013523	1614.78	-0.374316	0.0474328	-7.89151	2.98561e-15	1.39295e-14
ENSG00000013561	1929.4	-0.239462	0.0475318	-5.03794	4.70561e-07	1.2715e-06
ENSG00000013563	999.747	-0.306278	0.0562524	-5.44471	5.18897e-08	1.51203e-07
ENSG00000013573	1815.49	-0.0994982	0.0505021	-1.97018	0.0488177	0.0721553
ENSG00000013583	1184.06	-0.322033	0.0531803	-6.0555	1.39984e-09	4.58115e-09
ENSG00000013588	66.4068	0.388626	0.210126	1.84949	0.0643875	0.092799
ENSG00000013619	1216.96	0.42854	0.0464417	9.2275	2.77019e-20	1.66145e-19
ENSG00000013810	2812.72	-0.405581	0.0664437	-6.10413	1.03363e-09	3.41606e-09
ENSG00000014123	1411.86	0.0217777	0.0546264	0.398666	0.69014	0.741778
ENSG00000014138	157.8	0.141696	0.137743	1.0287	0.303622	0.370498
ENSG00000014164	1505.03	0.127031	0.0615892	2.06256	0.0391549	0.0589305
ENSG00000014216	6844.88	-0.407245	0.0445054	-9.15046	5.66903e-20	3.35442e-19
ENSG00000014257	4.73184	2.10155	0.758155	2.77192	0.0055726	0.00967222
ENSG00000014641	3965.1	-0.0422748	0.0475287	-0.889459	0.373756	0.44303
ENSG00000014824	4255.5	-0.274419	0.0388443	-7.0646	1.61082e-12	6.33337e-12
ENSG00000014914	1618.48	-0.103689	0.0472958	-2.19236	0.0283535	0.0437779
ENSG00000014919	1339.9	-0.139841	0.0457875	-3.05412	0.0022572	0.00414274
ENSG00000015133	2524.83	-0.725313	0.0518637	-13.985	1.925e-44	2.81348e-43
ENSG00000015153	867.201	0.179105	0.0665953	2.68946	0.00715684	0.0122236
ENSG00000015171	5548.89	-0.506696	0.0379788	-13.3416	1.32658e-40	1.69096e-39
ENSG00000015285	87.5784	-0.264099	0.16863	-1.56614	0.117315	0.159838
ENSG00000015413	14.364	-0.626958	0.405525	-1.54604	0.122094	0.165712
ENSG00000015475	503.264	0.497658	0.0915945	5.43327	5.53312e-08	1.61008e-07
ENSG00000015479	310.887	1.02441	0.11123	9.2099	3.26432e-20	1.94944e-19
ENSG00000015520	22.017	3.39976	0.361207	9.41222	4.85763e-21	3.02536e-20
ENSG00000015532	3431.72	0.0148422	0.0529244	0.280441	0.779139	0.82038
ENSG00000015568	18.6494	0.472955	0.264709	1.78669	0.0739869	0.105395
ENSG00000015592	1068.99	0.175246	0.0740865	2.36542	0.0180095	0.0287923
ENSG00000015676	4632.89	-0.00661628	0.0383072	-0.172716	0.862875	0.890888
ENSG00000016391	1529.4	0.0716182	0.0555585	1.28906	0.197378	0.253965
ENSG00000016402	46.6505	-1.96098	0.246944	-7.94097	2.00608e-15	9.45958e-15
ENSG00000016864	2812.8	-0.120054	0.0357489	-3.35825	0.000784366	0.00152954
ENSG00000017260	5324.26	-0.182338	0.0385382	-4.73137	2.23015e-06	5.6619e-06
ENSG00000017427	848.533	-2.8158	0.124531	-22.6112	3.36049e-113	2.21019e-111
ENSG00000017483	57.2923	1.64648	0.201338	8.17769	2.89347e-16	1.42876e-15
ENSG00000017797	2270.42	-0.415794	0.041644	-9.9845	1.78199e-23	1.24087e-22
ENSG00000018189	12016.3	-0.453258	0.0386281	-11.7339	8.54351e-32	8.15839e-31
ENSG00000018236	1375.02	0.528711	0.0642833	8.2247	1.95676e-16	9.76011e-16
ENSG00000018280	9.96136	-0.29485	0.444767	-0.662931	0.507375	0.574202
ENSG00000018408	7469.55	-0.13172	0.0358505	-3.67413	0.00023866	0.000496448
ENSG00000018510	2640.68	-0.0128925	0.0503444	-0.256087	0.797884	0.836506
ENSG00000018610	766.561	-0.357509	0.0653795	-5.46821	4.54608e-08	1.3301e-07
ENSG00000018625	25657	-0.374865	0.0503826	-7.44037	1.00402e-13	4.25451e-13
ENSG00000018699	646.484	0.215355	0.0661899	3.25359	0.00113956	0.00217144
ENSG00000018869	154.069	0.439053	0.149218	2.94235	0.00325732	0.00584799
ENSG00000019102	8.97602	2.27373	0.453008	5.01918	5.18934e-07	1.39605e-06
ENSG00000019144	8214.49	0.261819	0.0421259	6.21516	5.12718e-10	1.72976e-09
ENSG00000019169	582.881	-1.33337	0.0783603	-17.0158	6.26647e-65	1.53599e-63
ENSG00000019186	4.97489	0.311513	0.672255	0.463385	0.643088	0.69992
ENSG00000019485	743.155	0.435299	0.065075	6.68919	2.24413e-11	8.25621e-11
ENSG00000019505	1365.6	-0.0850314	0.0682759	-1.24541	0.212982	0.271595
ENSG00000019549	196.786	0.689714	0.111412	6.19066	5.99138e-10	2.01132e-09
ENSG00000019582	637.596	-0.23497	0.237958	-0.987444	0.323425	0.391243
ENSG00000019991	204.547	-0.010887	0.116739	-0.0932594	0.925697	0.940854
ENSG00000019995	2562.73	0.23889	0.0380753	6.27413	3.51595e-10	1.19825e-09
ENSG00000020129	3114.91	0.0857976	0.0602282	1.42454	0.15429	0.204115
ENSG00000020181	378.215	-0.714459	0.10414	-6.86055	6.85965e-12	2.60138e-11
ENSG00000020256	869.9	0.00887604	0.0630615	0.140752	0.888066	0.911577
ENSG00000020426	451.93	-0.00665067	0.0794684	-0.0836896	0.933303	0.9471
ENSG00000020577	2269.4	0.972271	0.0499406	19.4686	2.02906e-84	7.67741e-83
ENSG00000020633	47.6339	3.06131	0.239895	12.761	2.70556e-37	3.07437e-36
ENSG00000020922	988.136	-0.75704	0.0581644	-13.0155	9.98473e-39	1.18777e-37
ENSG00000021300	4911.22	-1.80217	0.0445331	-40.4681	0	0
ENSG00000021355	209.497	0.362287	0.112604	3.21736	0.00129376	0.00244855
ENSG00000021488	41.0903	0.69195	0.216851	3.1909	0.0014183	0.00267037
ENSG00000021574	1670.97	-0.0304813	0.0481327	-0.633278	0.526552	0.592065
ENSG00000021645	689.713	0.672175	0.0721803	9.31244	1.24926e-20	7.62363e-20
ENSG00000021762	13103.4	0.68406	0.0533933	12.8117	1.40976e-37	1.6173e-36
ENSG00000021776	3230.56	0.0626384	0.0426792	1.46766	0.142198	0.189838
ENSG00000021826	1170.08	-0.862887	0.0550866	-15.6642	2.65797e-55	5.17265e-54
ENSG00000022267	15373.6	-1.12515	0.0319888	-35.1732	5.1413e-271	3.49108e-268
ENSG00000022277	2043.2	-0.178011	0.0541051	-3.29009	0.00100155	0.00192333
ENSG00000022355	62.1957	0.617142	0.164731	3.74636	0.000179419	0.000378482
ENSG00000022567	2141.87	-0.604687	0.0572178	-10.5682	4.18648e-26	3.23535e-25
ENSG00000022840	6352.83	0.527725	0.0373726	14.1206	2.83366e-45	4.22009e-44
ENSG00000022976	532.404	0.140851	0.0698994	2.01505	0.0438997	0.06546
ENSG00000023041	1729.07	-0.0130452	0.0467771	-0.27888	0.780337	0.821366
ENSG00000023171	697.251	0.727311	0.0729903	9.96448	2.18018e-23	1.51187e-22
ENSG00000023191	4922.63	0.67995	0.0613814	11.0775	1.61362e-28	1.36592e-27
ENSG00000023228	6543.14	0.155033	0.035064	4.42142	9.80528e-06	2.34483e-05
ENSG00000023287	4310.2	0.167534	0.0400676	4.18129	2.89861e-05	6.61982e-05
ENSG00000023318	2288.41	0.0342684	0.0494926	0.692395	0.488689	0.557096
ENSG00000023330	3248.01	0.221202	0.0417092	5.30344	1.13643e-07	3.22473e-07
ENSG00000023445	206.303	3.37497	0.155816	21.66	4.89137e-104	2.77406e-102
ENSG00000023516	5639.57	0.207006	0.0594545	3.48175	0.000498149	0.000995981
ENSG00000023572	812.523	0.083716	0.057647	1.45222	0.146441	0.194893
ENSG00000023608	444.545	0.499214	0.0828594	6.02484	1.69277e-09	5.50897e-09
ENSG00000023697	811.686	-0.388266	0.0513954	-7.55448	4.20525e-14	1.82538e-13
ENSG00000023734	8552.47	-0.0666692	0.040372	-1.65137	0.0986632	0.136724
ENSG00000023839	42.9301	1.80582	0.191139	9.4477	3.46367e-21	2.17173e-20
ENSG00000023892	98.4995	1.93071	0.177076	10.9033	1.1116e-27	9.09701e-27
ENSG00000023902	1926.91	-0.371804	0.055286	-6.72509	1.7548e-11	6.50066e-11
ENSG00000023909	1591.75	0.760376	0.0672266	11.3106	1.16238e-29	1.02613e-28
ENSG00000024048	2885.83	0.649522	0.0514416	12.6264	1.51032e-36	1.679e-35
ENSG00000024422	3356.78	0.605172	0.0628295	9.63197	5.85976e-22	3.7963e-21
ENSG00000024526	653.315	-0.393796	0.0719182	-5.47561	4.36005e-08	1.2779e-07
ENSG00000024862	263.807	-0.600486	0.0910561	-6.59469	4.26153e-11	1.54141e-10
ENSG00000025039	3586.03	-1.18659	0.0433356	-27.3815	4.55949e-165	7.20456e-163
ENSG00000025156	1305.57	-0.0306535	0.0502887	-0.60955	0.54216	0.606871
ENSG00000025293	2567.76	-0.0751237	0.0444307	-1.69081	0.0908738	0.126967
ENSG00000025423	173.177	-1.73471	0.127482	-13.6075	3.61455e-42	4.82785e-41
ENSG00000025434	659.627	0.935818	0.0716401	13.0628	5.37294e-39	6.43421e-38
ENSG00000025708	177.37	0.0749819	0.123377	0.607747	0.543355	0.607859
ENSG00000025770	2422.85	0.211337	0.0480888	4.39472	1.10918e-05	2.63767e-05
ENSG00000025772	2676.88	-0.708435	0.0564556	-12.5485	4.04984e-36	4.45483e-35
ENSG00000025796	5632.08	-0.00792111	0.0373375	-0.212149	0.831991	0.865152
ENSG00000025800	4881.45	0.441842	0.0387527	11.4016	4.10518e-30	3.67695e-29
ENSG00000026025	144419	0.134571	0.0506354	2.65764	0.00786894	0.0133454
ENSG00000026036	473.247	0.930364	0.089284	10.4203	2.00381e-25	1.51091e-24
ENSG00000026103	1011.18	1.04573	0.0762465	13.7151	8.24087e-43	1.12707e-41
ENSG00000026297	683.699	-0.66296	0.108039	-6.13629	8.44697e-10	2.81051e-09
ENSG00000026508	10727.7	1.86742	0.123249	15.1516	7.39916e-52	1.30545e-50
ENSG00000026559	1508.49	-0.951318	0.102969	-9.23889	2.49059e-20	1.49805e-19
ENSG00000026652	10915.4	-0.121811	0.0443472	-2.74677	0.00601854	0.0104017
ENSG00000026950	1131.64	-0.072245	0.0486245	-1.48577	0.137339	0.184096
ENSG00000027001	1198.36	0.0643629	0.0502432	1.28103	0.200184	0.257023
ENSG00000027075	72.8539	0.174537	0.203792	0.856447	0.391751	0.461519
ENSG00000027644	11.0605	-0.273274	0.408097	-0.669631	0.503093	0.570333
ENSG00000027697	1884.02	-0.245595	0.0508112	-4.83347	1.34171e-06	3.47341e-06
ENSG00000027847	1288.12	0.339056	0.0550519	6.15884	7.32812e-10	2.44732e-09
ENSG00000027869	4.72878	1.80298	0.663791	2.71618	0.00660397	0.0113428
ENSG00000028116	148.697	-0.68184	0.14207	-4.79931	1.59209e-06	4.09037e-06
ENSG00000028137	135.146	2.43192	0.257569	9.44181	3.664e-21	2.29447e-20
ENSG00000028203	2928.5	-0.201416	0.0384053	-5.24447	1.56732e-07	4.39775e-07
ENSG00000028277	577.782	1.38226	0.0927479	14.9034	3.13163e-50	5.3054e-49
ENSG00000028310	3709.62	-0.0910565	0.039149	-2.3259	0.0200241	0.0317343
ENSG00000028528	5119.32	0.240354	0.0343149	7.00437	2.48095e-12	9.64732e-12
ENSG00000028839	480.764	0.182406	0.0744266	2.45082	0.0142531	0.0231657
ENSG00000029153	1406.76	-0.401515	0.0421174	-9.53323	1.52464e-21	9.71472e-21
ENSG00000029363	8295.04	0.046167	0.0484913	0.952068	0.341062	0.409523
ENSG00000029364	3656.55	0.457681	0.0359654	12.7256	4.26111e-37	4.81584e-36
ENSG00000029534	295.857	1.2579	0.0952666	13.204	8.31992e-40	1.03224e-38
ENSG00000029639	253.563	-0.103809	0.0925021	-1.12223	0.261764	0.325039
ENSG00000029725	4804.28	-0.422497	0.0353148	-11.9637	5.50422e-33	5.46377e-32
ENSG00000029993	1718.82	-0.446452	0.0478032	-9.33938	9.69003e-21	5.95238e-20
ENSG00000030066	2845.91	-0.0676353	0.0460146	-1.46987	0.141598	0.189159
ENSG00000030110	931.411	0.157615	0.0731399	2.15498	0.0311635	0.0477701
ENSG00000030304	98.0886	-0.975505	0.158991	-6.1356	8.48388e-10	2.82242e-09
ENSG00000030419	697.189	-0.984418	0.0802253	-12.2707	1.30176e-34	1.36614e-33
ENSG00000030582	10920.6	-0.156863	0.0690193	-2.27274	0.0230419	0.0361341
ENSG00000031003	3060.3	0.162544	0.0455559	3.56802	0.000359686	0.000731721
ENSG00000031081	3528.87	0.272277	0.0431303	6.31289	2.73872e-10	9.41279e-10
ENSG00000031691	469.135	-0.751891	0.0919576	-8.1765	2.92219e-16	1.44238e-15
ENSG00000031698	6805.8	0.768672	0.0496224	15.4904	4.026e-54	7.61093e-53
ENSG00000031823	2983.86	-0.11174	0.0420041	-2.66022	0.00780893	0.0132535
ENSG00000032219	2379.65	0.076392	0.0448108	1.70477	0.0882377	0.123641
ENSG00000032389	1096.68	-0.307729	0.0622713	-4.94175	7.74249e-07	2.04911e-06
ENSG00000032444	3808	-0.271733	0.0594761	-4.56878	4.90564e-06	1.20525e-05
ENSG00000032742	1245.62	-0.0806585	0.0533988	-1.51049	0.130918	0.176506
ENSG00000033011	1450.23	-0.302201	0.0638167	-4.73544	2.18577e-06	5.55281e-06
ENSG00000033030	1450.38	0.549312	0.0512297	10.7225	7.97915e-27	6.32791e-26
ENSG00000033050	874.161	0.672972	0.0594423	11.3214	1.02785e-29	9.09601e-29
ENSG00000033100	3620.48	-0.245167	0.0494137	-4.96151	6.99465e-07	1.85902e-06
ENSG00000033122	411.7	0.264204	0.114209	2.31334	0.0207042	0.0327276
ENSG00000033170	1381.8	-0.57851	0.0582836	-9.92578	3.21569e-23	2.21284e-22
ENSG00000033178	2942.23	-0.00545344	0.0632414	-0.0862322	0.931282	0.945431
ENSG00000033327	1643.09	0.129143	0.0589023	2.19249	0.0283444	0.0437691
ENSG00000033627	7941.1	-0.11708	0.0351605	-3.32986	0.000868894	0.00168312
ENSG00000033800	1952.46	0.147956	0.04895	3.0226	0.00250615	0.00457126
ENSG00000033867	1949.84	1.30078	0.0672392	19.3456	2.21976e-83	8.22556e-82
ENSG00000034053	3310.73	-0.641677	0.0445511	-14.4032	4.942e-47	7.72637e-46
ENSG00000034152	1599.96	1.00886	0.0545339	18.4997	2.07755e-76	6.64076e-75
ENSG00000034239	1047.73	-0.954279	0.0659891	-14.4612	2.13191e-47	3.36445e-46
ENSG00000034510	15147.9	0.787096	0.081486	9.65927	4.49031e-22	2.9272e-21
ENSG00000034533	337.849	0.499559	0.0697169	7.16554	7.74796e-13	3.11356e-12
ENSG00000034677	5033.36	-0.171535	0.0612328	-2.80137	0.00508868	0.00887094
ENSG00000034693	423.209	-0.0562975	0.0894569	-0.629325	0.529136	0.594624
ENSG00000034713	3980.65	-0.569744	0.0446812	-12.7513	3.0656e-37	3.47564e-36
ENSG00000035115	1658.09	-0.601363	0.0554789	-10.8395	2.23681e-27	1.81107e-26
ENSG00000035141	1345.58	-0.727264	0.0512967	-14.1776	1.26073e-45	1.89555e-44
ENSG00000035403	9476.12	0.390832	0.0546267	7.15461	8.39138e-13	3.36459e-12
ENSG00000035499	427.819	-0.661752	0.0846084	-7.82136	5.22577e-15	2.39628e-14
ENSG00000035664	331.214	0.35249	0.0960501	3.66986	0.000242687	0.000504073
ENSG00000035681	944.359	0.111449	0.0620584	1.79588	0.0725139	0.103502
ENSG00000035687	1562.4	-0.019171	0.0555889	-0.344872	0.730191	0.776982
ENSG00000035862	53594.8	-0.616092	0.03236	-19.0387	8.15188e-81	2.84061e-79
ENSG00000035928	3323.76	-0.443078	0.0410537	-10.7926	3.72929e-27	2.99248e-26
ENSG00000036054	1437.45	0.151097	0.0581738	2.59733	0.00939508	0.0157204
ENSG00000036257	4870.79	0.242979	0.0365231	6.65277	2.87635e-11	1.05083e-10
ENSG00000036448	80.3094	1.67836	0.174232	9.63291	5.80641e-22	3.76368e-21
ENSG00000036473	3.65251	-1.58044	0.914327	-1.72853	0.0838932	0.118107
ENSG00000036530	557.296	-0.838756	0.0741477	-11.312	1.14509e-29	1.01193e-28
ENSG00000036549	2455.27	0.366939	0.0471002	7.79062	6.66815e-15	3.03607e-14
ENSG00000036565	299.988	2.42643	0.197816	12.2661	1.37737e-34	1.44188e-33
ENSG00000036672	861.275	-0.493575	0.0570754	-8.64776	5.25195e-18	2.82367e-17
ENSG00000037042	2215.62	-0.138412	0.0518299	-2.6705	0.00757381	0.0128762
ENSG00000037241	1090.15	0.205541	0.0623998	3.29394	0.000987935	0.00189893
ENSG00000037280	98.4966	-0.0166362	0.16831	-0.0988429	0.921263	0.937537
ENSG00000037474	4194.26	0.464226	0.0332923	13.9439	3.42569e-44	4.94638e-43
ENSG00000037637	1967.22	0.452677	0.0428427	10.566	4.28222e-26	3.3073e-25
ENSG00000037749	2930.39	-0.0149003	0.0482383	-0.308889	0.757406	0.801056
ENSG00000037757	2051.37	0.451218	0.0584744	7.71651	1.19559e-14	5.36967e-14
ENSG00000037897	171.324	0.627808	0.120302	5.21859	1.80293e-07	5.03411e-07
ENSG00000038002	830.797	-0.289567	0.0639759	-4.52618	6.00596e-06	1.46428e-05
ENSG00000038210	412.484	0.12361	0.0821551	1.50459	0.13243	0.178314
ENSG00000038219	6548.66	0.595267	0.0440514	13.513	1.31023e-41	1.71807e-40
ENSG00000038274	2001.78	-0.214586	0.0521961	-4.11114	3.93703e-05	8.872e-05
ENSG00000038295	11.2665	1.17897	0.469583	2.51067	0.0120503	0.0198284
ENSG00000038358	3283.76	-0.105895	0.0505546	-2.09467	0.0362006	0.0548588
ENSG00000038382	7760.14	0.370138	0.0381728	9.69638	3.12399e-22	2.05571e-21
ENSG00000038427	7249.82	-0.50501	0.0510767	-9.88729	4.72668e-23	3.22523e-22
ENSG00000038532	2307.33	-0.318081	0.0489805	-6.49403	8.35685e-11	2.9676e-10
ENSG00000039068	32.558	-0.916091	0.323507	-2.83175	0.00462944	0.00812165
ENSG00000039123	2319.97	-0.0565533	0.0421304	-1.34234	0.179485	0.233345
ENSG00000039139	257.805	-0.0462694	0.0826512	-0.559815	0.575605	0.638336
ENSG00000039319	2512.88	-0.0427515	0.0619234	-0.690393	0.489947	0.558226
ENSG00000039523	5088.08	0.295272	0.0479608	6.15652	7.43588e-10	2.48199e-09
ENSG00000039537	4.00109	2.21889	0.717565	3.09225	0.00198646	0.00367105
ENSG00000039560	3602.54	-0.610995	0.0629212	-9.71048	2.72057e-22	1.79354e-21
ENSG00000039600	19.0635	0.190051	0.350272	0.542581	0.587419	0.649602
ENSG00000039650	2980.86	-0.0549294	0.0478489	-1.14798	0.250979	0.313352
ENSG00000039987	21.4498	1.0267	0.318203	3.22655	0.00125293	0.00237413
ENSG00000040199	1235.29	0.50582	0.0578471	8.74408	2.24842e-18	1.2283e-17
ENSG00000040275	1411.66	0.267682	0.0452252	5.91887	3.24168e-09	1.03368e-08
ENSG00000040341	2497.96	-0.0865969	0.0436258	-1.98499	0.0471454	0.0698726
ENSG00000040487	1226.05	-0.29246	0.0627972	-4.65721	3.20517e-06	8.01579e-06
ENSG00000040531	1251.64	-0.856892	0.0570907	-15.0093	6.3802e-51	1.10093e-49
ENSG00000040608	523.923	-0.779466	0.102693	-7.59029	3.19193e-14	1.39759e-13
ENSG00000040633	2819.78	0.0559753	0.0509201	1.09928	0.271647	0.335961
ENSG00000040731	1462.13	-0.604682	0.0518671	-11.6583	2.08152e-31	1.95427e-30
ENSG00000040933	3470.85	-0.185996	0.0392145	-4.74305	2.10525e-06	5.35672e-06
ENSG00000041353	1300.05	1.5474	0.122021	12.6815	7.49102e-37	8.42832e-36
ENSG00000041357	3090.53	-0.0328028	0.0470933	-0.696551	0.486084	0.554478
ENSG00000041515	1532.27	0.32431	0.0508974	6.37184	1.86768e-10	6.48922e-10
ENSG00000041802	2817.83	0.701666	0.0357518	19.6261	9.26277e-86	3.59132e-84
ENSG00000041880	636.172	1.00955	0.0611065	16.5212	2.58134e-61	5.81124e-60
ENSG00000041982	16193.7	1.46158	0.103434	14.1306	2.46158e-45	3.67468e-44
ENSG00000041988	819.122	0.592093	0.0688221	8.60324	7.74984e-18	4.1304e-17
ENSG00000042062	256.069	0.122667	0.115894	1.05845	0.289852	0.355838
ENSG00000042088	669.088	0.375673	0.0692179	5.4274	5.71811e-08	1.66294e-07
ENSG00000042286	842.5	0.786748	0.0573985	13.7068	9.24893e-43	1.26288e-41
ENSG00000042317	496.903	-0.0663795	0.0764215	-0.868597	0.385068	0.454562
ENSG00000042429	439.444	0.967726	0.0710138	13.6273	2.75628e-42	3.69524e-41
ENSG00000042445	3994.49	-0.5064	0.0361431	-14.011	1.3355e-44	1.95988e-43
ENSG00000042493	393.36	-0.105088	0.0936951	-1.12159	0.262036	0.32533
ENSG00000042753	2685.89	-0.187371	0.0729881	-2.56714	0.0102541	0.0170544
ENSG00000042781	27.5719	0.0191917	0.312375	0.0614381	0.95101	0.96098
ENSG00000042832	47.1905	3.55183	0.280442	12.6651	9.22626e-37	1.03436e-35
ENSG00000042980	9.68779	0.964643	0.485892	1.9853	0.0471107	0.0698253
ENSG00000043093	1901.92	-0.0643828	0.0523737	-1.2293	0.218961	0.278216
ENSG00000043143	832.639	0.457888	0.0734048	6.23785	4.43631e-10	1.50294e-09
ENSG00000043355	1885.9	-0.216907	0.0503639	-4.3068	1.65631e-05	3.8692e-05
ENSG00000043462	13.8101	0.333246	0.391455	0.851302	0.394602	0.464551
ENSG00000043514	844.176	0.16613	0.0743117	2.23558	0.0253794	0.0395161
ENSG00000043591	8.94634	0.589337	0.469966	1.254	0.209842	0.268149
ENSG00000044090	1997.48	0.154199	0.0454378	3.39364	0.000689705	0.00135408
ENSG00000044115	35572.4	-0.172054	0.0288888	-5.95573	2.58915e-09	8.30777e-09
ENSG00000044446	1220.55	-0.994729	0.0544501	-18.2686	1.47114e-74	4.491e-73
ENSG00000044459	839.561	-0.841706	0.0669606	-12.5702	3.08045e-36	3.39742e-35
ENSG00000044524	188.989	-0.0901977	0.11996	-0.751896	0.452114	0.521457
ENSG00000044574	24622.1	0.143911	0.0404265	3.55981	0.000371123	0.000753766
ENSG00000046604	684.216	-1.68044	0.0686853	-24.4658	3.41415e-132	3.20064e-130
ENSG00000046647	829.691	-0.177105	0.0577948	-3.06437	0.00218128	0.00401013
ENSG00000046651	1537.28	0.0937079	0.051942	1.80409	0.0712175	0.101819
ENSG00000046653	52350.8	-0.475549	0.0334942	-14.198	9.43195e-46	1.42238e-44
ENSG00000046889	3189.6	-0.189221	0.0609199	-3.10606	0.00189595	0.00351438
ENSG00000047056	1696.81	0.242051	0.0414196	5.84387	5.10011e-09	1.6039e-08
ENSG00000047188	1975.34	-0.1311	0.0510045	-2.57036	0.0101593	0.0169123
ENSG00000047230	2157.18	-0.529331	0.048408	-10.9348	7.85929e-28	6.48462e-27
ENSG00000047249	2628.1	0.110353	0.0512842	2.1518	0.0314128	0.0481141
ENSG00000047315	7586.28	0.569796	0.0395395	14.4108	4.42557e-47	6.9276e-46
ENSG00000047346	1613.52	-0.0451087	0.0530963	-0.849563	0.395568	0.465476
ENSG00000047365	2266.44	-0.613689	0.0557171	-11.0144	3.25843e-28	2.72428e-27
ENSG00000047410	8538.74	0.334685	0.0366062	9.14285	6.08295e-20	3.59426e-19
ENSG00000047457	514.35	-2.59432	0.167545	-15.4843	4.42758e-54	8.35751e-53
ENSG00000047578	2910.84	-0.486129	0.0490783	-9.90517	3.9531e-23	2.70694e-22
ENSG00000047579	540.625	-0.925738	0.0693965	-13.3398	1.35762e-40	1.72966e-39
ENSG00000047597	23.5524	0.108273	0.276069	0.392194	0.694915	0.745858
ENSG00000047617	28.709	-1.40815	0.265496	-5.30384	1.13389e-07	3.21787e-07
ENSG00000047621	872.527	-0.177734	0.0631871	-2.81282	0.00491084	0.00857938
ENSG00000047634	1200.24	0.65229	0.0648527	10.058	8.46767e-24	5.97925e-23
ENSG00000047644	4502.3	-0.913065	0.0443195	-20.6019	2.63847e-94	1.25547e-92
ENSG00000047648	91.5132	-0.273311	0.170139	-1.6064	0.108187	0.148643
ENSG00000047662	3702.9	0.332691	0.0433027	7.68293	1.55492e-14	6.93148e-14
ENSG00000047849	17683.2	-0.0538995	0.0309733	-1.74019	0.0818253	0.115448
ENSG00000047932	1810.66	0.258603	0.0441432	5.85827	4.67727e-09	1.47628e-08
ENSG00000048028	1857.32	-0.322974	0.0455838	-7.08528	1.38762e-12	5.4798e-12
ENSG00000048052	363.798	0.0178567	0.0880294	0.20285	0.839252	0.871441
ENSG00000048140	2598.47	-0.426044	0.0516825	-8.24348	1.6727e-16	8.37816e-16
ENSG00000048162	516.874	1.3929	0.0853649	16.3171	7.46448e-60	1.6167e-58
ENSG00000048342	2545.49	-0.819585	0.0357319	-22.937	1.98446e-116	1.37349e-114
ENSG00000048392	6748.01	0.637227	0.0530829	12.0044	3.36976e-33	3.36896e-32
ENSG00000048405	1029.21	0.429523	0.0590295	7.27641	3.4283e-13	1.4108e-12
ENSG00000048471	1607.42	-0.0952323	0.0521792	-1.8251	0.0679856	0.0975205
ENSG00000048540	443.295	-0.383856	0.0890394	-4.31108	1.62456e-05	3.79855e-05
ENSG00000048544	1507.32	-0.333741	0.0468402	-7.1251	1.04003e-12	4.14691e-12
ENSG00000048649	6751.87	0.0196652	0.0427017	0.460525	0.64514	0.701757
ENSG00000048707	4817.19	-0.302427	0.0508331	-5.94941	2.69104e-09	8.62698e-09
ENSG00000048740	6958.78	-0.251297	0.043739	-5.74538	9.17153e-09	2.82419e-08
ENSG00000048828	5949.06	-0.1473	0.0347242	-4.24199	2.21549e-05	5.11269e-05
ENSG00000048991	1955.84	-0.231745	0.0421816	-5.49399	3.92955e-08	1.15523e-07
ENSG00000049089	1603.88	0.333213	0.0598481	5.56764	2.58212e-08	7.69278e-08
ENSG00000049130	3267.23	0.403199	0.0520373	7.74827	9.31561e-15	4.21172e-14
ENSG00000049167	859.012	-0.718834	0.0712171	-10.0936	5.89949e-24	4.18342e-23
ENSG00000049192	269.415	0.0653267	0.10539	0.619858	0.535351	0.600588
ENSG00000049239	4097.61	-0.289604	0.0543435	-5.32913	9.8684e-08	2.81583e-07
ENSG00000049245	3515.28	-0.00555573	0.0430815	-0.128959	0.89739	0.918709
ENSG00000049246	949.372	1.3637	0.0552256	24.6932	1.2658e-134	1.24226e-132
ENSG00000049247	3.38959	3.06509	0.980974	3.12454	0.00178084	0.00331249
ENSG00000049249	21.0799	3.77068	0.35629	10.5832	3.56685e-26	2.76414e-25
ENSG00000049323	5178.09	0.511569	0.0499814	10.2352	1.37945e-24	1.00224e-23
ENSG00000049449	4826.5	-0.290623	0.0503749	-5.7692	7.96465e-09	2.46524e-08
ENSG00000049540	6799.44	-1.10916	0.0577779	-19.1969	3.92727e-82	1.41157e-80
ENSG00000049541	1305.05	0.202206	0.0496832	4.0699	4.70323e-05	0.000105203
ENSG00000049618	4314.75	0.453567	0.042056	10.7848	4.05993e-27	3.25364e-26
ENSG00000049656	4903.45	0.0039116	0.034441	0.113574	0.909576	0.928347
ENSG00000049759	4401.32	-0.200034	0.0441993	-4.52573	6.01883e-06	1.46727e-05
ENSG00000049768	10.8602	-0.21631	0.458783	-0.471487	0.637293	0.694756
ENSG00000049769	935.913	-0.188985	0.0722143	-2.61701	0.0088705	0.0149122
ENSG00000049860	3936	0.677537	0.0516149	13.1268	2.31264e-39	2.80961e-38
ENSG00000049883	947.106	0.47537	0.0579347	8.20527	2.30064e-16	1.14322e-15
ENSG00000050030	760.999	0.449692	0.0742346	6.0577	1.38077e-09	4.52171e-09
ENSG00000050130	2890.77	-0.276709	0.0445102	-6.21675	5.07558e-10	1.71304e-09
ENSG00000050165	20607.2	-0.822855	0.0330877	-24.8689	1.61529e-136	1.65643e-134
ENSG00000050327	32.035	-0.940399	0.258192	-3.64224	0.000270275	0.000557869
ENSG00000050344	168.229	-0.505211	0.162159	-3.11553	0.00183616	0.00340984
ENSG00000050393	2320.82	0.176489	0.0462785	3.81362	0.000136944	0.000292441
ENSG00000050405	7639.3	0.0415691	0.0498971	0.833097	0.40479	0.474765
ENSG00000050426	1578	0.417919	0.0561543	7.44232	9.89325e-14	4.19578e-13
ENSG00000050438	2586.52	0.00376719	0.0575773	0.0654284	0.947833	0.958361
ENSG00000050555	119.493	0.213023	0.147153	1.44763	0.14772	0.196429
ENSG00000050628	58.0835	0.832156	0.198549	4.19118	2.77504e-05	6.34973e-05
ENSG00000050748	3099.29	-0.307229	0.0462115	-6.64832	2.96464e-11	1.08245e-10
ENSG00000050767	2276.6	-0.0743009	0.0623637	-1.19141	0.233491	0.294416
ENSG00000050820	5065.67	-0.0231558	0.0626277	-0.369737	0.711578	0.760526
ENSG00000051009	1835	-0.364693	0.0416236	-8.76169	1.92347e-18	1.05444e-17
ENSG00000051108	2882.01	0.295811	0.0440131	6.72096	1.8053e-11	6.68382e-11
ENSG00000051128	593.302	-0.296165	0.0799951	-3.70229	0.000213664	0.000446968
ENSG00000051180	277.135	-0.483302	0.101502	-4.76153	1.92134e-06	4.90418e-06
ENSG00000051341	564.006	0.0460715	0.08332	0.552947	0.5803	0.642691
ENSG00000051382	1778.43	0.0602243	0.0521547	1.15472	0.248203	0.310381
ENSG00000051523	688.349	-0.838903	0.105314	-7.96575	1.64231e-15	7.78958e-15
ENSG00000051596	697.767	-0.329865	0.0744796	-4.42893	9.47031e-06	2.2671e-05
ENSG00000051620	847.587	-0.163743	0.0615572	-2.66001	0.00781389	0.013261
ENSG00000051825	1244.21	-0.0513965	0.0652834	-0.787283	0.431116	0.500761
ENSG00000052126	4400.27	-0.58687	0.0448504	-13.0851	4.00874e-39	4.81893e-38
ENSG00000052344	9.33998	0.338114	0.523056	0.646419	0.518008	0.584341
ENSG00000052723	2204.35	0.0338367	0.0499808	0.676994	0.498409	0.56607
ENSG00000052749	3120.85	0.486672	0.0468401	10.3901	2.75138e-25	2.0616e-24
ENSG00000052795	1011.76	0.195725	0.0559976	3.49524	0.000473641	0.000950231
ENSG00000052802	5706.06	-1.0622	0.0670189	-15.8492	1.42394e-56	2.85288e-55
ENSG00000052841	4371.64	-0.30445	0.036197	-8.41093	4.06775e-17	2.10501e-16
ENSG00000052850	38.6655	-0.292865	0.210384	-1.39205	0.163909	0.215537
ENSG00000053108	480.862	-0.670613	0.102663	-6.53217	6.48236e-11	2.31932e-10
ENSG00000053254	2768.81	-0.37641	0.0474886	-7.92632	2.2574e-15	1.06268e-14
ENSG00000053328	66.5838	-2.40329	0.251571	-9.55311	1.25864e-21	8.05249e-21
ENSG00000053371	1685.42	-0.317673	0.0637616	-4.98219	6.28674e-07	1.67958e-06
ENSG00000053372	1585.81	0.831513	0.0634717	13.1005	3.26996e-39	3.95544e-38
ENSG00000053438	238.01	-0.804441	0.0993265	-8.09896	5.54312e-16	2.69842e-15
ENSG00000053501	667.728	-0.342509	0.0728303	-4.70284	2.56568e-06	6.47384e-06
ENSG00000053524	173.911	0.244778	0.0975754	2.50861	0.0121209	0.0199349
ENSG00000053702	5.16337	-0.614428	0.588314	-1.04439	0.296306	0.362646
ENSG00000053747	57.5617	1.446	0.205077	7.05101	1.77624e-12	6.96742e-12
ENSG00000053770	2374.31	-0.0391716	0.0533665	-0.734012	0.462942	0.531968
ENSG00000053900	1288.35	-0.238462	0.0674149	-3.53723	0.000404341	0.000817863
ENSG00000053918	29.5145	-1.35911	0.314891	-4.31614	1.58784e-05	3.7165e-05
ENSG00000054116	2274.1	0.0265054	0.0464629	0.570463	0.568363	0.631738
ENSG00000054118	8074.41	0.314507	0.0297452	10.5734	3.95998e-26	3.06219e-25
ENSG00000054148	2739.49	-0.0746887	0.0729435	-1.02392	0.305871	0.37284
ENSG00000054179	254.817	-0.877725	0.124536	-7.04799	1.81521e-12	7.11584e-12
ENSG00000054219	14.478	0.862631	0.361534	2.38603	0.0170312	0.027336
ENSG00000054267	4309.06	0.480545	0.0389953	12.3231	6.79996e-35	7.20854e-34
ENSG00000054277	184.353	-0.871488	0.117361	-7.42571	1.12173e-13	4.73891e-13
ENSG00000054282	1093.39	-0.274142	0.0499118	-5.49251	3.96253e-08	1.16465e-07
ENSG00000054356	12120.3	-0.363035	0.111689	-3.25042	0.00115236	0.00219433
ENSG00000054392	426.303	-1.20518	0.0845062	-14.2615	3.80357e-46	5.7986e-45
ENSG00000054523	29490.7	0.216971	0.0399775	5.42733	5.72039e-08	1.66342e-07
ENSG00000054598	63.8198	0.831043	0.207415	4.00667	6.15804e-05	0.000136218
ENSG00000054611	738.742	-0.299185	0.0680858	-4.39424	1.11162e-05	2.64323e-05
ENSG00000054654	3925.82	-0.318587	0.0522733	-6.09465	1.09676e-09	3.61851e-09
ENSG00000054690	1957.28	-0.160956	0.0627813	-2.56376	0.0103546	0.0172136
ENSG00000054793	9389.22	-0.050905	0.0374341	-1.35986	0.173875	0.226785
ENSG00000054938	39.6393	2.86579	0.438432	6.53645	6.29954e-11	2.25584e-10
ENSG00000054965	12213.1	0.0191118	0.0324029	0.589818	0.555313	0.619221
ENSG00000054967	815.141	0.359711	0.0601036	5.98485	2.16588e-09	6.988e-09
ENSG00000054983	1455.83	-0.52924	0.0490835	-10.7824	4.16664e-27	3.33597e-26
ENSG00000055044	2317.92	0.599497	0.0454965	13.1768	1.19381e-39	1.46666e-38
ENSG00000055070	5459.24	-0.385833	0.0476283	-8.10091	5.45512e-16	2.65609e-15
ENSG00000055118	826.512	-0.448317	0.0795949	-5.63248	1.77635e-08	5.35956e-08
ENSG00000055130	3340.12	0.0582141	0.0362067	1.60783	0.107873	0.148269
ENSG00000055147	942.014	-0.367104	0.0582804	-6.29893	2.99706e-10	1.02684e-09
ENSG00000055163	20105.4	-0.298523	0.0389747	-7.6594	1.86798e-14	8.28734e-14
ENSG00000055208	5204.8	-0.0679441	0.032418	-2.09588	0.036093	0.0547024
ENSG00000055211	3112.17	-0.72321	0.0488231	-14.8129	1.20947e-49	2.01371e-48
ENSG00000055332	6706.13	-0.124646	0.0475611	-2.62077	0.00877325	0.0147605
ENSG00000055483	3276.23	1.03785	0.038648	26.8539	7.60228e-159	1.12353e-156
ENSG00000055609	7354.63	0.835395	0.060694	13.764	4.19424e-43	5.80265e-42
ENSG00000055732	53.0218	0.448111	0.194134	2.30826	0.0209849	0.0331421
ENSG00000055813	48.0157	-0.386605	0.230845	-1.67474	0.0939859	0.130827
ENSG00000055917	5716.35	-0.117726	0.0400914	-2.93643	0.00332014	0.00595526
ENSG00000055950	1600.75	-0.0905486	0.0678736	-1.33408	0.182178	0.236406
ENSG00000055955	18.8314	0.835335	0.338051	2.47103	0.0134723	0.0219891
ENSG00000056050	1065.36	-0.939228	0.0717321	-13.0936	3.58373e-39	4.32665e-38
ENSG00000056097	7544.09	-0.0233428	0.0344544	-0.677499	0.498089	0.565758
ENSG00000056277	318.01	0.665262	0.0827933	8.03521	9.34166e-16	4.491e-15
ENSG00000056291	9.63044	1.47441	0.530721	2.77813	0.00546733	0.00949873
ENSG00000056487	1665.43	0.669156	0.0509583	13.1315	2.17451e-39	2.64308e-38
ENSG00000056558	187.032	0.655111	0.10209	6.41699	1.38991e-10	4.86013e-10
ENSG00000056586	5336.59	0.418384	0.0509717	8.20817	2.24588e-16	1.11689e-15
ENSG00000056736	479.826	0.362991	0.0790256	4.59334	4.36213e-06	1.07688e-05
ENSG00000056972	368.702	1.11547	0.0717594	15.5446	1.73226e-54	3.29707e-53
ENSG00000056998	5549.47	-0.894315	0.0350367	-25.5251	1.03822e-143	1.20761e-141
ENSG00000057019	3814.75	0.552903	0.0613007	9.01953	1.88897e-19	1.08775e-18
ENSG00000057252	2024.24	-0.0686695	0.0568447	-1.20802	0.227039	0.287232
ENSG00000057294	40.3635	-1.30046	0.264906	-4.90914	9.14756e-07	2.40804e-06
ENSG00000057468	26.6306	1.67562	0.320834	5.22271	1.76325e-07	4.92715e-07
ENSG00000057593	21.6594	0.736974	0.349608	2.108	0.0350309	0.0532114
ENSG00000057608	7334.9	-0.0357636	0.0427729	-0.836127	0.403084	0.473073
ENSG00000057657	141.731	1.41896	0.116743	12.1546	5.42205e-34	5.56469e-33
ENSG00000057663	1120.68	0.0719906	0.0691465	1.04113	0.297814	0.364208
ENSG00000057704	246.165	0.257235	0.100773	2.55262	0.0106915	0.0177361
ENSG00000057757	2575.51	0.169268	0.0423723	3.99478	6.47538e-05	0.000142984
ENSG00000057935	3632.04	-0.515329	0.0395509	-13.0295	8.31335e-39	9.9176e-38
ENSG00000058056	641.245	-0.0788747	0.063175	-1.24851	0.211844	0.270332
ENSG00000058063	1971.88	-0.110586	0.0552337	-2.00215	0.0452683	0.0673568
ENSG00000058085	26.9792	4.08745	0.507784	8.04957	8.30825e-16	4.00415e-15
ENSG00000058091	2688.28	0.102868	0.0475537	2.16319	0.0305268	0.0468799
ENSG00000058262	19293.1	0.177376	0.0403499	4.39595	1.10287e-05	2.62367e-05
ENSG00000058272	4043.87	0.78216	0.048794	16.0298	7.90798e-58	1.63927e-56
ENSG00000058335	40.5798	1.04273	0.21669	4.81207	1.49378e-06	3.8492e-06
ENSG00000058404	606.771	0.491804	0.0793287	6.19956	5.66196e-10	1.90481e-09
ENSG00000058453	3574.87	-0.934053	0.0677527	-13.7862	3.08581e-43	4.29756e-42
ENSG00000058600	2154.75	0.501491	0.0522383	9.60006	7.98987e-22	5.15108e-21
ENSG00000058668	5329.12	-0.297921	0.0411933	-7.23226	4.75012e-13	1.93423e-12
ENSG00000058673	40.4092	0.880672	0.227852	3.8651	0.000111043	0.000239347
ENSG00000058729	881.146	0.251136	0.0680713	3.68931	0.000224864	0.000469383
ENSG00000058799	1301.92	-0.439271	0.0486122	-9.03623	1.62173e-19	9.37083e-19
ENSG00000058804	1415.25	0.154527	0.0537116	2.87699	0.00401494	0.00711765
ENSG00000058866	130.729	0.58782	0.125595	4.68028	2.86489e-06	7.19703e-06
ENSG00000059122	3789.59	-0.0674062	0.0525149	-1.28356	0.199295	0.256012
ENSG00000059145	1357.85	0.436793	0.0599613	7.28458	3.22677e-13	1.32988e-12
ENSG00000059377	102.049	0.134383	0.135275	0.993402	0.320514	0.388189
ENSG00000059378	592.27	0.189368	0.0889511	2.1289	0.0332621	0.0507301
ENSG00000059573	3047.21	-0.238402	0.0367404	-6.48884	8.65021e-11	3.06874e-10
ENSG00000059588	2962.43	-0.685218	0.0741962	-9.23523	2.57739e-20	1.54878e-19
ENSG00000059691	987.378	-0.329521	0.0543036	-6.06812	1.29413e-09	4.24517e-09
ENSG00000059728	560.851	0.916849	0.0707978	12.9502	2.34208e-38	2.75997e-37
ENSG00000059758	5758.87	-0.305904	0.0378447	-8.08314	6.31212e-16	3.06564e-15
ENSG00000059769	568.209	1.49326	0.0693236	21.5404	6.51082e-103	3.61898e-101
ENSG00000059804	2457.21	0.0684822	0.0744867	0.919388	0.357892	0.426936
ENSG00000059915	1867.76	-0.206911	0.0649368	-3.18635	0.00144082	0.00270992
ENSG00000060069	1542.66	0.169905	0.0530938	3.20009	0.00137383	0.0025911
ENSG00000060138	3380.51	0.649318	0.0521536	12.4501	1.39663e-35	1.5092e-34
ENSG00000060140	9.11638	1.65702	0.450847	3.67534	0.000237535	0.000494312
ENSG00000060237	13758.1	0.160096	0.0364145	4.3965	1.10008e-05	2.61753e-05
ENSG00000060339	5290.77	-0.106201	0.0366594	-2.89697	0.0037678	0.00670127
ENSG00000060491	3558.02	-0.0489022	0.0499315	-0.979386	0.327389	0.395258
ENSG00000060558	10.8338	6.36015	1.14038	5.57721	2.44411e-08	7.2946e-08
ENSG00000060642	701.651	0.2594	0.0647226	4.00787	6.12678e-05	0.000135585
ENSG00000060656	2457.65	0.378703	0.0619174	6.11626	9.57991e-10	3.17444e-09
ENSG00000060688	1143.57	-0.108454	0.0472016	-2.29767	0.0215805	0.0340101
ENSG00000060709	112.793	0.82417	0.145188	5.67659	1.37407e-08	4.18197e-08
ENSG00000060718	6863.68	1.14963	0.0636378	18.0652	5.9869e-73	1.73089e-71
ENSG00000060749	3672.53	0.0702874	0.0516832	1.35997	0.173841	0.226758
ENSG00000060762	1493.02	-0.283646	0.0569433	-4.98121	6.31895e-07	1.68729e-06
ENSG00000060971	2427.08	-0.859051	0.0610504	-14.0712	5.7103e-45	8.43916e-44
ENSG00000060982	2525.09	0.610789	0.0777595	7.85485	4.00264e-15	1.85027e-14
ENSG00000061273	3346.21	0.160759	0.042973	3.74093	0.000183337	0.000386358
ENSG00000061337	1071.86	0.939368	0.133421	7.04062	1.91388e-12	7.48978e-12
ENSG00000061455	35.8315	-0.145996	0.261412	-0.558489	0.57651	0.639171
ENSG00000061656	352.292	-1.10365	0.0837115	-13.184	1.08494e-39	1.33488e-38
ENSG00000061676	13971.6	-0.0597221	0.0417456	-1.43062	0.152539	0.202098
ENSG00000061794	1346	-0.126273	0.0709335	-1.78016	0.075049	0.106793
ENSG00000061918	629.457	-0.342868	0.0710041	-4.82885	1.37321e-06	3.55053e-06
ENSG00000061936	4670.66	-0.0924191	0.0373728	-2.47289	0.0134024	0.0218878
ENSG00000061938	2827.17	-0.114757	0.061168	-1.8761	0.0606421	0.0879285
ENSG00000061987	4019.58	0.398156	0.0578863	6.87824	6.0595e-12	2.30525e-11
ENSG00000062038	79.4382	-0.0215414	0.144917	-0.148647	0.881832	0.906475
ENSG00000062096	40.846	1.35757	0.239187	5.67576	1.38072e-08	4.20169e-08
ENSG00000062194	5263.8	0.44097	0.0413478	10.6649	1.48567e-26	1.16425e-25
ENSG00000062282	62.925	-0.217595	0.184851	-1.17714	0.239139	0.300497
ENSG00000062370	428.803	-0.0574872	0.083655	-0.687194	0.49196	0.560113
ENSG00000062485	6798.42	-0.0515154	0.028999	-1.77645	0.0756587	0.107581
ENSG00000062524	13.404	0.28095	0.3988	0.704489	0.481128	0.549748
ENSG00000062582	5.65047	0.0165355	0.626454	0.0263953	0.978942	0.983371
ENSG00000062598	3350.73	0.107978	0.0337354	3.20073	0.00137082	0.0025862
ENSG00000062650	3181.3	0.41315	0.0443313	9.31961	1.16773e-20	7.13996e-20
ENSG00000062716	6091.97	-0.272152	0.0585567	-4.64767	3.35704e-06	8.3781e-06
ENSG00000062725	4778.42	0.0530548	0.0494687	1.07249	0.283499	0.349029
ENSG00000062822	1642.52	-0.299566	0.0712603	-4.20383	2.62438e-05	6.01816e-05
ENSG00000063015	841.409	0.540009	0.0734933	7.34773	2.016e-13	8.40384e-13
ENSG00000063046	18027.5	0.0170683	0.0266417	0.640661	0.521743	0.587743
ENSG00000063127	394.398	0.234743	0.105365	2.22791	0.0258864	0.0402457
ENSG00000063169	1627.14	0.264274	0.0713912	3.70177	0.000214098	0.000447803
ENSG00000063176	2516.47	0.275665	0.0584087	4.7196	2.36311e-06	5.98496e-06
ENSG00000063177	11534	0.127829	0.0603284	2.11889	0.0340997	0.0519005
ENSG00000063180	1002.61	-0.555472	0.058208	-9.5429	1.38899e-21	8.87288e-21
ENSG00000063241	986.854	-0.51741	0.0879896	-5.88035	4.09397e-09	1.29804e-08
ENSG00000063244	9604.13	0.35061	0.0450763	7.77815	7.35919e-15	3.34284e-14
ENSG00000063245	7084.4	-0.0995102	0.0569455	-1.74746	0.0805569	0.113818
ENSG00000063322	3844.12	-0.479829	0.0382428	-12.5469	4.13374e-36	4.54314e-35
ENSG00000063438	64.0891	1.77663	0.189212	9.38962	6.02194e-21	3.73292e-20
ENSG00000063587	3066.66	0.0781184	0.0396514	1.97013	0.0488235	0.0721596
ENSG00000063601	1504.41	-0.608216	0.0461679	-13.174	1.23852e-39	1.51936e-38
ENSG00000063660	9212.52	0.286109	0.0601094	4.7598	1.93781e-06	4.9447e-06
ENSG00000063761	470.722	0.136947	0.0808525	1.69379	0.0903057	0.126229
ENSG00000063854	2038.87	-0.322064	0.0572072	-5.62979	1.8043e-08	5.43933e-08
ENSG00000063978	3892.71	0.54876	0.0408687	13.4274	4.17733e-41	5.40428e-40
ENSG00000064012	168.957	0.343476	0.109186	3.14579	0.0016564	0.00309294
ENSG00000064042	6835	-0.197642	0.041305	-4.78493	1.7105e-06	4.38248e-06
ENSG00000064102	954.241	-0.137232	0.0588049	-2.33368	0.0196127	0.0311295
ENSG00000064115	4353.98	-0.545077	0.0383874	-14.1994	9.24044e-46	1.39434e-44
ENSG00000064199	1324.49	-1.79332	0.0576866	-31.0872	3.58488e-212	1.32451e-209
ENSG00000064205	5.80775	-0.342731	0.719468	-0.476367	0.633813	0.691832
ENSG00000064225	60.04	-0.188462	0.186054	-1.01294	0.311088	0.378194
ENSG00000064270	27.8347	-1.38731	0.367809	-3.77182	0.000162061	0.000343191
ENSG00000064300	145.924	0.807291	0.138545	5.82691	5.64642e-09	1.76818e-08
ENSG00000064309	971.018	-0.623299	0.0600289	-10.3833	2.95349e-25	2.21173e-24
ENSG00000064313	2014.26	-0.0196056	0.0447427	-0.438186	0.661251	0.716336
ENSG00000064393	17330.2	0.180446	0.0527136	3.42314	0.000619025	0.00122296
ENSG00000064419	3681.61	0.127673	0.0345868	3.69138	0.000223038	0.00046588
ENSG00000064490	1807.35	-0.485109	0.076061	-6.37789	1.79543e-10	6.24426e-10
ENSG00000064545	1619.29	-0.692557	0.0665624	-10.4046	2.36195e-25	1.7751e-24
ENSG00000064547	1576.48	-0.731821	0.0530443	-13.7964	2.678e-43	3.74622e-42
ENSG00000064601	5961.88	-0.201453	0.0427068	-4.71711	2.39218e-06	6.05554e-06
ENSG00000064607	12699.5	0.0222242	0.0354887	0.626232	0.531163	0.596395
ENSG00000064651	2341.31	-0.253335	0.0585464	-4.32708	1.511e-05	3.54391e-05
ENSG00000064652	941.709	-0.233336	0.0531981	-4.38618	1.15358e-05	2.73834e-05
ENSG00000064655	47.7611	-0.0468847	0.250433	-0.187214	0.851493	0.881491
ENSG00000064666	8545.85	-0.549689	0.0527938	-10.412	2.18615e-25	1.64495e-24
ENSG00000064687	2310.14	-0.401621	0.0603399	-6.65598	2.81425e-11	1.02904e-10
ENSG00000064692	4136.27	-1.5944	0.0443299	-35.9667	2.77151e-283	2.40108e-280
ENSG00000064703	1072.61	0.410939	0.0526717	7.80189	6.09865e-15	2.78384e-14
ENSG00000064726	3379.79	-0.0362731	0.0393272	-0.92234	0.356351	0.425279
ENSG00000064763	132.929	-0.105868	0.136702	-0.774446	0.438667	0.508159
ENSG00000064787	507.475	-0.322517	0.0769952	-4.18879	2.80448e-05	6.41302e-05
ENSG00000064886	75.6534	1.35552	0.237233	5.71387	1.10433e-08	3.38646e-08
ENSG00000064932	2584.96	0.889049	0.0698363	12.7305	4.00425e-37	4.53165e-36
ENSG00000064933	1261.94	-0.0110953	0.05684	-0.195203	0.845234	0.876601
ENSG00000064961	4056.29	-0.633248	0.0671709	-9.42742	4.20281e-21	2.62469e-20
ENSG00000064989	246.149	-0.893728	0.117383	-7.61378	2.66197e-14	1.17209e-13
ENSG00000064995	1488.45	-0.588894	0.0490362	-12.0094	3.17228e-33	3.17531e-32
ENSG00000064999	2928.85	-0.617523	0.0428452	-14.4129	4.29338e-47	6.72487e-46
ENSG00000065000	13029.7	0.0456376	0.0463239	0.985184	0.324534	0.392382
ENSG00000065029	2337.74	-0.453825	0.0446432	-10.1656	2.82346e-24	2.03199e-23
ENSG00000065054	4056.14	0.311457	0.0612188	5.08759	3.62634e-07	9.88159e-07
ENSG00000065057	914.749	-0.280929	0.0853832	-3.29022	0.0010011	0.00192277
ENSG00000065060	2002.08	-0.392229	0.0550267	-7.12797	1.01858e-12	4.06205e-12
ENSG00000065135	4819.93	-0.399456	0.0428508	-9.32203	1.14134e-20	6.98537e-20
ENSG00000065150	9508.26	-0.0812024	0.0386926	-2.09865	0.0358475	0.0543631
ENSG00000065154	4252.15	0.158151	0.0440234	3.59242	0.000327619	0.000670066
ENSG00000065183	2078.75	0.639082	0.0427761	14.9402	1.80553e-50	3.07749e-49
ENSG00000065243	2711.98	-0.159738	0.0561288	-2.84592	0.00442838	0.00779068
ENSG00000065268	1994.5	-0.527007	0.0775914	-6.79209	1.10523e-11	4.13827e-11
ENSG00000065308	4144.94	0.590791	0.0450848	13.104	3.12321e-39	3.78157e-38
ENSG00000065320	21712	-0.439566	0.0536118	-8.19905	2.42288e-16	1.20301e-15
ENSG00000065328	791.196	-0.431064	0.0666582	-6.46679	1.00106e-10	3.53141e-10
ENSG00000065357	1845.74	0.378434	0.0478237	7.91311	2.51041e-15	1.17891e-14
ENSG00000065361	232.583	0.0153444	0.107936	0.142162	0.886952	0.910695
ENSG00000065413	622.682	-0.0444263	0.0808877	-0.549234	0.582845	0.645197
ENSG00000065427	3750.86	-0.155708	0.0394097	-3.95101	7.78226e-05	0.000170463
ENSG00000065457	1057.03	0.259917	0.05853	4.44075	8.96473e-06	2.15181e-05
ENSG00000065485	1350.88	-0.85364	0.0538693	-15.8465	1.48595e-56	2.97237e-55
ENSG00000065491	1240.99	-0.502577	0.0475286	-10.5742	3.92444e-26	3.03658e-25
ENSG00000065518	2235.28	-0.225845	0.0586802	-3.84875	0.000118722	0.000255156
ENSG00000065526	8599.6	0.28965	0.0458231	6.32104	2.59804e-10	8.94766e-10
ENSG00000065534	4078.85	-0.913391	0.0507598	-17.9944	2.15691e-72	6.15797e-71
ENSG00000065548	3120.77	0.914157	0.0479615	19.0602	5.40446e-81	1.89375e-79
ENSG00000065559	2760.84	-0.543066	0.048686	-11.1544	6.81129e-29	5.8465e-28
ENSG00000065600	1601.55	-0.586404	0.055007	-10.6605	1.5569e-26	1.21931e-25
ENSG00000065609	1340.25	-0.347742	0.0450424	-7.72031	1.16045e-14	5.21837e-14
ENSG00000065613	3513.32	0.776526	0.0504723	15.3852	2.05794e-53	3.78505e-52
ENSG00000065615	573.065	-0.167426	0.0628206	-2.66515	0.00769544	0.0130706
ENSG00000065618	9.00009	2.41609	0.545056	4.43275	9.30395e-06	2.22897e-05
ENSG00000065621	104.972	-0.330083	0.152538	-2.16394	0.0304693	0.0468087
ENSG00000065665	3628.3	0.0123834	0.042086	0.294241	0.768573	0.81075
ENSG00000065675	48.3571	0.659537	0.232202	2.84035	0.00450638	0.00791625
ENSG00000065717	2301.8	-0.655391	0.0540841	-12.118	8.48047e-34	8.62604e-33
ENSG00000065802	3355.54	0.294191	0.0364763	8.06527	7.30746e-16	3.53811e-15
ENSG00000065809	2335.24	0.281972	0.0487658	5.78216	7.3747e-09	2.28659e-08
ENSG00000065833	635.85	1.15409	0.0704394	16.3841	2.48473e-60	5.45209e-59
ENSG00000065882	3482.12	-0.762631	0.0339887	-22.4378	1.68329e-111	1.08439e-109
ENSG00000065883	2960.73	0.52783	0.0374601	14.0905	4.34749e-45	6.44404e-44
ENSG00000065911	1966.89	0.796727	0.0630691	12.6326	1.39592e-36	1.5532e-35
ENSG00000065923	1356.37	-0.161856	0.0607534	-2.66414	0.00771849	0.0131071
ENSG00000065970	1469.93	0.0885193	0.0415645	2.12968	0.0331978	0.0506412
ENSG00000065978	22773.3	-0.186506	0.0486763	-3.83157	0.00012733	0.000272862
ENSG00000065989	537.898	0.336067	0.0702362	4.7848	1.71154e-06	4.38425e-06
ENSG00000066027	481.021	-0.45797	0.0759848	-6.02713	1.66901e-09	5.43445e-09
ENSG00000066032	17904.8	-1.31576	0.0328534	-40.0495	0	0
ENSG00000066044	5264.32	0.258748	0.0292057	8.85952	8.03581e-19	4.48548e-18
ENSG00000066056	8.72986	2.61852	0.536942	4.87673	1.07857e-06	2.82123e-06
ENSG00000066084	3958.9	0.0526273	0.0421535	1.24847	0.21186	0.270332
ENSG00000066117	3821.56	-0.199092	0.031919	-6.23742	4.44843e-10	1.50672e-09
ENSG00000066135	2174.3	-0.171344	0.0401729	-4.26516	1.99757e-05	4.63534e-05
ENSG00000066136	1848.77	0.0206926	0.0450781	0.459037	0.646207	0.702736
ENSG00000066185	63.3849	0.439228	0.179853	2.44215	0.0146001	0.0236807
ENSG00000066230	290.302	-1.89172	0.126754	-14.9244	2.28661e-50	3.88956e-49
ENSG00000066248	592.376	1.90799	0.0808757	23.5916	4.69716e-123	3.69942e-121
ENSG00000066279	2259.79	-0.679179	0.0621599	-10.9263	8.62831e-28	7.09816e-27
ENSG00000066322	1422.89	0.248471	0.0568526	4.37045	1.23992e-05	2.93387e-05
ENSG00000066379	285.378	0.111089	0.108495	1.02391	0.305876	0.37284
ENSG00000066382	1198.19	-0.462181	0.0492051	-9.39294	5.83458e-21	3.62035e-20
ENSG00000066422	1558.39	0.485261	0.0513094	9.45754	3.15273e-21	1.98023e-20
ENSG00000066427	818.452	0.173899	0.0732627	2.37363	0.0176141	0.0281978
ENSG00000066455	1673.44	0.525422	0.0444143	11.83	2.73046e-32	2.65583e-31
ENSG00000066468	449.713	-0.248202	0.0735466	-3.37476	0.000738813	0.00144473
ENSG00000066557	1377.29	-0.234847	0.0595054	-3.94665	7.92508e-05	0.00017341
ENSG00000066583	739.102	-1.10149	0.0705535	-15.6122	6.0139e-55	1.1578e-53
ENSG00000066629	1432.88	0.655888	0.0571042	11.4858	1.55459e-30	1.41257e-29
ENSG00000066651	904.066	-0.60526	0.0539412	-11.2207	3.22576e-29	2.80726e-28
ENSG00000066654	1715.17	-0.0176643	0.0524138	-0.337017	0.736104	0.78228
ENSG00000066697	862.987	0.0490638	0.060015	0.817525	0.413628	0.483567
ENSG00000066735	1600.3	-0.394771	0.0982703	-4.0172	5.88938e-05	0.000130503
ENSG00000066739	2582.89	-0.0104133	0.0569597	-0.182818	0.854941	0.884209
ENSG00000066777	2753.21	0.426741	0.0481316	8.86613	7.5729e-19	4.23274e-18
ENSG00000066827	296.956	0.322426	0.0815416	3.95413	7.68139e-05	0.000168371
ENSG00000066855	712.327	-0.488495	0.0599901	-8.14292	3.85844e-16	1.89187e-15
ENSG00000066923	76.9913	1.07929	0.171869	6.2797	3.39235e-10	1.15864e-09
ENSG00000066926	1250.97	-0.16959	0.0514914	-3.29356	0.000989272	0.00190135
ENSG00000066933	2400.33	0.0395494	0.0620568	0.637308	0.523924	0.589643
ENSG00000067057	6615.81	0.529778	0.0630423	8.40353	4.33248e-17	2.24016e-16
ENSG00000067064	4554.85	-0.45768	0.0583843	-7.83909	4.53828e-15	2.09057e-14
ENSG00000067066	133.174	1.2188	0.143963	8.46604	2.53885e-17	1.32639e-16
ENSG00000067082	5783.74	0.321285	0.0528634	6.07764	1.21962e-09	4.00966e-09
ENSG00000067113	372.361	0.0041251	0.0962033	0.042879	0.965798	0.972728
ENSG00000067141	7970.66	-0.816383	0.0357094	-22.8619	1.11374e-115	7.60371e-114
ENSG00000067167	6156.07	0.0792562	0.0634303	1.2495	0.211482	0.269915
ENSG00000067177	877.724	-0.693177	0.0523222	-13.2482	4.61919e-40	5.7795e-39
ENSG00000067182	5206.62	-0.0409017	0.0600888	-0.680686	0.49607	0.563974
ENSG00000067191	1592.82	0.503909	0.05813	8.66867	4.37199e-18	2.35763e-17
ENSG00000067208	2104.75	-0.0687918	0.056223	-1.22355	0.221121	0.280564
ENSG00000067221	531.196	-0.0508018	0.0902112	-0.563143	0.573338	0.636159
ENSG00000067225	23149.8	0.818612	0.0595579	13.7448	5.47096e-43	7.55233e-42
ENSG00000067248	1892.6	0.359424	0.044105	8.14928	3.66101e-16	1.79787e-15
ENSG00000067334	1825.92	0.177158	0.0454855	3.89484	9.82653e-05	0.000212976
ENSG00000067365	890.102	0.780679	0.0647867	12.05	1.93947e-33	1.95456e-32
ENSG00000067369	12198.3	-0.0461216	0.0405597	-1.13713	0.255485	0.318282
ENSG00000067445	7840.48	-0.241536	0.0309257	-7.8102	5.70957e-15	2.60956e-14
ENSG00000067533	992.768	0.229069	0.055605	4.11958	3.79571e-05	8.56507e-05
ENSG00000067560	9372.26	-0.0618215	0.0433368	-1.42654	0.153713	0.203446
ENSG00000067596	2806.16	0.093812	0.0357467	2.62436	0.00868131	0.0146156
ENSG00000067606	1716.68	-0.443282	0.0509612	-8.69843	3.36498e-18	1.82714e-17
ENSG00000067704	3324.3	-0.302467	0.0402634	-7.51221	5.81364e-14	2.49764e-13
ENSG00000067715	6497.74	-0.318508	0.0390551	-8.15534	3.48194e-16	1.71094e-15
ENSG00000067798	938.524	-0.571236	0.062432	-9.14974	5.70711e-20	3.37616e-19
ENSG00000067829	2093.32	-0.710948	0.0477442	-14.8908	3.78428e-50	6.39383e-49
ENSG00000067836	390.978	-0.155641	0.0931314	-1.6712	0.0946817	0.13173
ENSG00000067840	10157.2	-0.596369	0.0583995	-10.2119	1.75413e-24	1.27152e-23
ENSG00000067842	175.237	0.644169	0.140471	4.58578	4.523e-06	1.11506e-05
ENSG00000067900	2962.77	0.283397	0.0471202	6.01434	1.80619e-09	5.86212e-09
ENSG00000067955	1267.65	0.0647218	0.0546821	1.1836	0.236571	0.297732
ENSG00000067992	2732.38	-0.353202	0.0562874	-6.27497	3.49705e-10	1.19213e-09
ENSG00000068001	1646.28	-0.349865	0.0756533	-4.62458	3.75351e-06	9.32403e-06
ENSG00000068024	11885.5	-0.204684	0.0429736	-4.763	1.90731e-06	4.87035e-06
ENSG00000068028	575.033	0.0938681	0.0789592	1.18882	0.234511	0.29548
ENSG00000068078	676.337	1.19216	0.0855407	13.9368	3.78568e-44	5.45052e-43
ENSG00000068079	768.568	0.996337	0.126951	7.84821	4.22014e-15	1.94723e-14
ENSG00000068097	1308.57	-0.0408995	0.0462098	-0.885083	0.376112	0.445245
ENSG00000068120	3051.43	0.432505	0.0514738	8.40244	4.3728e-17	2.25961e-16
ENSG00000068137	2496.59	-0.333935	0.0596492	-5.59831	2.16449e-08	6.48006e-08
ENSG00000068305	1253.23	0.538133	0.0483352	11.1334	8.63042e-29	7.36018e-28
ENSG00000068308	4226.03	-0.0530638	0.0443568	-1.19629	0.231582	0.292346
ENSG00000068323	4967.53	-0.0481193	0.0439869	-1.09394	0.273979	0.338486
ENSG00000068354	657.084	0.0360829	0.0610519	0.59102	0.554507	0.618378
ENSG00000068366	1539.87	0.265618	0.063919	4.15554	3.24524e-05	7.37591e-05
ENSG00000068383	1775.11	-0.426457	0.0538033	-7.92623	2.25905e-15	1.06325e-14
ENSG00000068394	1129.29	-0.301076	0.0663204	-4.53972	5.63301e-06	1.37723e-05
ENSG00000068400	5291.57	0.0763433	0.0462318	1.65132	0.0986739	0.13673
ENSG00000068438	1247.68	0.424428	0.050739	8.36493	6.01509e-17	3.07974e-16
ENSG00000068489	2243.24	-0.325285	0.0474763	-6.85153	7.30634e-12	2.76619e-11
ENSG00000068615	1544.06	0.035439	0.0625224	0.566821	0.570836	0.634082
ENSG00000068650	2452.19	-0.232157	0.0450839	-5.14943	2.61275e-07	7.21032e-07
ENSG00000068654	6265.02	0.560493	0.04216	13.2944	2.494e-40	3.15029e-39
ENSG00000068697	7031.62	-0.334324	0.0490875	-6.81076	9.70821e-12	3.65079e-11
ENSG00000068724	1292.47	0.163205	0.0563638	2.89556	0.00378483	0.00672918
ENSG00000068745	3999.25	-0.0115413	0.0437695	-0.263684	0.792024	0.831542
ENSG00000068781	9.84801	0.679643	0.528572	1.28581	0.19851	0.25516
ENSG00000068784	960.291	-0.358501	0.0663459	-5.40352	6.53473e-08	1.89168e-07
ENSG00000068796	6228.06	-0.0521937	0.0436395	-1.19602	0.231689	0.292426
ENSG00000068831	914.295	0.0184072	0.068745	0.267761	0.788883	0.828799
ENSG00000068878	3332.19	0.945235	0.0498237	18.9716	2.9279e-80	1.01045e-78
ENSG00000068885	1327.5	-1.2549	0.0616434	-20.3574	3.99468e-92	1.82477e-90
ENSG00000068903	3647.01	-0.481189	0.0436144	-11.0328	2.65459e-28	2.22833e-27
ENSG00000068912	2598.2	-0.0465467	0.0478384	-0.972999	0.330554	0.398676
ENSG00000068971	2142.27	0.149288	0.0525097	2.84305	0.00446847	0.00785603
ENSG00000068976	731.675	4.20575	0.0888507	47.335	0	0
ENSG00000069011	4.8047	-0.553544	0.578926	-0.956157	0.338993	0.407408
ENSG00000069020	3841.97	0.375796	0.0492184	7.63527	2.25352e-14	9.96084e-14
ENSG00000069188	5077.58	-0.405729	0.0559544	-7.25107	4.1349e-13	1.69002e-12
ENSG00000069248	3638.27	-0.487917	0.0385253	-12.6648	9.26133e-37	1.03783e-35
ENSG00000069275	16827.5	0.0665296	0.0394986	1.68435	0.0921134	0.128555
ENSG00000069329	8055.25	-0.205866	0.0387651	-5.31061	1.09261e-07	3.10476e-07
ENSG00000069345	3577.76	-0.170832	0.047886	-3.56747	0.000360451	0.000733159
ENSG00000069399	779.31	1.14818	0.098835	11.6171	3.37417e-31	3.1514e-30
ENSG00000069424	1243.86	-1.1909	0.0742539	-16.0383	6.90711e-58	1.43417e-56
ENSG00000069431	2373.32	-0.865612	0.0577124	-14.9987	7.48454e-51	1.28707e-49
ENSG00000069482	21.2224	4.24793	0.478357	8.88026	6.6702e-19	3.73567e-18
ENSG00000069493	414.672	0.186465	0.0982465	1.89793	0.0577056	0.0840093
ENSG00000069509	861.231	-0.288547	0.059779	-4.82689	1.38679e-06	3.58416e-06
ENSG00000069535	1027.01	-2.4669	0.0689026	-35.8027	1.00106e-280	8.38357e-278
ENSG00000069667	411.113	-0.0202598	0.084685	-0.239237	0.810922	0.847276
ENSG00000069696	181.769	0.0975396	0.139255	0.700437	0.483655	0.552083
ENSG00000069702	402.892	0.0137492	0.0861999	0.159503	0.873272	0.899295
ENSG00000069812	816.701	-0.651944	0.073114	-8.91682	4.79871e-19	2.70745e-18
ENSG00000069849	4780.66	0.303759	0.0358244	8.4791	2.26948e-17	1.18888e-16
ENSG00000069869	730.117	0.691062	0.0605625	11.4107	3.69599e-30	3.31636e-29
ENSG00000069943	509.654	-0.363287	0.0663514	-5.4752	4.37023e-08	1.28059e-07
ENSG00000069956	3115.87	0.495881	0.0447956	11.0699	1.75675e-28	1.48558e-27
ENSG00000069966	1876.59	-0.587698	0.0390033	-15.0679	2.63356e-51	4.59164e-50
ENSG00000069974	298.139	-0.539224	0.0946895	-5.69466	1.23619e-08	3.77789e-08
ENSG00000069998	1778.75	0.478486	0.0528315	9.05683	1.343e-19	7.7907e-19
ENSG00000070010	2189.37	-0.039347	0.0384285	-1.0239	0.305882	0.37284
ENSG00000070018	5138.36	0.337222	0.0533105	6.32562	2.5222e-10	8.69837e-10
ENSG00000070031	4.05313	0.0790607	0.738009	0.107127	0.914688	0.932091
ENSG00000070047	4449.04	1.25721	0.0513788	24.4694	3.13196e-132	2.95817e-130
ENSG00000070061	3777.05	-0.24336	0.045373	-5.36355	8.16002e-08	2.34541e-07
ENSG00000070081	2716.15	-0.157051	0.0476587	-3.29532	0.000983091	0.00189034
ENSG00000070087	10517.9	-0.590647	0.0448401	-13.1723	1.26685e-39	1.55336e-38
ENSG00000070159	296.413	-0.425562	0.0931515	-4.56849	4.91251e-06	1.20682e-05
ENSG00000070182	166.125	-0.69695	0.145292	-4.79689	1.61148e-06	4.13806e-06
ENSG00000070190	11.5341	-1.75046	0.464044	-3.77219	0.000161821	0.000342712
ENSG00000070193	69.7378	-1.30283	0.185601	-7.01954	2.22601e-12	8.68286e-12
ENSG00000070214	5210.67	-0.860629	0.0494597	-17.4006	8.16463e-68	2.1082e-66
ENSG00000070269	935.297	-0.364341	0.0632977	-5.75599	8.61341e-09	2.65656e-08
ENSG00000070366	4065.94	0.0546679	0.0371034	1.4734	0.140644	0.187995
ENSG00000070367	4809.22	-0.193945	0.0531494	-3.64906	0.000263199	0.000544159
ENSG00000070371	925.883	0.395407	0.0742881	5.32262	1.02283e-07	2.9139e-07
ENSG00000070388	92.0233	-0.637026	0.161103	-3.95417	7.68016e-05	0.000168359
ENSG00000070404	712.23	0.518671	0.0829975	6.24924	4.12461e-10	1.40036e-09
ENSG00000070413	10825.1	-0.583262	0.0542997	-10.7415	6.49537e-27	5.16423e-26
ENSG00000070423	2049.67	0.466247	0.0700845	6.65264	2.87885e-11	1.05159e-10
ENSG00000070444	2047.61	-0.0167972	0.0486506	-0.345262	0.729897	0.776768
ENSG00000070476	1933.42	0.314838	0.0563323	5.58895	2.28452e-08	6.83045e-08
ENSG00000070495	1778.86	1.4855	0.041899	35.4542	2.49938e-275	1.79412e-272
ENSG00000070501	529.287	-0.204773	0.0795552	-2.57398	0.0100537	0.01675
ENSG00000070540	651.049	-0.475948	0.0685293	-6.94518	3.77987e-12	1.45697e-11
ENSG00000070601	9.76946	-0.658887	0.501387	-1.31413	0.188803	0.24407
ENSG00000070610	3860.25	-0.158717	0.0396971	-3.9982	6.38272e-05	0.000141013
ENSG00000070614	13032.1	-0.113831	0.0420817	-2.70501	0.00683024	0.0117007
ENSG00000070669	179.113	0.735296	0.110402	6.66019	2.73469e-11	1.00053e-10
ENSG00000070718	2384.72	-0.485539	0.0406085	-11.9566	5.99702e-33	5.94824e-32
ENSG00000070729	59.4537	-0.192418	0.202947	-0.948119	0.343069	0.411598
ENSG00000070731	16.3487	-1.06711	0.420381	-2.53843	0.011135	0.0184256
ENSG00000070748	3.44608	-0.00117589	0.822807	-0.00142912	0.99886	0.999176
ENSG00000070756	17443.8	-0.13791	0.0349266	-3.94855	7.86261e-05	0.000172163
ENSG00000070759	30.8251	0.366948	0.268171	1.36834	0.171206	0.223797
ENSG00000070761	1524.42	0.135174	0.0569268	2.37452	0.0175717	0.0281389
ENSG00000070770	3193.98	-0.0450112	0.0420484	-1.07046	0.284412	0.349998
ENSG00000070778	1704	-0.557058	0.0448791	-12.4124	2.2384e-35	2.40537e-34
ENSG00000070785	636.825	0.117146	0.0556801	2.10391	0.0353863	0.0537155
ENSG00000070808	323.866	-0.957992	0.0889035	-10.7756	4.48616e-27	3.58835e-26
ENSG00000070814	2383.46	-0.218359	0.0496328	-4.3995	1.085e-05	2.58287e-05
ENSG00000070831	256.148	1.20575	0.133894	9.00525	2.15177e-19	1.23483e-18
ENSG00000070882	2964.45	-0.0884106	0.0656403	-1.3469	0.178014	0.23166
ENSG00000070886	19.478	1.10798	0.31641	3.50172	0.000462266	0.000928673
ENSG00000070915	7.31029	2.64868	0.593314	4.46422	8.0362e-06	1.93856e-05
ENSG00000070950	503.803	0.0927899	0.0912962	1.01636	0.309457	0.376486
ENSG00000070961	5021.06	0.539503	0.0465766	11.5831	5.01881e-31	4.65974e-30
ENSG00000070985	5.31814	2.68466	0.630255	4.25964	2.04758e-05	4.74438e-05
ENSG00000071051	5092.12	-0.583961	0.0539345	-10.8272	2.55766e-27	2.06553e-26
ENSG00000071054	13132.7	0.0833228	0.0340922	2.44404	0.0145237	0.0235688
ENSG00000071073	982.587	-0.353456	0.0587613	-6.01512	1.79755e-09	5.83561e-09
ENSG00000071082	7963.5	-0.147523	0.0495334	-2.97826	0.00289892	0.00524277
ENSG00000071127	19750.9	-0.167114	0.0488605	-3.42023	0.000625671	0.00123502
ENSG00000071189	2548.06	-0.440605	0.0474371	-9.28819	1.56929e-20	9.53029e-20
ENSG00000071205	85.2011	1.0756	0.151114	7.11783	1.09641e-12	4.3655e-12
ENSG00000071242	3505.05	-0.212009	0.0461144	-4.59746	4.27681e-06	1.05675e-05
ENSG00000071243	574.342	-0.000931667	0.0822523	-0.0113269	0.990963	0.992741
ENSG00000071246	2686.78	-0.23101	0.0488805	-4.72601	2.28971e-06	5.8055e-06
ENSG00000071282	316.226	-0.41815	0.086854	-4.8144	1.47643e-06	3.80605e-06
ENSG00000071462	2192.21	0.122912	0.0415093	2.96108	0.00306564	0.00552639
ENSG00000071537	5497.82	0.190147	0.0364554	5.21589	1.82938e-07	5.10512e-07
ENSG00000071539	1313.23	-0.0798491	0.0562227	-1.42023	0.155541	0.20562
ENSG00000071553	12513.6	-0.195568	0.0545752	-3.58347	0.000339065	0.000692068
ENSG00000071564	9273.65	-0.542816	0.047608	-11.4018	4.09635e-30	3.67035e-29
ENSG00000071575	10641	0.508548	0.0373983	13.5982	4.10608e-42	5.46984e-41
ENSG00000071626	4091.28	1.11614	0.0442605	25.2175	2.57622e-140	2.75426e-138
ENSG00000071655	4517.22	-0.493027	0.0573723	-8.59347	8.43793e-18	4.48951e-17
ENSG00000071794	3561.82	-0.423578	0.0511116	-8.28732	1.15826e-16	5.85046e-16
ENSG00000071859	3886.33	-0.0184742	0.0498362	-0.370698	0.710862	0.75989
ENSG00000071889	1826.9	-0.057523	0.0598066	-0.961817	0.336141	0.404542
ENSG00000071894	5427.64	0.131093	0.0443458	2.95616	0.00311497	0.00560806
ENSG00000071909	28.4386	0.157205	0.29471	0.533425	0.59374	0.655553
ENSG00000071967	3846.39	-0.59067	0.0596545	-9.90152	4.09991e-23	2.80518e-22
ENSG00000071991	9.41034	1.89608	0.528341	3.58874	0.000332279	0.000678934
ENSG00000071994	1449.52	0.398055	0.0535348	7.43545	1.04216e-13	4.41094e-13
ENSG00000072041	461.699	0.871405	0.0854168	10.2018	1.94626e-24	1.40835e-23
ENSG00000072042	4816.04	-0.326076	0.041451	-7.86653	3.64615e-15	1.69108e-14
ENSG00000072062	3510.03	0.108153	0.0376548	2.87222	0.00407604	0.00721783
ENSG00000072071	11766.1	-0.32391	0.049457	-6.54932	5.77979e-11	2.07534e-10
ENSG00000072110	8851.8	0.250287	0.0842627	2.97032	0.00297491	0.00537246
ENSG00000072121	2718.27	-0.0951777	0.0460332	-2.06759	0.0386788	0.0582908
ENSG00000072133	378.955	-0.187802	0.0870415	-2.15761	0.0309579	0.0474781
ENSG00000072134	5217.54	-0.0376217	0.0355703	-1.05767	0.290205	0.356186
ENSG00000072135	1076.41	-0.535739	0.0533422	-10.0434	9.81794e-24	6.90748e-23
ENSG00000072163	535.011	-0.991793	0.0890324	-11.1397	8.04034e-29	6.87327e-28
ENSG00000072182	170.066	0.829966	0.138758	5.9814	2.21233e-09	7.1333e-09
ENSG00000072195	9291.76	-0.357946	0.0534277	-6.69963	2.08949e-11	7.70307e-11
ENSG00000072201	306.549	0.374992	0.0944359	3.97086	7.16134e-05	0.000157398
ENSG00000072210	3136.21	0.00801767	0.0410229	0.195444	0.845046	0.87655
ENSG00000072274	3664.72	-0.276712	0.0501235	-5.52059	3.37856e-08	9.97566e-08
ENSG00000072310	10948.1	-1.56062	0.0596797	-26.1499	9.87416e-151	1.2722e-148
ENSG00000072315	46.1908	0.122348	0.22138	0.552659	0.580497	0.642853
ENSG00000072364	15551.5	0.411823	0.0478225	8.61149	7.21171e-18	3.85177e-17
ENSG00000072401	1174.93	-0.42149	0.0512556	-8.22329	1.97989e-16	9.86957e-16
ENSG00000072415	2683.74	0.151434	0.05089	2.9757	0.00292317	0.00528472
ENSG00000072422	1993.94	-0.361644	0.0430487	-8.40082	4.43378e-17	2.29018e-16
ENSG00000072501	5409.32	0.0415497	0.0468035	0.887748	0.374676	0.443901
ENSG00000072506	2661.06	-0.339547	0.0718158	-4.72803	2.26714e-06	5.75408e-06
ENSG00000072518	2939.43	-0.023889	0.0479381	-0.498331	0.618251	0.677821
ENSG00000072571	594.229	-0.471377	0.0724444	-6.50675	7.67939e-11	2.7305e-10
ENSG00000072609	2634.52	0.0250397	0.0420168	0.595944	0.551213	0.615251
ENSG00000072657	104.616	0.58684	0.138482	4.23767	2.25851e-05	5.2072e-05
ENSG00000072682	944.981	0.331544	0.0706333	4.69388	2.68071e-06	6.75257e-06
ENSG00000072736	1637.23	0.484752	0.043397	11.1702	5.70699e-29	4.91541e-28
ENSG00000072756	1816.82	0.43106	0.0535921	8.04335	8.74145e-16	4.20809e-15
ENSG00000072778	23332.7	0.114254	0.0411036	2.77966	0.00544154	0.00945916
ENSG00000072786	868.132	0.0350961	0.0610401	0.574968	0.565313	0.628782
ENSG00000072803	7303.44	-0.115478	0.0384706	-3.00172	0.00268463	0.00487698
ENSG00000072818	45.6877	0.503578	0.214539	2.34726	0.0189121	0.030121
ENSG00000072832	11873.8	-0.0378305	0.0485223	-0.77965	0.435597	0.505004
ENSG00000072840	2570.34	-0.270112	0.0539546	-5.00629	5.54899e-07	1.48993e-06
ENSG00000072849	1787.21	-0.225624	0.0494105	-4.56631	4.96381e-06	1.21871e-05
ENSG00000072858	141.595	-0.30601	0.142417	-2.14869	0.0316592	0.0484442
ENSG00000072864	1429.36	-0.0912745	0.0513291	-1.77822	0.0753675	0.107222
ENSG00000072952	1163.77	-1.15867	0.061566	-18.82	5.17399e-79	1.75427e-77
ENSG00000072954	744.631	-0.380142	0.0614237	-6.18885	6.06061e-10	2.03429e-09
ENSG00000072958	4360.72	0.0467107	0.0462677	1.00958	0.312699	0.379804
ENSG00000073008	1586.46	0.693719	0.0512913	13.5251	1.11215e-41	1.4591e-40
ENSG00000073050	1708.43	-0.597417	0.0575382	-10.383	2.96437e-25	2.21922e-24
ENSG00000073060	2231.95	-0.334196	0.0573126	-5.83112	5.5057e-09	1.72561e-08
ENSG00000073111	2595.16	-0.896028	0.0665736	-13.4592	2.71795e-41	3.5308e-40
ENSG00000073146	96.4434	1.19834	0.157376	7.61447	2.64766e-14	1.16599e-13
ENSG00000073150	366.729	-0.605961	0.0924349	-6.55555	5.54379e-11	1.99259e-10
ENSG00000073169	1797.93	-0.0122777	0.0583795	-0.210308	0.833427	0.866502
ENSG00000073282	3.4268	0.284343	0.780234	0.364433	0.715534	0.763975
ENSG00000073331	565.589	-0.797465	0.079675	-10.009	1.39195e-23	9.73589e-23
ENSG00000073350	50.7563	-0.388544	0.2363	-1.64428	0.100118	0.138565
ENSG00000073417	1653.63	0.512124	0.0621608	8.23871	1.74083e-16	8.70379e-16
ENSG00000073464	2917.87	-0.286148	0.041936	-6.82344	8.8886e-12	3.34758e-11
ENSG00000073536	814.977	0.74683	0.0715833	10.433	1.75222e-25	1.3236e-24
ENSG00000073578	246.958	1.88027	0.10746	17.4974	1.49847e-68	3.94628e-67
ENSG00000073584	558.382	-0.62482	0.0647436	-9.65069	4.88269e-22	3.1797e-21
ENSG00000073605	520.997	-0.889869	0.101313	-8.78338	1.58639e-18	8.73089e-18
ENSG00000073614	4045.69	0.469027	0.0502732	9.32956	1.06311e-20	6.5145e-20
ENSG00000073670	651.236	-0.141853	0.0714915	-1.98419	0.0472342	0.0699947
ENSG00000073711	1438.44	-0.236287	0.0554394	-4.26207	2.02539e-05	4.69686e-05
ENSG00000073712	4087.72	-0.116398	0.0456361	-2.55057	0.0107548	0.0178329
ENSG00000073734	20.9679	0.511276	0.336051	1.52142	0.128153	0.17315
ENSG00000073756	38.1432	0.392722	0.228903	1.71567	0.0862226	0.121067
ENSG00000073792	7814.57	0.714147	0.0410764	17.3858	1.05677e-67	2.71753e-66
ENSG00000073803	1711.31	-0.252804	0.0480491	-5.26136	1.42994e-07	4.02395e-07
ENSG00000073849	481.198	-0.00630626	0.08209	-0.0768213	0.938766	0.951337
ENSG00000073905	5.65743	-0.327494	0.510176	-0.641925	0.520922	0.587127
ENSG00000073910	1221.32	-0.332584	0.0648945	-5.12499	2.97554e-07	8.172e-07
ENSG00000073921	6036.18	-0.113606	0.0395817	-2.87016	0.00410259	0.00725869
ENSG00000073969	1522.01	0.0915741	0.0449729	2.0362	0.0417298	0.062458
ENSG00000074047	871.729	0.483381	0.0664738	7.27174	3.5488e-13	1.45853e-12
ENSG00000074054	5613.66	0.345373	0.0370953	9.31042	1.27325e-20	7.76624e-20
ENSG00000074071	1856.75	0.135719	0.100461	1.35096	0.176707	0.230186
ENSG00000074181	17017.4	-0.196364	0.0517805	-3.79224	0.000149293	0.000317303
ENSG00000074201	3166.1	-0.241017	0.0485545	-4.96385	6.91084e-07	1.83792e-06
ENSG00000074211	291.941	0.763848	0.100888	7.57127	3.6958e-14	1.61092e-13
ENSG00000074219	1720.78	-0.0282752	0.0444903	-0.635537	0.525078	0.590725
ENSG00000074266	853.373	0.300589	0.0555171	5.41436	6.151e-08	1.7845e-07
ENSG00000074276	9.7354	0.232722	0.490421	0.474536	0.635118	0.692926
ENSG00000074317	85.605	0.960993	0.175082	5.48882	4.04632e-08	1.18845e-07
ENSG00000074319	2739.52	0.358894	0.048815	7.35213	1.95069e-13	8.13698e-13
ENSG00000074356	3312.5	0.200713	0.054641	3.6733	0.00023944	0.000497865
ENSG00000074370	59.5569	0.0322719	0.194472	0.165946	0.868199	0.894901
ENSG00000074410	8133.44	1.23511	0.0495791	24.9118	5.53657e-137	5.72431e-135
ENSG00000074416	469.675	1.67419	0.0899097	18.6207	2.18145e-77	7.09933e-76
ENSG00000074527	124.797	-0.0846986	0.138345	-0.612226	0.540388	0.605239
ENSG00000074582	1001.11	0.14333	0.0566886	2.52837	0.0114595	0.0189226
ENSG00000074590	930.487	1.13116	0.0637311	17.749	1.75413e-70	4.83762e-69
ENSG00000074603	3485.74	0.172637	0.0451842	3.82073	0.000133056	0.000284477
ENSG00000074621	489.083	0.594322	0.0762744	7.79189	6.60125e-15	3.0078e-14
ENSG00000074657	5630.77	0.407812	0.0340165	11.9887	4.07484e-33	4.05451e-32
ENSG00000074660	139.069	0.143808	0.169058	0.850647	0.394965	0.464913
ENSG00000074695	4387.91	-0.166422	0.0499	-3.3351	0.000852676	0.00165439
ENSG00000074696	15062.4	-0.361076	0.0313667	-11.5114	1.15528e-30	1.0547e-29
ENSG00000074706	19.904	0.0521124	0.306559	0.169991	0.865017	0.892366
ENSG00000074755	3918.77	0.566223	0.0466492	12.1379	6.65127e-34	6.79848e-33
ENSG00000074800	73353.3	-0.142595	0.0510029	-2.79582	0.00517682	0.00901958
ENSG00000074803	28.497	-1.55853	0.277444	-5.61745	1.93793e-08	5.82748e-08
ENSG00000074842	2713.25	-0.0172253	0.079016	-0.217997	0.827431	0.861088
ENSG00000074855	3694.78	-0.182839	0.0592443	-3.08619	0.00202739	0.00374173
ENSG00000074935	1145.4	0.511071	0.0742248	6.88545	5.7607e-12	2.19457e-11
ENSG00000074964	3215.61	0.450105	0.0509579	8.83287	1.02022e-18	5.66702e-18
ENSG00000074966	17.467	2.37962	0.364423	6.52984	6.58394e-11	2.35332e-10
ENSG00000075035	666.373	-1.50907	0.0852776	-17.696	4.50165e-70	1.23202e-68
ENSG00000075043	14776	-0.634533	0.058102	-10.921	9.14767e-28	7.52049e-27
ENSG00000075089	1221.09	-0.143088	0.0628982	-2.27492	0.0229108	0.0359397
ENSG00000075131	390.62	-0.545418	0.0713899	-7.63999	2.17239e-14	9.60915e-14
ENSG00000075142	4171.07	-0.27312	0.0381052	-7.16754	7.63556e-13	3.06937e-12
ENSG00000075151	11200.1	-0.310779	0.0275047	-11.2991	1.32537e-29	1.16796e-28
ENSG00000075188	526.822	-0.323849	0.0696645	-4.64869	3.34043e-06	8.33913e-06
ENSG00000075213	2623.22	-0.353544	0.0527843	-6.6979	2.11441e-11	7.79149e-11
ENSG00000075218	1271.49	-0.651581	0.0650123	-10.0224	1.21499e-23	8.51238e-23
ENSG00000075223	321.911	0.606657	0.24184	2.50851	0.0121243	0.0199392
ENSG00000075234	1974.66	-0.422698	0.0410368	-10.3005	7.01299e-25	5.16245e-24
ENSG00000075239	2019.78	-0.304918	0.0469253	-6.49794	8.14246e-11	2.89269e-10
ENSG00000075240	4237.33	-0.126484	0.0360558	-3.50799	0.000451499	0.000907912
ENSG00000075275	10175.8	-0.271661	0.0480467	-5.65409	1.56672e-08	4.74473e-08
ENSG00000075290	4.15487	0.301445	0.921182	0.327237	0.743489	0.788693
ENSG00000075292	6341.19	0.261804	0.0471018	5.55825	2.72491e-08	8.1014e-08
ENSG00000075303	552.988	-0.954747	0.088838	-10.7471	6.11828e-27	4.86904e-26
ENSG00000075336	1305.65	0.461566	0.0449263	10.2738	9.24602e-25	6.77054e-24
ENSG00000075340	2553.65	-0.113825	0.056958	-1.9984	0.0456733	0.0678992
ENSG00000075391	1836.04	0.226153	0.0546975	4.13462	3.55537e-05	8.04731e-05
ENSG00000075399	1923.06	-0.0787291	0.0566702	-1.38925	0.164757	0.216426
ENSG00000075407	2149.08	0.709354	0.0436157	16.2637	1.78557e-59	3.83752e-58
ENSG00000075413	6439.13	0.249055	0.0339537	7.33515	2.21468e-13	9.19394e-13
ENSG00000075415	10318.8	0.0981918	0.0369686	2.65609	0.00790535	0.0133999
ENSG00000075420	5365.32	0.1527	0.0432913	3.52726	0.000419887	0.000847669
ENSG00000075426	3641.6	0.0334806	0.0730412	0.458379	0.64668	0.703159
ENSG00000075429	55156.3	-0.0883732	0.0396725	-2.22757	0.0259092	0.0402761
ENSG00000075461	14349.1	-1.2658	0.0423338	-29.9006	1.93509e-196	5.52467e-194
ENSG00000075539	3614.87	0.185438	0.0554133	3.34646	0.000818508	0.00159203
ENSG00000075568	4473.46	0.471446	0.0393177	11.9907	3.9769e-33	3.96019e-32
ENSG00000075618	15229.7	0.308481	0.0672301	4.58843	4.46591e-06	1.10142e-05
ENSG00000075624	136014	-0.295436	0.0567335	-5.20744	1.91465e-07	5.33656e-07
ENSG00000075643	72.456	1.12846	0.180899	6.23809	4.42959e-10	1.50086e-09
ENSG00000075651	224.598	-0.710353	0.10318	-6.88458	5.7957e-12	2.20723e-11
ENSG00000075673	18.7615	1.77963	0.335574	5.30324	1.13766e-07	3.22784e-07
ENSG00000075702	908.319	-0.21299	0.0670897	-3.17471	0.00149986	0.00281318
ENSG00000075711	2611.93	-0.153003	0.0423318	-3.61438	0.000301065	0.000618476
ENSG00000075785	12358.4	-0.39412	0.0431718	-9.12911	6.90672e-20	4.07048e-19
ENSG00000075790	29.613	-0.329438	0.268645	-1.2263	0.220087	0.279449
ENSG00000075826	1835.35	-0.406835	0.0482576	-8.43049	3.44229e-17	1.78575e-16
ENSG00000075856	3515.92	0.326452	0.0299316	10.9066	1.07185e-27	8.78603e-27
ENSG00000075891	181.979	0.226293	0.124265	1.82104	0.0686003	0.0983516
ENSG00000075914	801.699	0.14156	0.0577954	2.44933	0.0143124	0.0232575
ENSG00000075945	2231.19	-0.291826	0.0491937	-5.93219	2.98923e-09	9.55125e-09
ENSG00000075975	2613.97	0.14186	0.0338563	4.19008	2.7886e-05	6.37845e-05
ENSG00000076003	1930.88	-0.714413	0.0547849	-13.0403	7.21652e-39	8.62549e-38
ENSG00000076043	1715.23	-0.415584	0.0630907	-6.58708	4.4857e-11	1.6211e-10
ENSG00000076053	1617.23	0.0510231	0.0553302	0.922156	0.356447	0.425353
ENSG00000076067	1500.4	-0.434243	0.0566866	-7.66042	1.85331e-14	8.22369e-14
ENSG00000076108	8097.02	0.364791	0.0440106	8.2887	1.14498e-16	5.78684e-16
ENSG00000076201	3989.32	0.21193	0.042467	4.99047	6.02321e-07	1.61192e-06
ENSG00000076242	2123.32	-0.217854	0.0451187	-4.82846	1.37591e-06	3.55679e-06
ENSG00000076248	2188.38	-0.815787	0.0488701	-16.693	1.4742e-62	3.43259e-61
ENSG00000076258	73.9575	-1.09785	0.171445	-6.40349	1.51862e-10	5.29988e-10
ENSG00000076321	1109.42	0.172662	0.0531306	3.24976	0.00115502	0.00219906
ENSG00000076344	3054.9	-1.2942	0.0571515	-22.645	1.56104e-113	1.04031e-111
ENSG00000076351	846.585	-0.561441	0.0666449	-8.42436	3.62731e-17	1.88057e-16
ENSG00000076356	5683.95	0.565197	0.0497231	11.3669	6.11292e-30	5.43457e-29
ENSG00000076382	1251.76	0.0152116	0.0659279	0.23073	0.817524	0.852888
ENSG00000076513	1759.08	-0.501019	0.046166	-10.8526	1.93933e-27	1.57529e-26
ENSG00000076554	317.326	-0.390465	0.0903696	-4.32076	1.55496e-05	3.64362e-05
ENSG00000076555	1575.71	-0.616146	0.0591796	-10.4115	2.19841e-25	1.65368e-24
ENSG00000076604	4791.82	0.75947	0.046009	16.507	3.26746e-61	7.32307e-60
ENSG00000076641	6947.63	-0.304314	0.0508529	-5.9842	2.1746e-09	7.01522e-09
ENSG00000076650	555.173	-0.094599	0.0566268	-1.67057	0.0948066	0.131889
ENSG00000076662	104.245	1.64795	0.154003	10.7007	1.00993e-26	7.96408e-26
ENSG00000076685	4581.86	-0.0216367	0.0371024	-0.583162	0.559785	0.623544
ENSG00000076706	7038.23	0.24471	0.0590764	4.14226	3.43906e-05	7.79599e-05
ENSG00000076716	5870.09	-0.689472	0.046638	-14.7835	1.8723e-49	3.10494e-48
ENSG00000076770	258.816	-0.224823	0.100456	-2.23801	0.0252201	0.03929
ENSG00000076826	1238.49	0.292135	0.0707908	4.12673	3.67954e-05	8.31711e-05
ENSG00000076864	1190.67	-0.177187	0.0628346	-2.81989	0.00480407	0.00840805
ENSG00000076924	2502.4	-0.0785966	0.0596098	-1.31852	0.18733	0.24239
ENSG00000076928	3708.47	-0.0935209	0.0494715	-1.8904	0.0587049	0.0853778
ENSG00000076944	17.728	1.2191	0.382479	3.18736	0.00143579	0.00270128
ENSG00000076984	1429.13	0.416198	0.0562254	7.40232	1.33829e-13	5.62825e-13
ENSG00000077044	7103.68	0.795892	0.0446728	17.816	5.30877e-71	1.47216e-69
ENSG00000077063	302.615	0.340171	0.115613	2.94232	0.00325765	0.00584817
ENSG00000077080	362.859	0.314313	0.0988247	3.18051	0.00147014	0.00276156
ENSG00000077092	104.343	-0.894091	0.151867	-5.88733	3.9248e-09	1.24555e-08
ENSG00000077097	12017.5	-0.463969	0.0411502	-11.275	1.74352e-29	1.52787e-28
ENSG00000077147	11466.8	0.00823955	0.04502	0.18302	0.854783	0.884095
ENSG00000077150	3127.77	0.746807	0.121018	6.17102	6.78515e-10	2.27263e-09
ENSG00000077152	554.088	-0.500784	0.0710543	-7.0479	1.81636e-12	7.11921e-12
ENSG00000077157	2055.44	-0.493563	0.0637516	-7.74196	9.78951e-15	4.41803e-14
ENSG00000077232	7601.99	-0.0980391	0.0477099	-2.0549	0.0398885	0.0599306
ENSG00000077235	11608.1	-0.210493	0.0345659	-6.08962	1.13177e-09	3.72865e-09
ENSG00000077238	519.681	1.62617	0.13921	11.6814	1.58654e-31	1.50133e-30
ENSG00000077254	3335.9	-0.103509	0.0479907	-2.15686	0.0310166	0.0475623
ENSG00000077264	21260.4	-0.00574615	0.049186	-0.116825	0.906999	0.926242
ENSG00000077274	58.3871	-1.29703	0.220499	-5.88225	4.04724e-09	1.28371e-08
ENSG00000077279	6879.63	0.571583	0.063486	9.00329	2.1905e-19	1.25649e-18
ENSG00000077312	1784.1	-0.24782	0.0434135	-5.70836	1.14068e-08	3.49281e-08
ENSG00000077327	462.452	-0.124191	0.0764726	-1.62399	0.104377	0.143857
ENSG00000077348	238.798	1.20092	0.128592	9.33904	9.72098e-21	5.96993e-20
ENSG00000077380	6124.41	-0.247466	0.0367872	-6.72697	1.73229e-11	6.41824e-11
ENSG00000077454	595.101	0.542297	0.0954903	5.67908	1.35423e-08	4.12459e-08
ENSG00000077458	1247.7	0.0492744	0.0725481	0.679196	0.497014	0.564817
ENSG00000077463	982.282	0.43245	0.072841	5.9369	2.90454e-09	9.28653e-09
ENSG00000077514	1008.72	-0.424385	0.0575162	-7.37853	1.60051e-13	6.70075e-13
ENSG00000077522	229.294	0.824826	0.121401	6.7942	1.08915e-11	4.08163e-11
ENSG00000077549	10195.5	-0.186591	0.0341927	-5.45705	4.84119e-08	1.41381e-07
ENSG00000077585	1208.21	-0.821218	0.0546761	-15.0197	5.4556e-51	9.45287e-50
ENSG00000077616	492.308	-1.81606	0.100057	-18.1503	1.27812e-73	3.78672e-72
ENSG00000077684	1352.24	0.848541	0.051485	16.4813	4.99821e-61	1.11227e-59
ENSG00000077713	668.579	-0.527426	0.0662877	-7.95661	1.76817e-15	8.37075e-15
ENSG00000077721	3327.82	0.134845	0.0421059	3.20253	0.00136225	0.00257061
ENSG00000077782	20403.6	-0.287389	0.0365527	-7.86232	3.77095e-15	1.7467e-14
ENSG00000077942	6163.38	-0.788474	0.0634134	-12.4339	1.71112e-35	1.84349e-34
ENSG00000077943	1533.05	1.59422	0.0651571	24.4674	3.28812e-132	3.09403e-130
ENSG00000078018	32810.3	-0.270062	0.0393932	-6.85556	7.10321e-12	2.69212e-11
ENSG00000078043	1695.62	-0.466302	0.0625602	-7.45365	9.07934e-14	3.85841e-13
ENSG00000078053	1216.82	0.45311	0.0470171	9.63714	5.57204e-22	3.61549e-21
ENSG00000078061	1975.78	-0.373697	0.0490355	-7.62094	2.51844e-14	1.11045e-13
ENSG00000078070	1513.93	-0.570062	0.0447867	-12.7284	4.11389e-37	4.65364e-36
ENSG00000078081	147.341	0.572672	0.148133	3.86593	0.000110667	0.000238641
ENSG00000078098	17.9004	0.121427	0.302739	0.401094	0.688351	0.740458
ENSG00000078114	3638.13	-1.01114	0.0474319	-21.3178	7.76897e-101	4.13533e-99
ENSG00000078124	2410.65	-0.0647065	0.0609515	-1.06161	0.288414	0.354247
ENSG00000078140	4284.85	0.106134	0.045121	2.3522	0.0186627	0.0297495
ENSG00000078142	3861.06	0.121889	0.0413338	2.9489	0.00318909	0.00573411
ENSG00000078177	1693.72	0.607283	0.066912	9.07585	1.12795e-19	6.57356e-19
ENSG00000078237	1259.12	1.32336	0.0578631	22.8705	9.13287e-116	6.25216e-114
ENSG00000078246	1691.8	-0.205031	0.0433455	-4.73016	2.24346e-06	5.69456e-06
ENSG00000078269	1747.66	1.30134	0.0584917	22.2482	1.17389e-109	7.30018e-108
ENSG00000078295	3136.51	-1.15846	0.0432774	-26.7683	7.55253e-158	1.09682e-155
ENSG00000078304	5136.36	-0.264107	0.0395826	-6.67228	2.51858e-11	9.2456e-11
ENSG00000078328	149.913	0.112824	0.105234	1.07213	0.283662	0.349179
ENSG00000078369	29187.8	-0.290839	0.0319469	-9.10384	8.71968e-20	5.11854e-19
ENSG00000078401	39.7545	0.374096	0.343075	1.09042	0.275529	0.340167
ENSG00000078403	2056.96	0.12711	0.0438593	2.89812	0.00375407	0.00667779
ENSG00000078487	232.146	0.752681	0.114017	6.6015	4.07028e-11	1.47458e-10
ENSG00000078549	3008.05	-0.964897	0.0563436	-17.1252	9.62149e-66	2.391e-64
ENSG00000078596	116.749	0.238089	0.14333	1.66112	0.0966887	0.134292
ENSG00000078618	7012.13	-0.0604315	0.0358077	-1.68767	0.091475	0.127714
ENSG00000078668	3083.27	-0.0949971	0.0446416	-2.128	0.0333375	0.0508235
ENSG00000078674	8385.51	-0.204287	0.0408928	-4.99567	5.86328e-07	1.57096e-06
ENSG00000078687	1419.18	0.465547	0.0606627	7.67435	1.66258e-14	7.3997e-14
ENSG00000078699	2934.22	0.120147	0.0426166	2.81926	0.00481349	0.00842218
ENSG00000078725	1380.72	-0.771459	0.0581717	-13.2618	3.85672e-40	4.84724e-39
ENSG00000078747	1648.39	0.0751639	0.0559045	1.34451	0.178785	0.232567
ENSG00000078795	11.5462	0.772817	0.420483	1.83793	0.0660731	0.0950321
ENSG00000078804	2341.66	0.0296262	0.0450491	0.657641	0.510769	0.577419
ENSG00000078808	8627.95	0.195086	0.0616625	3.16377	0.00155739	0.00291586
ENSG00000078814	88.6378	-0.432886	0.184754	-2.34303	0.0191276	0.0304192
ENSG00000078898	6.28728	2.36037	0.659145	3.58096	0.000342338	0.000698408
ENSG00000078900	39.9175	-0.737613	0.253685	-2.90759	0.00364225	0.00649135
ENSG00000078902	4615.48	-0.257431	0.0563261	-4.57036	4.86893e-06	1.19717e-05
ENSG00000078967	1013.41	-1.01433	0.047776	-21.2309	4.94666e-100	2.56777e-98
ENSG00000079101	85.4729	-1.01628	0.158097	-6.42824	1.29094e-10	4.52414e-10
ENSG00000079102	456.634	0.859502	0.0749591	11.4663	1.94853e-30	1.76668e-29
ENSG00000079112	6.6777	6.28011	0.997762	6.29419	3.09e-10	1.05782e-09
ENSG00000079134	1933.23	-0.140474	0.0647856	-2.16829	0.0301364	0.0463143
ENSG00000079150	384.463	-0.0332082	0.0741374	-0.447928	0.654205	0.710142
ENSG00000079156	2497.33	-0.171014	0.0529431	-3.23016	0.00123723	0.00234615
ENSG00000079215	18103.3	-0.386972	0.030734	-12.591	2.3663e-36	2.61668e-35
ENSG00000079246	10097.1	0.0129257	0.0408795	0.316191	0.751858	0.796159
ENSG00000079257	66.6263	-1.16506	0.172627	-6.74901	1.48855e-11	5.53639e-11
ENSG00000079263	12.7102	-0.885574	0.445653	-1.98714	0.0469074	0.0695446
ENSG00000079277	1142.74	-0.388235	0.0573899	-6.76487	1.3343e-11	4.97521e-11
ENSG00000079308	4676.8	0.215562	0.0476765	4.52133	6.14509e-06	1.49675e-05
ENSG00000079313	1453.88	0.183311	0.0595773	3.07686	0.00209193	0.00385376
ENSG00000079332	6444.36	0.0651976	0.0435956	1.49551	0.134782	0.181136
ENSG00000079335	287.323	0.205448	0.106259	1.93346	0.0531792	0.0780372
ENSG00000079337	155.642	0.716346	0.12705	5.63831	1.71724e-08	5.19057e-08
ENSG00000079387	919.616	-0.131114	0.0487393	-2.6901	0.00714298	0.0122007
ENSG00000079432	7337.65	0.485686	0.0494126	9.82919	8.4291e-23	5.69128e-22
ENSG00000079435	407.177	0.266719	0.0933669	2.85667	0.00428106	0.00754894
ENSG00000079459	5951.85	-0.633751	0.0524776	-12.0766	1.40403e-33	1.42123e-32
ENSG00000079462	1531.81	-0.651179	0.0762438	-8.54075	1.33353e-17	7.05189e-17
ENSG00000079482	1663.8	0.0400837	0.0602511	0.665277	0.505873	0.572812
ENSG00000079616	2215.74	-0.031485	0.05413	-0.581655	0.560799	0.624397
ENSG00000079691	1496.54	-0.439604	0.040605	-10.8263	2.58252e-27	2.08493e-26
ENSG00000079739	1287.76	-0.991178	0.0527491	-18.7904	9.04878e-79	3.04747e-77
ENSG00000079785	5190.95	-0.585072	0.0384173	-15.2294	2.2566e-52	4.05543e-51
ENSG00000079805	8162.3	-0.0552362	0.0458794	-1.20394	0.228612	0.289017
ENSG00000079819	2250.45	0.00500974	0.0436643	0.114733	0.908657	0.927597
ENSG00000079841	266.69	0.70201	0.109153	6.43143	1.26409e-10	4.43313e-10
ENSG00000079931	1190.4	-0.385744	0.0750738	-5.1382	2.7739e-07	7.6416e-07
ENSG00000079950	3422	-0.554912	0.0437635	-12.6798	7.6541e-37	8.60795e-36
ENSG00000079974	2287.79	-0.0437011	0.0430317	-1.01556	0.30984	0.37686
ENSG00000079999	2411.19	-0.150287	0.0675764	-2.22396	0.0261509	0.0406268
ENSG00000080031	85.8246	3.28745	0.180156	18.2478	2.15482e-74	6.55421e-73
ENSG00000080166	4973.21	-2.32413	0.0628898	-36.9556	5.91552e-299	7.07722e-296
ENSG00000080189	2296.64	-0.150706	0.0500795	-3.00933	0.00261822	0.00476357
ENSG00000080200	711.568	0.0957311	0.0779074	1.22878	0.219154	0.278433
ENSG00000080224	77.2762	0.89932	0.162695	5.52765	3.24556e-08	9.59989e-08
ENSG00000080298	5270.4	-0.00196799	0.0581559	-0.0338398	0.973005	0.978418
ENSG00000080345	3904.63	0.401815	0.0557479	7.20772	5.68946e-13	2.307e-12
ENSG00000080371	3519.5	0.297933	0.0438337	6.79689	1.06901e-11	4.00744e-11
ENSG00000080493	2791.37	-0.723166	0.0556267	-13.0003	1.218e-38	1.44413e-37
ENSG00000080503	3234.6	-0.292128	0.0374425	-7.80204	6.09123e-15	2.78096e-14
ENSG00000080546	1366.5	0.417998	0.0540923	7.7275	1.09679e-14	4.93654e-14
ENSG00000080561	233.877	0.387826	0.10798	3.59165	0.00032859	0.000671943
ENSG00000080572	7.08178	-2.67571	0.671512	-3.9846	6.75933e-05	0.000148927
ENSG00000080573	4164.28	0.162689	0.0546841	2.97506	0.00292928	0.005295
ENSG00000080603	270.488	0.583879	0.108747	5.36915	7.91079e-08	2.2756e-07
ENSG00000080608	814.47	0.620582	0.0625512	9.92119	3.36731e-23	2.31275e-22
ENSG00000080644	577.701	-1.26352	0.0904283	-13.9726	2.28985e-44	3.32929e-43
ENSG00000080709	47.0992	-1.13398	0.21202	-5.34845	8.87123e-08	2.54314e-07
ENSG00000080802	1288.82	0.22853	0.0465819	4.90599	9.29573e-07	2.44423e-06
ENSG00000080815	5189.34	-0.363292	0.0371297	-9.7844	1.31377e-22	8.78552e-22
ENSG00000080819	792.562	-0.10193	0.0643599	-1.58374	0.113252	0.154806
ENSG00000080822	4293.78	0.0185613	0.0487282	0.380915	0.703266	0.753245
ENSG00000080823	2494.63	0.221146	0.0538802	4.1044	4.05359e-05	9.12729e-05
ENSG00000080824	53489.9	0.14284	0.0363036	3.93458	8.33419e-05	0.000181998
ENSG00000080839	719.061	-0.320101	0.0595855	-5.37213	7.78113e-08	2.23958e-07
ENSG00000080845	4446.37	0.0298532	0.0359276	0.830926	0.406016	0.476025
ENSG00000080854	3239.62	0.138488	0.0659039	2.10136	0.0356097	0.0540285
ENSG00000080947	112.066	-0.220033	0.175865	-1.25115	0.21088	0.269229
ENSG00000080986	641.376	-0.576706	0.0837198	-6.88852	5.63759e-12	2.14897e-11
ENSG00000081014	698.983	-0.0681099	0.0712124	-0.956433	0.338853	0.407279
ENSG00000081019	1458.67	0.165185	0.0503777	3.27893	0.00104203	0.0019971
ENSG00000081026	940.526	0.429431	0.0526218	8.1607	3.33081e-16	1.6386e-15
ENSG00000081041	199.096	1.25554	0.264355	4.74946	2.03962e-06	5.19604e-06
ENSG00000081051	12.2393	0.99899	0.421183	2.37187	0.0176985	0.028324
ENSG00000081052	40.2817	-0.479367	0.22727	-2.10924	0.034924	0.0530651
ENSG00000081059	301.613	-0.443675	0.0941973	-4.71006	2.47649e-06	6.25948e-06
ENSG00000081087	2631.17	0.186346	0.0612495	3.04241	0.00234695	0.00429772
ENSG00000081138	185.401	0.809817	0.0944323	8.57563	9.85425e-18	5.2331e-17
ENSG00000081148	120.817	1.97877	0.130399	15.1748	5.19561e-52	9.21204e-51
ENSG00000081154	5841.41	-0.781805	0.0468047	-16.7035	1.23516e-62	2.87868e-61
ENSG00000081177	2852.79	-0.871323	0.0397106	-21.9418	1.03626e-106	6.04061e-105
ENSG00000081181	283.335	-0.175209	0.101737	-1.72217	0.085038	0.119578
ENSG00000081189	281.628	-0.576445	0.0920545	-6.26199	3.80084e-10	1.29288e-09
ENSG00000081237	3.03359	-0.544814	0.86255	-0.631632	0.527628	0.593168
ENSG00000081248	13.5821	2.29001	0.485414	4.71764	2.38595e-06	6.04036e-06
ENSG00000081307	2993.74	-0.236438	0.050558	-4.67657	2.91709e-06	7.32232e-06
ENSG00000081320	571.575	0.323217	0.0707311	4.56966	4.88512e-06	1.20068e-05
ENSG00000081377	1129.95	-0.148878	0.0609669	-2.44195	0.0146082	0.0236922
ENSG00000081386	1125.55	0.450038	0.0568908	7.91056	2.56233e-15	1.20261e-14
ENSG00000081479	6668.75	-1.65477	0.0566933	-29.1881	2.74844e-187	6.57637e-185
ENSG00000081665	1021.94	0.377007	0.0604588	6.23577	4.49552e-10	1.52156e-09
ENSG00000081692	916.535	-0.186379	0.0779178	-2.392	0.016757	0.0269235
ENSG00000081721	782.324	0.514541	0.0719189	7.15447	8.39989e-13	3.36661e-12
ENSG00000081760	1354.29	-0.0584065	0.0557438	-1.04777	0.294746	0.361
ENSG00000081791	2585.18	-0.115817	0.0377257	-3.06997	0.00214078	0.00393942
ENSG00000081803	730.602	-1.02348	0.0736366	-13.899	6.41919e-44	9.1895e-43
ENSG00000081818	138.355	0.960253	0.143441	6.69439	2.16576e-11	7.97721e-11
ENSG00000081842	81.1748	0.0497565	0.18117	0.274639	0.783593	0.824241
ENSG00000081853	14.1655	0.826236	0.359187	2.3003	0.0214315	0.0337985
ENSG00000081870	931.618	-0.379278	0.0653345	-5.80517	6.43002e-09	2.00432e-08
ENSG00000081913	4890.1	-0.256747	0.0425145	-6.03904	1.55036e-09	5.05993e-09
ENSG00000081923	33.2254	0.960248	0.224803	4.27151	1.94153e-05	4.51115e-05
ENSG00000081985	4.3227	3.08068	0.753757	4.0871	4.36806e-05	9.80199e-05
ENSG00000082014	3914.29	-0.769441	0.0420103	-18.3155	6.222e-75	1.91806e-73
ENSG00000082068	668.643	-0.508347	0.0622145	-8.17087	3.06173e-16	1.50947e-15
ENSG00000082126	84.425	3.83016	0.205017	18.6822	6.91407e-78	2.28264e-76
ENSG00000082146	3483.79	-0.219277	0.0421659	-5.20034	1.98925e-07	5.53648e-07
ENSG00000082153	8924.01	0.32817	0.0413908	7.92857	2.21677e-15	1.04374e-14
ENSG00000082175	9.44147	-0.0496685	0.456909	-0.108706	0.913436	0.931303
ENSG00000082196	82.3515	0.524463	0.141516	3.70604	0.000210525	0.000440695
ENSG00000082212	2631.17	0.0916804	0.0488202	1.87792	0.060392	0.0876234
ENSG00000082213	1228.51	0.0576584	0.0549448	1.04939	0.293999	0.360279
ENSG00000082258	2941.5	0.371088	0.0562533	6.59673	4.20333e-11	1.52124e-10
ENSG00000082269	2687.29	-0.289297	0.0568219	-5.09131	3.55607e-07	9.69971e-07
ENSG00000082293	38.263	0.675243	0.262885	2.56858	0.0102115	0.0169903
ENSG00000082397	19958.5	-0.991478	0.0347286	-28.5493	2.86428e-179	5.75698e-177
ENSG00000082438	414.422	-0.450346	0.0938692	-4.79759	1.60585e-06	4.12488e-06
ENSG00000082458	1790.98	-0.278295	0.042767	-6.50725	7.65387e-11	2.72219e-10
ENSG00000082482	84.3186	-1.14214	0.162361	-7.03458	1.99864e-12	7.81418e-12
ENSG00000082497	298.521	-0.0714268	0.0882032	-0.809799	0.418056	0.488069
ENSG00000082512	1050.64	-0.20056	0.0699603	-2.86676	0.00414695	0.00732996
ENSG00000082515	708.75	-0.438031	0.0655474	-6.68266	2.34647e-11	8.62133e-11
ENSG00000082516	1476.55	-0.138526	0.0463904	-2.98608	0.00282576	0.00512078
ENSG00000082556	36.83	0.588884	0.232805	2.52952	0.0114219	0.018868
ENSG00000082641	10833.3	0.144639	0.0385691	3.75012	0.000176751	0.00037323
ENSG00000082684	3760.65	-1.52905	0.0643728	-23.753	1.02319e-124	8.31933e-123
ENSG00000082701	5016.03	0.19841	0.0488833	4.05886	4.93139e-05	0.000110022
ENSG00000082781	14843.4	-1.21398	0.0456511	-26.5926	8.25826e-156	1.1856e-153
ENSG00000082805	5772.92	-0.125842	0.0466912	-2.69521	0.00703453	0.0120269
ENSG00000082898	12539.7	0.17951	0.0407405	4.40617	1.05214e-05	2.50724e-05
ENSG00000082929	4.2647	1.55723	0.670311	2.32315	0.020171	0.0319389
ENSG00000082996	3345.18	-0.48752	0.0495594	-9.83708	7.79369e-23	5.26509e-22
ENSG00000083067	289.948	0.49595	0.081783	6.06422	1.32594e-09	4.34725e-09
ENSG00000083093	1125.63	1.22189	0.0651468	18.7559	1.73172e-78	5.7856e-77
ENSG00000083097	2134.42	0.069138	0.0598101	1.15596	0.247698	0.309796
ENSG00000083099	2865.93	0.41402	0.0427483	9.68507	3.48984e-22	2.28628e-21
ENSG00000083123	10954.3	-1.27019	0.0367248	-34.5867	4.00827e-262	2.45619e-259
ENSG00000083168	4699.68	0.466297	0.0437095	10.6681	1.43544e-26	1.12595e-25
ENSG00000083223	1009.76	0.613013	0.0497717	12.3165	7.38409e-35	7.81457e-34
ENSG00000083290	2568.4	-0.892537	0.0378977	-23.5512	1.22032e-122	9.58103e-121
ENSG00000083312	9101.64	-0.137506	0.0482524	-2.84972	0.00437575	0.00770347
ENSG00000083444	6304.39	-0.356999	0.0600289	-5.94712	2.72894e-09	8.73955e-09
ENSG00000083454	20.0753	2.1744	0.386019	5.63287	1.77231e-08	5.34866e-08
ENSG00000083457	746.631	-0.282642	0.0614716	-4.59793	4.26705e-06	1.05455e-05
ENSG00000083520	3050.07	0.763825	0.0477763	15.9875	1.56072e-57	3.20355e-56
ENSG00000083535	938.197	0.234554	0.0616497	3.80463	0.000142015	0.000302833
ENSG00000083544	568.443	-0.179785	0.0686706	-2.61809	0.00884243	0.014868
ENSG00000083635	641.134	0.547153	0.0589782	9.2772	1.73989e-20	1.05485e-19
ENSG00000083642	3575.05	-0.0261157	0.0462912	-0.564162	0.572644	0.635563
ENSG00000083720	1476.35	-0.402073	0.0528757	-7.60412	2.86858e-14	1.26085e-13
ENSG00000083750	1667.3	-0.705418	0.0468073	-15.0707	2.52491e-51	4.40526e-50
ENSG00000083799	2024.49	0.133813	0.0521274	2.56703	0.0102574	0.0170587
ENSG00000083807	312.786	-0.0868538	0.0940042	-0.923935	0.35552	0.424448
ENSG00000083812	807.21	0.57805	0.063461	9.10874	8.33427e-20	4.89687e-19
ENSG00000083814	974.85	1.08184	0.050259	21.5254	9.00581e-103	4.95103e-101
ENSG00000083817	362.385	0.84061	0.0749623	11.2138	3.49017e-29	3.03416e-28
ENSG00000083828	401.336	0.603612	0.0943752	6.39588	1.59628e-10	5.56393e-10
ENSG00000083838	1107.64	0.537323	0.0593039	9.06049	1.2986e-19	7.54012e-19
ENSG00000083844	1627.43	1.00881	0.0606969	16.6204	4.9574e-62	1.13744e-60
ENSG00000083845	10338.9	0.32474	0.0912675	3.55811	0.000373535	0.000758421
ENSG00000083857	23926.1	0.326502	0.0434467	7.51499	5.69171e-14	2.4486e-13
ENSG00000083896	4563.06	0.583792	0.0305606	19.1028	2.39287e-81	8.41994e-80
ENSG00000083937	1715.18	-0.301632	0.0527545	-5.71765	1.08008e-08	3.31491e-08
ENSG00000084070	1394.71	0.114787	0.0553069	2.07546	0.0379441	0.0572695
ENSG00000084072	1622.96	-0.0205862	0.040162	-0.512579	0.608246	0.668719
ENSG00000084073	3236.78	-0.0310183	0.0513099	-0.604527	0.545493	0.60991
ENSG00000084090	7528.44	-0.354944	0.0327808	-10.8278	2.54134e-27	2.05301e-26
ENSG00000084092	812.425	0.00970027	0.0641692	0.151167	0.879844	0.904948
ENSG00000084093	2505.4	0.34835	0.0474376	7.34333	2.08346e-13	8.67354e-13
ENSG00000084110	38.1399	2.33741	0.229817	10.1707	2.67908e-24	1.92974e-23
ENSG00000084112	2308.37	-0.142885	0.0526075	-2.71606	0.00660642	0.0113459
ENSG00000084207	11517.6	-0.0779405	0.0675021	-1.15464	0.248238	0.310409
ENSG00000084234	29301.9	-0.24849	0.0327423	-7.58926	3.21726e-14	1.40771e-13
ENSG00000084444	1541.96	-0.526518	0.0411714	-12.7885	1.90228e-37	2.17438e-36
ENSG00000084453	42.9856	0.0125139	0.231314	0.0540993	0.956856	0.965464
ENSG00000084463	4133.13	0.227827	0.0394738	5.7716	7.85241e-09	2.4314e-08
ENSG00000084623	5036.14	0.391417	0.0469443	8.3379	7.56208e-17	3.85766e-16
ENSG00000084628	501.674	0.439346	0.100697	4.36307	1.28251e-05	3.03035e-05
ENSG00000084636	8975.35	-0.745939	0.065593	-11.3722	5.74953e-30	5.11694e-29
ENSG00000084652	5940.54	0.959678	0.0354784	27.0496	3.85961e-161	5.80652e-159
ENSG00000084674	15.3926	-0.638492	0.38119	-1.67499	0.0939353	0.130764
ENSG00000084676	3400.54	-0.28658	0.0413292	-6.93407	4.0889e-12	1.57199e-11
ENSG00000084693	2119.24	-0.600327	0.0455177	-13.1889	1.01715e-39	1.2533e-38
ENSG00000084710	4129.63	0.0140619	0.0459708	0.305889	0.75969	0.802761
ENSG00000084731	5109.41	-0.119122	0.0477603	-2.49416	0.0126257	0.0207068
ENSG00000084733	8031.35	-0.125775	0.0374767	-3.35609	0.000790539	0.00154037
ENSG00000084734	140.001	0.155681	0.130996	1.18844	0.234658	0.295591
ENSG00000084754	7230.64	-0.349014	0.0327468	-10.658	1.60087e-26	1.25335e-25
ENSG00000084764	2429.73	-0.118321	0.0434835	-2.72105	0.00650756	0.0111892
ENSG00000084774	4889.78	-0.346311	0.0395643	-8.75311	2.07558e-18	1.13585e-17
ENSG00000085063	2847.31	0.2126	0.0568817	3.73757	0.000185807	0.000391267
ENSG00000085117	499.546	0.0600141	0.0799691	0.750465	0.452974	0.522282
ENSG00000085185	2468.05	0.0850789	0.0577214	1.47396	0.140493	0.187848
ENSG00000085224	10765.1	0.0849873	0.0496356	1.71222	0.0868553	0.12186
ENSG00000085231	608.291	-0.236713	0.0688656	-3.43732	0.000587507	0.00116454
ENSG00000085274	748.638	0.351218	0.0641408	5.47573	4.35705e-08	1.27717e-07
ENSG00000085365	3321.43	-0.412926	0.0507052	-8.14367	3.83477e-16	1.88063e-15
ENSG00000085377	1096.17	-0.312505	0.0494704	-6.31701	2.66672e-10	9.17286e-10
ENSG00000085382	1187	-0.621617	0.051755	-12.0108	3.11962e-33	3.12634e-32
ENSG00000085415	1147.79	0.649089	0.0552176	11.7551	6.64801e-32	6.37498e-31
ENSG00000085433	3369.03	0.0954457	0.0359383	2.65582	0.00791154	0.0134095
ENSG00000085449	2178.35	-0.278089	0.0531779	-5.22941	1.70055e-07	4.75668e-07
ENSG00000085465	453.069	1.73835	0.0878345	19.7912	3.54167e-87	1.4237e-85
ENSG00000085491	698.841	-0.35463	0.0668815	-5.30236	1.14315e-07	3.24234e-07
ENSG00000085511	1485.79	-0.310285	0.0524727	-5.91326	3.35403e-09	1.06897e-08
ENSG00000085514	212.253	0.538939	0.129505	4.16154	3.16106e-05	7.19695e-05
ENSG00000085552	1244.23	-0.114848	0.0516103	-2.22529	0.0260619	0.040501
ENSG00000085563	22.7901	0.725882	0.327549	2.2161	0.0266844	0.0413865
ENSG00000085644	1369	0.241831	0.0650497	3.71764	0.000201092	0.000421651
ENSG00000085662	3127.49	-0.124031	0.0468966	-2.64477	0.00817456	0.0138177
ENSG00000085719	4540.79	-0.364871	0.0451353	-8.08395	6.27026e-16	3.0459e-15
ENSG00000085721	2457.88	0.935138	0.0487879	19.1674	6.92851e-82	2.47261e-80
ENSG00000085733	11271.3	0.473042	0.0358362	13.2001	8.75935e-40	1.08516e-38
ENSG00000085741	129.66	-1.23495	0.127806	-9.66262	4.34599e-22	2.83386e-21
ENSG00000085760	1172.03	-0.624058	0.0492973	-12.6591	9.96829e-37	1.11556e-35
ENSG00000085788	2593.2	-0.634895	0.0477387	-13.2994	2.33403e-40	2.95416e-39
ENSG00000085831	97.1905	0.0518878	0.130133	0.398728	0.690094	0.741761
ENSG00000085832	5001.27	-0.294392	0.0395604	-7.44158	9.94886e-14	4.21794e-13
ENSG00000085840	298.375	0.236781	0.0881251	2.68687	0.00721244	0.0123102
ENSG00000085871	216.609	-0.186787	0.124588	-1.49924	0.133813	0.179974
ENSG00000085872	3199.65	0.786182	0.046348	16.9626	1.55349e-64	3.7783e-63
ENSG00000085978	1292.24	0.866865	0.0489706	17.7018	4.06389e-70	1.11464e-68
ENSG00000085982	2387.78	-0.0406176	0.0426094	-0.953256	0.34046	0.408917
ENSG00000085998	6059.09	-0.397847	0.0342545	-11.6145	3.48003e-31	3.24665e-30
ENSG00000085999	564.21	-0.169761	0.0731934	-2.31935	0.0203763	0.0322417
ENSG00000086015	3838.29	0.483069	0.0361388	13.3671	9.4201e-41	1.20504e-39
ENSG00000086061	12220.7	0.496379	0.0413731	11.9976	3.65704e-33	3.6489e-32
ENSG00000086062	1486.65	-0.274545	0.0700853	-3.91729	8.95483e-05	0.000194924
ENSG00000086065	2232.6	-0.930024	0.05481	-16.9682	1.41306e-64	3.44343e-63
ENSG00000086102	1946.08	0.452525	0.03774	11.9906	3.98049e-33	3.9622e-32
ENSG00000086159	53.2967	-0.17844	0.220877	-0.807871	0.419165	0.489159
ENSG00000086189	804.739	0.393047	0.0630408	6.23481	4.52339e-10	1.53058e-09
ENSG00000086200	814.118	-0.178677	0.0552848	-3.23194	0.00122951	0.00233258
ENSG00000086232	6546.13	-0.382227	0.0325701	-11.7355	8.37955e-32	8.01095e-31
ENSG00000086289	1850.26	-0.650416	0.0568085	-11.4493	2.37152e-30	2.1417e-29
ENSG00000086300	468.883	-0.507533	0.0872232	-5.81878	5.9278e-09	1.85329e-08
ENSG00000086475	3370.01	-0.619383	0.0402534	-15.3871	1.99802e-53	3.68293e-52
ENSG00000086504	2438.03	-0.332757	0.0684488	-4.8614	1.16558e-06	3.03934e-06
ENSG00000086506	67.8296	-0.772863	0.210597	-3.66987	0.000242676	0.000504073
ENSG00000086544	829.854	0.651712	0.0540228	12.0637	1.64318e-33	1.65996e-32
ENSG00000086570	5.85781	0.309465	0.679509	0.455425	0.648804	0.705285
ENSG00000086589	1720.86	-0.0825157	0.046189	-1.78648	0.0740218	0.105439
ENSG00000086598	7870.77	-0.137579	0.0477312	-2.88236	0.00394706	0.00700374
ENSG00000086619	341.659	-0.633278	0.0902453	-7.0173	2.26202e-12	8.81646e-12
ENSG00000086666	3750.22	0.0411646	0.0475112	0.866419	0.38626	0.455756
ENSG00000086696	124.055	-0.815812	0.232292	-3.51202	0.00044472	0.000894783
ENSG00000086712	1768.87	0.293628	0.0453749	6.47116	9.72552e-11	3.43373e-10
ENSG00000086717	23.5416	1.4443	0.298374	4.84055	1.29478e-06	3.35708e-06
ENSG00000086730	128.404	3.6246	0.165732	21.8703	4.98824e-106	2.89433e-104
ENSG00000086758	19699.2	-0.241804	0.047422	-5.09899	3.41472e-07	9.3292e-07
ENSG00000086827	686.669	-0.312246	0.0592422	-5.27066	1.3593e-07	3.83297e-07
ENSG00000086848	537.492	-0.178676	0.0718744	-2.48595	0.0129205	0.0211461
ENSG00000086967	22.1884	0.231091	0.390273	0.592126	0.553766	0.617798
ENSG00000086991	57.7914	-0.554508	0.188938	-2.93487	0.0033369	0.00598446
ENSG00000087008	971.135	-0.645225	0.0615864	-10.4767	1.10484e-25	8.41409e-25
ENSG00000087053	1944.69	0.137685	0.0443666	3.10334	0.00191347	0.00354449
ENSG00000087074	1857.02	0.830144	0.0546467	15.1911	4.04999e-52	7.22157e-51
ENSG00000087076	1765.2	0.0771455	0.0570913	1.35127	0.17661	0.230119
ENSG00000087077	4557.17	0.393667	0.0533432	7.3799	1.58409e-13	6.6342e-13
ENSG00000087085	1509.27	1.11613	0.0689081	16.1973	5.26615e-59	1.1222e-57
ENSG00000087086	25147.3	0.574171	0.0704518	8.14985	3.64369e-16	1.78972e-15
ENSG00000087087	8787.2	0.820338	0.034926	23.4879	5.42502e-122	4.20673e-120
ENSG00000087088	4711.67	-0.230045	0.0576321	-3.99161	6.56264e-05	0.00014486
ENSG00000087095	1191.97	0.275314	0.0566635	4.85876	1.18123e-06	3.07696e-06
ENSG00000087111	2248.06	-0.319642	0.0548713	-5.8253	5.701e-09	1.7846e-08
ENSG00000087116	933.361	-0.111684	0.0603154	-1.85166	0.0640748	0.0924119
ENSG00000087152	4806.21	0.407063	0.0388392	10.4807	1.05943e-25	8.07556e-25
ENSG00000087157	2174.01	0.1616	0.0406092	3.97941	6.9088e-05	0.000152073
ENSG00000087191	4560.77	0.574473	0.0364126	15.7768	4.49618e-56	8.89464e-55
ENSG00000087206	978.173	-0.513461	0.0602158	-8.52702	1.50171e-17	7.92461e-17
ENSG00000087237	13.6711	4.66972	0.71397	6.5405	6.13139e-11	2.19907e-10
ENSG00000087245	1946.15	-0.467563	0.0658136	-7.10436	1.2088e-12	4.79927e-12
ENSG00000087250	107.138	0.191136	0.189046	1.01105	0.311992	0.379092
ENSG00000087253	158.769	1.13794	0.13424	8.47692	2.31233e-17	1.21082e-16
ENSG00000087258	6463.98	-0.0135938	0.0465549	-0.291994	0.770291	0.812153
ENSG00000087263	1983.99	0.696069	0.0469669	14.8204	1.08096e-49	1.80332e-48
ENSG00000087266	4330.39	-0.0748014	0.0391978	-1.90831	0.0563517	0.0822125
ENSG00000087269	1707.93	0.436183	0.0500606	8.71309	2.9571e-18	1.60879e-17
ENSG00000087274	21173.3	-0.136959	0.0274466	-4.99003	6.03693e-07	1.61525e-06
ENSG00000087299	818.47	-0.0210984	0.0563049	-0.374717	0.707871	0.757434
ENSG00000087301	800.727	-1.10644	0.0724133	-15.2796	1.04661e-52	1.90129e-51
ENSG00000087302	3010.69	-0.22244	0.0429532	-5.17865	2.23494e-07	6.19694e-07
ENSG00000087303	149.913	-0.53057	0.143936	-3.68615	0.000227668	0.000474959
ENSG00000087338	950.268	-0.648828	0.0605377	-10.7178	8.40166e-27	6.65668e-26
ENSG00000087365	13159.8	0.000358275	0.0340442	0.0105238	0.991603	0.993224
ENSG00000087448	3045.66	-0.0391931	0.0433583	-0.903936	0.366029	0.435216
ENSG00000087460	95632	-0.564404	0.0460502	-12.2563	1.55491e-34	1.6257e-33
ENSG00000087470	4961.29	0.206191	0.0407577	5.05894	4.21593e-07	1.14349e-06
ENSG00000087494	42.7581	0.875593	0.216879	4.03724	5.40836e-05	0.000120194
ENSG00000087495	239.535	-0.0224101	0.117222	-0.191176	0.848387	0.879109
ENSG00000087502	1061.49	-0.464541	0.0577957	-8.03763	9.15917e-16	4.4058e-15
ENSG00000087510	803.381	-0.625758	0.0647528	-9.6638	4.2964e-22	2.80225e-21
ENSG00000087586	840.004	-0.550532	0.0663449	-8.29803	1.05849e-16	5.36267e-16
ENSG00000087589	26.832	2.01626	0.294533	6.84564	7.61365e-12	2.8782e-11
ENSG00000087842	931.467	-0.564125	0.062939	-8.96303	3.15866e-19	1.79828e-18
ENSG00000087884	436.79	-0.0779678	0.074097	-1.05224	0.29269	0.358902
ENSG00000087903	2055.54	-0.660369	0.0548754	-12.034	2.3558e-33	2.36748e-32
ENSG00000087995	1457.45	-0.0314647	0.0418543	-0.751766	0.452192	0.521523
ENSG00000088002	17.1164	-1.58499	0.41458	-3.82312	0.000131772	0.000281877
ENSG00000088035	472.467	-0.552323	0.0806674	-6.84692	7.5458e-12	2.85298e-11
ENSG00000088038	2875.54	0.0204262	0.0401959	0.508166	0.611337	0.671559
ENSG00000088053	8.82725	1.06821	0.61241	1.74427	0.0811117	0.114512
ENSG00000088179	1299.57	0.162486	0.0528943	3.07191	0.00212695	0.00391599
ENSG00000088205	3568.06	0.273709	0.0431202	6.34759	2.18717e-10	7.56581e-10
ENSG00000088247	12545.1	0.0374489	0.0394324	0.949698	0.342266	0.410865
ENSG00000088256	5170.97	-0.232717	0.059167	-3.93322	8.38138e-05	0.00018298
ENSG00000088280	4652.72	-0.392492	0.0387096	-10.1394	3.69416e-24	2.63671e-23
ENSG00000088298	1054.11	-0.798412	0.0635363	-12.5662	3.23816e-36	3.56509e-35
ENSG00000088305	521.27	0.12586	0.0856445	1.46956	0.141681	0.18926
ENSG00000088325	3446.37	-0.639746	0.0482738	-13.2525	4.36701e-40	5.47216e-39
ENSG00000088340	3625.89	-1.80991	0.0900642	-20.0958	8.02428e-90	3.48792e-88
ENSG00000088356	1770.75	0.174448	0.0676219	2.57976	0.00988684	0.0164884
ENSG00000088367	4318.77	-0.352429	0.039874	-8.83854	9.69742e-19	5.3926e-18
ENSG00000088386	17.4883	-1.04924	0.344635	-3.04449	0.00233073	0.00427052
ENSG00000088387	651.135	-0.196857	0.070417	-2.79559	0.00518057	0.00902486
ENSG00000088448	5615.32	0.894583	0.0539259	16.5891	8.35512e-62	1.90485e-60
ENSG00000088451	422.27	-0.423913	0.0841789	-5.03586	4.75713e-07	1.28514e-06
ENSG00000088538	3347.23	0.140301	0.0462242	3.03523	0.0024035	0.0043936
ENSG00000088543	1343.08	-0.309598	0.0562059	-5.50829	3.62342e-08	1.06811e-07
ENSG00000088682	1888.79	-0.269303	0.0525883	-5.12098	3.03956e-07	8.34236e-07
ENSG00000088727	631.249	0.175021	0.0581328	3.01071	0.00260635	0.00474404
ENSG00000088756	383.261	0.00450611	0.0823212	0.0547381	0.956347	0.965236
ENSG00000088766	84.8105	-0.639232	0.190291	-3.35923	0.000781612	0.00152463
ENSG00000088808	544.73	0.094643	0.0590165	1.60367	0.108787	0.149345
ENSG00000088812	4885.25	0.0763535	0.0399684	1.91035	0.0560887	0.0818716
ENSG00000088826	1292.37	1.04571	0.0692297	15.1049	1.50423e-51	2.63728e-50
ENSG00000088827	15.6043	1.6381	0.379079	4.32127	1.55134e-05	3.63547e-05
ENSG00000088832	3178.17	0.185163	0.0440661	4.20195	2.64631e-05	6.06458e-05
ENSG00000088833	3080.83	-0.0914602	0.0414046	-2.20894	0.0271787	0.0421038
ENSG00000088836	957.279	-0.437893	0.056143	-7.79961	6.20977e-15	2.83302e-14
ENSG00000088854	2483.76	0.161651	0.0624876	2.58694	0.00968335	0.0161662
ENSG00000088876	490.421	0.482178	0.0717744	6.71796	1.84287e-11	6.81589e-11
ENSG00000088881	1862.78	-0.551978	0.0541504	-10.1934	2.12176e-24	1.5327e-23
ENSG00000088882	4487.3	-0.835028	0.0522431	-15.9835	1.66506e-57	3.41216e-56
ENSG00000088888	7296.08	-0.0165739	0.0463438	-0.357629	0.720621	0.768524
ENSG00000088899	2520.34	-0.550284	0.0573936	-9.5879	8.98959e-22	5.77929e-21
ENSG00000088926	5.89327	0.915806	0.640795	1.42917	0.152955	0.202596
ENSG00000088930	3508.98	0.0207841	0.0383288	0.542259	0.58764	0.649779
ENSG00000088970	244.585	-0.122837	0.0939276	-1.30778	0.190948	0.246588
ENSG00000088986	5642.53	0.195707	0.0412845	4.74045	2.1324e-06	5.42306e-06
ENSG00000088992	9895.9	0.176199	0.0703469	2.50472	0.012255	0.0201343
ENSG00000089006	3053.5	0.0356128	0.0392405	0.907551	0.364115	0.433315
ENSG00000089009	19749.8	-0.125775	0.0445933	-2.82048	0.00479514	0.008393
ENSG00000089022	2104.89	0.0989763	0.0439069	2.25423	0.0241817	0.0377918
ENSG00000089041	136.566	-0.435098	0.126007	-3.45297	0.000554454	0.00110241
ENSG00000089048	1777.43	-0.036419	0.0549017	-0.663349	0.507107	0.573976
ENSG00000089050	1470.27	-0.81273	0.04188	-19.4061	6.84846e-84	2.56807e-82
ENSG00000089053	4783.88	0.00578584	0.0293093	0.197407	0.843509	0.875174
ENSG00000089057	4920.22	-0.793573	0.0387878	-20.4594	4.95706e-93	2.31489e-91
ENSG00000089060	706.295	0.0448495	0.0666003	0.673413	0.500685	0.568141
ENSG00000089063	3000.54	-0.159607	0.0437502	-3.64815	0.000264137	0.000545872
ENSG00000089091	625.199	-0.52169	0.0807479	-6.46072	1.04204e-10	3.67236e-10
ENSG00000089094	2060	-0.152849	0.0456918	-3.34521	0.000822208	0.00159885
ENSG00000089101	196.389	-0.543927	0.127518	-4.26549	1.99467e-05	4.62947e-05
ENSG00000089116	168.81	0.215204	0.141	1.52628	0.126941	0.171641
ENSG00000089123	604.421	-0.553425	0.0633484	-8.73621	2.41063e-18	1.31519e-17
ENSG00000089127	313.614	0.700202	0.182805	3.83033	0.00012797	0.00027414
ENSG00000089154	7544.26	1.06204	0.0418174	25.3971	2.71689e-142	3.00701e-140
ENSG00000089157	27675.8	0.18235	0.054893	3.32191	0.000894035	0.00172862
ENSG00000089159	4433.62	0.542637	0.039852	13.6163	3.20304e-42	4.28504e-41
ENSG00000089163	61.6548	-0.105541	0.183753	-0.574362	0.565723	0.629182
ENSG00000089169	227.451	0.722047	0.0992491	7.27509	3.46184e-13	1.42349e-12
ENSG00000089177	688.861	-0.552144	0.0578441	-9.54538	1.35611e-21	8.66726e-21
ENSG00000089195	613.506	0.447212	0.0698223	6.40499	1.50375e-10	5.24943e-10
ENSG00000089199	454.389	0.610745	0.0854888	7.14416	9.05495e-13	3.62141e-12
ENSG00000089220	10796.6	0.00172024	0.0470234	0.0365827	0.970818	0.976727
ENSG00000089234	1197.55	0.00571783	0.0458764	0.124635	0.900812	0.921267
ENSG00000089248	5779.39	-0.112517	0.0571521	-1.96873	0.0489839	0.0723627
ENSG00000089250	20.3106	-0.0454853	0.445839	-0.102022	0.918739	0.935356
ENSG00000089280	21174.3	-0.256187	0.0321314	-7.97309	1.54759e-15	7.35838e-15
ENSG00000089289	1314.29	-0.054482	0.0528184	-1.0315	0.302308	0.369218
ENSG00000089327	19.9638	0.556412	0.315735	1.76228	0.0780224	0.110585
ENSG00000089335	2372.71	0.207282	0.0506618	4.09148	4.28625e-05	9.62788e-05
ENSG00000089351	4074.51	0.106057	0.0438655	2.41778	0.0156157	0.0252091
ENSG00000089472	3697.85	-1.11397	0.0362665	-30.7161	3.47381e-207	1.21217e-204
ENSG00000089486	3563.07	-0.326173	0.0495353	-6.58465	4.55944e-11	1.64727e-10
ENSG00000089505	48.1809	0.015486	0.193931	0.0798531	0.936354	0.949544
ENSG00000089558	23.5973	0.25415	0.354685	0.716551	0.473651	0.54224
ENSG00000089597	18388.2	-0.176857	0.0428957	-4.12294	3.74065e-05	8.44993e-05
ENSG00000089639	1108.08	0.209252	0.0600618	3.48395	0.000494072	0.000988459
ENSG00000089682	1171.28	0.0532052	0.0602001	0.883806	0.376801	0.445871
ENSG00000089685	2033.63	-0.924616	0.076708	-12.0537	1.85428e-33	1.86946e-32
ENSG00000089692	102.667	0.866992	0.154358	5.61677	1.94565e-08	5.85e-08
ENSG00000089693	9992.96	0.0272133	0.0551068	0.493829	0.621427	0.68059
ENSG00000089723	424.159	-1.26607	0.0749767	-16.8861	5.69221e-64	1.36853e-62
ENSG00000089737	11509.3	0.0637096	0.0282662	2.25392	0.0242012	0.03782
ENSG00000089775	1031.35	0.0395351	0.0647274	0.610794	0.541336	0.606165
ENSG00000089818	1505	0.312134	0.0540869	5.77098	7.88106e-09	2.43997e-08
ENSG00000089820	199.917	0.402911	0.112714	3.57463	0.000350724	0.000714356
ENSG00000089847	168.291	0.658733	0.13131	5.01661	5.25916e-07	1.41423e-06
ENSG00000089876	1818.85	-0.0333572	0.0454766	-0.733502	0.463252	0.53222
ENSG00000089902	2016.63	0.260379	0.0415972	6.25954	3.86119e-10	1.3127e-09
ENSG00000089916	3636.5	0.270263	0.0537211	5.03086	4.88293e-07	1.317e-06
ENSG00000090006	2370.11	-0.513839	0.0656922	-7.82192	5.20247e-15	2.38647e-14
ENSG00000090013	793.017	-0.072474	0.0949025	-0.763668	0.445065	0.514698
ENSG00000090020	1675.57	0.227288	0.0547959	4.1479	3.35541e-05	7.61666e-05
ENSG00000090054	3096.58	-0.262773	0.0436913	-6.01431	1.80656e-09	5.86256e-09
ENSG00000090060	8834.1	-0.214094	0.0464209	-4.61202	3.98778e-06	9.88446e-06
ENSG00000090061	2522.68	0.583396	0.0364831	15.9909	1.47943e-57	3.04166e-56
ENSG00000090097	2601.09	0.23879	0.0511652	4.66704	3.05576e-06	7.65661e-06
ENSG00000090104	46.2391	-1.57561	0.255501	-6.16674	6.97114e-10	2.33213e-09
ENSG00000090238	1122.02	0.144158	0.0614549	2.34576	0.0189884	0.0302226
ENSG00000090263	1252.1	0.444616	0.0632403	7.03058	2.05674e-12	8.03381e-12
ENSG00000090266	2067.18	0.0183134	0.0593243	0.3087	0.75755	0.801106
ENSG00000090273	6934.29	-0.00877927	0.0440252	-0.199415	0.841938	0.873868
ENSG00000090316	3935.22	0.517065	0.0453025	11.4136	3.57564e-30	3.21181e-29
ENSG00000090339	739.259	1.76196	0.25263	6.97445	3.07061e-12	1.18906e-11
ENSG00000090372	7353.83	0.0379067	0.0465488	0.814345	0.415448	0.485407
ENSG00000090376	15.8274	1.9527	0.392006	4.98129	6.3162e-07	1.68674e-06
ENSG00000090382	2.68604	1.87582	0.959851	1.95428	0.0506682	0.0746446
ENSG00000090432	2213.23	0.0987184	0.06218	1.58762	0.112372	0.153729
ENSG00000090447	297.86	0.42148	0.0923787	4.56252	5.05423e-06	1.23994e-05
ENSG00000090470	1055.91	0.166627	0.0506444	3.29014	0.00100138	0.00192316
ENSG00000090487	2798.32	-0.354116	0.0463314	-7.6431	2.12054e-14	9.38627e-14
ENSG00000090512	12.8029	4.06016	0.846937	4.79393	1.63544e-06	4.19702e-06
ENSG00000090520	2095.8	0.0544838	0.0440252	1.23756	0.215879	0.274787
ENSG00000090530	589.435	-0.298408	0.107891	-2.76584	0.00567772	0.00984315
ENSG00000090534	44.9547	0.831169	0.215989	3.8482	0.000118987	0.000255683
ENSG00000090539	975.117	-0.0385911	0.0706693	-0.54608	0.585011	0.64728
ENSG00000090554	22.2282	1.42103	0.337818	4.20649	2.59366e-05	5.95042e-05
ENSG00000090565	16657.8	-0.305733	0.0404609	-7.55625	4.14857e-14	1.80233e-13
ENSG00000090581	4536.96	-0.637714	0.0481999	-13.2306	5.84201e-40	7.28771e-39
ENSG00000090612	1183.82	0.416634	0.0608382	6.84822	7.4772e-12	2.8279e-11
ENSG00000090615	6729.94	1.0104	0.0503868	20.0529	1.90469e-89	8.15222e-88
ENSG00000090621	3469.83	0.167193	0.035548	4.7033	2.55994e-06	6.46066e-06
ENSG00000090661	1546.35	-0.503512	0.0516288	-9.75255	1.799e-22	1.1935e-21
ENSG00000090674	1072.21	0.102344	0.0626691	1.63309	0.102451	0.141512
ENSG00000090686	3750.66	-0.193125	0.0416132	-4.64094	3.46827e-06	8.6428e-06
ENSG00000090776	2920.13	-0.0915998	0.0610108	-1.50137	0.13326	0.179293
ENSG00000090857	4957.45	0.0168787	0.0453329	0.372329	0.709648	0.758883
ENSG00000090861	9734.72	-0.303852	0.0367541	-8.26715	1.37196e-16	6.90487e-16
ENSG00000090863	17296.7	-0.00675443	0.0300727	-0.224603	0.822288	0.856693
ENSG00000090889	1537.17	-0.922926	0.0644965	-14.3097	1.90334e-46	2.91939e-45
ENSG00000090905	6413.68	0.264283	0.0519646	5.08583	3.66015e-07	9.97046e-07
ENSG00000090924	5463.9	0.674416	0.041548	16.2322	2.9852e-59	6.38844e-58
ENSG00000090932	174.11	0.494042	0.149924	3.29529	0.000983194	0.00189039
ENSG00000090971	3931.34	-0.474394	0.103891	-4.56626	4.96492e-06	1.21887e-05
ENSG00000090975	3210.27	0.84528	0.0570841	14.8076	1.30815e-49	2.17656e-48
ENSG00000090989	2075.69	-0.471844	0.0507266	-9.30171	1.38209e-20	8.41174e-20
ENSG00000091009	996.728	0.590283	0.0726254	8.12778	4.37218e-16	2.13834e-15
ENSG00000091010	17.1593	1.40396	0.321279	4.3699	1.24302e-05	2.94038e-05
ENSG00000091039	3887.04	-0.0130661	0.0514479	-0.253967	0.799521	0.837803
ENSG00000091073	310.785	0.72428	0.0868388	8.34051	7.39729e-17	3.77589e-16
ENSG00000091127	671.258	1.26443	0.0685674	18.4406	6.20128e-76	1.95976e-74
ENSG00000091128	68.8921	2.37479	0.238617	9.95231	2.46391e-23	1.70486e-22
ENSG00000091129	14648.1	0.481847	0.0595941	8.08548	6.1919e-16	3.00842e-15
ENSG00000091136	2550.35	1.28997	0.0704422	18.3125	6.58053e-75	2.02361e-73
ENSG00000091137	17.5453	-0.375543	0.320752	-1.17082	0.241671	0.303253
ENSG00000091140	3212.73	0.00867787	0.0424903	0.204232	0.838172	0.870463
ENSG00000091157	1424.33	0.252347	0.0491474	5.1345	2.82888e-07	7.78709e-07
ENSG00000091164	2416.86	0.192476	0.039493	4.87367	1.09546e-06	2.86364e-06
ENSG00000091181	15.2386	0.473596	0.358467	1.32117	0.186445	0.241418
ENSG00000091262	202.615	-1.49901	0.113535	-13.2031	8.41478e-40	1.0435e-38
ENSG00000091317	2142.77	-0.206761	0.0520261	-3.97418	7.0623e-05	0.000155289
ENSG00000091409	5976.72	-1.0766	0.0406005	-26.5169	6.18751e-155	8.63638e-153
ENSG00000091428	81.9527	0.603842	0.14371	4.20181	2.64793e-05	6.06773e-05
ENSG00000091436	1986.84	-0.334553	0.0545476	-6.13324	8.61057e-10	2.86343e-09
ENSG00000091483	2172.08	0.456426	0.0461776	9.88414	4.87738e-23	3.32445e-22
ENSG00000091490	1436.38	0.402437	0.0780942	5.15323	2.56038e-07	7.06889e-07
ENSG00000091513	150.497	-1.30051	0.123805	-10.5044	8.24185e-26	6.31113e-25
ENSG00000091527	5675.93	0.139746	0.0381905	3.65918	0.000253022	0.000524455
ENSG00000091536	194.262	2.53561	0.131285	19.3137	4.1162e-83	1.51636e-81
ENSG00000091542	3617.27	0.133398	0.0475137	2.80758	0.00499153	0.00871126
ENSG00000091583	42.7905	-1.48143	0.293811	-5.04214	4.60353e-07	1.24458e-06
ENSG00000091592	47.5728	0.998308	0.21243	4.69947	2.60841e-06	6.5777e-06
ENSG00000091622	1101.38	0.312438	0.0532357	5.86895	4.38562e-09	1.38684e-08
ENSG00000091640	1665.61	0.0473735	0.0606268	0.781395	0.43457	0.504
ENSG00000091651	1095.78	-0.371345	0.0608054	-6.1071	1.01455e-09	3.35521e-09
ENSG00000091656	2011.74	0.288845	0.0631302	4.57538	4.75357e-06	1.17007e-05
ENSG00000091664	134.657	0.724496	0.133339	5.4335	5.52584e-08	1.60815e-07
ENSG00000091732	936.886	-0.362821	0.0565008	-6.42151	1.3493e-10	4.72341e-10
ENSG00000091831	12.5432	0.725045	0.423264	1.71299	0.0867148	0.121684
ENSG00000091844	1026.11	1.45125	0.0694621	20.8927	6.23689e-97	3.09064e-95
ENSG00000091879	37.5171	2.96891	0.271324	10.9423	7.23476e-28	5.98308e-27
ENSG00000091947	1078.99	0.859871	0.0654279	13.1423	1.88492e-39	2.29775e-38
ENSG00000091972	1120.14	-0.549731	0.0611468	-8.99035	2.46444e-19	1.40944e-18
ENSG00000091986	7061.85	-0.296045	0.0388859	-7.61316	2.67467e-14	1.17727e-13
ENSG00000092010	2959.96	-0.102016	0.062645	-1.62847	0.103425	0.142733
ENSG00000092020	965.612	-0.241514	0.0630066	-3.83316	0.000126509	0.000271196
ENSG00000092036	199.298	-0.993988	0.114554	-8.67701	4.06296e-18	2.19428e-17
ENSG00000092051	4471.62	-0.306222	0.0451046	-6.78914	1.12802e-11	4.2211e-11
ENSG00000092054	521.698	0.265266	0.0799249	3.31895	0.000903573	0.00174569
ENSG00000092068	3904.99	-0.801465	0.0491644	-16.3017	9.59228e-60	2.0722e-58
ENSG00000092094	2136.28	-0.431466	0.0468984	-9.20002	3.57887e-20	2.13323e-19
ENSG00000092096	19755.9	-0.710841	0.0637243	-11.1549	6.77401e-29	5.81648e-28
ENSG00000092098	77.8424	0.555729	0.167809	3.31168	0.000927388	0.00178871
ENSG00000092108	2274.37	-0.0407467	0.0415899	-0.979725	0.327222	0.395084
ENSG00000092140	1627.83	0.0120875	0.0567451	0.213014	0.831316	0.864593
ENSG00000092148	7583.27	0.55666	0.0450391	12.3595	4.32933e-35	4.62458e-34
ENSG00000092199	17211.1	0.614709	0.0379558	16.1954	5.43499e-59	1.15719e-57
ENSG00000092200	5.19791	-0.635985	0.811371	-0.78384	0.433134	0.502566
ENSG00000092201	8825.79	-0.00939614	0.0309396	-0.303693	0.761362	0.804393
ENSG00000092203	3279.65	0.0400049	0.0333865	1.19823	0.230826	0.291538
ENSG00000092208	491.419	-0.101258	0.070565	-1.43496	0.151299	0.200646
ENSG00000092295	136.7	1.00907	0.133796	7.54183	4.63409e-14	2.00632e-13
ENSG00000092330	1324.93	0.396554	0.0614091	6.45757	1.06396e-10	3.74751e-10
ENSG00000092421	14273.1	0.0445349	0.0333079	1.33707	0.181201	0.235326
ENSG00000092439	2578.36	0.170294	0.0563485	3.02216	0.00250981	0.0045766
ENSG00000092445	2440.55	-0.931674	0.0570799	-16.3223	6.85166e-60	1.48782e-58
ENSG00000092470	629.355	-0.373367	0.0710946	-5.2517	1.50705e-07	4.23431e-07
ENSG00000092529	122.069	0.943886	0.153911	6.13269	8.64065e-10	2.87267e-09
ENSG00000092531	1551.31	-0.217688	0.0564872	-3.85377	0.000116315	0.000250218
ENSG00000092607	57.7498	-0.147612	0.194415	-0.759263	0.447695	0.517216
ENSG00000092621	8564.29	-0.568343	0.0547351	-10.3835	2.94727e-25	2.20773e-24
ENSG00000092758	8210.8	1.41455	0.0819845	17.2539	1.04554e-66	2.65068e-65
ENSG00000092820	16431.4	-0.813454	0.0412491	-19.7205	1.43797e-86	5.70736e-85
ENSG00000092841	10147.2	-0.506546	0.0978415	-5.17721	2.25227e-07	6.24296e-07
ENSG00000092847	4773.47	-0.140312	0.0434714	-3.22769	0.00124795	0.00236541
ENSG00000092850	666.542	-0.567859	0.0745504	-7.61712	2.594e-14	1.14296e-13
ENSG00000092853	862.315	-0.336178	0.0566243	-5.93699	2.903e-09	9.2828e-09
ENSG00000092871	511.724	0.277148	0.0664159	4.17292	3.00722e-05	6.85975e-05
ENSG00000092929	167.596	0.420725	0.144878	2.90401	0.00368421	0.00656097
ENSG00000092931	742.688	-0.336648	0.056201	-5.99007	2.09747e-09	6.77686e-09
ENSG00000092964	26326.4	-0.645307	0.0375737	-17.1744	4.12581e-66	1.03301e-64
ENSG00000092969	1073	-0.394935	0.050728	-7.78535	6.9521e-15	3.16192e-14
ENSG00000092978	1248.1	0.433068	0.0484482	8.93879	3.93463e-19	2.22894e-18
ENSG00000093000	3378.75	0.328453	0.0402218	8.16602	3.18718e-16	1.56948e-15
ENSG00000093009	423.389	-0.410068	0.0729031	-5.62484	1.8568e-08	5.59154e-08
ENSG00000093010	2342.62	-0.615524	0.0701019	-8.78041	1.62874e-18	8.95221e-18
ENSG00000093072	153.09	-0.18627	0.119666	-1.55659	0.119569	0.162566
ENSG00000093100	11.6994	1.46683	0.435728	3.36639	0.000761591	0.00148673
ENSG00000093144	2166.56	0.100737	0.0494954	2.03529	0.0418221	0.062585
ENSG00000093167	2680.44	0.376858	0.0356272	10.5778	3.77645e-26	2.92477e-25
ENSG00000093183	4166.69	-0.376253	0.0375271	-10.0262	1.16955e-23	8.19859e-23
ENSG00000093217	194.143	-0.142926	0.090161	-1.58523	0.112913	0.15436
ENSG00000094631	6306	-0.40051	0.0359568	-11.1386	8.13498e-29	6.95181e-28
ENSG00000094804	948.1	0.313638	0.0659139	4.7583	1.95234e-06	4.98128e-06
ENSG00000094841	625.304	-0.25197	0.0750303	-3.35824	0.000784391	0.00152954
ENSG00000094880	1520.74	-0.497301	0.0441703	-11.2587	2.09782e-29	1.83388e-28
ENSG00000094914	2355.74	-0.0557369	0.0440892	-1.26418	0.206164	0.263976
ENSG00000094916	14556.9	-0.00451754	0.0505473	-0.0893725	0.928786	0.943278
ENSG00000094975	3776	0.0236616	0.0421335	0.561587	0.574398	0.637109
ENSG00000095002	2335.38	-0.542882	0.0385322	-14.0891	4.43401e-45	6.56841e-44
ENSG00000095015	377.73	0.679808	0.0949555	7.15923	8.11338e-13	3.2552e-12
ENSG00000095059	241.406	0.539777	0.111169	4.85545	1.20115e-06	3.12689e-06
ENSG00000095066	1466.7	-0.0670533	0.0564828	-1.18714	0.235171	0.296206
ENSG00000095139	9202.77	0.609144	0.0373386	16.314	7.84204e-60	1.69555e-58
ENSG00000095203	569.617	0.0766266	0.0659573	1.16176	0.245333	0.307219
ENSG00000095209	564.317	-0.547835	0.0700713	-7.81825	5.35642e-15	2.45365e-14
ENSG00000095261	1295.53	-0.126715	0.0479397	-2.64322	0.00821218	0.0138742
ENSG00000095303	598.661	1.52299	0.0691762	22.0161	2.01963e-107	1.19955e-105
ENSG00000095319	3462.06	0.243303	0.0395578	6.15056	7.72102e-10	2.57682e-09
ENSG00000095321	3127.69	-0.36561	0.0588424	-6.21337	5.18586e-10	1.74885e-09
ENSG00000095370	186.424	0.30762	0.134455	2.2879	0.0221435	0.0348282
ENSG00000095380	968.854	0.249752	0.0696865	3.58393	0.000338462	0.000690893
ENSG00000095383	104.264	-0.258892	0.129719	-1.9958	0.0459559	0.0682869
ENSG00000095397	2110.98	-0.16787	0.0551613	-3.04325	0.00234039	0.00428665
ENSG00000095485	1088.02	0.3512	0.049194	7.13907	9.39632e-13	3.75375e-12
ENSG00000095539	1825.16	-0.237548	0.0475613	-4.99456	5.89702e-07	1.57933e-06
ENSG00000095564	4288.87	-0.0836375	0.0466297	-1.79365	0.0728683	0.10396
ENSG00000095574	848.99	-0.10621	0.0582409	-1.82363	0.0682073	0.0978254
ENSG00000095587	464.672	1.23602	0.0814673	15.172	5.42328e-52	9.60891e-51
ENSG00000095596	30.1477	-2.58429	0.358543	-7.20777	5.68763e-13	2.30663e-12
ENSG00000095637	14479.4	-0.123982	0.035426	-3.49976	0.00046568	0.00093523
ENSG00000095713	298.416	0.526293	0.105082	5.00843	5.48765e-07	1.47409e-06
ENSG00000095739	3236.89	-0.0665047	0.0525659	-1.26517	0.205811	0.263561
ENSG00000095752	3655.21	3.14309	0.192479	16.3295	6.08384e-60	1.32338e-58
ENSG00000095777	254.7	-0.817237	0.0873217	-9.35892	8.05553e-21	4.96656e-20
ENSG00000095787	7912.79	0.39431	0.0292383	13.4861	1.88847e-41	2.46856e-40
ENSG00000095794	2287.44	0.553133	0.055969	9.88284	4.94128e-23	3.36709e-22
ENSG00000095906	2068.15	-0.161673	0.0785303	-2.05874	0.0395193	0.0594398
ENSG00000095932	6.0644	7.1674	0.944572	7.58798	3.24927e-14	1.42121e-13
ENSG00000095951	2384.98	0.0857575	0.0498009	1.72201	0.085068	0.119613
ENSG00000096060	495.085	-0.0979706	0.0698534	-1.40252	0.16076	0.21184
ENSG00000096063	2043.07	0.0211536	0.0490116	0.431604	0.66603	0.720687
ENSG00000096070	2480.85	0.545615	0.0449826	12.1295	7.37292e-34	7.52385e-33
ENSG00000096080	747.419	0.000807944	0.0743118	0.0108724	0.991325	0.992985
ENSG00000096092	1445.18	-0.643074	0.0543462	-11.8329	2.63813e-32	2.56801e-31
ENSG00000096093	2933.29	-0.601512	0.0484856	-12.406	2.42508e-35	2.60375e-34
ENSG00000096384	42522.1	0.346451	0.0325303	10.6501	1.74159e-26	1.36141e-25
ENSG00000096401	2899.47	-0.0111796	0.0386319	-0.289388	0.772284	0.81405
ENSG00000096433	285.137	-0.0224322	0.0869638	-0.257948	0.796447	0.835488
ENSG00000096654	479.176	-0.0135253	0.0678653	-0.199297	0.842031	0.873928
ENSG00000096696	35.9943	0.328151	0.269295	1.21856	0.223013	0.282792
ENSG00000096717	1159.75	1.25027	0.056298	22.2081	2.86655e-109	1.77825e-107
ENSG00000096746	8397.95	0.525353	0.0395985	13.267	3.59738e-40	4.52355e-39
ENSG00000096872	879.606	-0.352308	0.0589656	-5.9748	2.30368e-09	7.42115e-09
ENSG00000096968	814.933	0.5301	0.0556585	9.52416	1.66387e-21	1.05804e-20
ENSG00000097007	8726.06	0.0202306	0.0431106	0.469272	0.638875	0.69627
ENSG00000097021	3826.51	0.163774	0.0599635	2.73123	0.00630993	0.0108739
ENSG00000097033	6740.2	-0.260691	0.0367635	-7.09102	1.33124e-12	5.26625e-12
ENSG00000097046	1002.34	-0.305617	0.0555454	-5.50212	3.75254e-08	1.10462e-07
ENSG00000097096	129.677	0.522759	0.120334	4.34424	1.3976e-05	3.28931e-05
ENSG00000099139	1579.73	0.215691	0.0475594	4.5352	5.75501e-06	1.40541e-05
ENSG00000099194	57374.3	-1.11365	0.0403166	-27.6227	5.94663e-168	1.00271e-165
ENSG00000099203	1167.85	-0.545119	0.0699325	-7.79493	6.44424e-15	2.93732e-14
ENSG00000099204	4747.24	-0.241776	0.0425989	-5.67565	1.38161e-08	4.20391e-08
ENSG00000099219	601.267	-0.857648	0.0752107	-11.4033	4.02688e-30	3.61068e-29
ENSG00000099246	6226.97	-0.201109	0.0451023	-4.45896	8.23598e-06	1.98447e-05
ENSG00000099250	1836.04	1.33109	0.0596328	22.3214	2.29152e-110	1.44654e-108
ENSG00000099256	1334.99	-0.38579	0.0598932	-6.4413	1.18454e-10	4.15996e-10
ENSG00000099260	389.823	-0.406321	0.0802991	-5.06009	4.19067e-07	1.137e-06
ENSG00000099282	136.278	0.453271	0.127093	3.56646	0.000361839	0.000735803
ENSG00000099284	2143.54	-0.509615	0.0492626	-10.3449	4.41499e-25	3.28173e-24
ENSG00000099290	3447.8	0.223792	0.046923	4.76934	1.8483e-06	4.72302e-06
ENSG00000099308	2084.5	-0.612888	0.0555962	-11.0239	2.93021e-28	2.45396e-27
ENSG00000099326	2102.68	0.159323	0.0801092	1.98882	0.0467215	0.0692893
ENSG00000099330	413.499	0.0597074	0.0981006	0.608634	0.542767	0.607388
ENSG00000099331	6009.69	0.265656	0.0480923	5.52388	3.31596e-08	9.79844e-08
ENSG00000099337	52.141	3.00173	0.234699	12.7897	1.87176e-37	2.14047e-36
ENSG00000099338	232.284	0.646816	0.123902	5.22038	1.78555e-07	4.98778e-07
ENSG00000099341	4400.78	0.12862	0.0508956	2.52714	0.0114995	0.018985
ENSG00000099364	2478.65	0.109381	0.0682979	1.60153	0.10926	0.149872
ENSG00000099365	1494.4	0.0877227	0.0528509	1.65982	0.0969516	0.134612
ENSG00000099377	358.478	0.413256	0.0860612	4.80189	1.57173e-06	4.04013e-06
ENSG00000099381	2947.67	1.06219	0.0486285	21.843	9.05637e-106	5.24268e-104
ENSG00000099385	1137.21	-0.63094	0.065496	-9.63325	5.78673e-22	3.75189e-21
ENSG00000099617	464.601	-0.272447	0.0809476	-3.36572	0.000763428	0.0014902
ENSG00000099622	18118.3	-0.0899922	0.038691	-2.32592	0.0200228	0.0317343
ENSG00000099624	1933.4	-0.213175	0.0797508	-2.67301	0.00751742	0.0127864
ENSG00000099625	3155.18	1.09496	0.0907686	12.0632	1.65277e-33	1.66831e-32
ENSG00000099769	33.4604	1.01585	0.277834	3.65633	0.000255851	0.000529707
ENSG00000099783	12587.8	0.223532	0.0379492	5.89029	3.85523e-09	1.22451e-08
ENSG00000099785	1571.09	-0.750898	0.0751873	-9.98704	1.73698e-23	1.21054e-22
ENSG00000099795	1404.14	-0.678562	0.0902962	-7.51484	5.69803e-14	2.45091e-13
ENSG00000099797	5311.79	-0.364752	0.0677009	-5.38769	7.13682e-08	2.0598e-07
ENSG00000099800	1755.31	-0.378683	0.067654	-5.59735	2.17659e-08	6.5155e-08
ENSG00000099804	2648.69	0.0163053	0.0632108	0.257951	0.796444	0.835488
ENSG00000099810	1505.45	0.358606	0.0533758	6.7185	1.83602e-11	6.79354e-11
ENSG00000099812	25.6608	1.58524	0.342289	4.63131	3.63364e-06	9.03699e-06
ENSG00000099814	4794.7	0.0749398	0.0541262	1.38454	0.166193	0.218016
ENSG00000099817	5075.1	-0.159324	0.0602797	-2.64307	0.00821577	0.0138784
ENSG00000099821	3461.15	0.652455	0.0607005	10.7488	6.00643e-27	4.78458e-26
ENSG00000099822	183.186	1.2363	0.11322	10.9195	9.30298e-28	7.64566e-27
ENSG00000099834	6.22899	4.56693	0.711503	6.41871	1.37437e-10	4.80715e-10
ENSG00000099840	442.643	-0.252205	0.0969875	-2.60038	0.00931198	0.0155978
ENSG00000099849	254.704	-1.20227	0.107867	-11.1459	7.50209e-29	6.43066e-28
ENSG00000099860	504.076	0.685717	0.144714	4.73842	2.15393e-06	5.4745e-06
ENSG00000099864	6930.5	-0.895483	0.0607532	-14.7397	3.58442e-49	5.90912e-48
ENSG00000099866	58.8995	-0.0661657	0.182183	-0.363182	0.716469	0.764745
ENSG00000099875	5995.16	0.613103	0.0447119	13.7123	8.57159e-43	1.17103e-41
ENSG00000099889	11236.8	-1.26462	0.0528205	-23.9418	1.12378e-126	9.47448e-125
ENSG00000099899	1756.61	0.141814	0.0605057	2.34381	0.0190877	0.0303729
ENSG00000099901	3116.45	0.349572	0.0573385	6.09663	1.08327e-09	3.57448e-09
ENSG00000099904	3613.73	-0.104392	0.0606252	-1.72192	0.0850831	0.119628
ENSG00000099910	1801.84	0.230028	0.0493116	4.66478	3.08942e-06	7.73832e-06
ENSG00000099917	4376.64	0.645377	0.0438774	14.7086	5.67466e-49	9.3305e-48
ENSG00000099940	2712.85	-0.350478	0.0381216	-9.19369	3.79591e-20	2.26045e-19
ENSG00000099942	7354.01	-0.0901302	0.0322855	-2.79166	0.00524381	0.00913026
ENSG00000099949	1164.38	-0.0728385	0.0678969	-1.07278	0.283369	0.348886
ENSG00000099953	434.238	0.0296402	0.0895025	0.331166	0.740519	0.786306
ENSG00000099954	2283.53	0.270884	0.0628207	4.31202	1.61768e-05	3.78282e-05
ENSG00000099956	4217.67	-0.47116	0.0575092	-8.19278	2.55261e-16	1.26518e-15
ENSG00000099957	125.139	0.319932	0.145862	2.19339	0.0282796	0.0436772
ENSG00000099958	131.27	0.348977	0.161533	2.16041	0.030741	0.047183
ENSG00000099968	3369.04	0.330947	0.0381117	8.68361	3.83406e-18	2.07377e-17
ENSG00000099974	6.51624	-0.744481	0.51652	-1.44134	0.149488	0.198475
ENSG00000099977	139.006	-0.0261043	0.137399	-0.189989	0.849318	0.879747
ENSG00000099985	14.0134	4.81096	0.774346	6.21293	5.20043e-10	1.75353e-09
ENSG00000099991	5840.08	-0.483917	0.0420477	-11.5088	1.19185e-30	1.08729e-29
ENSG00000099992	380.129	1.58834	0.0929037	17.0967	1.57173e-65	3.88662e-64
ENSG00000099994	60.1527	1.55524	0.189491	8.20746	2.25911e-16	1.12303e-15
ENSG00000099995	5221.33	0.761673	0.0407025	18.7132	3.86437e-78	1.28254e-76
ENSG00000099998	34.51	4.06445	0.440553	9.22579	2.81468e-20	1.68612e-19
ENSG00000099999	1997.44	0.189011	0.0632476	2.98843	0.00280415	0.00508381
ENSG00000100003	1323.34	0.735006	0.0680059	10.808	3.15604e-27	2.5406e-26
ENSG00000100014	2016.74	-0.357643	0.0475299	-7.52459	5.28841e-14	2.27939e-13
ENSG00000100023	2901.6	-0.110752	0.0477122	-2.32124	0.0202737	0.0320916
ENSG00000100024	10.7222	-0.454843	0.551822	-0.824256	0.409794	0.479737
ENSG00000100027	651.232	-0.918575	0.0656918	-13.9831	1.97706e-44	2.88453e-43
ENSG00000100028	1866.21	0.622434	0.0449853	13.8364	1.53749e-43	2.16767e-42
ENSG00000100029	3163.23	0.279315	0.0611969	4.5642	5.01402e-06	1.23044e-05
ENSG00000100030	11045.7	-0.21831	0.0363263	-6.00971	1.85854e-09	6.02503e-09
ENSG00000100031	15.3888	1.26162	0.392855	3.21142	0.00132079	0.00249613
ENSG00000100033	269.038	0.220607	0.104867	2.10368	0.035406	0.0537422
ENSG00000100034	1975.62	-0.210743	0.052031	-4.05033	5.11446e-05	0.000113915
ENSG00000100036	465.653	0.368233	0.0907269	4.0587	4.93471e-05	0.000110087
ENSG00000100038	1826.83	-0.0559158	0.0485504	-1.15171	0.249441	0.311727
ENSG00000100053	9.46122	0.678387	0.569853	1.19046	0.233865	0.294858
ENSG00000100056	1528.8	0.532201	0.0583454	9.12156	7.40505e-20	4.35701e-19
ENSG00000100060	48.5603	3.65463	0.225818	16.1839	6.54692e-59	1.39158e-57
ENSG00000100065	991.652	0.286863	0.06991	4.10331	4.07277e-05	9.16824e-05
ENSG00000100075	4344.11	-0.423716	0.0666438	-6.35792	2.045e-10	7.08963e-10
[truncated: 23,125 more rows]

## Sheet: HTT-AON vs SCR
Gene	baseMean	log2FoldChange	lfcSE	stat	pvalue	padj
ENSG00000000003	3838	-0.561095	0.0430033	-13.0477	6.54793e-39	4.85281e-37
ENSG00000000005	20.4418	-1.29544	0.262062	-4.94326	7.68251e-07	4.06006e-06
ENSG00000000419	1322.74	0.341726	0.0572784	5.96605	2.43072e-09	1.77476e-08
ENSG00000000457	590.755	-0.226245	0.0683896	-3.30817	0.000939081	0.00294256
ENSG00000000460	540.066	0.291578	0.0662843	4.39891	1.08796e-05	4.83188e-05
ENSG00000000971	9.94455	-0.169041	0.446843	-0.378301	0.705207	0.793491
ENSG00000001036	3515.02	0.336579	0.0500993	6.71824	1.83931e-11	1.70206e-10
ENSG00000001084	818.604	-0.220395	0.0584937	-3.76783	0.000164671	0.000597947
ENSG00000001167	1553.8	0.239899	0.0432117	5.55172	2.82865e-08	1.81897e-07
ENSG00000001460	689.704	-0.448835	0.0632235	-7.09917	1.25504e-12	1.32319e-11
ENSG00000001461	1373.67	-0.189751	0.0439925	-4.31326	1.60862e-05	6.96452e-05
ENSG00000001497	2553.88	0.134346	0.0458559	2.92975	0.00339239	0.00937627
ENSG00000001561	2722.92	-0.137835	0.0500147	-2.75588	0.00585341	0.0152458
ENSG00000001617	392.114	-0.226845	0.081516	-2.78282	0.00538879	0.0141631
ENSG00000001626	4.58385	1.24513	0.812311	1.53282	0.12532	0.213099
ENSG00000001629	4543.02	0.150515	0.0363371	4.14219	3.44003e-05	0.000140922
ENSG00000001630	285.239	0.462953	0.166785	2.77575	0.00550745	0.0144436
ENSG00000001631	338.447	0.0795714	0.108584	0.732808	0.463676	0.59083
ENSG00000002016	1169.89	-0.124496	0.0566197	-2.19881	0.0278911	0.059974
ENSG00000002330	2264.68	-0.0331411	0.0786274	-0.421495	0.673394	0.76912
ENSG00000002549	2615.86	0.201487	0.0483988	4.16305	3.14026e-05	0.000129485
ENSG00000002586	22725	-0.0272269	0.0538994	-0.505143	0.613459	0.721139
ENSG00000002587	501.761	0.844654	0.0891282	9.47685	2.62082e-21	6.06871e-20
ENSG00000002746	223.521	0.0880429	0.10491	0.839223	0.401344	0.53062
ENSG00000002822	22.2887	0.716901	0.343044	2.08982	0.0366339	0.0754789
ENSG00000002834	9631.28	0.259195	0.0436367	5.93985	2.85288e-09	2.06439e-08
ENSG00000002919	973.728	0.222008	0.0573889	3.86849	0.000109514	0.000411581
ENSG00000002933	68.2988	0.568467	0.163129	3.48477	0.000492552	0.00163451
ENSG00000003056	4298.6	0.444614	0.0496204	8.96031	3.23774e-19	6.2573e-18
ENSG00000003096	1178.08	0.160783	0.0618974	2.59758	0.00938834	0.0231679
ENSG00000003137	1696.97	0.251101	0.0850866	2.95112	0.00316626	0.00881627
ENSG00000003147	152.206	-0.704729	0.117266	-6.00969	1.85879e-09	1.37475e-08
ENSG00000003249	1080.54	-0.192155	0.0627498	-3.06224	0.00219685	0.00636972
ENSG00000003393	3812.05	0.0959292	0.0386959	2.47905	0.0131732	0.0312376
ENSG00000003400	15.6027	-0.440935	0.381333	-1.1563	0.247558	0.366487
ENSG00000003402	2569.01	0.290238	0.0432074	6.71733	1.85085e-11	1.71147e-10
ENSG00000003436	1089.78	-0.341399	0.0580189	-5.88427	3.99812e-09	2.85528e-08
ENSG00000003509	927.738	0.131039	0.0563529	2.32532	0.0200548	0.0450032
ENSG00000003756	9859.09	0.0723066	0.0425256	1.70031	0.0890732	0.160285
ENSG00000003987	344.087	0.102603	0.0939203	1.09245	0.274635	0.396799
ENSG00000003989	6200.55	0.4836	0.0487426	9.92152	3.35617e-23	9.04726e-22
ENSG00000004059	2325.09	-0.379395	0.0718165	-5.28284	1.27196e-07	7.52275e-07
ENSG00000004139	4019.36	-0.313237	0.0403776	-7.75769	8.64902e-15	1.14007e-13
ENSG00000004142	5459.35	0.0446995	0.0531125	0.841602	0.400011	0.52947
ENSG00000004399	2389.63	0.670519	0.0897923	7.46745	8.17662e-14	9.74061e-13
ENSG00000004455	3219.82	0.262529	0.0354252	7.4108	1.25539e-13	1.46973e-12
ENSG00000004468	608.736	-1.00911	0.0732822	-13.7702	3.84911e-43	3.63553e-41
ENSG00000004478	5186.61	0.398568	0.0424525	9.38856	6.08279e-21	1.37308e-19
ENSG00000004487	7011.69	-0.0309165	0.0287543	-1.0752	0.282287	0.405639
ENSG00000004534	10432.6	0.366561	0.0383137	9.56735	1.09676e-21	2.61433e-20
ENSG00000004660	446.287	-0.252502	0.0735933	-3.43104	0.000601267	0.00196236
ENSG00000004700	1920.07	0.723297	0.0560378	12.9073	4.09393e-38	2.92204e-36
ENSG00000004766	1139.66	0.242485	0.0556795	4.35502	1.33055e-05	5.83601e-05
ENSG00000004776	30.5917	0.886524	0.269301	3.29195	0.000994959	0.00310333
ENSG00000004777	2775.4	-0.0642514	0.0535461	-1.19993	0.230168	0.346127
ENSG00000004779	1421.17	0.417184	0.0596921	6.98894	2.76976e-12	2.81977e-11
ENSG00000004799	1878.4	-0.017493	0.0556389	-0.314403	0.753215	0.829299
ENSG00000004838	1801.9	-0.44335	0.0644725	-6.87657	6.13124e-12	6.01724e-11
ENSG00000004848	260.055	0.0335424	0.111767	0.300111	0.764092	0.837523
ENSG00000004864	1508.26	0.209278	0.0504824	4.14557	3.38976e-05	0.000138998
ENSG00000004866	756.554	0.154566	0.056284	2.74618	0.0060294	0.0156474
ENSG00000004897	3828.2	0.357118	0.0466522	7.65489	1.93477e-14	2.46622e-13
ENSG00000004939	3.21893	0.279972	0.861512	0.324978	0.745198	0.82313
ENSG00000004948	61.6327	0.813065	0.176174	4.61513	3.92854e-06	1.86933e-05
ENSG00000004961	609.311	0.0706011	0.0628496	1.12333	0.261296	0.381896
ENSG00000004975	3896.09	-0.123094	0.0479545	-2.5669	0.0102614	0.0251175
ENSG00000005007	6697.09	0.246703	0.0458891	5.37606	7.61315e-08	4.63242e-07
ENSG00000005020	133.43	0.0226854	0.118127	0.192043	0.847709	0.898419
ENSG00000005022	4258.14	0.119034	0.0535735	2.22189	0.0262911	0.0569036
ENSG00000005059	903.465	-0.145683	0.061437	-2.37126	0.0177273	0.0404084
ENSG00000005075	1143.68	-0.172035	0.0797306	-2.1577	0.0309514	0.0654951
ENSG00000005100	1807.43	0.0450943	0.0424308	1.06277	0.287885	0.411697
ENSG00000005102	5.07686	0.80717	0.722922	1.11654	0.264192	0.385304
ENSG00000005108	531.113	-0.233653	0.0728662	-3.2066	0.00134313	0.00408037
ENSG00000005156	2095.02	0.0863186	0.0376036	2.29549	0.0217051	0.0481518
ENSG00000005175	1587.44	0.25449	0.0550857	4.61989	3.83942e-06	1.83039e-05
ENSG00000005187	10.7638	-0.244095	0.399092	-0.611625	0.540786	0.660897
ENSG00000005189	226.915	0.0845312	0.0904256	0.934815	0.349883	0.477412
ENSG00000005194	2525.6	0.0814159	0.048389	1.68253	0.0924664	0.165477
ENSG00000005206	5120.75	-0.078849	0.047088	-1.6745	0.0940319	0.167846
ENSG00000005238	2263.89	0.18542	0.0450349	4.11725	3.83419e-05	0.000155824
ENSG00000005243	172.642	-0.260699	0.112248	-2.32252	0.0202048	0.0452993
ENSG00000005249	2043.69	-0.318598	0.0560202	-5.68719	1.29143e-08	8.66612e-08
ENSG00000005302	1552.51	0.00300204	0.0437098	0.0686812	0.945243	0.964515
ENSG00000005339	6812.5	0.0365901	0.0451555	0.810313	0.41776	0.546543
ENSG00000005379	4642.51	-0.247349	0.0553194	-4.47129	7.77485e-06	3.53356e-05
ENSG00000005421	4.18464	1.39976	0.715984	1.95502	0.0505805	0.0994976
ENSG00000005436	939.356	-0.30097	0.0524488	-5.73835	9.56043e-09	6.50233e-08
ENSG00000005448	1300	0.115704	0.0575742	2.00966	0.0444676	0.0891339
ENSG00000005469	950.118	-0.455738	0.0578813	-7.87367	3.44395e-15	4.66949e-14
ENSG00000005471	73.2257	-0.718842	0.210723	-3.41132	0.000646493	0.0020958
ENSG00000005483	5547.91	-0.131707	0.036373	-3.62101	0.000293459	0.00101807
ENSG00000005486	11886.5	-0.086825	0.058582	-1.48211	0.138311	0.230632
ENSG00000005513	3341.57	0.000513078	0.0574515	0.00893063	0.992874	0.995768
ENSG00000005700	3364.7	0.149917	0.0521111	2.87687	0.00401638	0.0108971
ENSG00000005801	2084.36	0.157611	0.0581355	2.7111	0.00670595	0.0171779
ENSG00000005810	5358.51	0.0877998	0.0536017	1.63801	0.101421	0.178977
ENSG00000005812	1636.52	-0.182138	0.0523514	-3.47913	0.000503038	0.00166644
ENSG00000005882	1967.06	0.0157112	0.0499267	0.314686	0.753	0.829172
ENSG00000005884	1292.1	0.707124	0.145515	4.85946	1.17704e-06	6.05238e-06
ENSG00000005889	3383.44	0.171464	0.0452334	3.79064	0.000150257	0.000550781
ENSG00000005893	10869.2	0.165006	0.0483129	3.41537	0.000636958	0.00206863
ENSG00000005961	558.088	-0.583187	0.109141	-5.34342	9.12092e-08	5.49926e-07
ENSG00000005981	384.016	-0.681429	0.0867704	-7.85324	4.05414e-15	5.46439e-14
ENSG00000006007	4966.82	-0.482784	0.0291195	-16.5794	9.81664e-62	2.22192e-59
ENSG00000006015	1043.24	-0.442347	0.0827469	-5.34579	9.0025e-08	5.43177e-07
ENSG00000006016	258.201	-0.409754	0.123127	-3.32788	0.000875083	0.00275854
ENSG00000006025	1334.29	0.0622956	0.0464592	1.34087	0.179964	0.284634
ENSG00000006042	3771.09	-0.406304	0.043624	-9.31376	1.23385e-20	2.71446e-19
ENSG00000006047	261.759	-0.48394	0.104351	-4.63761	3.52459e-06	1.6867e-05
ENSG00000006062	1116.3	0.0977363	0.0640181	1.5267	0.126836	0.215313
ENSG00000006071	63.7107	-0.545549	0.201589	-2.70624	0.00680494	0.0174172
ENSG00000006116	124.871	-0.113055	0.130349	-0.867327	0.385763	0.51528
ENSG00000006118	17427.3	-0.336773	0.0765617	-4.39872	1.08894e-05	4.83536e-05
ENSG00000006125	15510.9	0.136528	0.0282227	4.83752	1.3147e-06	6.69854e-06
ENSG00000006128	106.969	0.30646	0.125473	2.44243	0.0145889	0.0341182
ENSG00000006194	790.808	0.0116184	0.0636176	0.182629	0.855089	0.903911
ENSG00000006210	3732.38	-0.0372917	0.0566417	-0.658378	0.510295	0.633977
ENSG00000006282	4137.72	-0.0268467	0.0531171	-0.505425	0.61326	0.721097
ENSG00000006283	1716.74	-0.154935	0.0589841	-2.62672	0.00862115	0.0215071
ENSG00000006327	1877.65	1.35814	0.152867	8.88443	6.42509e-19	1.20376e-17
ENSG00000006432	1634.27	-0.209805	0.0621867	-3.37379	0.000741404	0.0023756
ENSG00000006451	2106.6	0.0472238	0.0462054	1.02204	0.306762	0.432182
ENSG00000006453	17.7431	-0.150506	0.308497	-0.487868	0.625643	0.731203
ENSG00000006459	493.519	-0.00785397	0.0896718	-0.0875858	0.930206	0.954872
ENSG00000006468	2387.4	0.601438	0.0482311	12.4699	1.08925e-35	6.64229e-34
ENSG00000006530	1633.05	0.406653	0.0440183	9.23828	2.50499e-20	5.37451e-19
ENSG00000006534	795.028	-0.174526	0.0560135	-3.11579	0.00183455	0.00541995
ENSG00000006555	3.42858	-1.39771	1.0663	-1.31081	0.189923	0.297076
ENSG00000006576	953.93	0.170054	0.0646125	2.6319	0.00849078	0.0212219
ENSG00000006607	2053.53	-0.0227455	0.0474062	-0.479799	0.63137	0.736115
ENSG00000006611	230.342	-1.07103	0.111063	-9.6435	5.23701e-22	1.28868e-20
ENSG00000006625	305.201	0.135146	0.106365	1.27058	0.203877	0.314381
ENSG00000006634	403.933	0.135449	0.0671641	2.01669	0.0437277	0.0878471
ENSG00000006638	9.74765	-0.504124	0.434433	-1.16042	0.245879	0.364495
ENSG00000006652	604.366	0.744503	0.0805965	9.23741	2.52524e-20	5.41332e-19
ENSG00000006695	521.529	0.335408	0.0675829	4.96291	6.94447e-07	3.69724e-06
ENSG00000006704	2375.31	0.143016	0.0485723	2.94439	0.00323596	0.0089924
ENSG00000006712	2764.28	0.110196	0.0441696	2.49485	0.0126011	0.0300399
ENSG00000006715	5205.44	0.0802639	0.041852	1.9178	0.0551358	0.106951
ENSG00000006740	415.537	-0.286831	0.0715258	-4.01018	6.06723e-05	0.00023814
ENSG00000006744	2825.59	0.300956	0.0472993	6.36279	1.98127e-10	1.63957e-09
ENSG00000006747	11.1183	-0.300194	0.410621	-0.731072	0.464735	0.59185
ENSG00000006756	1610.92	-0.481866	0.0470058	-10.2512	1.16879e-24	3.47922e-23
ENSG00000006757	304.175	-0.286961	0.0811269	-3.53718	0.000404422	0.00136453
ENSG00000006831	3843.89	0.164542	0.0331757	4.9597	7.06007e-07	3.75163e-06
ENSG00000006837	60.4824	-0.323054	0.18241	-1.77103	0.0765555	0.141675
ENSG00000007001	6.10024	-0.668273	0.666118	-1.00323	0.315748	0.441663
ENSG00000007047	4272.06	0.187872	0.0460456	4.08012	4.50126e-05	0.000180481
ENSG00000007062	13305.7	0.0644342	0.0368741	1.74741	0.0805658	0.147704
ENSG00000007080	2385.21	0.0979525	0.0700039	1.39924	0.16174	0.261407
ENSG00000007168	13655.2	0.188057	0.0368218	5.10721	3.26942e-07	1.82617e-06
ENSG00000007171	38.9236	-0.064281	0.197417	-0.325611	0.744719	0.822793
ENSG00000007174	822.535	-0.586563	0.0729867	-8.03658	9.23827e-16	1.32102e-14
ENSG00000007202	9896.47	-0.0493565	0.0332768	-1.48321	0.138019	0.230266
ENSG00000007237	5269.6	0.248425	0.042572	5.83541	5.36578e-09	3.78145e-08
ENSG00000007255	400.867	-0.40363	0.0835435	-4.83137	1.35595e-06	6.88913e-06
ENSG00000007264	25.1525	-0.271454	0.335732	-0.808545	0.418777	0.547503
ENSG00000007314	7.64686	0.874104	0.500453	1.74663	0.080702	0.147889
ENSG00000007341	688.926	0.020173	0.0622115	0.324265	0.745737	0.823444
ENSG00000007350	1181.02	-0.438354	0.0585801	-7.48298	7.26543e-14	8.68396e-13
ENSG00000007372	1133.3	-0.485488	0.0527416	-9.20504	3.4154e-20	7.22902e-19
ENSG00000007376	881.883	-0.146714	0.0786906	-1.86444	0.0622602	0.118556
ENSG00000007384	2627.88	0.127684	0.0532008	2.40003	0.0163936	0.0377693
ENSG00000007392	4232.9	0.15451	0.0326692	4.72953	2.25036e-06	1.10946e-05
ENSG00000007402	1876.66	-0.409818	0.0597841	-6.85497	7.13291e-12	6.92723e-11
ENSG00000007516	25672.5	-0.845009	0.0584166	-14.4652	2.00935e-47	2.38127e-45
ENSG00000007520	1496.29	-0.0507252	0.076209	-0.665607	0.505663	0.629953
ENSG00000007541	4049.36	-0.245734	0.0590068	-4.16451	3.12018e-05	0.000128764
ENSG00000007545	1593.61	0.0542166	0.0533369	1.01649	0.309394	0.435084
ENSG00000007866	2428.91	0.0349764	0.0461728	0.757511	0.448744	0.576498
ENSG00000007923	3317.33	0.271919	0.0372159	7.30654	2.74112e-13	3.08963e-12
ENSG00000007944	1099.26	-0.521467	0.0466503	-11.1782	5.21289e-29	2.14351e-27
ENSG00000007968	450.073	0.223456	0.0834054	2.67916	0.00738082	0.0187133
ENSG00000008018	3312.66	0.353234	0.0513062	6.88482	5.78626e-12	5.70989e-11
ENSG00000008056	418.728	-0.0078554	0.0957376	-0.0820514	0.934606	0.958214
ENSG00000008083	2963.58	0.442155	0.0390149	11.333	9.00783e-30	3.84886e-28
ENSG00000008086	867.452	-0.100364	0.0689615	-1.45537	0.145567	0.24026
ENSG00000008118	75.7608	-0.575179	0.18109	-3.17621	0.00149214	0.0044972
ENSG00000008128	66.9815	0.302255	0.173451	1.7426	0.0814037	0.149001
ENSG00000008130	4680.59	0.0411004	0.0386575	1.06319	0.287694	0.411525
ENSG00000008196	298.867	-0.0329548	0.0964881	-0.341542	0.732695	0.814021
ENSG00000008226	356.198	-0.808854	0.0998599	-8.09988	5.50126e-16	8.07795e-15
ENSG00000008256	1657.12	-0.129536	0.045192	-2.86635	0.00415233	0.0112188
ENSG00000008277	536.749	0.062645	0.0735155	0.852133	0.394141	0.523742
ENSG00000008282	2690.77	-0.0336178	0.0512326	-0.65618	0.511709	0.635186
ENSG00000008283	3108.12	0.163505	0.0479604	3.40917	0.000651597	0.00211154
ENSG00000008294	18442.7	-0.0307133	0.0421776	-0.72819	0.466497	0.593522
ENSG00000008300	4229.7	0.244175	0.0483972	5.04524	4.52956e-07	2.48419e-06
ENSG00000008311	5606.51	-0.124325	0.0510036	-2.43756	0.0147866	0.034529
ENSG00000008323	49.8268	-0.734866	0.250183	-2.93731	0.00331068	0.00916961
ENSG00000008324	410.783	0.0986586	0.0665524	1.48242	0.138229	0.230539
ENSG00000008382	934.518	-0.370237	0.065164	-5.68162	1.33423e-08	8.92946e-08
ENSG00000008394	2105.58	-0.25545	0.0666554	-3.8324	0.000126898	0.000471834
ENSG00000008405	3955.17	0.0290965	0.0373283	0.779476	0.435699	0.564137
ENSG00000008441	10458.8	-0.168926	0.0472618	-3.57427	0.000351208	0.00119937
ENSG00000008513	919.043	0.555102	0.0689531	8.05042	8.25104e-16	1.18592e-14
ENSG00000008516	28.8493	0.495934	0.284994	1.74015	0.081832	0.14961
ENSG00000008517	36.4728	0.605713	0.324835	1.86468	0.0622263	0.118501
ENSG00000008710	18760.7	0.169619	0.0603916	2.80866	0.00497488	0.013197
ENSG00000008735	4174.29	-0.353259	0.056919	-6.20634	5.42312e-10	4.2685e-09
ENSG00000008838	4819.21	0.0236818	0.0379313	0.624334	0.532408	0.653487
ENSG00000008853	19262.7	-0.422266	0.0457972	-9.22036	2.96111e-20	6.29932e-19
ENSG00000008869	1851.4	-0.251554	0.0442394	-5.68618	1.29911e-08	8.70833e-08
ENSG00000008952	7518.66	0.258859	0.0398282	6.49939	8.06462e-11	7.00607e-10
ENSG00000008988	11965	-0.010717	0.0359885	-0.29779	0.765863	0.838814
ENSG00000009307	18454	0.375478	0.034345	10.9325	8.05738e-28	3.0765e-26
ENSG00000009335	4454.7	0.407792	0.0300035	13.5915	4.49861e-42	3.97968e-40
ENSG00000009413	2894.33	-0.00473455	0.0505293	-0.0936991	0.925348	0.951713
ENSG00000009694	3153.87	0.319129	0.0755138	4.2261	2.37774e-05	0.000100266
ENSG00000009709	917.53	0.120677	0.0702318	1.71826	0.0857486	0.155403
ENSG00000009724	64.9901	0.818221	0.180281	4.53859	5.66318e-06	2.63436e-05
ENSG00000009765	3.26097	2.85399	0.869636	3.28182	0.00103138	0.00320381
ENSG00000009780	970.086	-0.275726	0.0452557	-6.09262	1.11079e-09	8.43637e-09
ENSG00000009830	2977.75	0.125194	0.041135	3.0435	0.00233845	0.00673135
ENSG00000009844	3161.65	0.491879	0.0478287	10.2842	8.30392e-25	2.48662e-23
ENSG00000009950	16.5126	0.018787	0.425277	0.0441758	0.964764	0.977881
ENSG00000009954	8529.67	0.201488	0.029883	6.74255	1.55634e-11	1.45521e-10
ENSG00000010017	2859.24	0.327811	0.0431366	7.59937	2.97569e-14	3.70288e-13
ENSG00000010030	51.8787	-0.109415	0.223936	-0.488599	0.625126	0.730802
ENSG00000010072	930.302	0.0986885	0.0523519	1.8851	0.0594164	0.114031
ENSG00000010165	1579.84	0.469653	0.0519603	9.03867	1.58583e-19	3.1646e-18
ENSG00000010219	467.705	-0.158226	0.0754985	-2.09575	0.0361043	0.0745773
ENSG00000010244	6905.46	0.179264	0.0375098	4.77911	1.76075e-06	8.79113e-06
ENSG00000010256	5398.07	0.372119	0.0494112	7.53106	5.03316e-14	6.11179e-13
ENSG00000010270	3083.59	-0.17048	0.0456842	-3.73171	0.000190184	0.000682014
ENSG00000010278	3434.22	0.104332	0.0686102	1.52065	0.128348	0.217336
ENSG00000010282	35.085	-1.38121	0.344567	-4.00856	6.10909e-05	0.000239633
ENSG00000010292	3290.91	0.232556	0.0427311	5.4423	5.25958e-08	3.27407e-07
ENSG00000010295	1458.2	-0.248913	0.0536404	-4.6404	3.47738e-06	1.66538e-05
ENSG00000010310	61.981	-0.0631899	0.162914	-0.387874	0.69811	0.788177
ENSG00000010318	326.755	-0.344712	0.0875313	-3.93816	8.21084e-05	0.000315861
ENSG00000010319	53.7231	0.0134738	0.167365	0.0805057	0.935835	0.958927
ENSG00000010322	13999.2	0.181693	0.037301	4.87099	1.1104e-06	5.71909e-06
ENSG00000010327	168.101	1.84773	0.272606	6.77803	1.21829e-11	1.15199e-10
ENSG00000010361	1722.74	-0.35894	0.0640889	-5.60066	2.13537e-08	1.39638e-07
ENSG00000010379	102.997	-0.870113	0.242249	-3.59181	0.000328392	0.00112944
ENSG00000010404	1358.62	0.445902	0.0594417	7.50151	6.30888e-14	7.56584e-13
ENSG00000010539	620.522	0.237269	0.059176	4.00956	6.0833e-05	0.000238733
ENSG00000010610	38.1957	0.400547	0.231186	1.73258	0.0831708	0.151573
ENSG00000010626	1069.93	-0.546414	0.0551987	-9.89903	4.20313e-23	1.1222e-21
ENSG00000010671	37.9912	-0.800328	0.231423	-3.45829	0.000543613	0.00178766
ENSG00000010704	422.231	-0.230932	0.074325	-3.10705	0.00188963	0.0055611
ENSG00000010803	1605.51	-0.112031	0.040598	-2.75953	0.00578852	0.0150924
ENSG00000010810	20665	0.233199	0.0199121	11.7114	1.11401e-31	5.28081e-30
ENSG00000010818	2282.45	-0.116657	0.0536691	-2.17364	0.0297322	0.0632937
ENSG00000010932	7.90638	-0.601223	0.509793	-1.17935	0.23826	0.355634
ENSG00000011007	3375.5	0.54984	0.0300527	18.2959	8.92895e-75	3.34822e-72
ENSG00000011009	2760.01	-0.0570636	0.0598123	-0.954044	0.340062	0.467329
ENSG00000011021	6421.83	0.265409	0.0387229	6.85405	7.17875e-12	6.96635e-11
ENSG00000011028	49568.6	0.115717	0.0455853	2.53846	0.011134	0.0269646
ENSG00000011083	6.64811	0.36197	0.675598	0.535778	0.592112	0.703684
ENSG00000011105	2234.8	-0.264605	0.0533967	-4.95545	7.21647e-07	3.82665e-06
ENSG00000011114	2074.3	0.178232	0.0472955	3.76847	0.00016425	0.000596592
ENSG00000011132	905.545	-0.0233655	0.0641015	-0.364508	0.715479	0.801056
ENSG00000011143	1226.06	0.0193305	0.0430418	0.44911	0.653352	0.75363
ENSG00000011198	903.304	-0.00156589	0.0609701	-0.0256829	0.97951	0.987291
ENSG00000011201	664.839	-0.168392	0.0602798	-2.79351	0.00521391	0.0137715
ENSG00000011243	8855.1	-0.135987	0.0429313	-3.16754	0.00153735	0.00462069
ENSG00000011258	1419.61	-0.24965	0.0520185	-4.79927	1.59248e-06	8.01793e-06
ENSG00000011260	1830.08	0.140033	0.046405	3.01762	0.00254767	0.007267
ENSG00000011275	5184.17	-0.068221	0.0323253	-2.11045	0.0348193	0.0723214
ENSG00000011295	2579.28	0.0326381	0.0349773	0.933122	0.350757	0.478408
ENSG00000011304	12002.8	0.385227	0.0411034	9.37213	7.10831e-21	1.60026e-19
ENSG00000011332	1001.91	0.135222	0.053663	2.51983	0.0117412	0.028257
ENSG00000011347	624.699	-0.157713	0.0670086	-2.35362	0.0185915	0.0421487
ENSG00000011376	3148.93	0.506805	0.0386298	13.1195	2.54519e-39	1.92028e-37
ENSG00000011405	5865.48	-0.242283	0.0470303	-5.15164	2.58219e-07	1.46312e-06
ENSG00000011422	269.028	0.766554	0.112777	6.7971	1.06747e-11	1.01511e-10
ENSG00000011426	1734.93	0.151718	0.0495913	3.05937	0.002218	0.00641994
ENSG00000011451	4781.59	-0.175183	0.0527077	-3.32367	0.000888405	0.00279703
ENSG00000011454	6720.58	0.157986	0.0303135	5.21174	1.87076e-07	1.079e-06
ENSG00000011465	4700.57	-0.740204	0.10324	-7.16975	7.51334e-13	8.10847e-12
ENSG00000011478	711.306	0.362449	0.0850486	4.26167	2.02907e-05	8.6698e-05
ENSG00000011485	4141.91	0.163346	0.0402786	4.0554	5.00492e-05	0.000199308
ENSG00000011523	2504.86	-0.321286	0.0421237	-7.62721	2.39898e-14	3.01661e-13
ENSG00000011566	1537.79	0.183076	0.0622441	2.94126	0.00326879	0.0090726
ENSG00000011638	794.188	-0.0678806	0.0609467	-1.11377	0.265378	0.386586
ENSG00000011677	557.866	-0.45386	0.0703678	-6.44982	1.11981e-10	9.56614e-10
ENSG00000012048	1167.7	0.329232	0.0581499	5.66178	1.49807e-08	9.95965e-08
ENSG00000012061	3425.78	-0.0408769	0.044104	-0.92683	0.354015	0.482031
ENSG00000012171	2494.82	-0.0424851	0.0650315	-0.6533	0.513563	0.636638
ENSG00000012174	1992.59	0.0974391	0.0475407	2.04959	0.0404042	0.0820759
ENSG00000012211	327.733	0.0721723	0.0902391	0.79979	0.423832	0.552667
ENSG00000012232	12035.4	0.22953	0.0424557	5.40633	6.43297e-08	3.95164e-07
ENSG00000012504	8.74407	0.261567	0.432464	0.60483	0.545292	0.664819
ENSG00000012660	5941.6	0.257367	0.0554973	4.63747	3.52696e-06	1.68751e-05
ENSG00000012779	18.9725	1.09398	0.330559	3.3095	0.000934612	0.00292966
ENSG00000012822	3938.41	-0.278867	0.0405595	-6.8755	6.17743e-12	6.05547e-11
ENSG00000012963	1405.95	0.166266	0.052363	3.17525	0.00149709	0.00451049
ENSG00000012983	3227.15	-0.0258744	0.0434074	-0.596083	0.55112	0.670004
ENSG00000013016	1583.77	-0.457788	0.0474397	-9.64988	4.92115e-22	1.21572e-20
ENSG00000013275	3709.72	0.330522	0.0427499	7.73154	1.06254e-14	1.38677e-13
ENSG00000013288	2792.09	0.118808	0.0575792	2.06338	0.0390761	0.0796808
ENSG00000013293	226.982	-0.193511	0.118771	-1.62929	0.103252	0.181642
ENSG00000013297	59.7435	-0.117923	0.202108	-0.583466	0.559579	0.67708
ENSG00000013306	6911.38	-0.173617	0.0533364	-3.25514	0.00113338	0.00349388
ENSG00000013364	3220.24	0.396471	0.0651076	6.08947	1.13287e-09	8.59629e-09
ENSG00000013374	2030.11	-0.0859507	0.0359049	-2.39385	0.0166728	0.038307
ENSG00000013375	3853.68	0.247607	0.0421104	5.87995	4.10382e-09	2.92744e-08
ENSG00000013392	733.383	-0.054187	0.0553381	-0.9792	0.327481	0.454189
ENSG00000013441	2941.01	-0.238458	0.0580015	-4.11124	3.93538e-05	0.000159497
ENSG00000013503	736.416	0.205045	0.0568822	3.60472	0.00031249	0.00107829
ENSG00000013523	1614.78	-0.447865	0.0458545	-9.76707	1.55888e-22	3.98832e-21
ENSG00000013561	1929.4	-0.0351523	0.0455114	-0.772386	0.439886	0.567919
ENSG00000013563	999.747	-0.53787	0.0548293	-9.8099	1.0207e-22	2.64373e-21
ENSG00000013573	1815.49	0.108476	0.0483842	2.24197	0.0249633	0.0543387
ENSG00000013583	1184.06	-0.0473339	0.0507186	-0.933265	0.350683	0.478341
ENSG00000013588	66.4068	0.454985	0.202291	2.24916	0.0245021	0.0534413
ENSG00000013619	1216.96	0.424162	0.0448477	9.45784	3.14369e-21	7.21298e-20
ENSG00000013810	2812.72	0.454984	0.0633317	7.18414	6.76314e-13	7.32717e-12
ENSG00000014123	1411.86	-0.0703372	0.0527699	-1.3329	0.182564	0.287865
ENSG00000014138	157.8	0.249784	0.132352	1.88726	0.0591247	0.113549
ENSG00000014164	1505.03	0.299057	0.0591031	5.05992	4.19438e-07	2.31248e-06
ENSG00000014216	6844.88	0.0426253	0.0426116	1.00032	0.317156	0.443053
ENSG00000014257	4.73184	0.081506	0.782594	0.104149	0.917051	0.946512
ENSG00000014641	3965.1	0.284256	0.0455349	6.24259	4.30371e-10	3.43476e-09
ENSG00000014824	4255.5	0.0588626	0.037138	1.58497	0.112974	0.195694
ENSG00000014914	1618.48	0.0824855	0.0453008	1.82084	0.0686315	0.128958
ENSG00000014919	1339.9	-0.172162	0.0442281	-3.89259	9.91803e-05	0.000376178
ENSG00000015133	2524.83	-0.387351	0.0495253	-7.82127	5.22915e-15	6.98815e-14
ENSG00000015153	867.201	-0.118848	0.0647547	-1.83535	0.0664536	0.1254
ENSG00000015171	5548.89	0.0275415	0.0362051	0.760709	0.446831	0.574641
ENSG00000015285	87.5784	-0.246976	0.162626	-1.51867	0.128845	0.217958
ENSG00000015413	14.364	-0.895895	0.404355	-2.21562	0.0267178	0.0577328
ENSG00000015475	503.264	0.478412	0.0883131	5.41722	6.05332e-08	3.73394e-07
ENSG00000015479	310.887	-0.264691	0.111065	-2.38321	0.0171625	0.0392671
ENSG00000015520	22.017	-0.0648124	0.398777	-0.162528	0.87089	0.91456
ENSG00000015532	3431.72	0.286875	0.0507479	5.65295	1.57719e-08	1.04635e-07
ENSG00000015568	18.6494	0.328473	0.259929	1.2637	0.206336	0.317374
ENSG00000015592	1068.99	0.116957	0.0714004	1.63804	0.101413	0.178975
ENSG00000015676	4632.89	-0.00972925	0.0368703	-0.263878	0.791874	0.858256
ENSG00000016391	1529.4	-0.0570293	0.0536879	-1.06224	0.288128	0.411958
ENSG00000016402	46.6505	-1.3798	0.22458	-6.14392	8.05103e-10	6.20663e-09
ENSG00000016864	2812.8	-0.177001	0.0345241	-5.12689	2.94562e-07	1.65672e-06
ENSG00000017260	5324.26	-0.0296267	0.0369889	-0.800962	0.423154	0.552133
ENSG00000017427	848.533	-1.04247	0.113893	-9.15312	5.53129e-20	1.14945e-18
ENSG00000017483	57.2923	0.942654	0.199605	4.7226	2.32844e-06	1.14503e-05
ENSG00000017797	2270.42	-0.120523	0.0397198	-3.03433	0.00241073	0.00691563
ENSG00000018189	12016.3	0.0726571	0.0369889	1.9643	0.0494956	0.0976848
ENSG00000018236	1375.02	0.0136241	0.0625176	0.217924	0.827488	0.88392
ENSG00000018280	9.96136	-1.2578	0.461188	-2.7273	0.0063855	0.016456
ENSG00000018408	7469.55	0.227577	0.0343332	6.62847	3.39179e-11	3.04558e-10
ENSG00000018510	2640.68	0.0136321	0.0484327	0.281465	0.778353	0.848352
ENSG00000018610	766.561	-0.0250183	0.0621831	-0.402333	0.687439	0.77995
ENSG00000018625	25657	0.176666	0.0483596	3.65317	0.000259026	0.000908906
ENSG00000018699	646.484	0.210153	0.0638854	3.28952	0.00100357	0.0031263
ENSG00000018869	154.069	0.0931951	0.145548	0.640303	0.521975	0.643858
ENSG00000019102	8.97602	0.51526	0.471988	1.09168	0.274974	0.397219
ENSG00000019144	8214.49	0.0125673	0.0405883	0.309628	0.756844	0.831944
ENSG00000019169	582.881	-0.258857	0.0714149	-3.62469	0.000289306	0.00100491
ENSG00000019186	4.97489	-0.422902	0.682407	-0.619721	0.535442	0.656025
ENSG00000019485	743.155	-0.074681	0.0639937	-1.16701	0.243208	0.361261
ENSG00000019505	1365.6	-0.1296	0.0657781	-1.97027	0.0488079	0.0964868
ENSG00000019549	196.786	0.672305	0.107752	6.2394	4.39249e-10	3.49943e-09
ENSG00000019582	637.596	-0.581367	0.228988	-2.53885	0.0111217	0.0269375
ENSG00000019991	204.547	0.105725	0.112086	0.94325	0.345553	0.472936
ENSG00000019995	2562.73	-0.0575668	0.0370521	-1.55367	0.120263	0.205989
ENSG00000020129	3114.91	-0.0984904	0.0580427	-1.69686	0.0897227	0.161244
ENSG00000020181	378.215	-0.655781	0.100072	-6.55312	5.63485e-11	4.96214e-10
ENSG00000020256	869.9	0.187999	0.0604267	3.11119	0.00186337	0.00549345
ENSG00000020426	451.93	0.216961	0.0759735	2.85574	0.00429363	0.0115694
ENSG00000020577	2269.4	0.570286	0.0484041	11.7818	4.84712e-32	2.33293e-30
ENSG00000020633	47.6339	-0.440486	0.274765	-1.60314	0.108904	0.189955
ENSG00000020922	988.136	-0.0420391	0.0542334	-0.775152	0.43825	0.566388
ENSG00000021300	4911.22	-0.372337	0.0414141	-8.99059	2.45899e-19	4.80403e-18
ENSG00000021355	209.497	-0.0813448	0.110866	-0.733723	0.463118	0.590388
ENSG00000021488	41.0903	-0.305977	0.220661	-1.38664	0.165552	0.2663
ENSG00000021574	1670.97	-0.27841	0.0467695	-5.95281	2.63576e-09	1.91833e-08
ENSG00000021645	689.713	0.0910439	0.0707965	1.28599	0.198445	0.307701
ENSG00000021762	13103.4	0.493747	0.0513408	9.61706	6.77386e-22	1.64591e-20
ENSG00000021776	3230.56	0.00647773	0.0411336	0.15748	0.874867	0.91733
ENSG00000021826	1170.08	-0.366685	0.0518284	-7.07498	1.49467e-12	1.55689e-11
ENSG00000022267	15373.6	-0.544033	0.0305431	-17.812	5.70199e-71	1.86048e-68
ENSG00000022277	2043.2	0.305132	0.0515835	5.9153	3.31281e-09	2.38075e-08
ENSG00000022355	62.1957	-0.16276	0.167847	-0.96969	0.332201	0.45876
ENSG00000022567	2141.87	-0.185289	0.0545665	-3.39565	0.000684653	0.00220953
ENSG00000022840	6352.83	0.181774	0.0361037	5.03478	4.78403e-07	2.61632e-06
ENSG00000022976	532.404	-0.31783	0.0689817	-4.60745	4.07632e-06	1.93452e-05
ENSG00000023041	1729.07	0.111422	0.0449087	2.48108	0.0130986	0.0310814
ENSG00000023171	697.251	0.152857	0.0715752	2.13562	0.0327104	0.068685
ENSG00000023191	4922.63	0.374839	0.05911	6.34138	2.2772e-10	1.87275e-09
ENSG00000023228	6543.14	0.305098	0.0336711	9.06112	1.29122e-19	2.60777e-18
ENSG00000023287	4310.2	0.354691	0.0384509	9.22452	2.84839e-20	6.07496e-19
ENSG00000023318	2288.41	0.107521	0.0475797	2.25981	0.023833	0.0522268
ENSG00000023330	3248.01	0.404666	0.0400237	10.1107	4.95379e-24	1.41914e-22
ENSG00000023445	206.303	3.08274	0.151722	20.3183	8.8508e-92	6.17687e-89
ENSG00000023516	5639.57	0.250581	0.0571447	4.38503	1.15972e-05	5.12882e-05
ENSG00000023572	812.523	0.31241	0.0551363	5.66613	1.46055e-08	9.72049e-08
ENSG00000023608	444.545	0.0658219	0.0811889	0.810726	0.417523	0.546346
ENSG00000023697	811.686	-0.275133	0.0492729	-5.58385	2.35249e-08	1.5291e-07
ENSG00000023734	8552.47	0.201637	0.0387352	5.20553	1.93448e-07	1.1137e-06
ENSG00000023839	42.9301	0.350174	0.19897	1.75994	0.0784188	0.144591
ENSG00000023892	98.4995	-0.772501	0.19389	-3.98422	6.77034e-05	0.000263964
ENSG00000023902	1926.91	-0.181786	0.0529875	-3.43074	0.000601934	0.00196428
ENSG00000023909	1591.75	0.655401	0.0647957	10.1149	4.74541e-24	1.361e-22
ENSG00000024048	2885.83	0.0771323	0.049903	1.54565	0.12219	0.208695
ENSG00000024422	3356.78	0.658772	0.0604065	10.9056	1.08316e-27	4.07997e-26
ENSG00000024526	653.315	0.372301	0.067218	5.53871	3.04708e-08	1.95293e-07
ENSG00000024862	263.807	0.0195659	0.0843113	0.232067	0.816486	0.876192
ENSG00000025039	3586.03	-0.395211	0.0408467	-9.67547	3.83332e-22	9.58292e-21
ENSG00000025156	1305.57	-0.101994	0.0486148	-2.098	0.0359051	0.0742207
ENSG00000025293	2567.76	0.0501999	0.0426571	1.17682	0.239266	0.356499
ENSG00000025423	173.177	-0.622381	0.111909	-5.56149	2.67489e-08	1.72627e-07
ENSG00000025434	659.627	0.121098	0.0708046	1.71031	0.0872092	0.157584
ENSG00000025708	177.37	-0.0383434	0.119813	-0.320027	0.748948	0.826066
ENSG00000025770	2422.85	0.347123	0.046186	7.51576	5.65813e-14	6.81798e-13
ENSG00000025772	2676.88	-0.456593	0.0540784	-8.44317	3.08858e-17	5.03879e-16
ENSG00000025796	5632.08	0.340978	0.0357404	9.5404	1.42286e-21	3.36928e-20
ENSG00000025800	4881.45	0.20261	0.0374289	5.41319	6.19123e-08	3.81527e-07
ENSG00000026025	144419	0.401767	0.0486468	8.25887	1.47056e-16	2.2611e-15
ENSG00000026036	473.247	0.391514	0.0873062	4.48438	7.31254e-06	3.34037e-05
ENSG00000026103	1011.18	-0.00250433	0.0746569	-0.0335445	0.97324	0.983813
ENSG00000026297	683.699	-0.227281	0.10311	-2.20425	0.0275065	0.0592332
ENSG00000026508	10727.7	1.44533	0.118451	12.202	3.0338e-34	1.70137e-32
ENSG00000026559	1508.49	-0.65569	0.0986935	-6.6437	3.0591e-11	2.76066e-10
ENSG00000026652	10915.4	-0.0135064	0.0426033	-0.317028	0.751223	0.827758
ENSG00000026950	1131.64	-0.293397	0.0474584	-6.1822	6.32148e-10	4.93846e-09
ENSG00000027001	1198.36	0.115342	0.0483698	2.38459	0.017098	0.0391473
ENSG00000027075	72.8539	0.217787	0.196273	1.10961	0.267167	0.388489
ENSG00000027644	11.0605	-0.818868	0.411219	-1.99132	0.0464457	0.0925745
ENSG00000027697	1884.02	-0.0367599	0.0486622	-0.755411	0.450003	0.577567
ENSG00000027847	1288.12	-0.299905	0.0540621	-5.54741	2.89936e-08	1.86253e-07
ENSG00000027869	4.72878	-0.0338362	0.708188	-0.0477785	0.961893	0.975758
ENSG00000028116	148.697	-0.44502	0.135254	-3.29025	0.00100097	0.00311976
ENSG00000028137	135.146	1.34694	0.250348	5.38025	7.43814e-08	4.53032e-07
ENSG00000028203	2928.5	-0.149189	0.0369375	-4.03896	5.36877e-05	0.000212853
ENSG00000028277	577.782	0.130208	0.0916031	1.42144	0.15519	0.25305
ENSG00000028310	3709.62	0.0719354	0.0375606	1.91518	0.0554692	0.107532
ENSG00000028528	5119.32	0.0375436	0.0331642	1.13205	0.257612	0.377769
ENSG00000028839	480.764	0.0283345	0.072295	0.391928	0.695111	0.785675
ENSG00000029153	1406.76	0.166425	0.0394872	4.21464	2.50171e-05	0.000105018
ENSG00000029363	8295.04	0.201502	0.0465743	4.32647	1.51517e-05	6.5883e-05
ENSG00000029364	3656.55	0.298361	0.0347739	8.58003	9.48506e-18	1.60798e-16
ENSG00000029534	295.857	0.122981	0.095573	1.28678	0.198171	0.307366
ENSG00000029639	253.563	0.0271602	0.088685	0.306255	0.759411	0.83411
ENSG00000029725	4804.28	0.148644	0.0335783	4.42678	9.56505e-06	4.2844e-05
ENSG00000029993	1718.82	-0.0129158	0.0453685	-0.284688	0.775884	0.846579
ENSG00000030066	2845.91	0.0717052	0.0441724	1.6233	0.104524	0.183577
ENSG00000030110	931.411	-0.122167	0.070869	-1.72384	0.0847367	0.154002
ENSG00000030304	98.0886	-0.187346	0.144947	-1.29252	0.196179	0.304841
ENSG00000030419	697.189	-0.304608	0.0752261	-4.04923	5.13858e-05	0.000204146
ENSG00000030582	10920.6	0.0444061	0.0662948	0.669828	0.502968	0.627779
ENSG00000031003	3060.3	0.320478	0.0437329	7.32807	2.33482e-13	2.66032e-12
ENSG00000031081	3528.87	0.257629	0.0415294	6.20353	5.5211e-10	4.34426e-09
ENSG00000031691	469.135	0.216705	0.0854483	2.5361	0.0112095	0.0271109
ENSG00000031698	6805.8	0.425652	0.0478052	8.90388	5.39298e-19	1.01722e-17
ENSG00000031823	2983.86	0.0512728	0.0402925	1.27252	0.20319	0.31361
ENSG00000032219	2379.65	-0.0815651	0.0433506	-1.88152	0.0599009	0.114847
ENSG00000032389	1096.68	0.179884	0.0591266	3.04235	0.00234739	0.00675554
ENSG00000032444	3808	0.307524	0.0569024	5.40441	6.50215e-08	3.99023e-07
ENSG00000032742	1245.62	0.128047	0.0511026	2.50568	0.0122215	0.029246
ENSG00000033011	1450.23	0.0765567	0.0609355	1.25636	0.208986	0.320567
ENSG00000033030	1450.38	-0.125253	0.0503435	-2.48796	0.0128476	0.0305609
ENSG00000033050	874.161	0.0901977	0.0584371	1.5435	0.122709	0.209425
ENSG00000033100	3620.48	0.113414	0.0472998	2.39777	0.0164951	0.0379717
ENSG00000033122	411.7	0.0753349	0.110454	0.682047	0.495209	0.620283
ENSG00000033170	1381.8	0.175616	0.0548447	3.20206	0.00136448	0.00414225
ENSG00000033178	2942.23	-0.00385206	0.0608217	-0.0633337	0.949501	0.96737
ENSG00000033327	1643.09	0.0826956	0.0567662	1.45678	0.145178	0.239728
ENSG00000033627	7941.1	0.346937	0.0336445	10.3119	6.22903e-25	1.90156e-23
ENSG00000033800	1952.46	0.0473803	0.0472811	1.0021	0.316296	0.442191
ENSG00000033867	1949.84	1.08381	0.0648541	16.7115	1.08009e-62	2.58439e-60
ENSG00000034053	3310.73	-0.259141	0.0424998	-6.09746	1.0777e-09	8.19994e-09
ENSG00000034152	1599.96	0.689737	0.0528515	13.0505	6.31687e-39	4.69541e-37
ENSG00000034239	1047.73	-0.816486	0.0631907	-12.921	3.42797e-38	2.47007e-36
ENSG00000034510	15147.9	0.596852	0.0783137	7.6213	2.51133e-14	3.15473e-13
ENSG00000034533	337.849	-0.230451	0.0707591	-3.25684	0.00112659	0.00347465
ENSG00000034677	5033.36	0.208348	0.0587224	3.54802	0.000388139	0.00131512
ENSG00000034693	423.209	0.491177	0.084492	5.8133	6.1254e-09	4.28198e-08
ENSG00000034713	3980.65	-0.0341203	0.0425787	-0.801347	0.422931	0.551928
ENSG00000035115	1658.09	-0.262042	0.0528658	-4.95673	7.16879e-07	3.80217e-06
ENSG00000035141	1345.58	0.00906983	0.0479356	0.189209	0.849929	0.899934
ENSG00000035403	9476.12	0.260691	0.0525326	4.96246	6.96041e-07	3.70416e-06
ENSG00000035499	427.819	0.278659	0.0780026	3.57243	0.000353686	0.00120734
ENSG00000035664	331.214	0.25818	0.0930126	2.77575	0.00550748	0.0144436
ENSG00000035681	944.359	0.197461	0.0596638	3.30956	0.000934442	0.00292966
ENSG00000035687	1562.4	0.157477	0.0533053	2.95425	0.00313428	0.00873786
ENSG00000035862	53594.8	0.14476	0.0310395	4.66373	3.10536e-06	1.49835e-05
ENSG00000035928	3323.76	0.181104	0.0389424	4.65057	3.31018e-06	1.59015e-05
ENSG00000036054	1437.45	0.31198	0.0558294	5.5881	2.29571e-08	1.49539e-07
ENSG00000036257	4870.79	0.194249	0.0351855	5.5207	3.37645e-08	2.1525e-07
ENSG00000036448	80.3094	-0.0359166	0.179954	-0.199587	0.841804	0.89461
ENSG00000036473	3.65251	-0.035289	0.793851	-0.044453	0.964543	0.977775
ENSG00000036530	557.296	-0.39149	0.0697613	-5.61185	2.0018e-08	1.3128e-07
ENSG00000036549	2455.27	0.141347	0.045566	3.10202	0.00192204	0.00564656
ENSG00000036565	299.988	2.52142	0.190477	13.2374	5.33378e-40	4.20081e-38
ENSG00000036672	861.275	-0.652989	0.0555426	-11.7565	6.5353e-32	3.13345e-30
ENSG00000037042	2215.62	-0.323276	0.0501001	-6.45261	1.09943e-10	9.39524e-10
ENSG00000037241	1090.15	0.554169	0.0596194	9.29512	1.47038e-20	3.21234e-19
ENSG00000037280	98.4966	0.696143	0.157853	4.41008	1.03332e-05	4.60386e-05
ENSG00000037474	4194.26	0.439747	0.0320937	13.702	9.88117e-43	8.96226e-41
ENSG00000037637	1967.22	0.0617841	0.041802	1.47802	0.139403	0.232175
ENSG00000037749	2930.39	0.259308	0.0462072	5.61185	2.00174e-08	1.3128e-07
ENSG00000037757	2051.37	-0.024147	0.0567125	-0.425779	0.670269	0.766807
ENSG00000037897	171.324	0.206377	0.118136	1.74694	0.0806473	0.14781
ENSG00000038002	830.797	-0.630112	0.0624802	-10.085	6.43737e-24	1.82955e-22
ENSG00000038210	412.484	-0.00955992	0.0796735	-0.119989	0.904492	0.938116
ENSG00000038219	6548.66	0.484757	0.0424054	11.4315	2.91049e-30	1.2695e-28
ENSG00000038274	2001.78	0.0744422	0.0499211	1.4912	0.135909	0.227441
ENSG00000038295	11.2665	0.417537	0.469117	0.89005	0.373439	0.50256
ENSG00000038358	3283.76	0.0598045	0.0485229	1.2325	0.217763	0.330979
ENSG00000038382	7760.14	0.410416	0.0367037	11.1819	5.00274e-29	2.06386e-27
ENSG00000038427	7249.82	-0.11095	0.0489582	-2.26621	0.0234384	0.0515014
ENSG00000038532	2307.33	-0.069628	0.0468758	-1.48537	0.137445	0.22946
ENSG00000039068	32.558	0.117136	0.295457	0.396458	0.691767	0.783198
ENSG00000039123	2319.97	0.160238	0.0403394	3.97224	7.12e-05	0.000276438
ENSG00000039139	257.805	-0.195038	0.0807959	-2.41396	0.0157803	0.0365505
ENSG00000039319	2512.88	-0.0238593	0.0595535	-0.400636	0.688688	0.781015
ENSG00000039523	5088.08	0.266973	0.0461395	5.78623	7.19846e-09	4.98908e-08
ENSG00000039537	4.00109	-0.0647015	0.780173	-0.0829323	0.933905	0.95777
ENSG00000039560	3602.54	0.117327	0.0600911	1.95249	0.0508805	0.10001
ENSG00000039600	19.0635	-0.253881	0.34684	-0.731982	0.464179	0.591232
ENSG00000039650	2980.86	-0.266902	0.0462287	-5.77351	7.76374e-09	5.34254e-08
ENSG00000039987	21.4498	-0.84009	0.331158	-2.53682	0.0111863	0.0270678
ENSG00000040199	1235.29	-0.107275	0.0566408	-1.89396	0.0582303	0.112054
ENSG00000040275	1411.66	0.230169	0.0437036	5.2666	1.38973e-07	8.18158e-07
ENSG00000040341	2497.96	0.184681	0.0417313	4.42548	9.62292e-06	4.30802e-05
ENSG00000040487	1226.05	-0.148427	0.0602396	-2.46394	0.0137421	0.0324062
ENSG00000040531	1251.64	0.0641978	0.0531844	1.20708	0.227402	0.342931
ENSG00000040608	523.923	-0.287771	0.0974711	-2.95237	0.00315343	0.00878444
ENSG00000040633	2819.78	0.20787	0.0488866	4.25207	2.118e-05	9.00232e-05
ENSG00000040731	1462.13	-0.0583353	0.048944	-1.19188	0.233309	0.349845
ENSG00000040933	3470.85	0.0958709	0.0375133	2.55565	0.0105989	0.0258405
ENSG00000041353	1300.05	1.70583	0.11729	14.5437	6.40721e-48	7.70214e-46
ENSG00000041357	3090.53	0.286804	0.0450825	6.36176	1.99459e-10	1.65005e-09
ENSG00000041515	1532.27	0.792158	0.0485237	16.3252	6.53655e-60	1.38004e-57
ENSG00000041802	2817.83	0.149005	0.0349975	4.25758	2.06648e-05	8.80569e-05
ENSG00000041880	636.172	0.0947422	0.0612695	1.54632	0.122027	0.208471
ENSG00000041982	16193.7	1.0535	0.0994053	10.598	3.04322e-26	1.02216e-24
ENSG00000041988	819.122	0.167994	0.0670874	2.5041	0.0122763	0.0293492
ENSG00000042062	256.069	-0.423702	0.114402	-3.70362	0.000212541	0.000756385
ENSG00000042088	669.088	-0.0107363	0.0676618	-0.158675	0.873925	0.916725
ENSG00000042286	842.5	0.245515	0.0564448	4.34965	1.36355e-05	5.97034e-05
ENSG00000042317	496.903	-0.511128	0.0751962	-6.79726	1.0663e-11	1.01437e-10
ENSG00000042429	439.444	0.392202	0.0702312	5.58444	2.34454e-08	1.52444e-07
ENSG00000042445	3994.49	0.110174	0.0342385	3.21783	0.00129167	0.00393976
ENSG00000042493	393.36	0.209795	0.0893462	2.34812	0.0188687	0.0427001
ENSG00000042753	2685.89	0.290245	0.0699144	4.15144	3.30391e-05	0.000135789
ENSG00000042781	27.5719	-0.0701392	0.302449	-0.231904	0.816613	0.87629
ENSG00000042832	47.1905	-0.782882	0.323934	-2.4168	0.0156578	0.036297
ENSG00000042980	9.68779	0.643493	0.475933	1.35207	0.176354	0.280071
ENSG00000043093	1901.92	0.0353095	0.0503151	0.701767	0.482825	0.609185
ENSG00000043143	832.639	0.180006	0.0712185	2.52751	0.0114874	0.027703
ENSG00000043355	1885.9	-0.031347	0.048263	-0.649503	0.516013	0.63892
ENSG00000043462	13.8101	0.248327	0.37983	0.653785	0.51325	0.636314
ENSG00000043514	844.176	0.0787897	0.0717286	1.09844	0.272011	0.394027
ENSG00000043591	8.94634	0.508684	0.456337	1.11471	0.264974	0.386149
ENSG00000044090	1997.48	0.0960568	0.0438671	2.18972	0.0285445	0.0611642
ENSG00000044115	35572.4	0.102165	0.0277343	3.68372	0.000229853	0.000813125
ENSG00000044446	1220.55	-0.184424	0.0504925	-3.65251	0.00025969	0.000911108
ENSG00000044459	839.561	-0.282605	0.062902	-4.49279	7.02963e-06	3.22109e-05
ENSG00000044524	188.989	0.178434	0.114437	1.55923	0.118941	0.204146
ENSG00000044574	24622.1	0.393067	0.0388265	10.1237	4.33862e-24	1.24861e-22
ENSG00000046604	684.216	-0.795201	0.0618263	-12.8619	7.37725e-38	5.17726e-36
ENSG00000046647	829.691	0.196505	0.0548163	3.58479	0.000337348	0.00115675
ENSG00000046651	1537.28	0.117394	0.050017	2.34709	0.0189208	0.0427989
ENSG00000046653	52350.8	0.0983682	0.0321436	3.06027	0.00221135	0.00640363
ENSG00000046889	3189.6	0.0925919	0.0584173	1.58501	0.112965	0.195692
ENSG00000047056	1696.81	0.342695	0.0398202	8.60605	7.56245e-18	1.28726e-16
ENSG00000047188	1975.34	-0.121827	0.0491038	-2.48101	0.0131012	0.0310847
ENSG00000047230	2157.18	-0.103976	0.0460567	-2.25756	0.0239734	0.052484
ENSG00000047249	2628.1	0.52251	0.049043	10.6541	1.66811e-26	5.75645e-25
ENSG00000047315	7586.28	0.374057	0.0380946	9.81917	9.31109e-23	2.4292e-21
ENSG00000047346	1613.52	-0.0374655	0.0511315	-0.732729	0.463723	0.590861
ENSG00000047365	2266.44	-0.125882	0.0530783	-2.37162	0.0177103	0.0403768
ENSG00000047410	8538.74	0.167249	0.0352671	4.74236	2.11248e-06	1.04538e-05
ENSG00000047457	514.35	-0.674175	0.154205	-4.37194	1.23148e-05	5.42994e-05
ENSG00000047578	2910.84	-0.0299912	0.0467861	-0.641027	0.521505	0.643499
ENSG00000047579	540.625	-0.136023	0.0638255	-2.13118	0.0330747	0.0693129
ENSG00000047597	23.5524	0.359667	0.263013	1.36749	0.171472	0.273783
ENSG00000047617	28.709	-0.601411	0.232615	-2.58543	0.00972575	0.023923
ENSG00000047621	872.527	0.354837	0.0597809	5.93563	2.92716e-09	2.11449e-08
ENSG00000047634	1200.24	0.575531	0.0625846	9.19605	3.7136e-20	7.83379e-19
ENSG00000047644	4502.3	-0.517159	0.042315	-12.2216	2.38203e-34	1.35093e-32
ENSG00000047648	91.5132	0.100027	0.161358	0.619905	0.53532	0.655972
ENSG00000047662	3702.9	0.210148	0.0417584	5.03247	4.84201e-07	2.64401e-06
ENSG00000047849	17683.2	0.29426	0.0297076	9.90521	3.95145e-23	1.05838e-21
ENSG00000047932	1810.66	-0.0575165	0.0429991	-1.33762	0.18102	0.285972
ENSG00000048028	1857.32	-0.1378	0.0436425	-3.15747	0.00159144	0.00477243
ENSG00000048052	363.798	0.320177	0.0839286	3.81487	0.000136254	0.000503714
ENSG00000048140	2598.47	0.0701319	0.0492723	1.42335	0.154634	0.252274
ENSG00000048162	516.874	0.322173	0.0843096	3.82131	0.000132747	0.00049169
ENSG00000048342	2545.49	-0.27557	0.033534	-8.21762	2.07574e-16	3.14731e-15
ENSG00000048392	6748.01	0.538608	0.0510589	10.5488	5.14755e-26	1.71067e-24
ENSG00000048405	1029.21	0.198916	0.0572923	3.47195	0.000516685	0.00170671
ENSG00000048471	1607.42	0.0342812	0.0500826	0.684493	0.493664	0.619088
ENSG00000048540	443.295	-0.497198	0.0862577	-5.76409	8.20979e-09	5.64331e-08
ENSG00000048544	1507.32	-0.150978	0.0448286	-3.36789	0.000757453	0.00242239
ENSG00000048649	6751.87	0.171772	0.0410066	4.18888	2.8033e-05	0.000116742
ENSG00000048707	4817.19	0.0534177	0.0487003	1.09687	0.2727	0.394797
ENSG00000048740	6958.78	0.164863	0.0418951	3.93514	8.3147e-05	0.000319759
ENSG00000048828	5949.06	0.0572663	0.0332985	1.71978	0.0854718	0.155026
ENSG00000048991	1955.84	-0.0733991	0.0404229	-1.81578	0.0694041	0.130195
ENSG00000049089	1603.88	0.0281336	0.0580039	0.48503	0.627655	0.733077
ENSG00000049130	3267.23	0.3213	0.0501092	6.41201	1.43617e-10	1.2096e-09
ENSG00000049167	859.012	-0.106892	0.067155	-1.59172	0.111449	0.1936
ENSG00000049192	269.415	-0.175168	0.10281	-1.7038	0.0884182	0.15931
ENSG00000049239	4097.61	-0.290704	0.0522625	-5.56238	2.66116e-08	1.71786e-07
ENSG00000049245	3515.28	0.310437	0.0412432	7.52699	5.19252e-14	6.29923e-13
ENSG00000049246	949.372	-0.148001	0.0561844	-2.63421	0.00843336	0.0210994
ENSG00000049247	3.38959	2.23706	0.972151	2.30115	0.0213833	0.0475385
ENSG00000049249	21.0799	1.44655	0.372588	3.88244	0.000103414	0.000390467
ENSG00000049323	5178.09	0.30496	0.0481499	6.33355	2.39587e-10	1.9684e-09
ENSG00000049449	4826.5	0.0409618	0.0482738	0.84853	0.396143	0.525569
ENSG00000049540	6799.44	-0.600931	0.055299	-10.8669	1.65658e-27	6.16591e-26
ENSG00000049541	1305.05	0.260399	0.0478207	5.44533	5.17098e-08	3.22211e-07
ENSG00000049618	4314.75	0.171484	0.0406413	4.21945	2.44897e-05	0.000102924
ENSG00000049656	4903.45	0.26009	0.0329952	7.88268	3.20432e-15	4.35635e-14
ENSG00000049759	4401.32	-0.258783	0.0425579	-6.08073	1.19637e-09	9.04257e-09
ENSG00000049768	10.8602	0.0238489	0.437223	0.0545463	0.9565	0.972132
ENSG00000049769	935.913	-0.936984	0.0711087	-13.1768	1.19382e-39	9.20049e-38
ENSG00000049860	3936	0.243629	0.0498534	4.8869	1.02438e-06	5.31087e-06
ENSG00000049883	947.106	0.0240639	0.0567351	0.424144	0.671461	0.76775
ENSG00000050030	760.999	-0.0595312	0.0725448	-0.820614	0.411866	0.540577
ENSG00000050130	2890.77	0.194028	0.0424149	4.57453	4.7728e-06	2.24765e-05
ENSG00000050165	20607.2	-0.130736	0.0316545	-4.13009	3.62614e-05	0.000147991
ENSG00000050327	32.035	-0.104949	0.231094	-0.454139	0.649729	0.751037
ENSG00000050344	168.229	-0.0973379	0.154099	-0.631659	0.52761	0.649278
ENSG00000050393	2320.82	0.156704	0.0445912	3.51424	0.000441022	0.00147697
ENSG00000050405	7639.3	0.430692	0.047863	8.99844	2.28947e-19	4.48678e-18
ENSG00000050426	1578	-0.305397	0.0550475	-5.54788	2.89149e-08	1.85842e-07
ENSG00000050438	2586.52	-0.0327921	0.0554247	-0.59165	0.554085	0.672504
ENSG00000050555	119.493	-0.388745	0.145825	-2.66583	0.00767995	0.0193999
ENSG00000050628	58.0835	0.0761949	0.198421	0.384006	0.700974	0.790487
ENSG00000050748	3099.29	0.113285	0.0441222	2.56753	0.0102426	0.0250813
ENSG00000050767	2276.6	0.590342	0.0594993	9.92184	3.34525e-23	9.03722e-22
ENSG00000050820	5065.67	0.318618	0.060091	5.30226	1.14379e-07	6.81283e-07
ENSG00000051009	1835	-0.00893821	0.0395305	-0.226109	0.821116	0.879472
ENSG00000051108	2882.01	0.381692	0.0423156	9.02013	1.87862e-19	3.72228e-18
ENSG00000051128	593.302	-0.00256691	0.0763413	-0.0336241	0.973177	0.983789
ENSG00000051180	277.135	0.225781	0.0948775	2.37971	0.0173262	0.0395837
ENSG00000051341	564.006	0.471188	0.0793349	5.93923	2.86366e-09	2.071e-08
ENSG00000051382	1778.43	0.279378	0.0499794	5.58987	2.27239e-08	1.48097e-07
ENSG00000051523	688.349	-0.278116	0.100114	-2.77798	0.00546973	0.0143536
ENSG00000051596	697.767	0.0694138	0.0708292	0.980017	0.327078	0.45378
ENSG00000051620	847.587	-0.198073	0.0594182	-3.33355	0.000857458	0.00270774
ENSG00000051825	1244.21	0.22712	0.0624716	3.63557	0.00027737	0.000967599
ENSG00000052126	4400.27	-0.0728479	0.0427928	-1.70234	0.0886918	0.159746
ENSG00000052344	9.33998	-0.895598	0.544119	-1.64596	0.0997717	0.176513
ENSG00000052723	2204.35	0.122885	0.0480338	2.55831	0.0105183	0.0256714
ENSG00000052749	3120.85	0.323842	0.0451997	7.16468	7.79669e-13	8.40705e-12
ENSG00000052795	1011.76	0.134676	0.0541197	2.48847	0.0128293	0.0305271
ENSG00000052802	5706.06	0.377041	0.0638788	5.90245	3.58152e-09	2.56725e-08
ENSG00000052841	4371.64	-0.0627521	0.0346468	-1.81119	0.0701108	0.131276
ENSG00000052850	38.6655	-0.446662	0.206053	-2.1677	0.0301817	0.0641255
ENSG00000053108	480.862	-0.471772	0.09824	-4.80224	1.56904e-06	7.90781e-06
ENSG00000053254	2768.81	-0.299691	0.0456272	-6.56826	5.0905e-11	4.50488e-10
ENSG00000053328	66.5838	-0.9489	0.212742	-4.46034	8.18308e-06	3.7077e-05
ENSG00000053371	1685.42	-0.0257955	0.0610234	-0.422716	0.672503	0.768522
ENSG00000053372	1585.81	0.289912	0.0616086	4.7057	2.5299e-06	1.23442e-05
ENSG00000053438	238.01	-0.332134	0.0927671	-3.5803	0.000343206	0.00117523
ENSG00000053501	667.728	0.131932	0.0689965	1.91215	0.0558567	0.108183
ENSG00000053524	173.911	-0.0676074	0.0964098	-0.70125	0.483147	0.609428
ENSG00000053702	5.16337	-0.810847	0.576507	-1.40648	0.159581	0.258582
ENSG00000053747	57.5617	-0.155371	0.211391	-0.734992	0.462345	0.589762
ENSG00000053770	2374.31	0.0812449	0.0512525	1.58519	0.112923	0.195658
ENSG00000053900	1288.35	-0.0425779	0.064614	-0.658957	0.509923	0.633753
ENSG00000053918	29.5145	-1.52807	0.308169	-4.95856	7.10169e-07	3.77056e-06
ENSG00000054116	2274.1	-0.0141239	0.0447935	-0.315312	0.752525	0.828866
ENSG00000054118	8074.41	0.186268	0.0286865	6.49322	8.40201e-11	7.27152e-10
ENSG00000054148	2739.49	-0.191238	0.0702005	-2.72416	0.00644648	0.0165808
ENSG00000054179	254.817	-0.504555	0.117814	-4.28265	1.84679e-05	7.94225e-05
ENSG00000054219	14.478	0.183412	0.363893	0.504028	0.614241	0.721502
ENSG00000054267	4309.06	0.196401	0.037719	5.20694	1.91981e-07	1.10576e-06
ENSG00000054277	184.353	-1.13417	0.115382	-9.82969	8.38779e-23	2.19516e-21
ENSG00000054282	1093.39	-0.218245	0.0480189	-4.54498	5.49395e-06	2.56419e-05
ENSG00000054356	12120.3	0.203588	0.107263	1.89804	0.057691	0.111152
ENSG00000054392	426.303	-0.352844	0.0772	-4.57052	4.86518e-06	2.28686e-05
ENSG00000054523	29490.7	0.237336	0.0384175	6.17781	6.49967e-10	5.06349e-09
ENSG00000054598	63.8198	0.375939	0.203246	1.84967	0.0643612	0.121919
ENSG00000054611	738.742	0.0842335	0.0647004	1.3019	0.192951	0.300744
ENSG00000054654	3925.82	0.00856928	0.0500729	0.171136	0.864117	0.909932
ENSG00000054690	1957.28	-0.103613	0.0603504	-1.71686	0.0860049	0.1558
ENSG00000054793	9389.22	-0.108579	0.0360192	-3.01449	0.00257415	0.00733088
ENSG00000054938	39.6393	1.28334	0.429601	2.98728	0.00281476	0.0079387
ENSG00000054965	12213.1	0.320425	0.0310771	10.3106	6.30792e-25	1.9233e-23
ENSG00000054967	815.141	0.142176	0.0584254	2.43345	0.0149555	0.0348782
ENSG00000054983	1455.83	-0.245251	0.0467309	-5.24815	1.53633e-07	8.97229e-07
ENSG00000055044	2317.92	0.32092	0.0440852	7.27955	3.34931e-13	3.73991e-12
ENSG00000055070	5459.24	0.0828446	0.0455802	1.81756	0.069132	0.129782
ENSG00000055118	826.512	-0.453941	0.076639	-5.9231	3.15933e-09	2.27435e-08
ENSG00000055130	3340.12	0.158504	0.0347901	4.556	5.21361e-06	2.44196e-05
ENSG00000055147	942.014	-0.186147	0.0557621	-3.33823	0.000843132	0.00266686
ENSG00000055163	20105.4	0.301151	0.0373716	8.05828	7.73762e-16	1.11596e-14
ENSG00000055208	5204.8	0.0835684	0.0311085	2.68636	0.00722361	0.0183567
ENSG00000055211	3112.17	-0.0887447	0.0463853	-1.91321	0.0557213	0.10797
ENSG00000055332	6706.13	-0.116303	0.0457272	-2.5434	0.0109779	0.0266276
ENSG00000055483	3276.23	0.31635	0.0377473	8.38074	5.2597e-17	8.38482e-16
ENSG00000055609	7354.63	0.133943	0.058497	2.28974	0.0220363	0.048815
ENSG00000055732	53.0218	-0.398377	0.19692	-2.02304	0.0430692	0.086753
ENSG00000055813	48.0157	-0.125254	0.219736	-0.570019	0.568665	0.684447
ENSG00000055917	5716.35	0.0390998	0.0384861	1.01594	0.309656	0.435257
ENSG00000055950	1600.75	0.00801897	0.0652068	0.122977	0.902125	0.936415
ENSG00000055955	18.8314	-0.300115	0.349851	-0.857837	0.390983	0.520316
ENSG00000056050	1065.36	-0.0358737	0.0673038	-0.533011	0.594026	0.705074
ENSG00000056097	7544.09	0.349971	0.0329843	10.6102	2.67131e-26	8.9965e-25
ENSG00000056277	318.01	-0.143286	0.0832559	-1.72103	0.0852458	0.154681
ENSG00000056291	9.63044	-0.491173	0.549066	-0.894561	0.371022	0.50011
ENSG00000056487	1665.43	0.00957981	0.0498613	0.192129	0.847641	0.898419
ENSG00000056558	187.032	-0.108896	0.103125	-1.05596	0.290989	0.414915
ENSG00000056586	5336.59	0.10319	0.0491363	2.10007	0.0357223	0.0738795
ENSG00000056736	479.826	0.320462	0.0763932	4.19491	2.72983e-05	0.000113889
ENSG00000056972	368.702	0.303625	0.0720967	4.21136	2.53837e-05	0.000106467
ENSG00000056998	5549.47	0.0145897	0.0330178	0.441874	0.65858	0.75735
ENSG00000057019	3814.75	0.543512	0.058955	9.21911	2.99572e-20	6.36217e-19
ENSG00000057252	2024.24	0.210469	0.0544453	3.86569	0.000110776	0.000415766
ENSG00000057294	40.3635	-0.790929	0.246	-3.21516	0.00130371	0.00397312
ENSG00000057468	26.6306	0.685342	0.31894	2.14881	0.0316495	0.0667754
ENSG00000057593	21.6594	-0.274326	0.352662	-0.777873	0.436644	0.56501
ENSG00000057608	7334.9	0.303141	0.0410114	7.39163	1.45039e-13	1.68858e-12
ENSG00000057657	141.731	-0.128535	0.121565	-1.05733	0.29036	0.414348
ENSG00000057663	1120.68	0.118564	0.0665136	1.78256	0.074658	0.138685
ENSG00000057704	246.165	0.136769	0.097818	1.39819	0.162055	0.261814
ENSG00000057757	2575.51	-0.0265198	0.0409964	-0.646883	0.517708	0.640418
ENSG00000057935	3632.04	-0.158928	0.0377324	-4.21199	2.53127e-05	0.000106188
ENSG00000058056	641.245	-0.0510013	0.0608907	-0.837588	0.402262	0.531524
ENSG00000058063	1971.88	0.108084	0.0529326	2.04192	0.0411595	0.083408
ENSG00000058085	26.9792	2.12383	0.502666	4.22513	2.38806e-05	0.00010065
ENSG00000058091	2688.28	0.202728	0.0456947	4.43657	9.14055e-06	4.10745e-05
ENSG00000058262	19293.1	0.328515	0.0387621	8.47517	2.34735e-17	3.8672e-16
ENSG00000058272	4043.87	0.41574	0.0471242	8.82222	1.12217e-18	2.05942e-17
ENSG00000058335	40.5798	1.11355	0.209525	5.31466	1.06857e-07	6.38601e-07
ENSG00000058404	606.771	0.484607	0.076503	6.33448	2.3815e-10	1.95724e-09
ENSG00000058453	3574.87	-0.367781	0.0647349	-5.68135	1.33635e-08	8.9413e-08
ENSG00000058600	2154.75	0.164598	0.0506058	3.25255	0.00114374	0.00352452
ENSG00000058668	5329.12	-0.0699305	0.0394907	-1.77081	0.0765925	0.141733
ENSG00000058673	40.4092	-0.139098	0.232007	-0.599543	0.548811	0.667877
ENSG00000058729	881.146	0.130899	0.0658137	1.98893	0.046709	0.093034
ENSG00000058799	1301.92	-0.00287107	0.0460006	-0.0624138	0.950233	0.967877
ENSG00000058804	1415.25	0.376749	0.0514406	7.32396	2.40761e-13	2.73334e-12
ENSG00000058866	130.729	0.819923	0.120244	6.81884	9.17765e-12	8.82094e-11
ENSG00000059122	3789.59	0.044225	0.0504463	0.876676	0.380663	0.510095
ENSG00000059145	1357.85	-0.176224	0.0586138	-3.00653	0.00264245	0.00750242
ENSG00000059377	102.049	0.299638	0.129579	2.31239	0.0207562	0.0463495
ENSG00000059378	592.27	-0.384687	0.0869859	-4.4224	9.76088e-06	4.36512e-05
ENSG00000059573	3047.21	-0.0275304	0.035166	-0.782871	0.433703	0.562335
ENSG00000059588	2962.43	-0.522987	0.0712128	-7.344	2.07306e-13	2.37608e-12
ENSG00000059691	987.378	0.439027	0.0506925	8.6606	4.69298e-18	8.15962e-17
ENSG00000059728	560.851	0.885714	0.0684561	12.9384	2.73173e-38	1.98358e-36
ENSG00000059758	5758.87	-0.20264	0.0363476	-5.57505	2.47458e-08	1.60484e-07
ENSG00000059769	568.209	0.3013	0.0699414	4.3079	1.64816e-05	7.12829e-05
ENSG00000059804	2457.21	0.450999	0.0714132	6.31534	2.6956e-10	2.2096e-09
ENSG00000059915	1867.76	-0.333063	0.0626015	-5.32037	1.03556e-07	6.19759e-07
ENSG00000060069	1542.66	0.180058	0.0511423	3.52072	0.000430374	0.00144381
ENSG00000060138	3380.51	0.258606	0.0503842	5.13269	2.85628e-07	1.60863e-06
ENSG00000060140	9.11638	-0.491148	0.490176	-1.00198	0.316351	0.442195
ENSG00000060237	13758.1	0.286182	0.0349829	8.18062	2.82395e-16	4.2307e-15
ENSG00000060339	5290.77	0.0864429	0.0351638	2.45829	0.01396	0.0328246
ENSG00000060491	3558.02	-0.0398959	0.0480292	-0.830659	0.406166	0.535165
ENSG00000060558	10.8338	1.05305	1.2097	0.870505	0.384024	0.513422
ENSG00000060642	701.651	-0.154519	0.0634472	-2.4354	0.0148752	0.0347102
ENSG00000060656	2457.65	0.151057	0.0597258	2.52918	0.011433	0.0275876
ENSG00000060688	1143.57	-0.0311984	0.0453854	-0.68741	0.491825	0.617367
ENSG00000060709	112.793	0.00154186	0.145529	0.0105949	0.991547	0.994928
ENSG00000060718	6863.68	1.05763	0.0611936	17.2834	6.27584e-67	1.79175e-64
ENSG00000060749	3672.53	0.334475	0.0495652	6.74817	1.4972e-11	1.402e-10
ENSG00000060762	1493.02	0.188433	0.0541685	3.47865	0.000503948	0.00166924
ENSG00000060971	2427.08	-0.0484522	0.0579268	-0.836438	0.402908	0.532156
ENSG00000060982	2525.09	0.287415	0.0749256	3.83601	0.000125049	0.000465096
ENSG00000061273	3346.21	0.112311	0.0414056	2.71245	0.00667872	0.0171151
ENSG00000061337	1071.86	1.14956	0.128179	8.96838	3.00909e-19	5.83788e-18
ENSG00000061455	35.8315	0.340685	0.246311	1.38315	0.16662	0.267538
ENSG00000061656	352.292	-1.35673	0.0824683	-16.4516	8.17194e-61	1.80098e-58
ENSG00000061676	13971.6	0.123507	0.0400919	3.08059	0.00206591	0.00602554
ENSG00000061794	1346	0.214056	0.067868	3.154	0.00161047	0.0048243
ENSG00000061918	629.457	-0.110856	0.0677929	-1.63521	0.102005	0.179793
ENSG00000061936	4670.66	-0.183094	0.0360334	-5.08124	3.74988e-07	2.0781e-06
ENSG00000061938	2827.17	-0.178513	0.0588768	-3.03197	0.00242963	0.00696348
ENSG00000061987	4019.58	0.319888	0.0557083	5.74221	9.34513e-09	6.36797e-08
ENSG00000062038	79.4382	-0.0636264	0.140654	-0.452361	0.651009	0.751894
ENSG00000062096	40.846	0.219072	0.241086	0.908688	0.363515	0.492086
ENSG00000062194	5263.8	0.101275	0.0399496	2.53507	0.0112424	0.0271879
ENSG00000062282	62.925	-0.520427	0.182173	-2.85678	0.0042796	0.0115341
ENSG00000062370	428.803	0.112107	0.0801394	1.3989	0.161844	0.261524
ENSG00000062485	6798.42	0.363717	0.0276889	13.1359	2.05129e-39	1.56646e-37
ENSG00000062524	13.404	0.201074	0.387124	0.519404	0.603479	0.713127
ENSG00000062582	5.65047	-0.521579	0.621585	-0.839111	0.401407	0.530675
ENSG00000062598	3350.73	-0.153582	0.032786	-4.68437	2.80823e-06	1.3631e-05
ENSG00000062650	3181.3	0.228097	0.0428163	5.32734	9.96601e-08	5.98008e-07
ENSG00000062716	6091.97	-0.0373437	0.0562088	-0.664375	0.506451	0.630716
ENSG00000062725	4778.42	0.105072	0.0475526	2.20959	0.0271336	0.0585065
ENSG00000062822	1642.52	0.204176	0.0680513	3.00032	0.00269695	0.00763731
ENSG00000063015	841.409	-0.0114385	0.0717034	-0.159525	0.873255	0.916291
ENSG00000063046	18027.5	-0.147311	0.025665	-5.73978	9.48015e-09	6.45122e-08
ENSG00000063127	394.398	-0.152667	0.10268	-1.48682	0.137062	0.228949
ENSG00000063169	1627.14	-0.0803095	0.0690092	-1.16375	0.244525	0.362954
ENSG00000063176	2516.47	-0.0857252	0.0564676	-1.51813	0.128982	0.21816
ENSG00000063177	11534	0.203609	0.0579668	3.51251	0.000443899	0.00148542
ENSG00000063180	1002.61	0.108752	0.0545461	1.99376	0.0461778	0.0921064
ENSG00000063241	986.854	0.00913663	0.0838341	0.108985	0.913215	0.943805
ENSG00000063244	9604.13	0.156207	0.0433812	3.6008	0.00031724	0.00109302
ENSG00000063245	7084.4	-0.12117	0.0547426	-2.21346	0.0268662	0.0580283
ENSG00000063322	3844.12	-0.122052	0.0364825	-3.3455	0.000821355	0.00260552
ENSG00000063438	64.0891	-0.221383	0.200158	-1.10604	0.268709	0.390279
ENSG00000063587	3066.66	0.107841	0.0381635	2.82577	0.00471666	0.0125824
ENSG00000063601	1504.41	-0.0260833	0.0433814	-0.601257	0.547669	0.666776
ENSG00000063660	9212.52	0.351327	0.0577612	6.08241	1.18391e-09	8.9565e-09
ENSG00000063761	470.722	-0.132492	0.0787796	-1.6818	0.0926069	0.165669
ENSG00000063854	2038.87	-0.0796847	0.0547951	-1.45423	0.145882	0.240653
ENSG00000063978	3892.71	0.340685	0.0394684	8.63186	6.03645e-18	1.04019e-16
ENSG00000064012	168.957	0.602482	0.104233	5.78015	7.46357e-09	5.16001e-08
ENSG00000064042	6835	-0.0387538	0.0396552	-0.97727	0.328435	0.455076
ENSG00000064102	954.241	0.026542	0.0563528	0.470996	0.637643	0.740885
ENSG00000064115	4353.98	-0.139353	0.0366324	-3.80409	0.000142329	0.000523937
ENSG00000064199	1324.49	-0.285743	0.0510344	-5.59903	2.15549e-08	1.40844e-07
ENSG00000064205	5.80775	0.774491	0.65603	1.18057	0.237772	0.355076
ENSG00000064225	60.04	-0.156814	0.179363	-0.874283	0.381964	0.511375
ENSG00000064270	27.8347	-0.361902	0.335955	-1.07723	0.281376	0.404699
ENSG00000064300	145.924	-0.513538	0.140635	-3.65156	0.000260655	0.000914366
ENSG00000064309	971.018	-0.317107	0.0570441	-5.55898	2.71356e-08	1.74989e-07
ENSG00000064313	2014.26	0.329505	0.0426898	7.71859	1.1762e-14	1.52876e-13
ENSG00000064393	17330.2	0.287202	0.0506464	5.67073	1.42189e-08	9.48075e-08
ENSG00000064419	3681.61	0.313728	0.0331664	9.45922	3.10258e-21	7.12516e-20
ENSG00000064490	1807.35	-0.293075	0.0729667	-4.01655	5.90554e-05	0.000232556
ENSG00000064545	1619.29	-0.282224	0.0634997	-4.4445	8.80984e-06	3.97162e-05
ENSG00000064547	1576.48	0.0293954	0.0497996	0.590273	0.555008	0.673331
ENSG00000064601	5961.88	-0.305179	0.0411218	-7.42133	1.15948e-13	1.36444e-12
ENSG00000064607	12699.5	0.232323	0.0340705	6.81887	9.17604e-12	8.82094e-11
ENSG00000064651	2341.31	0.163798	0.0559479	2.92768	0.00341501	0.00942947
ENSG00000064652	941.709	-0.0944494	0.050989	-1.85235	0.0639761	0.121336
ENSG00000064655	47.7611	0.0857208	0.240275	0.356762	0.72127	0.805673
ENSG00000064666	8545.85	0.112641	0.050564	2.22769	0.0259011	0.056166
ENSG00000064687	2310.14	-0.341871	0.0579894	-5.8954	3.73766e-09	2.67536e-08
ENSG00000064692	4136.27	-0.625524	0.0415497	-15.0548	3.20865e-51	4.45382e-49
ENSG00000064703	1072.61	0.113483	0.0513818	2.20863	0.0272007	0.058635
ENSG00000064726	3379.79	-0.325598	0.038138	-8.53736	1.3732e-17	2.30002e-16
ENSG00000064763	132.929	0.114814	0.130573	0.879314	0.379231	0.508517
ENSG00000064787	507.475	-0.0923755	0.0734955	-1.25689	0.208795	0.320312
ENSG00000064886	75.6534	0.521405	0.232432	2.24326	0.0248799	0.0541759
ENSG00000064932	2584.96	0.589403	0.0673137	8.75606	2.02189e-18	3.64667e-17
ENSG00000064933	1261.94	-0.0202503	0.0547803	-0.369664	0.711633	0.798066
ENSG00000064961	4056.29	-0.126632	0.0643178	-1.96884	0.0489712	0.0967638
ENSG00000064989	246.149	-0.221341	0.10962	-2.01917	0.0434699	0.087413
ENSG00000064995	1488.45	0.121627	0.0459641	2.64614	0.00814167	0.0204592
ENSG00000064999	2928.85	-0.125305	0.0407025	-3.07855	0.00208014	0.00606281
ENSG00000065000	13029.7	0.0100223	0.0445308	0.225063	0.82193	0.879929
ENSG00000065029	2337.74	-0.300672	0.0427897	-7.02674	2.11411e-12	2.17506e-11
ENSG00000065054	4056.14	0.181173	0.0589201	3.0749	0.00210574	0.00612961
ENSG00000065057	914.749	0.0583654	0.0816747	0.714608	0.474851	0.601592
ENSG00000065060	2002.08	-0.109661	0.0526325	-2.08353	0.037203	0.0764759
ENSG00000065135	4819.93	0.248129	0.0408399	6.07565	1.23484e-09	9.31933e-09
ENSG00000065150	9508.26	0.208603	0.0371171	5.62014	1.90802e-08	1.25523e-07
ENSG00000065154	4252.15	0.382106	0.0422353	9.04708	1.46836e-19	2.93953e-18
ENSG00000065183	2078.75	0.255367	0.041662	6.12948	8.8166e-10	6.7781e-09
ENSG00000065243	2711.98	0.0677038	0.053819	1.25799	0.208395	0.319758
ENSG00000065268	1994.5	0.258884	0.0739736	3.49968	0.000465821	0.00155278
ENSG00000065308	4144.94	0.032366	0.0436828	0.740931	0.458735	0.586199
ENSG00000065320	21712	0.0779702	0.0514626	1.51508	0.129751	0.219187
ENSG00000065328	791.196	0.484004	0.0621991	7.78153	7.16499e-15	9.49938e-14
ENSG00000065357	1845.74	-0.0972323	0.046667	-2.08353	0.0372026	0.0764759
ENSG00000065361	232.583	0.173024	0.103452	1.6725	0.0944258	0.168455
ENSG00000065413	622.682	0.0134657	0.0778072	0.173065	0.8626	0.908906
ENSG00000065427	3750.86	0.0570112	0.0377689	1.50947	0.131177	0.221025
ENSG00000065457	1057.03	0.0352653	0.0568042	0.620822	0.534717	0.655488
ENSG00000065485	1350.88	-0.147373	0.0503636	-2.92618	0.00343147	0.00946867
ENSG00000065491	1240.99	-0.0624865	0.0448563	-1.39304	0.163608	0.263806
ENSG00000065518	2235.28	0.0128685	0.0562441	0.228797	0.819026	0.877943
ENSG00000065526	8599.6	0.0259821	0.0441275	0.588797	0.555998	0.674011
ENSG00000065534	4078.85	-0.012152	0.0481405	-0.252427	0.800711	0.86458
ENSG00000065548	3120.77	0.259373	0.0465805	5.56828	2.57271e-08	1.66633e-07
ENSG00000065559	2760.84	-0.166595	0.0464805	-3.58418	0.000338135	0.00115913
ENSG00000065600	1601.55	0.271023	0.05174	5.23818	1.62172e-07	9.43805e-07
ENSG00000065609	1340.25	-0.40415	0.0435705	-9.27578	1.76323e-20	3.81563e-19
ENSG00000065613	3513.32	0.505855	0.0487034	10.3864	2.8583e-25	9.03295e-24
ENSG00000065615	573.065	-0.13076	0.0605314	-2.16021	0.0307568	0.0651326
ENSG00000065618	9.00009	0.771156	0.552101	1.39677	0.162484	0.262288
ENSG00000065621	104.972	-0.587912	0.149524	-3.9319	8.42782e-05	0.000323812
ENSG00000065665	3628.3	-0.00686422	0.040522	-0.169395	0.865486	0.910916
ENSG00000065675	48.3571	0.314683	0.227533	1.38302	0.166659	0.267538
ENSG00000065717	2301.8	-0.680068	0.0520717	-13.0602	5.557e-39	4.14285e-37
ENSG00000065802	3355.54	0.310721	0.0351343	8.84382	9.24992e-19	1.70503e-17
ENSG00000065809	2335.24	0.257577	0.0469777	5.48296	4.18271e-08	2.62519e-07
ENSG00000065833	635.85	0.420802	0.0694738	6.05699	1.38691e-09	1.04062e-08
ENSG00000065882	3482.12	-0.243941	0.0320947	-7.60067	2.94606e-14	3.66965e-13
ENSG00000065883	2960.73	-0.0576686	0.0366672	-1.57276	0.115775	0.199556
ENSG00000065911	1966.89	0.640369	0.0608207	10.5288	6.36358e-26	2.1009e-24
ENSG00000065923	1356.37	-0.272582	0.0586743	-4.64568	3.38961e-06	1.62675e-05
ENSG00000065970	1469.93	-0.00735063	0.0402953	-0.182419	0.855254	0.904007
ENSG00000065978	22773.3	0.210524	0.046736	4.50453	6.65197e-06	3.05696e-05
ENSG00000065989	537.898	-0.198681	0.0694503	-2.86077	0.00422613	0.0114046
ENSG00000066027	481.021	-0.299163	0.0727028	-4.11487	3.874e-05	0.000157238
ENSG00000066032	17904.8	-0.221662	0.0312402	-7.09541	1.2897e-12	1.35745e-11
ENSG00000066044	5264.32	0.264395	0.028133	9.39801	5.56026e-21	1.25626e-19
ENSG00000066056	8.72986	0.124215	0.575163	0.215965	0.829015	0.885138
ENSG00000066084	3958.9	0.365375	0.0403652	9.05175	1.40695e-19	2.81884e-18
ENSG00000066117	3821.56	-0.00972846	0.030571	-0.318225	0.750314	0.827265
ENSG00000066135	2174.3	0.104859	0.0383442	2.73467	0.00624432	0.0161418
ENSG00000066136	1848.77	-0.126122	0.0436444	-2.88977	0.00385523	0.010511
ENSG00000066185	63.3849	-0.440628	0.183925	-2.39569	0.0165892	0.0381289
ENSG00000066230	290.302	-1.02619	0.114514	-8.96124	3.21035e-19	6.20914e-18
ENSG00000066248	592.376	1.20388	0.0790859	15.2224	2.50973e-52	3.62382e-50
ENSG00000066279	2259.79	0.358048	0.0587496	6.09448	1.09795e-09	8.3414e-09
ENSG00000066322	1422.89	0.308588	0.0546931	5.64217	1.67918e-08	1.1102e-07
ENSG00000066379	285.378	-0.123346	0.105473	-1.16945	0.242221	0.360071
ENSG00000066382	1198.19	-0.274101	0.0470169	-5.82984	5.54803e-09	3.90226e-08
ENSG00000066422	1558.39	0.227164	0.0497804	4.56332	5.03499e-06	2.36226e-05
ENSG00000066427	818.452	-0.122711	0.0711486	-1.72471	0.0845794	0.153727
ENSG00000066455	1673.44	0.344107	0.0430976	7.98437	1.41244e-15	1.98468e-14
ENSG00000066468	449.713	-0.127491	0.0705258	-1.80773	0.0706492	0.132107
ENSG00000066557	1377.29	0.254051	0.0566096	4.48778	7.19702e-06	3.29119e-05
ENSG00000066583	739.102	-0.206264	0.0652816	-3.15961	0.00157981	0.00473924
ENSG00000066629	1432.88	0.0633276	0.0557375	1.13618	0.255883	0.375712
ENSG00000066651	904.066	-0.128256	0.050668	-2.5313	0.0113641	0.0274451
ENSG00000066654	1715.17	-0.00865675	0.0504697	-0.171524	0.863812	0.909755
ENSG00000066697	862.987	0.0577531	0.0578622	0.998114	0.318224	0.444121
ENSG00000066735	1600.3	0.275926	0.0939419	2.93719	0.00331198	0.0091722
ENSG00000066739	2582.89	-0.347122	0.0550795	-6.3022	2.93458e-10	2.3899e-09
ENSG00000066777	2753.21	0.417805	0.046346	9.01491	1.97024e-19	3.89767e-18
ENSG00000066827	296.956	0.130398	0.0797436	1.63521	0.102005	0.179793
ENSG00000066855	712.327	0.030566	0.056288	0.543028	0.587111	0.699145
ENSG00000066923	76.9913	2.0113	0.16103	12.4902	8.4396e-36	5.26145e-34
ENSG00000066926	1250.97	-0.277675	0.0498693	-5.56805	2.57613e-08	1.66725e-07
ENSG00000066933	2400.33	0.102126	0.0596531	1.71201	0.0868957	0.157175
ENSG00000067057	6615.81	0.861268	0.0605316	14.2284	6.10725e-46	6.72976e-44
ENSG00000067064	4554.85	0.310254	0.0557868	5.56141	2.67603e-08	1.72657e-07
ENSG00000067066	133.174	-0.130388	0.146136	-0.892241	0.372264	0.501408
ENSG00000067082	5783.74	0.290872	0.0508399	5.72134	1.05689e-08	7.15722e-08
ENSG00000067113	372.361	0.069684	0.0925415	0.753004	0.451448	0.578845
ENSG00000067141	7970.66	-0.267579	0.0340442	-7.85976	3.84867e-15	5.19581e-14
ENSG00000067167	6156.07	0.24216	0.0609264	3.97464	7.04864e-05	0.000273964
ENSG00000067177	877.724	-0.153718	0.048745	-3.15352	0.00161313	0.00483111
ENSG00000067182	5206.62	0.185283	0.0576877	3.21183	0.00131891	0.00401506
ENSG00000067191	1592.82	0.267672	0.0562383	4.75961	1.93965e-06	9.64029e-06
ENSG00000067208	2104.75	-0.14887	0.0541998	-2.74669	0.00602	0.0156295
ENSG00000067221	531.196	-0.111894	0.0870382	-1.28557	0.198593	0.307877
ENSG00000067225	23149.8	0.277621	0.0572677	4.84778	1.24852e-06	6.38597e-06
ENSG00000067248	1892.6	0.232417	0.0426766	5.446	5.15145e-08	3.21074e-07
ENSG00000067334	1825.92	0.347892	0.0436301	7.97368	1.54023e-15	2.15581e-14
ENSG00000067365	890.102	0.110737	0.0636378	1.74012	0.0818376	0.14961
ENSG00000067369	12198.3	-0.0116401	0.0389836	-0.298589	0.765253	0.838474
ENSG00000067445	7840.48	0.142904	0.0295655	4.83347	1.34175e-06	6.82089e-06
ENSG00000067533	992.768	0.256755	0.0535906	4.79105	1.65908e-06	8.33489e-06
ENSG00000067560	9372.26	0.253636	0.0415784	6.10018	1.05948e-09	8.06858e-09
ENSG00000067596	2806.16	0.234338	0.0343073	6.83057	8.45784e-12	8.15719e-11
ENSG00000067606	1716.68	-0.191799	0.0486863	-3.93949	8.16545e-05	0.000314308
ENSG00000067704	3324.3	0.0715466	0.0384278	1.86184	0.062625	0.119169
ENSG00000067715	6497.74	0.0220649	0.0373965	0.590025	0.555174	0.673435
ENSG00000067798	938.524	-0.17926	0.0592412	-3.02592	0.00247874	0.00708728
ENSG00000067829	2093.32	-0.134294	0.0451452	-2.97472	0.00293252	0.00824032
ENSG00000067836	390.978	-0.418442	0.0906823	-4.61437	3.94282e-06	1.87542e-05
ENSG00000067840	10157.2	-0.362939	0.0560703	-6.47293	9.61209e-11	8.25339e-10
ENSG00000067842	175.237	-0.282448	0.139702	-2.02179	0.0431984	0.0869365
ENSG00000067900	2962.77	0.178195	0.0454353	3.92196	8.7832e-05	0.000335772
ENSG00000067955	1267.65	0.0790857	0.0526745	1.50141	0.133251	0.223753
ENSG00000067992	2732.38	0.238222	0.0536775	4.43802	9.07917e-06	4.08424e-05
ENSG00000068001	1646.28	-0.00418513	0.0724212	-0.0577888	0.953917	0.97041
ENSG00000068024	11885.5	0.142619	0.0412273	3.45933	0.000541515	0.00178146
ENSG00000068028	575.033	0.0865658	0.076124	1.13717	0.255468	0.375336
ENSG00000068078	676.337	0.524208	0.0834311	6.28313	3.31832e-10	2.68155e-09
ENSG00000068079	768.568	-0.263251	0.123458	-2.13232	0.0329808	0.0691776
ENSG00000068097	1308.57	0.100759	0.0443168	2.27362	0.022989	0.0506334
ENSG00000068120	3051.43	0.496592	0.0494972	10.0327	1.09449e-23	3.04856e-22
ENSG00000068137	2496.59	-0.0577683	0.0571489	-1.01084	0.312093	0.4379
ENSG00000068305	1253.23	0.138899	0.0473329	2.93451	0.00334071	0.00924565
ENSG00000068308	4226.03	0.125079	0.0425689	2.93826	0.00330059	0.00914862
ENSG00000068323	4967.53	0.22009	0.0421753	5.21844	1.80433e-07	1.04379e-06
ENSG00000068354	657.084	0.0700649	0.0588427	1.19072	0.233765	0.350446
ENSG00000068366	1539.87	0.294291	0.0615049	4.78484	1.71125e-06	8.57469e-06
ENSG00000068383	1775.11	-0.0258721	0.0512593	-0.50473	0.613748	0.721347
ENSG00000068394	1129.29	0.106646	0.0631818	1.68792	0.0914274	0.163886
ENSG00000068400	5291.57	0.0115101	0.0444952	0.258683	0.79588	0.860956
ENSG00000068438	1247.68	0.357398	0.0490481	7.28668	3.17694e-13	3.56487e-12
ENSG00000068489	2243.24	0.450524	0.0448309	10.0494	9.24337e-24	2.59766e-22
ENSG00000068615	1544.06	-0.235941	0.0605207	-3.89852	9.67815e-05	0.000367802
ENSG00000068650	2452.19	0.212974	0.0429339	4.96051	7.03074e-07	3.73684e-06
ENSG00000068654	6265.02	0.355312	0.0406318	8.74468	2.23653e-18	4.01648e-17
ENSG00000068697	7031.62	0.0651053	0.0470477	1.38382	0.166415	0.267345
ENSG00000068724	1292.47	-0.0616001	0.0546494	-1.12719	0.259663	0.38004
ENSG00000068745	3999.25	-0.0264541	0.0421248	-0.627995	0.530008	0.651368
ENSG00000068781	9.84801	-0.0481937	0.521535	-0.0924073	0.926374	0.952457
ENSG00000068784	960.291	0.187887	0.0628125	2.99123	0.00277853	0.00784357
ENSG00000068796	6228.06	0.329909	0.0418133	7.89005	3.02066e-15	4.11781e-14
ENSG00000068831	914.295	-0.112178	0.0664768	-1.68747	0.0915129	0.164016
ENSG00000068878	3332.19	0.0590639	0.0484644	1.21871	0.222955	0.337441
ENSG00000068885	1327.5	-0.112934	0.0568423	-1.98679	0.0469453	0.0934073
ENSG00000068903	3647.01	-0.0197848	0.0416005	-0.475591	0.634366	0.738405
ENSG00000068912	2598.2	0.248664	0.0457794	5.43178	5.57961e-08	3.45702e-07
ENSG00000068971	2142.27	0.0867625	0.0506111	1.7143	0.0864737	0.156525
ENSG00000068976	731.675	-0.0277812	0.0962611	-0.288602	0.772886	0.844112
ENSG00000069011	4.8047	-3.0318	0.748907	-4.0483	5.15918e-05	0.000204931
ENSG00000069020	3841.97	0.141158	0.0474859	2.97262	0.00295268	0.00828656
ENSG00000069188	5077.58	0.0605505	0.0535832	1.13003	0.258464	0.37871
ENSG00000069248	3638.27	0.10395	0.0365336	2.84534	0.00443644	0.0119133
ENSG00000069275	16827.5	-0.0020633	0.037979	-0.0543273	0.956674	0.972202
ENSG00000069329	8055.25	0.0720498	0.0371732	1.93822	0.0525964	0.102811
ENSG00000069345	3577.76	0.289121	0.0457634	6.31773	2.65425e-10	2.17712e-09
ENSG00000069399	779.31	0.479314	0.0958872	4.99873	5.7708e-07	3.10595e-06
ENSG00000069424	1243.86	-0.320419	0.0696984	-4.59723	4.28149e-06	2.02691e-05
ENSG00000069431	2373.32	-0.528303	0.0551094	-9.58644	9.1177e-22	2.19629e-20
ENSG00000069482	21.2224	2.68002	0.477852	5.60846	2.04131e-08	1.33766e-07
ENSG00000069493	414.672	0.101545	0.0949291	1.0697	0.284755	0.408251
ENSG00000069509	861.231	0.261949	0.0563741	4.64663	3.37408e-06	1.61961e-05
ENSG00000069535	1027.01	-1.02067	0.0596071	-17.1233	9.95477e-66	2.71852e-63
ENSG00000069667	411.113	0.163738	0.0810868	2.01929	0.0434568	0.0874006
ENSG00000069696	181.769	-0.115695	0.135164	-0.855961	0.392019	0.521475
ENSG00000069702	402.892	-0.562381	0.0852554	-6.59643	4.21177e-11	3.7497e-10
ENSG00000069812	816.701	-1.30917	0.0727804	-17.988	2.41998e-72	8.44437e-70
ENSG00000069849	4780.66	0.155331	0.0345791	4.49206	7.05363e-06	3.22973e-05
ENSG00000069869	730.117	0.741026	0.0584118	12.6862	7.04905e-37	4.63614e-35
ENSG00000069943	509.654	-0.0613139	0.0628669	-0.975297	0.329413	0.456138
ENSG00000069956	3115.87	0.541857	0.0431016	12.5716	3.02466e-36	1.91414e-34
ENSG00000069966	1876.59	-0.296822	0.0370515	-8.01106	1.13723e-15	1.60919e-14
ENSG00000069974	298.139	0.154503	0.088107	1.75358	0.0795026	0.146097
ENSG00000069998	1778.75	0.00672288	0.0513898	0.130821	0.895917	0.931862
ENSG00000070010	2189.37	0.493432	0.0363796	13.5634	6.59767e-42	5.77561e-40
ENSG00000070018	5138.36	0.135264	0.0513458	2.63437	0.0084293	0.0210913
ENSG00000070031	4.05313	-1.18784	0.760373	-1.56218	0.118246	0.203118
ENSG00000070047	4449.04	0.266373	0.0498142	5.34732	8.92649e-08	5.39497e-07
ENSG00000070061	3777.05	0.201231	0.043353	4.64169	3.45568e-06	1.6553e-05
ENSG00000070081	2716.15	0.0707017	0.0456654	1.54825	0.121561	0.207845
ENSG00000070087	10517.9	-0.233217	0.0429974	-5.42398	5.8286e-08	3.59975e-07
ENSG00000070159	296.413	-0.0492527	0.0881134	-0.558969	0.576183	0.690452
ENSG00000070182	166.125	-0.872544	0.141191	-6.17989	6.41476e-10	5.00511e-09
ENSG00000070190	11.5341	-0.852159	0.410626	-2.07527	0.0379614	0.0777549
ENSG00000070193	69.7378	-0.408504	0.165997	-2.46092	0.0138583	0.0326389
ENSG00000070214	5210.67	-0.233513	0.0471947	-4.94786	7.50324e-07	3.972e-06
ENSG00000070269	935.297	-0.204148	0.0606351	-3.36683	0.000760388	0.00243115
ENSG00000070366	4065.94	-0.189839	0.035909	-5.28665	1.24574e-07	7.37983e-07
ENSG00000070367	4809.22	0.0453423	0.0509959	0.889135	0.37393	0.503059
ENSG00000070371	925.883	0.0192734	0.0721264	0.267216	0.789303	0.856421
ENSG00000070388	92.0233	-0.587659	0.15495	-3.79258	0.00014909	0.000547223
ENSG00000070404	712.23	0.203421	0.0805072	2.52674	0.0115127	0.0277507
ENSG00000070413	10825.1	-0.182672	0.0520966	-3.50641	0.0004542	0.00151706
ENSG00000070423	2049.67	0.328007	0.0675142	4.85835	1.18369e-06	6.07785e-06
ENSG00000070444	2047.61	-0.0259571	0.0468676	-0.55384	0.579689	0.69309
ENSG00000070476	1933.42	0.212573	0.0543385	3.91201	9.15302e-05	0.000349325
ENSG00000070495	1778.86	0.396363	0.0416721	9.51147	1.87989e-21	4.40582e-20
ENSG00000070501	529.287	-0.347481	0.0771	-4.50688	6.57871e-06	3.02828e-05
ENSG00000070540	651.049	0.323903	0.0639217	5.06719	4.03722e-07	2.22975e-06
ENSG00000070601	9.76946	-0.834569	0.488909	-1.707	0.0878215	0.158428
ENSG00000070610	3860.25	-0.0172472	0.0381008	-0.452673	0.650784	0.7518
ENSG00000070614	13032.1	0.179772	0.0403901	4.45091	8.55088e-06	3.86111e-05
ENSG00000070669	179.113	0.571366	0.107559	5.3121	1.0837e-07	6.47179e-07
ENSG00000070718	2384.72	-0.236057	0.0387725	-6.08826	1.14147e-09	8.65888e-09
ENSG00000070729	59.4537	-0.535417	0.199444	-2.68454	0.00726294	0.0184448
ENSG00000070731	16.3487	-1.40782	0.414982	-3.39247	0.000692655	0.0022322
ENSG00000070748	3.44608	-0.00545548	0.794877	-0.00686331	0.994524	0.996565
ENSG00000070756	17443.8	0.25872	0.0334981	7.72343	1.13238e-14	1.47333e-13
ENSG00000070759	30.8251	0.0170593	0.263993	0.0646202	0.948476	0.966772
ENSG00000070761	1524.42	0.244639	0.0546944	4.47282	7.71938e-06	3.51089e-05
ENSG00000070770	3193.98	0.0875233	0.0403701	2.16802	0.0301571	0.0640841
ENSG00000070778	1704	-0.219731	0.0426415	-5.15297	2.56391e-07	1.45375e-06
ENSG00000070785	636.825	0.644706	0.0523211	12.3221	6.88683e-35	3.99595e-33
ENSG00000070808	323.866	-0.29904	0.0821785	-3.6389	0.000273803	0.000956483
ENSG00000070814	2383.46	0.145217	0.0474229	3.06216	0.00219743	0.00637068
ENSG00000070831	256.148	0.292913	0.131556	2.22653	0.0259785	0.0563046
ENSG00000070882	2964.45	0.728857	0.0626817	11.6279	2.97273e-31	1.38566e-29
ENSG00000070886	19.478	-0.641254	0.334219	-1.91866	0.0550269	0.106756
ENSG00000070915	7.31029	-0.0858632	0.629624	-0.136372	0.891527	0.92881
ENSG00000070950	503.803	0.395488	0.0872836	4.53107	5.86847e-06	2.7238e-05
ENSG00000070961	5021.06	0.290109	0.0449101	6.45977	1.0486e-10	8.97926e-10
ENSG00000070985	5.31814	-0.363865	0.717028	-0.507462	0.61183	0.720286
ENSG00000071051	5092.12	0.345471	0.0514379	6.71626	1.86444e-11	1.72213e-10
ENSG00000071054	13132.7	0.278225	0.0327346	8.49943	1.90528e-17	3.15962e-16
ENSG00000071073	982.587	0.186921	0.0554691	3.36982	0.000752178	0.00240674
ENSG00000071082	7963.5	-0.0587825	0.0475908	-1.23517	0.216769	0.329827
ENSG00000071127	19750.9	0.498336	0.0468816	10.6297	2.16895e-26	7.37383e-25
ENSG00000071189	2548.06	0.0363809	0.0451487	0.805803	0.420357	0.549253
ENSG00000071205	85.2011	-0.0132272	0.154152	-0.0858063	0.93162	0.956129
ENSG00000071242	3505.05	-0.12162	0.044303	-2.74519	0.0060476	0.0156849
ENSG00000071243	574.342	-0.328019	0.0800971	-4.09527	4.21676e-05	0.000169942
ENSG00000071246	2686.78	-0.0820878	0.0469055	-1.75007	0.080107	0.146981
ENSG00000071282	316.226	-0.11446	0.0824449	-1.38832	0.165041	0.265664
ENSG00000071462	2192.21	0.233932	0.0398789	5.86605	4.46294e-09	3.17191e-08
ENSG00000071537	5497.82	0.283235	0.0350362	8.08409	6.26324e-16	9.14338e-15
ENSG00000071539	1313.23	0.839158	0.0528721	15.8715	9.9897e-57	1.78001e-54
ENSG00000071553	12513.6	0.0526816	0.052408	1.00522	0.31479	0.440675
ENSG00000071564	9273.65	-0.0583844	0.0456218	-1.27975	0.200634	0.31039
ENSG00000071575	10641	0.80533	0.0358968	22.4346	1.80967e-111	2.06664e-108
ENSG00000071626	4091.28	0.0823701	0.0431359	1.90955	0.0561916	0.10873
ENSG00000071655	4517.22	-0.251753	0.0550398	-4.57401	4.78476e-06	2.25201e-05
ENSG00000071794	3561.82	-0.153659	0.0489667	-3.13803	0.00170089	0.00506077
ENSG00000071859	3886.33	-0.148193	0.0480114	-3.08662	0.00202449	0.00591777
ENSG00000071889	1826.9	-0.308218	0.0578438	-5.32845	9.90519e-08	5.94643e-07
ENSG00000071894	5427.64	0.207732	0.0426204	4.874	1.09363e-06	5.64082e-06
ENSG00000071909	28.4386	-0.730351	0.296645	-2.46204	0.0138151	0.0325631
ENSG00000071967	3846.39	-0.403374	0.0572374	-7.04739	1.82305e-12	1.88809e-11
ENSG00000071991	9.41034	0.798575	0.526804	1.51589	0.129548	0.218955
ENSG00000071994	1449.52	0.0848969	0.0520269	1.63179	0.102724	0.180883
ENSG00000072041	461.699	0.215983	0.0841293	2.56727	0.0102501	0.0250974
ENSG00000072042	4816.04	0.00919565	0.03967	0.231804	0.81669	0.876336
ENSG00000072062	3510.03	0.314435	0.0361015	8.70976	3.04516e-18	5.384e-17
ENSG00000072071	11766.1	-0.0335761	0.0474718	-0.707285	0.47939	0.606057
ENSG00000072110	8851.8	0.665474	0.08092	8.22385	1.97073e-16	2.99532e-15
ENSG00000072121	2718.27	0.134138	0.0441053	3.04131	0.00235555	0.00677669
ENSG00000072133	378.955	-0.424704	0.0848895	-5.00302	5.6438e-07	3.04346e-06
ENSG00000072134	5217.54	0.310779	0.0340286	9.13289	6.66964e-20	1.38143e-18
ENSG00000072135	1076.41	-0.313194	0.0508684	-6.15695	7.41614e-10	5.73126e-09
ENSG00000072163	535.011	-0.536286	0.0841233	-6.375	1.82967e-10	1.52265e-09
ENSG00000072182	170.066	0.42222	0.135663	3.11227	0.00185657	0.00547663
ENSG00000072195	9291.76	0.113285	0.0512352	2.21108	0.0270306	0.0583313
ENSG00000072201	306.549	0.607713	0.0904015	6.72237	1.7879e-11	1.65937e-10
ENSG00000072210	3136.21	0.0363785	0.0394759	0.921537	0.35677	0.484802
ENSG00000072274	3664.72	-0.186371	0.0481528	-3.87041	0.000108652	0.000408648
ENSG00000072310	10948.1	-0.473247	0.0570281	-8.29849	1.05447e-16	1.64447e-15
ENSG00000072315	46.1908	-0.226258	0.218034	-1.03772	0.299402	0.424048
ENSG00000072364	15551.5	0.342663	0.045973	7.45358	9.08437e-14	1.0776e-12
ENSG00000072401	1174.93	-0.0540442	0.0486337	-1.11125	0.266461	0.387731
ENSG00000072415	2683.74	0.103499	0.0490173	2.11147	0.034732	0.0721819
ENSG00000072422	1993.94	-0.239515	0.0412942	-5.80021	6.62312e-09	4.61579e-08
ENSG00000072501	5409.32	0.477067	0.0448262	10.6426	1.88808e-26	6.47151e-25
ENSG00000072506	2661.06	0.153817	0.0687517	2.23728	0.0252683	0.0549312
ENSG00000072518	2939.43	-0.0254013	0.0461376	-0.550555	0.581939	0.694996
ENSG00000072571	594.229	0.506969	0.0669044	7.57751	3.52259e-14	4.35539e-13
ENSG00000072609	2634.52	0.264376	0.040238	6.5703	5.02142e-11	4.44689e-10
ENSG00000072657	104.616	0.639867	0.133679	4.7866	1.6963e-06	8.50655e-06
ENSG00000072682	944.981	0.103381	0.0683754	1.51196	0.130543	0.22012
ENSG00000072736	1637.23	0.0302415	0.0425323	0.711026	0.477068	0.604004
ENSG00000072756	1816.82	0.36834	0.051685	7.12663	1.02853e-12	1.09402e-11
ENSG00000072778	23332.7	0.117062	0.0395034	2.96333	0.00304332	0.00851356
ENSG00000072786	868.132	0.130395	0.0586608	2.22287	0.0262245	0.056784
ENSG00000072803	7303.44	0.159572	0.0368895	4.32567	1.52068e-05	6.60994e-05
ENSG00000072818	45.6877	0.144786	0.21128	0.685278	0.493169	0.61872
ENSG00000072832	11873.8	0.0112267	0.0466281	0.240771	0.809732	0.871214
ENSG00000072840	2570.34	-0.114459	0.051772	-2.21084	0.0270472	0.0583541
ENSG00000072849	1787.21	0.135568	0.0471165	2.87728	0.00401117	0.0108842
ENSG00000072858	141.595	-0.23997	0.136933	-1.75246	0.0796947	0.146385
ENSG00000072864	1429.36	0.120913	0.0491307	2.46104	0.0138533	0.0326318
ENSG00000072952	1163.77	-0.0489567	0.0566207	-0.864644	0.387234	0.516669
ENSG00000072954	744.631	-0.0972828	0.0583938	-1.66598	0.0957176	0.170433
ENSG00000072958	4360.72	0.0188149	0.0445221	0.422596	0.67259	0.768587
ENSG00000073008	1586.46	0.246134	0.0499462	4.92797	8.30869e-07	4.36528e-06
ENSG00000073050	1708.43	0.192375	0.0543327	3.54068	0.000399093	0.00134805
ENSG00000073060	2231.95	0.0608939	0.0547684	1.11184	0.266205	0.387469
ENSG00000073111	2595.16	-0.0544753	0.0633084	-0.860476	0.389527	0.518984
ENSG00000073146	96.4434	0.0840914	0.158555	0.530361	0.595861	0.706552
ENSG00000073150	366.729	-0.0280128	0.0867401	-0.322951	0.746732	0.824148
ENSG00000073169	1797.93	0.0119964	0.0561682	0.21358	0.830875	0.886483
ENSG00000073282	3.4268	0.831372	0.735985	1.1296	0.258643	0.378879
ENSG00000073331	565.589	-0.0833645	0.0743538	-1.12119	0.262208	0.382984
ENSG00000073350	50.7563	-0.449642	0.228805	-1.96518	0.0493939	0.0974993
ENSG00000073417	1653.63	0.495786	0.0598651	8.28171	1.21417e-16	1.87954e-15
ENSG00000073464	2917.87	0.0542364	0.0400378	1.35463	0.175535	0.278946
ENSG00000073536	814.977	-0.0268488	0.0703177	-0.381822	0.702593	0.791639
ENSG00000073578	246.958	0.139993	0.10973	1.2758	0.202027	0.312065
ENSG00000073584	558.382	-0.429354	0.0617155	-6.95699	3.47609e-12	3.50174e-11
ENSG00000073605	520.997	-0.186989	0.0954469	-1.95909	0.0501021	0.0987189
ENSG00000073614	4045.69	0.349826	0.0484245	7.22416	5.04219e-13	5.53913e-12
ENSG00000073670	651.236	0.0973575	0.0683249	1.42492	0.15418	0.251649
ENSG00000073711	1438.44	-0.171381	0.0532991	-3.21546	0.00130234	0.00396943
ENSG00000073712	4087.72	0.33094	0.0436481	7.58201	3.40251e-14	4.21106e-13
ENSG00000073734	20.9679	-0.31209	0.340394	-0.916847	0.359223	0.487449
ENSG00000073756	38.1432	0.0216512	0.225389	0.0960614	0.923472	0.950639
ENSG00000073792	7814.57	1.08495	0.0394153	27.5262	8.53926e-167	5.36351e-163
ENSG00000073803	1711.31	-0.0977847	0.0460633	-2.12283	0.0337679	0.0704731
ENSG00000073849	481.198	0.0346929	0.0790419	0.438917	0.660721	0.759068
ENSG00000073905	5.65743	0.630442	0.457473	1.3781	0.168173	0.269425
ENSG00000073910	1221.32	-0.0527122	0.062024	-0.849867	0.395399	0.524942
ENSG00000073921	6036.18	0.275352	0.0378911	7.26693	3.67751e-13	4.08641e-12
ENSG00000073969	1522.01	0.2211	0.043173	5.12127	3.03491e-07	1.70275e-06
ENSG00000074047	871.729	-0.117715	0.0651823	-1.80593	0.0709287	0.132571
ENSG00000074054	5613.66	0.276563	0.0357347	7.73933	9.99409e-15	1.30777e-13
ENSG00000074071	1856.75	0.29177	0.0964949	3.02368	0.0024972	0.00713599
ENSG00000074181	17017.4	0.0214061	0.0497318	0.430431	0.666882	0.763767
ENSG00000074201	3166.1	-0.121948	0.0466232	-2.61562	0.00890659	0.0221466
ENSG00000074211	291.941	0.389893	0.0985571	3.95601	7.62112e-05	0.00029471
ENSG00000074219	1720.78	-0.0690278	0.0429587	-1.60684	0.10809	0.188836
ENSG00000074266	853.373	0.109117	0.0540124	2.02023	0.0433598	0.0872264
ENSG00000074276	9.7354	-0.248929	0.486073	-0.512124	0.608565	0.717574
ENSG00000074317	85.605	0.212893	0.173981	1.22366	0.221081	0.33513
ENSG00000074319	2739.52	0.265149	0.0470611	5.63413	1.75943e-08	1.16234e-07
ENSG00000074356	3312.5	0.0205606	0.0526787	0.390302	0.696313	0.786644
ENSG00000074370	59.5569	0.0304497	0.188	0.161967	0.871332	0.914884
ENSG00000074410	8133.44	0.659471	0.047797	13.7973	2.64528e-43	2.53664e-41
ENSG00000074416	469.675	1.20051	0.0876108	13.7028	9.76654e-43	8.89038e-41
ENSG00000074527	124.797	-0.726219	0.138479	-5.24425	1.56923e-07	9.15378e-07
ENSG00000074582	1001.11	-0.00410881	0.054953	-0.0747696	0.940398	0.961749
ENSG00000074590	930.487	0.624179	0.0621974	10.0354	1.06475e-23	2.97892e-22
ENSG00000074603	3485.74	0.0864648	0.0435472	1.98554	0.0470841	0.0936316
ENSG00000074621	489.083	0.011651	0.0753618	0.1546	0.877136	0.918905
ENSG00000074657	5630.77	0.0702165	0.0329345	2.13201	0.0330062	0.0692079
ENSG00000074660	139.069	0.524778	0.160911	3.26128	0.00110909	0.00342403
ENSG00000074695	4387.91	0.380618	0.0477129	7.97725	1.49627e-15	2.09778e-14
ENSG00000074696	15062.4	0.245393	0.0300026	8.17907	2.86053e-16	4.2804e-15
ENSG00000074706	19.904	0.697865	0.284501	2.45295	0.0141692	0.0332635
ENSG00000074755	3918.77	0.156762	0.0451081	3.47525	0.000510373	0.00168766
ENSG00000074800	73353.3	0.278099	0.0489922	5.67638	1.37576e-08	9.19269e-08
ENSG00000074803	28.497	-1.23942	0.259644	-4.77352	1.8103e-06	9.03137e-06
ENSG00000074842	2713.25	0.664303	0.0756511	8.78114	1.6182e-18	2.93331e-17
ENSG00000074855	3694.78	-0.0536948	0.056899	-0.943686	0.34533	0.472656
ENSG00000074935	1145.4	0.328961	0.0716863	4.5889	4.45594e-06	2.1053e-05
ENSG00000074964	3215.61	0.0999748	0.0492591	2.02957	0.0424002	0.0855839
ENSG00000074966	17.467	-0.121843	0.393498	-0.30964	0.756835	0.831944
ENSG00000075035	666.373	-0.111059	0.0773366	-1.43605	0.150989	0.247356
ENSG00000075043	14776	-0.281764	0.0557778	-5.05153	4.38274e-07	2.40893e-06
ENSG00000075089	1221.09	0.169919	0.0601034	2.82711	0.00469702	0.0125358
ENSG00000075131	390.62	-0.11393	0.0669029	-1.70292	0.0885831	0.159596
ENSG00000075142	4171.07	0.139962	0.0363688	3.84841	0.000118888	0.000443629
ENSG00000075151	11200.1	0.140762	0.0262727	5.35773	8.42758e-08	5.1045e-07
ENSG00000075188	526.822	0.108791	0.0657761	1.65396	0.0981366	0.174086
ENSG00000075213	2623.22	-0.0456702	0.050514	-0.90411	0.365937	0.49453
ENSG00000075218	1271.49	0.491221	0.060776	8.08248	6.34614e-16	9.25366e-15
ENSG00000075223	321.911	0.197923	0.233037	0.849319	0.395704	0.52523
ENSG00000075234	1974.66	-0.169101	0.0391433	-4.32004	1.56003e-05	6.7681e-05
ENSG00000075239	2019.78	-0.025459	0.0448331	-0.567862	0.570129	0.685584
ENSG00000075240	4237.33	-0.00376956	0.0346182	-0.10889	0.91329	0.943832
ENSG00000075275	10175.8	-0.0319064	0.0461203	-0.691809	0.489057	0.614845
ENSG00000075290	4.15487	0.59795	0.879147	0.680148	0.496411	0.621509
ENSG00000075292	6341.19	-0.0360794	0.0454084	-0.794553	0.426873	0.555716
ENSG00000075303	552.988	-0.187686	0.0831687	-2.25669	0.0240277	0.0525663
ENSG00000075336	1305.65	0.582746	0.0431899	13.4927	1.72733e-41	1.45629e-39
ENSG00000075340	2553.65	-0.27342	0.0549397	-4.97672	6.46709e-07	3.45848e-06
ENSG00000075391	1836.04	0.0301167	0.0528928	0.569391	0.569091	0.684861
ENSG00000075399	1923.06	-0.267925	0.0547461	-4.89396	9.88281e-07	5.13538e-06
ENSG00000075407	2149.08	0.198485	0.0425917	4.66016	3.15956e-06	1.52275e-05
ENSG00000075413	6439.13	0.065894	0.0327672	2.01097	0.0443282	0.0888899
ENSG00000075415	10318.8	0.386399	0.0354689	10.894	1.23053e-27	4.60743e-26
ENSG00000075420	5365.32	0.31673	0.0415696	7.61928	2.55088e-14	3.20121e-13
ENSG00000075426	3641.6	0.0219203	0.0702246	0.312145	0.75493	0.830536
ENSG00000075429	55156.3	0.446358	0.0380942	11.7172	1.04025e-31	4.94988e-30
ENSG00000075461	14349.1	-0.443116	0.0404544	-10.9535	6.39401e-28	2.46008e-26
ENSG00000075539	3614.87	0.352796	0.0532113	6.6301	3.35456e-11	3.01431e-10
ENSG00000075568	4473.46	0.340827	0.0379221	8.98756	2.52785e-19	4.93087e-18
ENSG00000075618	15229.7	0.467686	0.0645893	7.24092	4.45655e-13	4.91512e-12
ENSG00000075624	136014	0.375454	0.0544992	6.88917	5.61182e-12	5.54429e-11
ENSG00000075643	72.456	0.745636	0.17737	4.20385	2.62414e-05	0.000109845
ENSG00000075651	224.598	-0.270763	0.0968095	-2.79687	0.0051601	0.0136402
ENSG00000075673	18.7615	1.19328	0.33297	3.58375	0.00033869	0.00116056
ENSG00000075702	908.319	0.285043	0.0637041	4.47448	7.6597e-06	3.48501e-05
ENSG00000075711	2611.93	0.0362109	0.0405676	0.892606	0.372068	0.501244
ENSG00000075785	12358.4	0.359083	0.0413293	8.68835	3.67757e-18	6.4567e-17
ENSG00000075790	29.613	-0.0495324	0.2548	-0.194397	0.845865	0.897298
ENSG00000075826	1835.35	-0.0802329	0.0460051	-1.744	0.081159	0.148618
ENSG00000075856	3515.92	0.113222	0.0290916	3.89192	9.94524e-05	0.000377097
ENSG00000075891	181.979	-0.495725	0.123486	-4.01443	5.95899e-05	0.000234367
ENSG00000075914	801.699	0.0542401	0.055995	0.96866	0.332715	0.459419
ENSG00000075945	2231.19	0.0117111	0.0470153	0.249091	0.803291	0.866224
ENSG00000075975	2613.97	0.071535	0.032746	2.18454	0.0289227	0.0618941
ENSG00000076003	1930.88	0.0181843	0.0517851	0.35115	0.725476	0.809076
ENSG00000076043	1715.23	0.265805	0.0599626	4.43284	9.30005e-06	4.17389e-05
ENSG00000076053	1617.23	0.364007	0.0529154	6.87903	6.02602e-12	5.92555e-11
ENSG00000076067	1500.4	-0.215457	0.0542398	-3.97231	7.1179e-05	0.000276399
ENSG00000076108	8097.02	0.0413244	0.0424171	0.974239	0.329938	0.456538
ENSG00000076201	3989.32	0.163739	0.0409033	4.00308	6.25243e-05	0.000244797
ENSG00000076242	2123.32	0.169325	0.0429837	3.9393	8.17209e-05	0.000314467
ENSG00000076248	2188.38	-0.35958	0.0464109	-7.74775	9.35317e-15	1.2271e-13
ENSG00000076258	73.9575	-0.54449	0.157433	-3.45856	0.000543072	0.00178612
ENSG00000076321	1109.42	0.00521329	0.0515663	0.101099	0.919472	0.94827
ENSG00000076344	3054.9	-0.679402	0.0542684	-12.5193	5.85665e-36	3.67856e-34
ENSG00000076351	846.585	-0.327076	0.0635916	-5.14338	2.6984e-07	1.52588e-06
ENSG00000076356	5683.95	0.392732	0.047871	8.20396	2.32594e-16	3.50342e-15
ENSG00000076382	1251.76	0.479053	0.0628733	7.61933	2.54987e-14	3.20121e-13
ENSG00000076513	1759.08	-0.0295742	0.0437259	-0.676354	0.498816	0.62393
ENSG00000076554	317.326	-0.0431884	0.0856229	-0.504402	0.613979	0.721421
ENSG00000076555	1575.71	-0.229121	0.0563471	-4.06625	4.77762e-05	0.000190741
ENSG00000076604	4791.82	-0.0146517	0.0445896	-0.32859	0.742465	0.821274
ENSG00000076641	6947.63	-0.230857	0.0488611	-4.72476	2.30382e-06	1.13426e-05
ENSG00000076650	555.173	0.0209793	0.0543274	0.386165	0.699375	0.789105
ENSG00000076662	104.245	0.507638	0.154776	3.27983	0.0010387	0.00322575
ENSG00000076685	4581.86	0.0981842	0.0356329	2.75543	0.00586145	0.0152636
ENSG00000076706	7038.23	0.227672	0.0567914	4.00893	6.09952e-05	0.000239295
ENSG00000076716	5870.09	-0.0436795	0.0445259	-0.980991	0.326597	0.453314
ENSG00000076770	258.816	-0.128457	0.0964697	-1.33158	0.182999	0.288454
ENSG00000076826	1238.49	-0.110413	0.0686465	-1.60843	0.107742	0.188332
ENSG00000076864	1190.67	0.144275	0.0599994	2.40461	0.0161899	0.0373685
ENSG00000076924	2502.4	0.293072	0.0570673	5.13554	2.81333e-07	1.58658e-06
ENSG00000076928	3708.47	0.277554	0.0473612	5.86037	4.61824e-09	3.27579e-08
ENSG00000076944	17.728	0.875272	0.373524	2.34328	0.0191151	0.0431994
ENSG00000076984	1429.13	0.114407	0.054559	2.09694	0.0359986	0.0743774
ENSG00000077044	7103.68	0.359555	0.0430907	8.34414	7.17341e-17	1.13278e-15
ENSG00000077063	302.615	-0.146759	0.112945	-1.29938	0.193813	0.301938
ENSG00000077080	362.859	0.236994	0.0954982	2.48165	0.0130774	0.0310369
ENSG00000077092	104.343	-0.331295	0.141156	-2.34702	0.0189244	0.0428031
ENSG00000077097	12017.5	0.104622	0.0394108	2.65465	0.0079391	0.0199882
ENSG00000077147	11466.8	0.145159	0.043246	3.35658	0.000789123	0.00251343
ENSG00000077150	3127.77	0.506456	0.116365	4.35231	1.3471e-05	5.90344e-05
ENSG00000077152	554.088	0.393358	0.0658111	5.97708	2.27171e-09	1.66422e-08
ENSG00000077157	2055.44	0.0427447	0.0607917	0.703134	0.481972	0.608588
ENSG00000077232	7601.99	0.105436	0.0458036	2.30192	0.0213395	0.0474623
ENSG00000077235	11608.1	0.192997	0.0331197	5.82726	5.6345e-09	3.95754e-08
ENSG00000077238	519.681	0.843415	0.13479	6.25726	3.91804e-10	3.14796e-09
ENSG00000077254	3335.9	-0.0589602	0.0461444	-1.27773	0.201344	0.311234
ENSG00000077264	21260.4	-0.0922516	0.0472776	-1.95128	0.0510241	0.100263
ENSG00000077274	58.3871	-0.665852	0.204368	-3.25811	0.00112157	0.00345958
ENSG00000077279	6879.63	0.111231	0.0611306	1.81957	0.0688251	0.129285
ENSG00000077312	1784.1	0.186083	0.0411686	4.52003	6.18319e-06	2.86142e-05
ENSG00000077327	462.452	-0.59118	0.0754441	-7.836	4.65139e-15	6.2293e-14
ENSG00000077348	238.798	0.165123	0.126958	1.30061	0.193392	0.301356
ENSG00000077380	6124.41	0.406774	0.0350527	11.6046	3.90289e-31	1.7959e-29
ENSG00000077454	595.101	0.0535741	0.0928713	0.576864	0.564031	0.680892
ENSG00000077458	1247.7	0.0315556	0.0698558	0.451725	0.651467	0.752142
ENSG00000077463	982.282	0.321423	0.0703036	4.57193	4.83258e-06	2.27239e-05
ENSG00000077514	1008.72	-0.074553	0.054659	-1.36397	0.172578	0.2751
ENSG00000077522	229.294	0.252433	0.119122	2.11912	0.0340805	0.0710512
ENSG00000077549	10195.5	0.335915	0.0327147	10.268	9.81869e-25	2.93323e-23
ENSG00000077585	1208.21	-0.029173	0.0508695	-0.573487	0.566315	0.682726
ENSG00000077616	492.308	-0.664573	0.0909483	-7.30715	2.72872e-13	3.07704e-12
ENSG00000077684	1352.24	0.153123	0.0506356	3.02402	0.00249437	0.00712871
ENSG00000077713	668.579	-0.105356	0.0626264	-1.6823	0.0925112	0.165533
ENSG00000077721	3327.82	-0.127374	0.0407478	-3.12592	0.00177247	0.00525509
ENSG00000077782	20403.6	0.00655278	0.0350853	0.186767	0.851843	0.901466
ENSG00000077942	6163.38	-0.102993	0.0606886	-1.69707	0.0896844	0.161187
ENSG00000077943	1533.05	1.3525	0.0629585	21.4824	2.276e-102	1.90607e-99
ENSG00000078018	32810.3	0.211341	0.0378116	5.58931	2.27968e-08	1.48534e-07
ENSG00000078043	1695.62	-0.0699705	0.0597005	-1.17202	0.241187	0.358746
ENSG00000078053	1216.82	0.506844	0.0453286	11.1815	5.02114e-29	2.06805e-27
ENSG00000078061	1975.78	0.239716	0.0464422	5.16159	2.44858e-07	1.39402e-06
ENSG00000078070	1513.93	-0.0741784	0.0421677	-1.75913	0.0785556	0.144747
ENSG00000078081	147.341	0.639458	0.142676	4.4819	7.39799e-06	3.37572e-05
ENSG00000078098	17.9004	-0.961535	0.318916	-3.01501	0.00256969	0.00732231
ENSG00000078114	3638.13	-0.069118	0.0447409	-1.54485	0.122382	0.208981
ENSG00000078124	2410.65	0.321335	0.0583451	5.50749	3.63993e-08	2.30933e-07
ENSG00000078140	4284.85	0.335356	0.0432866	7.74735	9.38268e-15	1.23033e-13
ENSG00000078142	3861.06	0.259158	0.0396923	6.52919	6.61282e-11	5.78081e-10
ENSG00000078177	1693.72	0.257738	0.0647145	3.9827	6.81378e-05	0.000265492
ENSG00000078237	1259.12	0.391339	0.0568348	6.88555	5.75629e-12	5.68479e-11
ENSG00000078246	1691.8	0.167309	0.0411879	4.06209	4.86349e-05	0.000194015
ENSG00000078269	1747.66	0.838734	0.0567083	14.7903	1.69156e-49	2.16831e-47
ENSG00000078295	3136.51	-0.137136	0.0403505	-3.39861	0.000677287	0.00218885
ENSG00000078304	5136.36	-0.0373205	0.0379465	-0.983503	0.32536	0.451871
ENSG00000078328	149.913	0.192672	0.10131	1.90181	0.0571965	0.110327
ENSG00000078369	29187.8	0.137209	0.0306499	4.47666	7.582e-06	3.45278e-05
ENSG00000078401	39.7545	0.0546826	0.333219	0.164104	0.869649	0.913575
ENSG00000078403	2056.96	0.110411	0.042289	2.61087	0.0090312	0.0224143
ENSG00000078487	232.146	-0.403404	0.114587	-3.52051	0.000430711	0.00144475
ENSG00000078549	3008.05	-0.390222	0.0536387	-7.275	3.46419e-13	3.86132e-12
ENSG00000078596	116.749	-0.3408	0.142235	-2.39603	0.0165737	0.0380969
ENSG00000078618	7012.13	0.0903447	0.034378	2.62798	0.00858938	0.0214406
ENSG00000078668	3083.27	-0.0398674	0.0429228	-0.928815	0.352985	0.480933
ENSG00000078674	8385.51	0.0856099	0.0392193	2.18285	0.0290466	0.062113
ENSG00000078687	1419.18	0.109886	0.058867	1.86669	0.0619453	0.118117
ENSG00000078699	2934.22	0.0919578	0.0410626	2.23946	0.0251263	0.0546462
ENSG00000078725	1380.72	-0.0331013	0.0546658	-0.605521	0.544833	0.664452
ENSG00000078747	1648.39	-0.0463525	0.0539874	-0.85858	0.390572	0.51999
ENSG00000078795	11.5462	0.72914	0.408448	1.78515	0.0742373	0.137995
ENSG00000078804	2341.66	0.113073	0.0433018	2.61128	0.00902043	0.0223942
ENSG00000078808	8627.95	0.323968	0.0592408	5.46867	4.5343e-08	2.83735e-07
ENSG00000078814	88.6378	-0.803369	0.181523	-4.42571	9.61241e-06	4.30485e-05
ENSG00000078898	6.28728	1.99596	0.646752	3.08613	0.00202778	0.00592602
ENSG00000078900	39.9175	-0.0702022	0.236045	-0.29741	0.766154	0.839095
ENSG00000078902	4615.48	0.266437	0.0539245	4.94093	7.77521e-07	4.10646e-06
ENSG00000078967	1013.41	-0.442023	0.0442257	-9.99469	1.60785e-23	4.43909e-22
ENSG00000079101	85.4729	-0.420388	0.144341	-2.91246	0.00358594	0.00984839
ENSG00000079102	456.634	-0.0133791	0.0748855	-0.178661	0.858204	0.905984
ENSG00000079112	6.6777	2.47075	1.05035	2.35231	0.0186574	0.0422829
ENSG00000079134	1933.23	-0.152028	0.0623407	-2.43866	0.0147416	0.0344401
ENSG00000079150	384.463	-0.100704	0.0718875	-1.40085	0.161258	0.260795
ENSG00000079156	2497.33	0.00468886	0.0507926	0.092314	0.926449	0.952494
ENSG00000079215	18103.3	0.0176616	0.0294539	0.599633	0.548751	0.667837
ENSG00000079246	10097.1	0.349629	0.0392147	8.91576	4.8448e-19	9.18648e-18
ENSG00000079257	66.6263	-0.725079	0.160014	-4.53135	5.86085e-06	2.72127e-05
ENSG00000079263	12.7102	-0.565189	0.419818	-1.34627	0.178215	0.282509
ENSG00000079277	1142.74	-0.271624	0.0550607	-4.93317	8.09053e-07	4.26046e-06
ENSG00000079308	4676.8	0.478892	0.0457389	10.4701	1.18483e-25	3.85094e-24
ENSG00000079313	1453.88	0.160342	0.0574022	2.7933	0.00521728	0.013776
ENSG00000079332	6444.36	0.186312	0.0418792	4.4488	8.63517e-06	3.89777e-05
ENSG00000079335	287.323	-0.252293	0.104307	-2.41875	0.0155739	0.0361325
ENSG00000079337	155.642	-0.276836	0.128123	-2.16071	0.0307176	0.0650772
ENSG00000079387	919.616	-0.0190684	0.0467769	-0.407646	0.683534	0.777097
ENSG00000079432	7337.65	0.0291065	0.0476347	0.611035	0.541177	0.661213
ENSG00000079435	407.177	0.191217	0.0902128	2.11963	0.0340376	0.0709678
ENSG00000079459	5951.85	0.488505	0.0500113	9.76788	1.54648e-22	3.96062e-21
ENSG00000079462	1531.81	-0.25715	0.0728866	-3.52808	0.000418586	0.00140803
ENSG00000079482	1663.8	0.292704	0.0577172	5.07134	3.95022e-07	2.18361e-06
ENSG00000079616	2215.74	0.464	0.0516521	8.98318	2.63059e-19	5.12334e-18
ENSG00000079691	1496.54	-0.0109173	0.0382873	-0.285143	0.775535	0.846374
ENSG00000079739	1287.76	-0.149964	0.0488357	-3.07079	0.00213497	0.00620821
ENSG00000079785	5190.95	0.0505459	0.0365449	1.38312	0.166629	0.267538
ENSG00000079805	8162.3	0.166444	0.0440432	3.77911	0.000157388	0.00057399
ENSG00000079819	2250.45	0.393397	0.04164	9.44758	3.4674e-21	7.91235e-20
ENSG00000079841	266.69	0.217742	0.106885	2.03716	0.0416343	0.084233
ENSG00000079931	1190.4	-0.431308	0.0723097	-5.96473	2.45038e-09	1.78859e-08
ENSG00000079950	3422	0.157786	0.0414976	3.8023	0.000143361	0.000527352
ENSG00000079974	2287.79	-0.19106	0.0416384	-4.58856	4.46318e-06	2.10816e-05
ENSG00000079999	2411.19	-0.0126531	0.0648906	-0.194992	0.8454	0.897005
ENSG00000080031	85.8246	0.0434768	0.198213	0.219343	0.826383	0.883161
ENSG00000080166	4973.21	-0.342889	0.0585108	-5.86026	4.62135e-09	3.27708e-08
ENSG00000080189	2296.64	0.0107912	0.0480407	0.224626	0.82227	0.880143
ENSG00000080200	711.568	-0.0815134	0.0754439	-1.08045	0.279941	0.403052
ENSG00000080224	77.2762	0.595948	0.159396	3.73879	0.000184909	0.000664519
ENSG00000080298	5270.4	-0.141586	0.0559679	-2.52978	0.0114134	0.0275429
ENSG00000080345	3904.63	0.213615	0.053707	3.97741	6.96704e-05	0.000271043
ENSG00000080371	3519.5	0.221124	0.0422444	5.2344	1.65523e-07	9.62418e-07
ENSG00000080493	2791.37	-0.0319508	0.0528813	-0.604199	0.545711	0.665108
ENSG00000080503	3234.6	0.0278242	0.035737	0.778583	0.436226	0.564614
ENSG00000080546	1366.5	-0.219548	0.0530295	-4.1401	3.47149e-05	0.000142071
ENSG00000080561	233.877	0.0187171	0.10586	0.17681	0.859658	0.907062
ENSG00000080572	7.08178	-1.31054	0.535712	-2.44636	0.0144309	0.0337927
ENSG00000080573	4164.28	-0.0564772	0.0526971	-1.07173	0.28384	0.407265
ENSG00000080603	270.488	0.272722	0.105914	2.57493	0.0100261	0.0245944
ENSG00000080608	814.47	0.34863	0.0608658	5.72784	1.01716e-08	6.90304e-08
ENSG00000080644	577.701	-1.16366	0.0866714	-13.4261	4.25128e-41	3.52506e-39
ENSG00000080709	47.0992	-0.562591	0.195038	-2.88452	0.00392012	0.0106659
ENSG00000080802	1288.82	0.223042	0.0449764	4.95909	7.0824e-07	3.76191e-06
ENSG00000080815	5189.34	0.111797	0.0354159	3.15669	0.0015957	0.00478291
ENSG00000080819	792.562	-0.179897	0.0622267	-2.89099	0.0038403	0.0104748
ENSG00000080822	4293.78	0.169854	0.0467906	3.6301	0.000283312	0.000985316
ENSG00000080823	2494.63	-0.264816	0.0522976	-5.06363	4.11342e-07	2.26884e-06
ENSG00000080824	53489.9	0.22674	0.0348808	6.50042	8.00941e-11	6.96051e-10
ENSG00000080839	719.061	0.173687	0.0560693	3.09772	0.00195016	0.00571979
ENSG00000080845	4446.37	0.130362	0.0345197	3.77645	0.000159082	0.000579445
ENSG00000080854	3239.62	-0.00139764	0.0634464	-0.0220286	0.982425	0.989083
ENSG00000080947	112.066	-0.0733173	0.16859	-0.434886	0.663645	0.761204
ENSG00000080986	641.376	0.364341	0.0782941	4.65349	3.26363e-06	1.56899e-05
ENSG00000081014	698.983	-0.0341411	0.0685608	-0.497969	0.618506	0.725222
ENSG00000081019	1458.67	0.210917	0.048501	4.34872	1.36935e-05	5.99469e-05
ENSG00000081026	940.526	0.309571	0.0510654	6.06225	1.34231e-09	1.00971e-08
ENSG00000081041	199.096	0.443395	0.255578	1.73487	0.0827639	0.150996
ENSG00000081051	12.2393	0.274205	0.417945	0.65608	0.511773	0.635234
ENSG00000081052	40.2817	0.00156848	0.212459	0.00738252	0.99411	0.99637
ENSG00000081059	301.613	-0.284849	0.0901444	-3.15992	0.00157815	0.00473482
ENSG00000081087	2631.17	0.600045	0.0586669	10.228	1.48557e-24	4.38069e-23
ENSG00000081138	185.401	0.383481	0.093709	4.09226	4.27194e-05	0.000172001
ENSG00000081148	120.817	-0.0943165	0.138671	-0.680148	0.496411	0.621509
ENSG00000081154	5841.41	-0.054229	0.044625	-1.21521	0.224285	0.339045
ENSG00000081177	2852.79	-0.0359454	0.0371563	-0.967411	0.333338	0.460002
ENSG00000081181	283.335	0.0324921	0.0973045	0.333922	0.738439	0.818374
ENSG00000081189	281.628	-0.433866	0.0880636	-4.92673	8.36185e-07	4.39045e-06
ENSG00000081237	3.03359	-0.374282	0.824835	-0.453766	0.649998	0.751213
ENSG00000081248	13.5821	-0.161513	0.50834	-0.317725	0.750693	0.827377
ENSG00000081307	2993.74	0.0230044	0.0484409	0.474896	0.634861	0.738749
ENSG00000081320	571.575	0.275117	0.068368	4.02407	5.72015e-05	0.000225645
ENSG00000081377	1129.95	-0.0640624	0.0585857	-1.09348	0.274182	0.396304
ENSG00000081386	1125.55	0.361371	0.0550026	6.57006	5.02934e-11	4.45233e-10
ENSG00000081479	6668.75	-0.967962	0.0540863	-17.8966	1.25337e-71	4.19864e-69
ENSG00000081665	1021.94	0.0779561	0.0588072	1.32562	0.184965	0.290842
ENSG00000081692	916.535	-0.173181	0.0749884	-2.30944	0.0209191	0.046651
ENSG00000081721	782.324	0.227848	0.0697963	3.26448	0.00109667	0.00338944
ENSG00000081760	1354.29	-0.196472	0.0539237	-3.64352	0.000268937	0.00094158
ENSG00000081791	2585.18	-0.0307328	0.0362554	-0.847675	0.396619	0.526061
ENSG00000081803	730.602	-0.556389	0.0694355	-8.01304	1.11909e-15	1.58579e-14
ENSG00000081818	138.355	-0.0435181	0.143687	-0.302868	0.76199	0.836139
ENSG00000081842	81.1748	0.0392249	0.175007	0.224134	0.822653	0.880478
ENSG00000081853	14.1655	-0.969704	0.3932	-2.46618	0.0136562	0.0322505
ENSG00000081870	931.618	0.0419037	0.0621004	0.674774	0.499819	0.624886
ENSG00000081913	4890.1	0.143802	0.0406653	3.53624	0.000405862	0.00136871
ENSG00000081923	33.2254	0.131783	0.227358	0.579627	0.562166	0.679539
ENSG00000081985	4.3227	-0.546707	0.880773	-0.620713	0.534788	0.655531
ENSG00000082014	3914.29	-0.283119	0.0399875	-7.08018	1.43966e-12	1.50208e-11
ENSG00000082068	668.643	-0.0176961	0.058461	-0.302699	0.762119	0.836244
ENSG00000082126	84.425	1.72708	0.207627	8.3182	8.93083e-17	1.39974e-15
ENSG00000082146	3483.79	-0.302467	0.0406506	-7.44067	1.0018e-13	1.18387e-12
ENSG00000082153	8924.01	0.365709	0.0397897	9.19106	3.88974e-20	8.19161e-19
ENSG00000082175	9.44147	-0.262502	0.447346	-0.5868	0.557338	0.675145
ENSG00000082196	82.3515	0.133078	0.140613	0.946411	0.343939	0.471251
ENSG00000082212	2631.17	0.150758	0.0469432	3.21149	0.00132047	0.00401934
ENSG00000082213	1228.51	0.302711	0.0525733	5.75788	8.51776e-09	5.83266e-08
ENSG00000082258	2941.5	0.153725	0.0542609	2.83308	0.0046102	0.0123338
ENSG00000082269	2687.29	0.15833	0.0543119	2.9152	0.00355462	0.00977093
ENSG00000082293	38.263	0.778653	0.253004	3.07763	0.00208655	0.00607868
ENSG00000082397	19958.5	-0.0583708	0.0331692	-1.75979	0.0784439	0.144617
ENSG00000082438	414.422	-0.230006	0.0897467	-2.56284	0.0103821	0.0253693
ENSG00000082458	1790.98	-0.0449122	0.0408433	-1.09962	0.271497	0.393418
ENSG00000082482	84.3186	-0.749359	0.151057	-4.96076	7.02191e-07	3.73294e-06
ENSG00000082497	298.521	-0.611723	0.0880893	-6.94435	3.8021e-12	3.81943e-11
ENSG00000082512	1050.64	-0.278731	0.0675124	-4.12859	3.64996e-05	0.000148915
[truncated: 23,677 more rows]
