# Supplementary material for: Determining off-target effects of splice-switching antisense oligonucleotides using short read RNAseq in neuronally differentiated human induced pluripotent stem cells
Source: Hum Mol Genet. 2025 Oct 9;34(22):1912–25. doi: 10.1093/hmg/ddaf153 (PMC12581821; doi:10.1093/hmg/ddaf153)
Supplement: Supplementary_file_2_Pathway_analysis_DEGs_C1_1_ddaf153 [file supplementary_file_2_pathway_analysis_degs_c1_1_ddaf153.xlsx]

## Sheet: Overview
Supplementary File 2: Pathway analysis of differentially expressed genes in C1.1
Sheet 1:	Overlapping downregulated genes for all three AONs.
Sheet 2:	Overlapping upregulated genes for all three AONs.
Sheet 3:	APP-AON specific downregulated genes.
Sheet 4:	APP-AON specific upregulated genes.
Sheet 5:	ATXN3-AON specific downregulated genes.
Sheet 6:	ATXN3-AON specific upregulated genes.
Sheet 7:	HTT-AON specific downregulated genes.
Sheet 8:	HTT-AON specific upregulated genes.

## Sheet: Overlap AONs - down
query	significant	p_value	term_size	query_size	intersection_size	precision	recall	term_id	source	term_name	effective_domain_size	source_order	parents
query_1	TRUE	1.90042e-23	12345	642	486	0.757009	0.0393682	GO:0005737	GO:CC	cytoplasm	22097	309
query_1	TRUE	3.0975e-16	12708	667	530	0.794603	0.041706	TF:M11531_1	TF	Factor: E2F-2; motif: GCGCGCGCGYW; match class: 1	20045	1503
query_1	TRUE	3.0975e-16	10535	667	464	0.695652	0.0440437	TF:M00803_1	TF	Factor: E2F; motif: GGCGSG; match class: 1	20045	1581
query_1	TRUE	4.94166e-16	11184	667	483	0.724138	0.0431867	TF:M07206_1	TF	Factor: E2F-1; motif: NGGGCGGGARV; match class: 1	20045	1469
query_1	TRUE	2.4611e-15	10180	667	449	0.673163	0.0441061	TF:M12597_1	TF	Factor: E2F1; motif: GSGCGGGAAN; match class: 1	20045	1475
query_1	TRUE	7.53065e-15	10745	667	465	0.697151	0.0432759	TF:M00695	TF	Factor: ETF; motif: GVGGMGG	20045	2202
query_1	TRUE	9.97444e-15	7249	667	348	0.521739	0.0480066	TF:M00695_1	TF	Factor: ETF; motif: GVGGMGG; match class: 1	20045	2203
query_1	TRUE	3.20035e-14	11569	667	488	0.731634	0.0421817	TF:M04869	TF	Factor: Egr-1; motif: GCGCATGCG	20045	1640
query_1	TRUE	3.37238e-14	12784	667	524	0.785607	0.0409887	TF:M00333_1	TF	Factor: ZF5; motif: NRNGNGCGCGCWN; match class: 1	20045	9377
query_1	TRUE	6.11034e-14	9682	667	427	0.64018	0.0441025	TF:M02089_1	TF	Factor: E2F-3; motif: GGCGGGN; match class: 1	20045	1527
query_1	TRUE	6.11034e-14	13659	667	548	0.821589	0.0401201	TF:M11531	TF	Factor: E2F-2; motif: GCGCGCGCGYW	20045	1502
query_1	TRUE	1.11231e-13	10557	667	454	0.68066	0.0430046	TF:M04869_1	TF	Factor: Egr-1; motif: GCGCATGCG; match class: 1	20045	1641
query_1	TRUE	1.11231e-13	11358	667	479	0.718141	0.0421729	TF:M13147	TF	Factor: ZNF253; motif: SNGNSCGNGGNGCKGNN	20045	9924
query_1	TRUE	1.92155e-13	14519	667	570	0.854573	0.0392589	TF:M00716_1	TF	Factor: ZF5; motif: GSGCGCGR; match class: 1	20045	9365
query_1	TRUE	2.08113e-13	13559	667	543	0.814093	0.0400472	TF:M02089	TF	Factor: E2F-3; motif: GGCGGGN	20045	1526
query_1	TRUE	2.08113e-13	10981	667	466	0.698651	0.0424369	TF:M07395	TF	Factor: Sp1; motif: NGGGGCGGGGN	20045	7960
query_1	TRUE	2.08113e-13	14345	667	565	0.847076	0.0393865	TF:M09894_1	TF	Factor: E2F-4; motif: SNGGGCGGGAANN; match class: 1	20045	1541
query_1	TRUE	2.30484e-13	4757	667	250	0.374813	0.0525541	TF:M01857_1	TF	Factor: AP-2alpha; motif: NGCCYSNNGSN; match class: 1	20045	137
query_1	TRUE	3.11616e-13	6157	667	302	0.452774	0.0490499	TF:M13129_1	TF	Factor: RERE; motif: CNGCNSCNNGSRCRGSGSS; match class: 1	20045	7253
query_1	TRUE	3.76026e-13	9460	667	416	0.623688	0.0439746	TF:M09892_1	TF	Factor: E2F-1; motif: NNNNGGCGGGAARN; match class: 1	20045	1471
query_1	TRUE	5.88797e-13	5699	667	284	0.425787	0.0498333	TF:M13144_1	TF	Factor: ZNF138; motif: GCAGCRSCNSGSNCMGSGCS; match class: 1	20045	9647
query_1	TRUE	6.14485e-13	3787	667	210	0.314843	0.0554529	TF:M07354_1	TF	Factor: Egr-1; motif: GCGGGGGCGG; match class: 1	20045	1663
query_1	TRUE	6.14485e-13	5489	667	276	0.413793	0.0502824	TF:M02036_1	TF	Factor: WT1; motif: CGCCCCCNCN; match class: 1	20045	9121
query_1	TRUE	7.42513e-13	7152	667	336	0.503748	0.0469799	TF:M12598_1	TF	Factor: E2F3; motif: NNRGMKGGAR; match class: 1	20045	1525
query_1	TRUE	8.15085e-13	6820	667	324	0.485757	0.0475073	TF:M13147_1	TF	Factor: ZNF253; motif: SNGNSCGNGGNGCKGNN; match class: 1	20045	9925
query_1	TRUE	1.4716e-12	13566	667	540	0.809595	0.0398054	TF:M00803	TF	Factor: E2F; motif: GGCGSG	20045	1580
query_1	TRUE	2.99285e-12	15386	667	589	0.883058	0.0382816	TF:M08526_1	TF	Factor: E2F-3:HES-7; motif: NNNSGCGCSNNNNNCRCGYGNN; match class: 1	20045	1513
query_1	TRUE	3.26397e-12	10571	667	448	0.671664	0.0423801	TF:M00196	TF	Factor: Sp1; motif: NGGGGGCGGGGYN	20045	7966
query_1	TRUE	5.26575e-12	11167	667	466	0.698651	0.0417301	TF:M07084	TF	Factor: E2F-4; motif: NGGCGGGAARN	20045	1538
query_1	TRUE	5.51805e-12	9369	667	408	0.611694	0.0435479	TF:M03876_1	TF	Factor: Kaiso; motif: GCMGGGRGCRGS; match class: 1	20045	4593
query_1	TRUE	5.51805e-12	9856	667	424	0.635682	0.0430195	TF:M13144	TF	Factor: ZNF138; motif: GCAGCRSCNSGSNCMGSGCS	20045	9646
query_1	TRUE	6.42983e-12	8748	667	387	0.58021	0.0442387	TF:M01199	TF	Factor: RNF96; motif: BCCCGCRGCC	20045	7394
query_1	TRUE	8.35523e-12	8085	667	364	0.545727	0.0450216	TF:M04823_1	TF	Factor: E2F-4; motif: NNTTCCCGCCNN; match class: 1	20045	1537
query_1	TRUE	1.05892e-11	5843	667	284	0.425787	0.0486052	TF:M01104_1	TF	Factor: MOVO-B; motif: GNGGGGG; match class: 1	20045	5315
query_1	TRUE	1.07229e-11	14894	667	574	0.86057	0.038539	TF:M11529_1	TF	Factor: E2F-2; motif: GCGCGCGCNCS; match class: 1	20045	1499
query_1	TRUE	1.20484e-11	10058	667	429	0.643178	0.0426526	TF:M02036	TF	Factor: WT1; motif: CGCCCCCNCN	20045	9120
query_1	TRUE	1.487e-11	6273	667	299	0.448276	0.0476646	TF:M00189_1	TF	Factor: AP-2; motif: MKCCCSCNGGCG; match class: 1	20045	157
query_1	TRUE	1.62282e-11	10605	667	446	0.668666	0.0420556	TF:M00931	TF	Factor: Sp1; motif: GGGGCGGGGC	20045	7968
query_1	TRUE	1.71383e-11	12581	667	507	0.76012	0.0402989	TF:M13127	TF	Factor: HA95; motif: CCSNSSCCNSCNCCWSCCNS	20045	3368
query_1	TRUE	2.55598e-11	15464	667	588	0.881559	0.0380238	TF:M00333	TF	Factor: ZF5; motif: NRNGNGCGCGCWN	20045	9376
query_1	TRUE	2.80393e-11	9435	667	407	0.610195	0.0431373	TF:M01857	TF	Factor: AP-2alpha; motif: NGCCYSNNGSN	20045	136
query_1	TRUE	3.91078e-11	10750	667	449	0.673163	0.0417674	TF:M00932	TF	Factor: Sp1; motif: NNGGGGCGGGGNN	20045	7964
query_1	TRUE	3.92719e-11	13544	667	534	0.8006	0.0394271	TF:M11603_1	TF	Factor: TCF-1; motif: ACATCGRGRCGCTGW; match class: 1	20045	8531
query_1	TRUE	3.97715e-11	10911	667	454	0.68066	0.0416094	TF:M00189	TF	Factor: AP-2; motif: MKCCCSCNGGCG	20045	156
query_1	TRUE	6.44286e-11	14838	632	541	0.856013	0.0364604	GO:0005515	GO:MF	protein binding	20212	1492
query_1	TRUE	6.9274e-11	10315	667	434	0.650675	0.0420746	TF:M08867	TF	Factor: AP2; motif: GCCYGSGGSN	20045	154
query_1	TRUE	8.87092e-11	6813	667	315	0.472264	0.0462351	TF:M13149_1	TF	Factor: ZNF219; motif: SNNCAGCACCNNGGNCAGCGSC; match class: 1	20045	9805
query_1	TRUE	1.16769e-10	13916	667	543	0.814093	0.0390198	TF:M09892	TF	Factor: E2F-1; motif: NNNNGGCGGGAARN	20045	1470
query_1	TRUE	1.4809e-10	4691	667	236	0.353823	0.0503091	TF:M00915_1	TF	Factor: AP-2; motif: SNNNCCNCAGGCN; match class: 1	20045	159
query_1	TRUE	1.5689e-10	9595	667	409	0.613193	0.0426264	TF:M10426	TF	Factor: ctcf; motif: CCRSCAGGGGGCGCN	20045	1168
query_1	TRUE	1.63008e-10	11695	667	476	0.713643	0.0407012	TF:M13149	TF	Factor: ZNF219; motif: SNNCAGCACCNNGGNCAGCGSC	20045	9804
query_1	TRUE	1.69833e-10	10744	667	446	0.668666	0.0415115	TF:M08205_1	TF	Factor: E2F-1:Elk-1; motif: SGCGCSNNAMCGGAAGT; match class: 1	20045	1459
query_1	TRUE	2.11834e-10	10538	667	439	0.658171	0.0416588	TF:M13129	TF	Factor: RERE; motif: CNGCNSCNNGSRCRGSGSS	20045	7252
query_1	TRUE	2.24471e-10	5324	667	259	0.388306	0.0486476	TF:M08867_1	TF	Factor: AP2; motif: GCCYGSGGSN; match class: 1	20045	155
query_1	TRUE	2.26706e-10	8689	667	378	0.566717	0.0435033	TF:M03807	TF	Factor: SP2; motif: GNNGGGGGCGGGGSN	20045	7992
query_1	TRUE	2.27924e-10	8631	667	376	0.563718	0.0435639	TF:M13127_1	TF	Factor: HA95; motif: CCSNSSCCNSCNCCWSCCNS; match class: 1	20045	3369
query_1	TRUE	2.28447e-10	4481	667	227	0.34033	0.0506583	TF:M01199_1	TF	Factor: RNF96; motif: BCCCGCRGCC; match class: 1	20045	7395
query_1	TRUE	2.57583e-10	8669	667	377	0.565217	0.0434883	TF:M10026	TF	Factor: PATZ; motif: GGGGNGGGGGMKGGRRNGGNRN	20045	6408
query_1	TRUE	2.66873e-10	5606	667	269	0.403298	0.0479843	TF:M07084_1	TF	Factor: E2F-4; motif: NGGCGGGAARN; match class: 1	20045	1539
query_1	TRUE	2.69658e-10	13971	667	543	0.814093	0.0388662	TF:M03876	TF	Factor: Kaiso; motif: GCMGGGRGCRGS	20045	4592
query_1	TRUE	2.99475e-10	10316	667	431	0.646177	0.0417798	TF:M09723	TF	Factor: BTEB1; motif: GGGGGCGGGGCNGSGGGNGS	20045	624
query_1	TRUE	3.5526e-10	6868	667	314	0.470765	0.0457193	TF:M12722_1	TF	Factor: ZXDL; motif: GSGSCNNGGGMRGCNCCGGGS; match class: 1	20045	11871
query_1	TRUE	3.5526e-10	8073	667	356	0.533733	0.0440976	TF:M00982	TF	Factor: KROX; motif: CCCGCCCCCRCCCC	20045	4680
query_1	TRUE	3.85147e-10	4120	667	212	0.317841	0.0514563	TF:M03893_1	TF	Factor: WT1; motif: GNGGGGGCGGGG; match class: 1	20045	9123
query_1	TRUE	4.86419e-10	3647	667	193	0.289355	0.0529202	TF:M00982_1	TF	Factor: KROX; motif: CCCGCCCCCRCCCC; match class: 1	20045	4681
query_1	TRUE	4.86961e-10	6271	667	292	0.437781	0.0465635	TF:M00932_1	TF	Factor: Sp1; motif: NNGGGGCGGGGNN; match class: 1	20045	7965
query_1	TRUE	5.60666e-10	1613	600	100	0.166667	0.0619963	GO:0030030	GO:BP	cell projection organization	21031	6891
query_1	TRUE	6.82715e-10	10709	667	442	0.662669	0.0412737	TF:M00986_1	TF	Factor: Churchill; motif: CGGGNN; match class: 1	20045	851
query_1	TRUE	6.90735e-10	8790	667	379	0.568216	0.0431172	TF:M13142	TF	Factor: ZBTB33; motif: GGYGCTG	20045	9266
query_1	TRUE	9.84904e-10	11746	667	474	0.710645	0.0403542	TF:M11882_1	TF	Factor: pax-6; motif: NYACGCNYSANYGMNCN; match class: 1	20045	6505
query_1	TRUE	1.28976e-09	9365	667	397	0.595202	0.0423919	TF:M00800	TF	Factor: AP-2; motif: GSCCSCRGGCNRNRNN	20045	152
query_1	TRUE	1.33156e-09	8150	667	356	0.533733	0.043681	TF:M07354	TF	Factor: Egr-1; motif: GCGGGGGCGG	20045	1662
query_1	TRUE	1.45166e-09	6581	667	301	0.451274	0.0457377	TF:M07395_1	TF	Factor: Sp1; motif: NGGGGCGGGGN; match class: 1	20045	7961
query_1	TRUE	1.86062e-09	16076	667	598	0.896552	0.0371983	TF:M12599_1	TF	Factor: E2F4; motif: YCCCGCCNCNNSSNNSNN; match class: 1	20045	1545
query_1	TRUE	1.90614e-09	8436	667	365	0.547226	0.043267	TF:M13124_1	TF	Factor: ZNF670; motif: SNGGGCRGRG; match class: 1	20045	11135
query_1	TRUE	1.90713e-09	8941	667	382	0.572714	0.0427245	TF:M12666	TF	Factor: SP1; motif: GGCCCCGCCCCCN	20045	7956
query_1	TRUE	1.90713e-09	9061	667	386	0.578711	0.0426002	TF:M03811	TF	Factor: AP-2gamma; motif: GCCYNCRGSN	20045	146
query_1	TRUE	2.17023e-09	1570	600	96	0.16	0.0611465	GO:0120036	GO:BP	plasma membrane bounded cell projection organization	21031	20035
query_1	TRUE	2.49809e-09	11837	667	475	0.712144	0.0401284	TF:M09826	TF	Factor: BTEB3; motif: CCNNSCCNSCCCCKCCCCC	20045	638
query_1	TRUE	2.72015e-09	5109	667	246	0.368816	0.0481503	TF:M10026_1	TF	Factor: PATZ; motif: GGGGNGGGGGMKGGRRNGGNRN; match class: 1	20045	6409
query_1	TRUE	2.72015e-09	15279	667	576	0.863568	0.0376988	TF:M10438_1	TF	Factor: ZF5; motif: GGSGCGCGS; match class: 1	20045	9369
query_1	TRUE	2.98248e-09	6372	667	292	0.437781	0.0458255	TF:M06948_1	TF	Factor: Sp2; motif: TGGGCGCGCCCA; match class: 1	20045	7977
query_1	TRUE	3.38696e-09	14824	667	563	0.844078	0.037979	TF:M08205	TF	Factor: E2F-1:Elk-1; motif: SGCGCSNNAMCGGAAGT	20045	1458
query_1	TRUE	3.47056e-09	10844	667	443	0.664168	0.0408521	TF:M10072	TF	Factor: sp4; motif: NNGNARGRGGCGGRGCNNRR	20045	8006
query_1	TRUE	3.7274e-09	14407	667	551	0.826087	0.0382453	TF:M12597	TF	Factor: E2F1; motif: GSGCGGGAAN	20045	1474
query_1	TRUE	3.8716e-09	10571	667	434	0.650675	0.0410557	TF:M01104	TF	Factor: MOVO-B; motif: GNGGGGG	20045	5314
query_1	TRUE	3.94144e-09	8544	667	367	0.550225	0.0429541	TF:M03893	TF	Factor: WT1; motif: GNGGGGGCGGGG	20045	9122
query_1	TRUE	3.94144e-09	13114	667	513	0.769115	0.0391185	TF:M04823	TF	Factor: E2F-4; motif: NNTTCCCGCCNN	20045	1536
query_1	TRUE	4.20667e-09	7962	667	347	0.52024	0.043582	TF:M09970	TF	Factor: KLF3; motif: NNNNNNGGGCGGGGCNNGN	20045	4638
query_1	TRUE	4.57335e-09	13091	667	512	0.767616	0.0391108	TF:M13124	TF	Factor: ZNF670; motif: SNGGGCRGRG	20045	11134
query_1	TRUE	4.94067e-09	9124	667	386	0.578711	0.042306	TF:M06948	TF	Factor: Sp2; motif: TGGGCGCGCCCA	20045	7976
query_1	TRUE	6.01122e-09	16490	667	607	0.910045	0.0368102	TF:M00716	TF	Factor: ZF5; motif: GSGCGCGR	20045	9364
query_1	TRUE	7.23068e-09	9660	667	403	0.604198	0.0417184	TF:M00470	TF	Factor: AP-2gamma; motif: GCCYNNGGS	20045	140
query_1	TRUE	7.70594e-09	7651	667	335	0.502249	0.0437851	TF:M01858	TF	Factor: AP-2beta; motif: GCNNNGGSCNGVGGGN	20045	138
query_1	TRUE	9.82316e-09	10881	667	442	0.662669	0.0406213	TF:M12722	TF	Factor: ZXDL; motif: GSGSCNNGGGMRGCNCCGGGS	20045	11870
query_1	TRUE	1.06961e-08	2766	667	152	0.227886	0.054953	TF:M01873_1	TF	Factor: Egr-1; motif: GCGGGGGCGG; match class: 1	20045	1665
query_1	TRUE	1.08058e-08	5756	667	267	0.4003	0.0463864	TF:M00470_1	TF	Factor: AP-2gamma; motif: GCCYNNGGS; match class: 1	20045	141
query_1	TRUE	1.17055e-08	14971	667	565	0.847076	0.0377396	TF:M07206	TF	Factor: E2F-1; motif: NGGGCGGGARV	20045	1468
query_1	TRUE	1.22613e-08	12789	667	501	0.751124	0.0391743	TF:M12598	TF	Factor: E2F3; motif: NNRGMKGGAR	20045	1524
query_1	TRUE	1.28739e-08	11404	667	458	0.686657	0.0401613	TF:M11601_1	TF	Factor: TCF-1; motif: ACATCGRGRCGCTGW; match class: 1	20045	8527
query_1	TRUE	1.32744e-08	16304	667	601	0.901049	0.0368621	TF:M11018_1	TF	Factor: IRX-1; motif: NACRYNNNNNNNNRYGNN; match class: 1	20045	4443
query_1	TRUE	1.32744e-08	10221	667	420	0.629685	0.0410919	TF:M11478	TF	Factor: AP-2beta; motif: NSCCNNNGGSN	20045	8700
query_1	TRUE	1.32744e-08	6100	667	279	0.418291	0.0457377	TF:M12227_1	TF	Factor: ZIC4; motif: NNCCNCCCRYNGYGN; match class: 1	20045	9523
query_1	TRUE	1.32744e-08	11376	667	457	0.685157	0.0401723	TF:M12227	TF	Factor: ZIC4; motif: NNCCNCCCRYNGYGN	20045	9522
query_1	TRUE	1.36397e-08	4089	667	204	0.305847	0.0498899	TF:M08911_1	TF	Factor: CTCF; motif: NCCRSTAGGGGGCGC; match class: 1	20045	1159
query_1	TRUE	1.36397e-08	8478	667	362	0.542729	0.0426987	TF:M12351_1	TF	Factor: TIEG1; motif: NCCCNSNCCCCGCCCCC; match class: 1	20045	8909
query_1	TRUE	1.40265e-08	14493	667	551	0.826087	0.0380184	TF:M09636_1	TF	Factor: MAZ; motif: GGGMGGGGSSGGGGGGGGGGGG; match class: 1	20045	5061
query_1	TRUE	1.56749e-08	9382	667	392	0.587706	0.0417821	TF:M08911	TF	Factor: CTCF; motif: NCCRSTAGGGGGCGC	20045	1158
query_1	TRUE	1.88357e-08	13586	667	524	0.785607	0.0385691	TF:M01240_1	TF	Factor: BEN; motif: CAGCGRNV; match class: 1	20045	509
query_1	TRUE	1.8886e-08	4393	667	215	0.322339	0.0489415	TF:M00800_1	TF	Factor: AP-2; motif: GSCCSCRGGCNRNRNN; match class: 1	20045	153
query_1	TRUE	1.9232e-08	4526	667	220	0.329835	0.048608	TF:M10426_1	TF	Factor: ctcf; motif: CCRSCAGGGGGCGCN; match class: 1	20045	1169
query_1	TRUE	2.10672e-08	4903	667	234	0.350825	0.0477259	TF:M09896_1	TF	Factor: E2F-7; motif: GRGGCGGGAANNN; match class: 1	20045	1561
query_1	TRUE	2.3646e-08	16606	667	608	0.911544	0.0366133	TF:M09894	TF	Factor: E2F-4; motif: SNGGGCGGGAANN	20045	1540
query_1	TRUE	2.56989e-08	17328	667	626	0.938531	0.0361265	TF:M11018	TF	Factor: IRX-1; motif: NACRYNNNNNNNNRYGNN	20045	4442
query_1	TRUE	2.89707e-08	6121	667	278	0.416792	0.0454174	TF:M00931_1	TF	Factor: Sp1; motif: GGGGCGGGGC; match class: 1	20045	7969
query_1	TRUE	3.20346e-08	14579	667	552	0.827586	0.0378627	TF:M00986	TF	Factor: Churchill; motif: CGGGNN	20045	850
query_1	TRUE	3.34869e-08	7951	667	342	0.512744	0.0430135	TF:M03567	TF	Factor: Sp2; motif: NYSGCCCCGCCCCCY	20045	7990
query_1	TRUE	3.47638e-08	8777	667	370	0.554723	0.0421556	TF:M10071	TF	Factor: Sp1; motif: NGGGGGCGGGGCCNGGGGGGGG	20045	7948
query_1	TRUE	3.65703e-08	5721	667	263	0.394303	0.045971	TF:M05327	TF	Factor: WT1; motif: NGCGGGGGGGTSMMCYN	20045	9112
query_1	TRUE	3.80825e-08	17226	667	623	0.934033	0.0361663	TF:M08526	TF	Factor: E2F-3:HES-7; motif: NNNSGCGCSNNNNNCRCGYGNN	20045	1512
query_1	TRUE	3.89475e-08	12283	667	483	0.724138	0.0393226	TF:M02090	TF	Factor: E2F-4; motif: GCGGGAAANA	20045	1548
query_1	TRUE	3.94583e-08	16674	667	609	0.913043	0.0365239	TF:M11529	TF	Factor: E2F-2; motif: GCGCGCGCNCS	20045	1498
query_1	TRUE	4.04522e-08	15663	667	582	0.872564	0.0371576	TF:M08525_1	TF	Factor: E2F-1:HES-7; motif: GGCRCGTGSYNNWNGGCGCSM; match class: 1	20045	1463
query_1	TRUE	4.17879e-08	11049	667	444	0.665667	0.0401846	TF:M07250	TF	Factor: E2F-1; motif: NNNSSCGCSAANN	20045	1482
query_1	TRUE	4.17879e-08	8793	667	370	0.554723	0.0420789	TF:M05361	TF	Factor: Sp6; motif: WGGGCGG	20045	8020
query_1	TRUE	4.17879e-08	8793	667	370	0.554723	0.0420789	TF:M05332	TF	Factor: Sp2; motif: WGGGCGG	20045	7974
query_1	TRUE	4.17879e-08	6934	667	306	0.458771	0.0441304	TF:M01873	TF	Factor: Egr-1; motif: GCGGGGGCGG	20045	1664
query_1	TRUE	4.17879e-08	8793	667	370	0.554723	0.0420789	TF:M05444	TF	Factor: CPBP; motif: NGGGCGG	20045	960
query_1	TRUE	4.55722e-08	7946	667	341	0.511244	0.0429147	TF:M10435	TF	Factor: Sp2; motif: GGGGCGGGG	20045	7982
query_1	TRUE	4.73931e-08	16764	667	611	0.916042	0.0364471	TF:M07039	TF	Factor: ETF; motif: CCCCGCCCCYN	20045	2204
query_1	TRUE	4.92469e-08	6549	667	292	0.437781	0.044587	TF:M13146	TF	Factor: ZNF232; motif: NCAGCASCNNGGNCAGCGCC	20045	9868
query_1	TRUE	4.93886e-08	15605	667	580	0.869565	0.0371676	TF:M04826_1	TF	Factor: p300; motif: ACNTCCG; match class: 1	20045	1977
query_1	TRUE	5.42726e-08	6303	667	283	0.424288	0.0448993	TF:M03896	TF	Factor: EGR1; motif: NACGCCCACGCANW	20045	1636
query_1	TRUE	6.34192e-08	13369	667	515	0.772114	0.038522	TF:M07380	TF	Factor: E2F-4; motif: NTTTCSCGCC	20045	1546
query_1	TRUE	6.36106e-08	8261	667	351	0.526237	0.0424888	TF:M11478_1	TF	Factor: AP-2beta; motif: NSCCNNNGGSN; match class: 1	20045	8701
query_1	TRUE	7.43744e-08	2297	667	129	0.193403	0.0561602	TF:M13146_1	TF	Factor: ZNF232; motif: NCAGCASCNNGGNCAGCGCC; match class: 1	20045	9869
query_1	TRUE	9.98465e-08	6620	667	293	0.43928	0.0442598	TF:M12508	TF	Factor: EGR1; motif: NNMCGCCCACGCNN	20045	1660
query_1	TRUE	1.09788e-07	9880	667	404	0.605697	0.0408907	TF:M00915	TF	Factor: AP-2; motif: SNNNCCNCAGGCN	20045	158
query_1	TRUE	1.20367e-07	8243	667	349	0.523238	0.042339	TF:M07380_1	TF	Factor: E2F-4; motif: NTTTCSCGCC; match class: 1	20045	1547
query_1	TRUE	1.59088e-07	5755	667	261	0.391304	0.0453519	TF:M09984_1	TF	Factor: MAZ; motif: GGGGGAGGGGGNGRGRRRGNRG; match class: 1	20045	5063
query_1	TRUE	1.61191e-07	5263	667	243	0.364318	0.0461714	TF:M04797	TF	Factor: Egr-1; motif: CCGCCCMCG	20045	1638
query_1	TRUE	1.72443e-07	4777	642	205	0.319315	0.042914	GO:0012505	GO:CC	endomembrane system	22097	687
query_1	TRUE	1.75539e-07	3218	667	165	0.247376	0.0512741	TF:M12697	TF	Factor: ZNF142; motif: SNSCGCCCGCCCGCSCSS	20045	9660
query_1	TRUE	1.97161e-07	2425	600	123	0.205	0.0507216	GO:0051128	GO:BP	regulation of cellular component organization	21031	13953
query_1	TRUE	2.02386e-07	13081	667	504	0.755622	0.0385292	TF:M08441_1	TF	Factor: AP-2gamma:Elk-1; motif: NGCCKNRGGSGRCGGAAGTG; match class: 1	20045	8711
query_1	TRUE	2.02386e-07	3326	667	169	0.253373	0.0508118	TF:M08878_1	TF	Factor: EGR; motif: CGCCCCCGCNN; match class: 1	20045	1703
query_1	TRUE	2.03547e-07	7724	667	330	0.494753	0.042724	TF:M08878	TF	Factor: EGR; motif: CGCCCCCGCNN	20045	1702
query_1	TRUE	2.22395e-07	6137	667	274	0.410795	0.0446472	TF:M00196_1	TF	Factor: Sp1; motif: NGGGGGCGGGGYN; match class: 1	20045	7967
query_1	TRUE	2.28671e-07	9356	667	385	0.577211	0.0411501	TF:M12703	TF	Factor: ZNF383; motif: SSNGGGMGGNGSNGGS	20045	10290
query_1	TRUE	2.39482e-07	8762	667	365	0.547226	0.0416572	TF:M07277	TF	Factor: BTEB2; motif: RGGGNGKGGN	20045	636
query_1	TRUE	2.58001e-07	7107	667	308	0.461769	0.0433376	TF:M10529	TF	Factor: Sp1; motif: RGGGMGGRGSNGGGG	20045	7950
query_1	TRUE	2.76702e-07	7026	667	305	0.457271	0.0434102	TF:M01219	TF	Factor: SP1:SP3; motif: CCSCCCCCYCC	20045	7932
query_1	TRUE	2.97357e-07	9737	667	397	0.595202	0.0407723	TF:M11022	TF	Factor: IRX2a; motif: ACRYGNNNNACRYGT	20045	4452
query_1	TRUE	3.309e-07	2189	667	122	0.182909	0.0557332	TF:M03896_1	TF	Factor: EGR1; motif: NACGCCCACGCANW; match class: 1	20045	1637
query_1	TRUE	3.47858e-07	9056	667	374	0.56072	0.0412986	TF:M08487_1	TF	Factor: GCMa:Erg; motif: ATGCGGGCGGAARKG; match class: 1	20045	3101
query_1	TRUE	4.04337e-07	13994	667	530	0.794603	0.0378734	TF:M07039_1	TF	Factor: ETF; motif: CCCCGCCCCYN; match class: 1	20045	2205
query_1	TRUE	4.05552e-07	11711	667	460	0.689655	0.0392793	TF:M04516	TF	Factor: E2F-1; motif: TTTGGCGCCAAA	20045	1466
query_1	TRUE	4.993e-07	13807	667	524	0.785607	0.0379518	TF:M11530_1	TF	Factor: E2F-2; motif: NWTTTGGCGCCAWWNN; match class: 1	20045	1501
query_1	TRUE	4.993e-07	10538	667	422	0.632684	0.0400455	TF:M04516_1	TF	Factor: E2F-1; motif: TTTGGCGCCAAA; match class: 1	20045	1467
query_1	TRUE	5.126e-07	15178	667	564	0.845577	0.037159	TF:M11601	TF	Factor: TCF-1; motif: ACATCGRGRCGCTGW	20045	8526
query_1	TRUE	6.29333e-07	3926	667	190	0.284858	0.0483953	TF:M03811_1	TF	Factor: AP-2gamma; motif: GCCYNCRGSN; match class: 1	20045	147
query_1	TRUE	6.70824e-07	6460	667	283	0.424288	0.043808	TF:M10072_1	TF	Factor: sp4; motif: NNGNARGRGGCGGRGCNNRR; match class: 1	20045	8007
query_1	TRUE	8.00711e-07	6250	600	248	0.413333	0.03968	GO:0048518	GO:BP	positive regulation of biological process	21031	13226
query_1	TRUE	8.15022e-07	3437	600	156	0.26	0.0453884	GO:0023051	GO:BP	regulation of signaling	21031	6876
query_1	TRUE	8.3166e-07	4496	667	211	0.316342	0.0469306	TF:M12703_1	TF	Factor: ZNF383; motif: SSNGGGMGGNGSNGGS; match class: 1	20045	10291
query_1	TRUE	8.73926e-07	16621	667	603	0.904048	0.0362794	TF:M10438	TF	Factor: ZF5; motif: GGSGCGCGS	20045	9368
query_1	TRUE	1.04693e-06	8039	667	337	0.505247	0.0419206	TF:M13128_1	TF	Factor: MED8; motif: CYYNSCYYCCTSCNCC; match class: 1	20045	5085
query_1	TRUE	1.06034e-06	6453	600	253	0.421667	0.0392066	GO:0032502	GO:BP	developmental process	21031	7884
query_1	TRUE	1.12351e-06	10288	667	412	0.617691	0.0400467	TF:M12704	TF	Factor: ZNF432; motif: NCAGNRCCNSRGRCAGC	20045	10418
query_1	TRUE	1.15531e-06	4515	667	211	0.316342	0.0467331	TF:M12725_1	TF	Factor: PHB; motif: NCCCAGCCCCY; match class: 1	20045	6633
query_1	TRUE	1.22129e-06	3443	600	155	0.258333	0.0450189	GO:0010646	GO:BP	regulation of cell communication	21031	4342
query_1	TRUE	1.24059e-06	5359	667	242	0.362819	0.0451577	TF:M00933_1	TF	Factor: Sp1; motif: CCCCGCCCCN; match class: 1	20045	7959
query_1	TRUE	1.32438e-06	6930	667	298	0.446777	0.0430014	TF:M12590_1	TF	Factor: CP2; motif: NRRRCCGGCYNRARCCGGNN; match class: 1	20045	8785
query_1	TRUE	1.34451e-06	12531	667	483	0.724138	0.0385444	TF:M04515_1	TF	Factor: E2F-1; motif: WWTGGCGCCAAA; match class: 1	20045	1465
query_1	TRUE	1.44152e-06	7597	667	321	0.481259	0.0422535	TF:M07486_1	TF	Factor: ZNF300; motif: SWGGGGGSN; match class: 1	20045	10077
query_1	TRUE	1.55341e-06	6572	667	285	0.427286	0.0433658	TF:M02090_1	TF	Factor: E2F-4; motif: GCGGGAAANA; match class: 1	20045	1549
query_1	TRUE	1.59211e-06	10653	667	423	0.634183	0.0397071	TF:M00736	TF	Factor: E2F-1:DP-1; motif: TTTCSCGC	20045	1454
query_1	TRUE	1.78613e-06	8785	667	361	0.541229	0.0410928	TF:M04863_1	TF	Factor: TF3C-beta; motif: CCNGGAGGGCTTCCTGGAGGAG; match class: 1	20045	3363
query_1	TRUE	2.21917e-06	12696	667	487	0.730135	0.0383585	TF:M12351	TF	Factor: TIEG1; motif: NCCCNSNCCCCGCCCCC	20045	8908
query_1	TRUE	2.26341e-06	10463	667	416	0.623688	0.0397592	TF:M09896	TF	Factor: E2F-7; motif: GRGGCGGGAANNN	20045	1560
query_1	TRUE	2.45837e-06	8277	667	343	0.514243	0.0414401	TF:M07348	TF	Factor: AP-2alpha; motif: NSCCNCRGGSN	20045	134
query_1	TRUE	2.45837e-06	16870	667	608	0.911544	0.0360403	TF:M01240	TF	Factor: BEN; motif: CAGCGRNV	20045	508
query_1	TRUE	2.45837e-06	5790	667	256	0.383808	0.0442142	TF:M12354_1	TF	Factor: ZNF37A; motif: CCYYGGCTCCNTSCCMN; match class: 1	20045	10277
query_1	TRUE	2.4598e-06	7031	667	300	0.449775	0.0426682	TF:M07615	TF	Factor: Sp3; motif: GGGGCGGGGSNN	20045	8002
query_1	TRUE	2.69638e-06	4643	600	193	0.321667	0.041568	GO:0007275	GO:BP	multicellular organism development	21031	2835
query_1	TRUE	2.69638e-06	5899	600	233	0.388333	0.0394982	GO:0048856	GO:BP	anatomical structure development	21031	13525
query_1	TRUE	2.69638e-06	7394	600	279	0.465	0.0377333	GO:0051716	GO:BP	cellular response to stimulus	21031	14364
query_1	TRUE	2.76961e-06	11316	667	443	0.664168	0.0391481	TF:M12590	TF	Factor: CP2; motif: NRRRCCGGCYNRARCCGGNN	20045	8784
query_1	TRUE	2.9044e-06	8762	667	359	0.538231	0.0409724	TF:M10112	TF	Factor: Miz-1; motif: NNRGGWGGGGGAGGGGMRR	20045	5274
query_1	TRUE	3.13106e-06	7769	667	325	0.487256	0.0418329	TF:M09826_1	TF	Factor: BTEB3; motif: CCNNSCCNSCCCCKCCCCC; match class: 1	20045	639
query_1	TRUE	3.18188e-06	2139	667	116	0.173913	0.0542309	TF:M09658_1	TF	Factor: Sp2; motif: GGSNNGGGGGCGGGGCCNGNGS; match class: 1	20045	7981
query_1	TRUE	3.18549e-06	13705	667	517	0.775112	0.0377235	TF:M04515	TF	Factor: E2F-1; motif: WWTGGCGCCAAA	20045	1464
query_1	TRUE	3.44388e-06	13022	667	496	0.743628	0.0380894	TF:M07486	TF	Factor: ZNF300; motif: SWGGGGGSN	20045	10076
query_1	TRUE	3.46574e-06	2734	667	140	0.209895	0.051207	TF:M10111	TF	Factor: ZF5; motif: NGAGCGCGC	20045	9366
query_1	TRUE	3.61614e-06	768	642	52	0.0809969	0.0677083	GO:0005929	GO:CC	cilium	22097	453
query_1	TRUE	3.72264e-06	8045	667	334	0.50075	0.0415165	TF:M09895	TF	Factor: E2F-6; motif: NGGGCGGGARRNN	20045	1554
query_1	TRUE	3.76161e-06	6380	667	276	0.413793	0.0432602	TF:M07208	TF	Factor: EGR1; motif: NCNCCGCCCCCGCN	20045	1646
query_1	TRUE	4.06085e-06	4324	667	201	0.301349	0.0464847	TF:M07277_1	TF	Factor: BTEB2; motif: RGGGNGKGGN; match class: 1	20045	637
query_1	TRUE	4.21978e-06	7705	667	322	0.482759	0.041791	TF:M09765	TF	Factor: SP1; motif: NRGKGGGCGGGGCN	20045	7946
query_1	TRUE	4.29151e-06	5520	600	220	0.366667	0.0398551	GO:0051179	GO:BP	localization	21031	14002
query_1	TRUE	4.45921e-06	8176	667	338	0.506747	0.0413405	TF:M01303	TF	Factor: SP1; motif: GGGGYGGGGNS	20045	7936
query_1	TRUE	4.51431e-06	6847	667	292	0.437781	0.0426464	TF:M09973_1	TF	Factor: CPBP; motif: GNNRGGGHGGGGNNGGGRN; match class: 1	20045	963
query_1	TRUE	4.61176e-06	10275	667	408	0.611694	0.039708	TF:M04148	TF	Factor: TFAP2A; motif: NGCCCYNNGGGCN	20045	8678
query_1	TRUE	4.63528e-06	14980	667	554	0.830585	0.0369826	TF:M11530	TF	Factor: E2F-2; motif: NWTTTGGCGCCAWWNN	20045	1500
query_1	TRUE	4.71723e-06	16725	667	603	0.904048	0.0360538	TF:M08441	TF	Factor: AP-2gamma:Elk-1; motif: NGCCKNRGGSGRCGGAAGTG	20045	8710
query_1	TRUE	4.71723e-06	2851	667	144	0.215892	0.0505086	TF:M01778	TF	Factor: PLAG1; motif: GRGGCNNHNNNRRGGG	20045	6730
query_1	TRUE	4.90819e-06	8420	667	346	0.518741	0.0410926	TF:M07040_1	TF	Factor: GKLF; motif: NNRRGRRNGNSNNN; match class: 1	20045	3225
query_1	TRUE	5.01864e-06	1637	667	94	0.14093	0.0574221	TF:M04797_1	TF	Factor: Egr-1; motif: CCGCCCMCG; match class: 1	20045	1639
query_1	TRUE	5.66914e-06	4858	667	220	0.329835	0.0452861	TF:M12704_1	TF	Factor: ZNF432; motif: NCAGNRCCNSRGRCAGC; match class: 1	20045	10419
query_1	TRUE	6.12962e-06	3973	600	169	0.281667	0.0425371	GO:0048731	GO:BP	system development	21031	13413
query_1	TRUE	6.12962e-06	6447	600	248	0.413333	0.0384675	GO:0023052	GO:BP	signaling	21031	6877
query_1	TRUE	6.18192e-06	3715	667	177	0.265367	0.0476447	TF:M13125	TF	Factor: ARID4B; motif: NNYCAGCACCNNGGNCAGCGSC	20045	198
query_1	TRUE	6.5898e-06	2492	667	129	0.193403	0.0517657	TF:M01973_1	TF	Factor: PLAG1; motif: CCCCCKWNNNGGSCCC; match class: 1	20045	6733
query_1	TRUE	6.5898e-06	16635	667	600	0.89955	0.0360685	TF:M09636	TF	Factor: MAZ; motif: GGGMGGGGSSGGGGGGGGGGGG	20045	5060
query_1	TRUE	6.62871e-06	4787	667	217	0.325337	0.0453311	TF:M10071_1	TF	Factor: Sp1; motif: NGGGGGCGGGGCCNGGGGGGGG; match class: 1	20045	7949
query_1	TRUE	6.89513e-06	9864	642	354	0.551402	0.0358881	GO:0016020	GO:CC	membrane	22097	720
query_1	TRUE	6.89904e-06	3254	667	159	0.238381	0.0488629	TF:M01858_1	TF	Factor: AP-2beta; motif: GCNNNGGSCNGVGGGN; match class: 1	20045	139
query_1	TRUE	6.98916e-06	15846	667	578	0.866567	0.0364761	TF:M08207_1	TF	Factor: E2F-3:TBR2; motif: ANGTGYKANGGCGCSTTNNCRNNT; match class: 1	20045	1507
query_1	TRUE	7.45631e-06	1020	667	66	0.0989505	0.0647059	TF:M12697_1	TF	Factor: ZNF142; motif: SNSCGCCCGCCCGCSCSS; match class: 1	20045	9661
query_1	TRUE	7.62159e-06	15852	667	578	0.866567	0.0364623	TF:M11882	TF	Factor: pax-6; motif: NYACGCNYSANYGMNCN	20045	6504
query_1	TRUE	7.65303e-06	6537	600	250	0.416667	0.0382438	GO:0007154	GO:BP	cell communication	21031	2749
query_1	TRUE	9.32084e-06	7274	667	305	0.457271	0.0419302	TF:M10098	TF	Factor: DP-1; motif: NRNNGGCGGGAANN	20045	8788
query_1	TRUE	9.51627e-06	5717	600	224	0.373333	0.0391814	GO:0048522	GO:BP	positive regulation of cellular process	21031	13230
query_1	TRUE	9.53102e-06	10364	667	409	0.613193	0.0394635	TF:M00008	TF	Factor: Sp1; motif: GGGGCGGGGT	20045	7934
query_1	TRUE	9.80581e-06	5305	667	235	0.352324	0.0442978	TF:M00469	TF	Factor: AP-2alpha; motif: GCCNNNRGS	20045	128
query_1	TRUE	1.03197e-05	2316	667	121	0.181409	0.0522453	TF:M12508_1	TF	Factor: EGR1; motif: NNMCGCCCACGCNN; match class: 1	20045	1661
query_1	TRUE	1.07221e-05	10282	667	406	0.608696	0.0394865	TF:M12173	TF	Factor: GKLF; motif: NNCCMCRCCCN	20045	4652
query_1	TRUE	1.08244e-05	9405	667	377	0.565217	0.0400851	TF:M01783	TF	Factor: SP2; motif: GGGCGGGAC	20045	7970
query_1	TRUE	1.08244e-05	13016	667	493	0.73913	0.0378765	TF:M07040	TF	Factor: GKLF; motif: NNRRGRRNGNSNNN	20045	3224
query_1	TRUE	1.08244e-05	17574	667	624	0.935532	0.035507	TF:M12599	TF	Factor: E2F4; motif: YCCCGCCNCNNSSNNSNN	20045	1544
query_1	TRUE	1.0937e-05	6886	667	291	0.436282	0.0422597	TF:M11482	TF	Factor: AP-2gamma; motif: NSCCYNNRGSN	20045	8734
query_1	TRUE	1.15972e-05	7321	667	306	0.458771	0.0417976	TF:M00144_1	TF	Factor: Pax-5; motif: RRMSWGANWYCTNRAGCGKRACSRYNSM; match class: 1	20045	6479
query_1	TRUE	1.15972e-05	5456	667	240	0.35982	0.0439883	TF:M09658	TF	Factor: Sp2; motif: GGSNNGGGGGCGGGGCCNGNGS	20045	7980
query_1	TRUE	1.17032e-05	599	600	43	0.0716667	0.0717863	GO:0007507	GO:BP	heart development	21031	3027
query_1	TRUE	1.19161e-05	9836	667	391	0.586207	0.0397519	TF:M04148_1	TF	Factor: TFAP2A; motif: NGCCCYNNGGGCN; match class: 1	20045	8679
query_1	TRUE	1.22534e-05	3652	667	173	0.25937	0.0473713	TF:M10435_1	TF	Factor: Sp2; motif: GGGGCGGGG; match class: 1	20045	7983
query_1	TRUE	1.23123e-05	5130	667	228	0.341829	0.0444444	TF:M12173_1	TF	Factor: GKLF; motif: NNCCMCRCCCN; match class: 1	20045	4653
query_1	TRUE	1.25738e-05	9841	667	391	0.586207	0.0397317	TF:M09984	TF	Factor: MAZ; motif: GGGGGAGGGGGNGRGRRRGNRG	20045	5062
query_1	TRUE	1.27066e-05	10944	667	427	0.64018	0.0390168	TF:M12694	TF	Factor: ZFP14; motif: SCNNYCCNGNNSCTSCNC	20045	9388
query_1	TRUE	1.29658e-05	6219	667	267	0.4003	0.0429329	TF:M03922	TF	Factor: SP4; motif: NWRGCCACGCCCMCTYN	20045	8004
query_1	TRUE	1.30791e-05	7332	667	306	0.458771	0.0417349	TF:M08208_1	TF	Factor: E2F-3:FOXI1; motif: NGACACCGCGCCCAC; match class: 1	20045	1509
query_1	TRUE	1.3701e-05	6421	667	274	0.410795	0.0426725	TF:M11022_1	TF	Factor: IRX2a; motif: ACRYGNNNNACRYGT; match class: 1	20045	4453
query_1	TRUE	1.40156e-05	6338	667	271	0.406297	0.042758	TF:M01973	TF	Factor: PLAG1; motif: CCCCCKWNNNGGSCCC	20045	6732
query_1	TRUE	1.4448e-05	10005	667	396	0.593703	0.0395802	TF:M00933	TF	Factor: Sp1; motif: CCCCGCCCCN	20045	7958
query_1	TRUE	1.56239e-05	17481	667	621	0.931034	0.0355243	TF:M08525	TF	Factor: E2F-1:HES-7; motif: GGCRCGTGSYNNWNGGCGCSM	20045	1462
query_1	TRUE	1.66452e-05	5124	667	227	0.34033	0.0443013	TF:M00008_1	TF	Factor: Sp1; motif: GGGGCGGGGT; match class: 1	20045	7935
query_1	TRUE	1.7424e-05	14303	667	531	0.796102	0.0371251	TF:M08487	TF	Factor: GCMa:Erg; motif: ATGCGGGCGGAARKG	20045	3100
query_1	TRUE	2.09109e-05	9220	667	369	0.553223	0.0400217	TF:M00428	TF	Factor: E2F-1; motif: NKTSSCGC	20045	1476
query_1	TRUE	2.21188e-05	9615	667	382	0.572714	0.0397296	TF:M09862	TF	Factor: ZNF614; motif: NCYCWGCCYYNNN	20045	10998
query_1	TRUE	2.62193e-05	6724	667	283	0.424288	0.042088	TF:M10108	TF	Factor: WT1; motif: RGGNGGGGGAGGRGGNGGRG	20045	9114
query_1	TRUE	2.71528e-05	4286	667	195	0.292354	0.045497	TF:M01072	TF	Factor: HIC1; motif: NSNNNNTGCCCSSNN	20045	3466
query_1	TRUE	2.71528e-05	13938	667	519	0.778111	0.0372363	TF:M04863	TF	Factor: TF3C-beta; motif: CCNGGAGGGCTTCCTGGAGGAG	20045	3362
query_1	TRUE	2.79881e-05	6901	667	289	0.433283	0.041878	TF:M07249	TF	Factor: ctcf; motif: CCNCNAGRKGGCRSTN	20045	1176
query_1	TRUE	2.85155e-05	3756	667	175	0.262369	0.0465921	TF:M03567_1	TF	Factor: Sp2; motif: NYSGCCCCGCCCCCY; match class: 1	20045	7991
query_1	TRUE	2.86511e-05	7669	600	281	0.468333	0.036641	GO:0032501	GO:BP	multicellular organismal process	21031	7883
query_1	TRUE	2.87598e-05	6193	667	264	0.395802	0.0426288	TF:M09723_1	TF	Factor: BTEB1; motif: GGGGGCGGGGCNGSGGGNGS; match class: 1	20045	625
query_1	TRUE	3.12191e-05	6482	667	274	0.410795	0.0422709	TF:M07129	TF	Factor: Sp2; motif: GYCCCGCCYCYNNNN	20045	7978
query_1	TRUE	3.20867e-05	8927	667	358	0.536732	0.0401031	TF:M04953	TF	Factor: Sp1; motif: GGNDGGRGGCGGGG	20045	7942
query_1	TRUE	3.39212e-05	7031	667	293	0.43928	0.0416726	TF:M12151	TF	Factor: Sp1; motif: NWRGCCMCGCCCMCN	20045	7952
query_1	TRUE	3.48424e-05	5758	667	248	0.371814	0.0430705	TF:M13135	TF	Factor: SP4; motif: GGCCCCGCCCCCN	20045	8010
query_1	TRUE	3.87273e-05	6470	667	273	0.409295	0.0421947	TF:M07063	TF	Factor: Sp1; motif: GGGGCGGGGC	20045	7962
query_1	TRUE	3.88963e-05	9572	667	379	0.568216	0.0395947	TF:M10432	TF	Factor: MAZ; motif: GGGMGGGGS	20045	5064
query_1	TRUE	3.88963e-05	5543	667	240	0.35982	0.0432979	TF:M01972	TF	Factor: EGR-1; motif: TGCGTGGGCGK	20045	1634
query_1	TRUE	3.97467e-05	7044	667	293	0.43928	0.0415957	TF:M07329	TF	Factor: Osx; motif: CCNCCCCCNNN	20045	6308
query_1	TRUE	3.99107e-05	12482	667	473	0.709145	0.0378946	TF:M08523	TF	Factor: E2F-1:TBR2; motif: NGGTGNNANGGCGCNNTNNCRNNN	20045	1460
query_1	TRUE	4.01316e-05	5986	600	229	0.381667	0.0382559	GO:1901564	GO:BP	organonitrogen compound metabolic process	21031	22098
query_1	TRUE	4.03101e-05	16683	667	598	0.896552	0.0358449	TF:M11603	TF	Factor: TCF-1; motif: ACATCGRGRCGCTGW	20045	8530
query_1	TRUE	4.03101e-05	2815	667	138	0.206897	0.0490231	TF:M09895_1	TF	Factor: E2F-6; motif: NGGGCGGGARRNN; match class: 1	20045	1555
query_1	TRUE	4.54371e-05	3443	667	162	0.242879	0.047052	TF:M13142_1	TF	Factor: ZBTB33; motif: GGYGCTG; match class: 1	20045	9267
query_1	TRUE	4.73264e-05	2120	667	110	0.164918	0.0518868	TF:M11482_1	TF	Factor: AP-2gamma; motif: NSCCYNNRGSN; match class: 1	20045	8735
query_1	TRUE	4.83493e-05	15020	667	550	0.824588	0.0366178	TF:M07289	TF	Factor: GKLF; motif: NNNRGGNGNGGSN	20045	3226
query_1	TRUE	5.02064e-05	11183	667	431	0.646177	0.0385406	TF:M09973	TF	Factor: CPBP; motif: GNNRGGGHGGGGNNGGGRN	20045	962
query_1	TRUE	5.17425e-05	11372	667	437	0.655172	0.0384277	TF:M12158	TF	Factor: KLF15; motif: NCCMCGCCCMCN	20045	4614
query_1	TRUE	5.26598e-05	1014	600	59	0.0983333	0.0581854	GO:0031175	GO:BP	neuron projection development	21031	7333
query_1	TRUE	5.48648e-05	8854	667	354	0.530735	0.0399819	TF:M12593	TF	Factor: CTCF; motif: NNRSYGCCMCCTGSTGGCCN	20045	1170
query_1	TRUE	6.00092e-05	3017	667	145	0.217391	0.048061	TF:M07615_1	TF	Factor: Sp3; motif: GGGGCGGGGSNN; match class: 1	20045	8003
query_1	TRUE	6.17644e-05	7484	667	307	0.46027	0.0410208	TF:M00431	TF	Factor: E2F-1; motif: TTTSGCGS	20045	1486
query_1	TRUE	6.22099e-05	13516	667	504	0.755622	0.0372891	TF:M00144	TF	Factor: Pax-5; motif: RRMSWGANWYCTNRAGCGKRACSRYNSM	20045	6478
query_1	TRUE	6.53408e-05	3413	667	160	0.23988	0.0468796	TF:M01273	TF	Factor: SP4; motif: SCCCCGCCCCS	20045	8014
query_1	TRUE	6.60639e-05	7548	667	309	0.463268	0.040938	TF:M12152	TF	Factor: Sp1; motif: NWRGCCACGCCCMCN	20045	7954
query_1	TRUE	6.72911e-05	1778	600	88	0.146667	0.0494938	GO:0023056	GO:BP	positive regulation of signaling	21031	6878
query_1	TRUE	6.86035e-05	4485	667	200	0.29985	0.0445931	TF:M01783_1	TF	Factor: SP2; motif: GGGCGGGAC; match class: 1	20045	7971
query_1	TRUE	7.50961e-05	2277	642	106	0.165109	0.0465525	GO:0120025	GO:CC	plasma membrane bounded cell projection	22097	3443
query_1	TRUE	7.50961e-05	2055	642	98	0.152648	0.0476886	GO:0005783	GO:CC	endoplasmic reticulum	22097	348
query_1	TRUE	7.57415e-05	4356	667	195	0.292354	0.0447658	TF:M03807_1	TF	Factor: SP2; motif: GNNGGGGGCGGGGSN; match class: 1	20045	7993
query_1	TRUE	7.76947e-05	8528	667	342	0.512744	0.0401032	TF:M07226	TF	Factor: SP1; motif: NCCCCKCCCCC	20045	7944
query_1	TRUE	8.87397e-05	6026	667	255	0.382309	0.0423166	TF:M12313	TF	Factor: ZNF460; motif: NNACNCCCCCCNN	20045	10532
query_1	TRUE	9.36359e-05	14402	667	530	0.794603	0.0368004	TF:M04710	TF	Factor: CHD2; motif: TCTCGCGAG	20045	852
query_1	TRUE	9.972e-05	8964	667	356	0.533733	0.0397144	TF:M00737	TF	Factor: E2F-1:DP-2; motif: TTTSSCGC	20045	1456
query_1	TRUE	0.000109229	6410	667	268	0.401799	0.0418097	TF:M08875	TF	Factor: E2F; motif: NNTTTCGCGCN	20045	1592
query_1	TRUE	0.000110192	3621	600	151	0.251667	0.0417012	GO:0051641	GO:BP	cellular localization	21031	14309
query_1	TRUE	0.000115189	1777	600	87	0.145	0.0489589	GO:0010647	GO:BP	positive regulation of cell communication	21031	4343
query_1	TRUE	0.000116854	8032	667	324	0.485757	0.0403386	TF:M00940	TF	Factor: E2F-1; motif: NTTTCGCGCS	20045	1488
query_1	TRUE	0.000119324	8623	667	344	0.515742	0.0398933	TF:M04106_1	TF	Factor: RUNX2; motif: NRACCGCAAACCGCAN; match class: 1	20045	7457
query_1	TRUE	0.000122475	2684	600	119	0.198333	0.0443368	GO:0009653	GO:BP	anatomical structure morphogenesis	21031	3608
query_1	TRUE	0.000125521	8450	667	338	0.506747	0.04	TF:M10530	TF	Factor: sp4; motif: NNNGCYCCGCCCCCY	20045	8008
query_1	TRUE	0.000126947	5959	600	225	0.375	0.037758	GO:0007165	GO:BP	signal transduction	21031	2760
query_1	TRUE	0.000129153	3907	667	177	0.265367	0.0453033	TF:M09970_1	TF	Factor: KLF3; motif: NNNNNNGGGCGGGGCNNGN; match class: 1	20045	4639
query_1	TRUE	0.000134932	11393	667	435	0.652174	0.0381813	TF:M00425	TF	Factor: E2F; motif: TTTCGCGC	20045	1582
query_1	TRUE	0.000134932	7057	667	290	0.434783	0.0410939	TF:M12183	TF	Factor: KLF14; motif: NRCCACRCCCMCN	20045	4606
query_1	TRUE	0.000134932	7520	667	306	0.458771	0.0406915	TF:M13148	TF	Factor: ZSCAN21; motif: NSNGNSCNNGGTGCTG	20045	9552
query_1	TRUE	0.000137799	13615	667	505	0.757121	0.0370914	TF:M11058	TF	Factor: Hey1; motif: NGCRCGYGYN	20045	3442
query_1	TRUE	0.000138466	5556	667	237	0.355322	0.0426566	TF:M12140	TF	Factor: Egr-1; motif: NNCRCCCMCGCNN	20045	1658
query_1	TRUE	0.000143305	3770	642	156	0.242991	0.0413793	GO:0031090	GO:CC	organelle membrane	22097	1045
query_1	TRUE	0.000143842	598	600	40	0.0666667	0.0668896	GO:0030031	GO:BP	cell projection assembly	21031	6892
query_1	TRUE	0.000151582	12343	667	465	0.697151	0.0376732	TF:M08457	TF	Factor: ER71:SREBP-2; motif: NTSACGTGACGGAARY	20045	2284
query_1	TRUE	0.00015481	2018	600	95	0.158333	0.0470763	GO:0032879	GO:BP	regulation of localization	21031	8155
query_1	TRUE	0.000160856	13758	667	509	0.763118	0.0369967	TF:M11883	TF	Factor: pax-6; motif: NYACGCNTSRNYGCNYN	20045	6506
query_1	TRUE	0.000169362	2614	667	127	0.190405	0.0485845	TF:M07329_1	TF	Factor: Osx; motif: CCNCCCCCNNN; match class: 1	20045	6309
query_1	TRUE	0.000173596	3010	600	129	0.215	0.0428571	GO:0009966	GO:BP	regulation of signal transduction	21031	3842
query_1	TRUE	0.000173596	2742	600	120	0.2	0.0437637	GO:0070727	GO:BP	cellular macromolecule localization	21031	16772
query_1	TRUE	0.000173596	8976	600	314	0.523333	0.0349822	GO:0050896	GO:BP	response to stimulus	21031	13774
query_1	TRUE	0.000173596	1167	600	63	0.105	0.0539846	GO:0048666	GO:BP	neuron development	21031	13349
query_1	TRUE	0.000176191	844	600	50	0.0833333	0.0592417	GO:0051050	GO:BP	positive regulation of transport	21031	13899
query_1	TRUE	0.000190004	7607	667	308	0.461769	0.040489	TF:M08523_1	TF	Factor: E2F-1:TBR2; motif: NGGTGNNANGGCGCNNTNNCRNNN; match class: 1	20045	1461
query_1	TRUE	0.000194718	9803	667	382	0.572714	0.0389677	TF:M00427	TF	Factor: E2F; motif: TTTSGCGS	20045	1594
query_1	TRUE	0.000206689	7353	667	299	0.448276	0.0406637	TF:M02023	TF	Factor: MAZ; motif: NKGGGAGGGGRGGR	20045	5072
query_1	TRUE	0.000210146	2575	667	125	0.187406	0.0485437	TF:M12183_1	TF	Factor: KLF14; motif: NRCCACRCCCMCN; match class: 1	20045	4607
query_1	TRUE	0.000214166	2731	600	119	0.198333	0.0435738	GO:0008104	GO:BP	protein localization	21031	3157
query_1	TRUE	0.00021888	4159	667	185	0.277361	0.0444818	TF:M09910_1	TF	Factor: ER-beta; motif: RGGTCASCNTGMCCY; match class: 1	20045	2149
query_1	TRUE	0.000220041	6354	667	264	0.395802	0.0415486	TF:M00244	TF	Factor: NGFI-C; motif: WTGCGTGGGYGG	20045	5848
query_1	TRUE	0.00024479	3924	667	176	0.263868	0.0448522	TF:M10530_1	TF	Factor: sp4; motif: NNNGCYCCGCCCCCY; match class: 1	20045	8009
query_1	TRUE	0.000250431	9645	667	376	0.563718	0.0389839	TF:M12636	TF	Factor: MLLT10; motif: CYNNCCNNGGNGCTG	20045	5284
query_1	TRUE	0.000265619	865	642	50	0.0778816	0.0578035	GO:0005815	GO:CC	microtubule organizing center	22097	368
query_1	TRUE	0.000265619	2389	642	107	0.166667	0.0447886	GO:0042995	GO:CC	cell projection	22097	1845
query_1	TRUE	0.000266528	5691	667	240	0.35982	0.0421719	TF:M07250_1	TF	Factor: E2F-1; motif: NNNSSCGCSAANN; match class: 1	20045	1483
query_1	TRUE	0.000267073	1405	642	71	0.110592	0.0505338	GO:0015630	GO:CC	microtubule cytoskeleton	22097	708
query_1	TRUE	0.000274292	18156	667	634	0.950525	0.0349196	TF:M04826	TF	Factor: p300; motif: ACNTCCG	20045	1976
query_1	TRUE	0.000274292	11364	667	432	0.647676	0.0380148	TF:M11058_1	TF	Factor: Hey1; motif: NGCRCGYGYN; match class: 1	20045	3443
query_1	TRUE	0.000275042	2430	642	108	0.168224	0.0444444	GO:0005856	GO:CC	cytoskeleton	22097	399
query_1	TRUE	0.000281134	3666	667	166	0.248876	0.045281	TF:M01303_1	TF	Factor: SP1; motif: GGGGYGGGGNS; match class: 1	20045	7937
query_1	TRUE	0.000294631	6228	642	232	0.361371	0.0372511	GO:0071944	GO:CC	cell periphery	22097	2793
query_1	TRUE	0.000294631	4004	642	161	0.250779	0.0402098	GO:0031982	GO:CC	vesicle	22097	1228
query_1	TRUE	0.00029871	9361	667	366	0.548726	0.0390984	TF:M12186	TF	Factor: BTEB4; motif: NCCACGCCCM	20045	4628
query_1	TRUE	0.000343313	490	600	34	0.0566667	0.0693878	GO:1903829	GO:BP	positive regulation of protein localization	21031	23913
query_1	TRUE	0.000362518	5547	667	234	0.350825	0.042185	TF:M12660	TF	Factor: SATB2; motif: GSCGCTGTCCNNGGTGCTGN	20045	7554
query_1	TRUE	0.000368791	3444	667	157	0.235382	0.0455865	TF:M09765_1	TF	Factor: SP1; motif: NRGKGGGCGGGGCN; match class: 1	20045	7947
query_1	TRUE	0.000380768	541	667	38	0.0569715	0.0702403	TF:M08835_1	TF	Factor: ZNF515; motif: WNSCCCCCWGCNG; match class: 1	20045	10649
query_1	TRUE	0.000403616	4530	667	197	0.295352	0.0434879	TF:M12666_1	TF	Factor: SP1; motif: GGCCCCGCCCCCN; match class: 1	20045	7957
query_1	TRUE	0.000408366	585	600	38	0.0633333	0.0649573	GO:0120031	GO:BP	plasma membrane bounded cell projection assembly	21031	20030
query_1	TRUE	0.00041441	3880	667	173	0.25937	0.0445876	TF:M04146_1	TF	Factor: TFAP2A; motif: YGCCCNNRGGCN; match class: 1	20045	8675
query_1	TRUE	0.000415867	14133	667	518	0.776612	0.0366518	TF:M04106	TF	Factor: RUNX2; motif: NRACCGCAAACCGCAN	20045	7456
query_1	TRUE	0.000419277	5252	667	223	0.334333	0.04246	TF:M12694_1	TF	Factor: ZFP14; motif: SCNNYCCNGNNSCTSCNC; match class: 1	20045	9389
query_1	TRUE	0.000440677	2644	667	126	0.188906	0.0476551	TF:M07063_1	TF	Factor: Sp1; motif: GGGGCGGGGC; match class: 1	20045	7963
query_1	TRUE	0.00044701	6671	667	273	0.409295	0.0409234	TF:M02281	TF	Factor: SP1; motif: CCCCKCCCCC	20045	7938
query_1	TRUE	0.000448173	5988	667	249	0.373313	0.0415832	TF:M07597	TF	Factor: Egr-1; motif: GCGTGGGCGT	20045	1648
query_1	TRUE	0.000470143	5992	667	249	0.373313	0.0415554	TF:M11541	TF	Factor: Foxn2; motif: NNGCGTCNNNNNGACGCNN	20045	2758
query_1	TRUE	0.000474583	32	401	9	0.0224439	0.28125	HPA:0641533	HPA	endometrium; stromal fibroblasts[High]	11019	305
query_1	TRUE	0.000474583	7055	401	301	0.750623	0.0426648	HPA:0160000	HPA	endometrium 1	11019	306
query_1	TRUE	0.000498492	230	600	21	0.035	0.0913043	GO:0048738	GO:BP	cardiac muscle tissue development	21031	13420
query_1	TRUE	0.000502009	6310	667	260	0.389805	0.0412044	TF:M09817_1	TF	Factor: PAX5; motif: RNGCGTGACCNN; match class: 1	20045	6491
query_1	TRUE	0.000502009	5687	667	238	0.356822	0.0418498	TF:M11541_1	TF	Factor: Foxn2; motif: NNGCGTCNNNNNGACGCNN; match class: 1	20045	2759
query_1	TRUE	0.000510153	12045	667	452	0.677661	0.0375259	TF:M11401_1	TF	Factor: Fli-1; motif: NACCGGATATCCGGTN; match class: 1	20045	2505
query_1	TRUE	0.000516457	6627	667	271	0.406297	0.0408933	TF:M00939	TF	Factor: E2F; motif: TTTSGCGSG	20045	1590
query_1	TRUE	0.000525677	1845	667	94	0.14093	0.0509485	TF:M05327_1	TF	Factor: WT1; motif: NGCGGGGGGGTSMMCYN; match class: 1	20045	9113
query_1	TRUE	0.000567701	2250	667	110	0.164918	0.0488889	TF:M10098_1	TF	Factor: DP-1; motif: NRNNGGCGGGAANN; match class: 1	20045	8789
query_1	TRUE	0.000571117	2230	642	99	0.154206	0.0443946	GO:0030054	GO:CC	cell junction	22097	868
query_1	TRUE	0.000571117	172	642	17	0.0264798	0.0988372	GO:0036064	GO:CC	ciliary basal body	22097	1682
query_1	TRUE	0.00057505	17410	667	613	0.91904	0.0352096	TF:M08207	TF	Factor: E2F-3:TBR2; motif: ANGTGYKANGGCGCSTTNNCRNNT	20045	1506
query_1	TRUE	0.000579622	13100	667	485	0.727136	0.0370229	TF:M13128	TF	Factor: MED8; motif: CYYNSCYYCCTSCNCC	20045	5084
query_1	TRUE	0.000593246	1514	600	74	0.123333	0.0488771	GO:0048699	GO:BP	generation of neurons	21031	13381
query_1	TRUE	0.000593246	667	600	41	0.0683333	0.0614693	GO:0031344	GO:BP	regulation of cell projection organization	21031	7392
query_1	TRUE	0.000622807	145	600	16	0.0266667	0.110345	GO:0060972	GO:BP	left/right pattern formation	21031	15578
query_1	TRUE	0.000632156	4074	667	179	0.268366	0.0439372	TF:M01253	TF	Factor: CNOT3; motif: GGCCGCGSSS	20045	930
query_1	TRUE	0.000633671	9733	667	376	0.563718	0.0386315	TF:M09910	TF	Factor: ER-beta; motif: RGGTCASCNTGMCCY	20045	2148
query_1	TRUE	0.000669939	4160	667	182	0.272864	0.04375	TF:M09967	TF	Factor: AP-2rep; motif: NGGGGCGGGGC	20045	150
query_1	TRUE	0.000673812	1742	600	82	0.136667	0.0470723	GO:0022008	GO:BP	neurogenesis	21031	6799
query_1	TRUE	0.000704477	4055	667	178	0.266867	0.0438964	TF:M07226_1	TF	Factor: SP1; motif: NCCCCKCCCCC; match class: 1	20045	7945
query_1	TRUE	0.000714089	1067	667	61	0.0914543	0.0571696	TF:M01253_1	TF	Factor: CNOT3; motif: GGCCGCGSSS; match class: 1	20045	931
query_1	TRUE	0.000715327	1566	667	82	0.122939	0.0523627	TF:M12737	TF	Factor: ZNF610; motif: NSCGCCGCTCCSNN	20045	10982
query_1	TRUE	0.000753839	148	600	16	0.0266667	0.108108	GO:0009799	GO:BP	specification of symmetry	21031	3721
query_1	TRUE	0.000753839	148	600	16	0.0266667	0.108108	GO:0009855	GO:BP	determination of bilateral symmetry	21031	3765
query_1	TRUE	0.000754407	8852	667	346	0.518741	0.0390872	TF:M05439	TF	Factor: RREB-1; motif: GGGWCSA	20045	7446
query_1	TRUE	0.000783835	12874	667	477	0.715142	0.0370514	TF:M08208	TF	Factor: E2F-3:FOXI1; motif: NGACACCGCGCCCAC	20045	1508
query_1	TRUE	0.000792912	3210	600	132	0.22	0.0411215	GO:0033036	GO:BP	macromolecule localization	21031	8276
query_1	TRUE	0.000792912	4350	600	169	0.281667	0.0388506	GO:0006810	GO:BP	transport	21031	2519
query_1	TRUE	0.000798184	2143	667	105	0.157421	0.0489967	TF:M07249_1	TF	Factor: ctcf; motif: CCNCNAGRKGGCRSTN; match class: 1	20045	1177
query_1	TRUE	0.000821802	9488	667	367	0.550225	0.0386804	TF:M03895	TF	Factor: CTCF; motif: WGCGCCMYCTAGYGGYN	20045	1150
query_1	TRUE	0.000821802	4340	667	188	0.281859	0.043318	TF:M01865_1	TF	Factor: BTEB3; motif: BNRNGGGAGGNGT; match class: 1	20045	649
query_1	TRUE	0.000837679	7364	667	295	0.442279	0.0400598	TF:M07397	TF	Factor: ZBP89; motif: CCCCKCCCCCNN	20045	9208
query_1	TRUE	0.000880578	915	667	54	0.0809595	0.0590164	TF:M01072_1	TF	Factor: HIC1; motif: NSNNNNTGCCCSSNN; match class: 1	20045	3467
query_1	TRUE	0.000891008	3039	600	126	0.21	0.041461	GO:0048513	GO:BP	animal organ development	21031	13223
query_1	TRUE	0.000893567	5288	667	222	0.332834	0.0419818	TF:M09732	TF	Factor: RFX3; motif: NYNCCMTGGCAACM	20045	7332
query_1	TRUE	0.000899072	3481	667	156	0.233883	0.0448147	TF:M03914	TF	Factor: KLF16; motif: GMCACGCCCCC	20045	4624
query_1	TRUE	0.000950302	12200	667	455	0.682159	0.0372951	TF:M11401	TF	Factor: Fli-1; motif: NACCGGATATCCGGTN	20045	2504
query_1	TRUE	0.000953516	324	600	25	0.0416667	0.0771605	GO:0030198	GO:BP	extracellular matrix organization	21031	6944
query_1	TRUE	0.000956347	13	642	5	0.00778816	0.384615	GO:0036038	GO:CC	MKS complex	22097	1676
query_1	TRUE	0.000958759	5487	642	205	0.319315	0.037361	GO:0005829	GO:CC	cytosol	22097	380
query_1	TRUE	0.000984008	325	600	25	0.0416667	0.0769231	GO:0043062	GO:BP	extracellular structure organization	21031	10859
query_1	TRUE	0.0010157	326	600	25	0.0416667	0.0766871	GO:0045229	GO:BP	external encapsulating structure organization	21031	11733
query_1	TRUE	0.00103771	14675	667	532	0.797601	0.0362521	TF:M08266	TF	Factor: ER71:Pax-5; motif: ACCGGAACYACGCWTSANTG	20045	2274
query_1	TRUE	0.00104639	75	600	11	0.0183333	0.146667	GO:0055017	GO:BP	cardiac muscle tissue growth	21031	14671
query_1	TRUE	0.00104639	2846	600	119	0.198333	0.0418131	GO:0065008	GO:BP	regulation of biological quality	21031	16385
query_1	TRUE	0.00105195	247	600	21	0.035	0.0850202	GO:0014706	GO:BP	striated muscle tissue development	21031	4701
query_1	TRUE	0.00105195	414	600	29	0.0483333	0.0700483	GO:0044782	GO:BP	cilium organization	21031	11543
query_1	TRUE	0.00110398	8297	667	326	0.488756	0.0392913	TF:M12160_1	TF	Factor: KLF15; motif: RCCMCRCCCMCN; match class: 1	20045	4619
query_1	TRUE	0.00111957	5757	667	238	0.356822	0.041341	TF:M00739	TF	Factor: E2F-4:DP-2; motif: TTTCSCGC	20045	1530
query_1	TRUE	0.00114549	139	600	15	0.025	0.107914	GO:0007368	GO:BP	determination of left/right symmetry	21031	2904
query_1	TRUE	0.00114549	2531	600	108	0.18	0.0426709	GO:0007399	GO:BP	nervous system development	21031	2932
query_1	TRUE	0.00114549	3613	600	144	0.24	0.0398561	GO:0006996	GO:BP	organelle organization	21031	2642
query_1	TRUE	0.00115562	3285	667	148	0.221889	0.0450533	TF:M09968	TF	Factor: KLF15; motif: RGGGMGGRGNNGGGGGNGG	20045	4610
query_1	TRUE	0.00116267	4366	600	168	0.28	0.0384792	GO:0030154	GO:BP	cell differentiation	21031	6924
query_1	TRUE	0.00116267	1130	600	58	0.0966667	0.0513274	GO:0072359	GO:BP	circulatory system development	21031	17886
query_1	TRUE	0.00116267	4367	600	168	0.28	0.0384703	GO:0048869	GO:BP	cellular developmental process	21031	13537
query_1	TRUE	0.0011633	7076	667	284	0.425787	0.0401357	TF:M12464	TF	Factor: ZNF148; motif: NNCCCCTCCCCC	20045	9666
query_1	TRUE	0.00117785	2596	600	110	0.183333	0.0423729	GO:0006793	GO:BP	phosphorus metabolic process	21031	2507
query_1	TRUE	0.00117845	1704	600	79	0.131667	0.0463615	GO:0007267	GO:BP	cell-cell signaling	21031	2828
query_1	TRUE	0.00117864	3048	667	139	0.208396	0.0456037	TF:M01219_1	TF	Factor: SP1:SP3; motif: CCSCCCCCYCC; match class: 1	20045	7933
query_1	TRUE	0.00118056	4534	667	194	0.290855	0.0427878	TF:M10432_1	TF	Factor: MAZ; motif: GGGMGGGGS; match class: 1	20045	5065
query_1	TRUE	0.00119304	1594	600	75	0.125	0.0470514	GO:0051049	GO:BP	regulation of transport	21031	13898
query_1	TRUE	0.00120548	2571	600	109	0.181667	0.042396	GO:0006796	GO:BP	phosphate-containing compound metabolic process	21031	2510
query_1	TRUE	0.00120548	3939	600	154	0.256667	0.0390962	GO:0048583	GO:BP	regulation of response to stimulus	21031	13279
query_1	TRUE	0.00120548	1431	600	69	0.115	0.048218	GO:0030182	GO:BP	neuron differentiation	21031	6936
query_1	TRUE	0.00124216	4787	667	203	0.304348	0.0424065	TF:M09603	TF	Factor: Egr-1; motif: NNNNNGYGKGGGNGGGNN	20045	1650
query_1	TRUE	0.00124216	2017	667	99	0.148426	0.0490828	TF:M08662	TF	Factor: AP-2gamma:HES-7; motif: NNCACGYGNNNNNNSCCNNNGGS	20045	8714
query_1	TRUE	0.00125777	423	600	29	0.0483333	0.0685579	GO:0001503	GO:BP	ossification	21031	325
query_1	TRUE	0.00129231	2203	642	96	0.149533	0.0435769	GO:0098588	GO:CC	bounding membrane of organelle	22097	3216
query_1	TRUE	0.00129231	100	642	12	0.0186916	0.12	GO:0043202	GO:CC	lysosomal lumen	22097	1869
query_1	TRUE	0.00131183	4736	667	201	0.301349	0.0424409	TF:M09969	TF	Factor: EKLF; motif: NGGGYGKGGCNNGG	20045	1718
query_1	TRUE	0.00131573	9206	667	356	0.533733	0.0386704	TF:M08266_1	TF	Factor: ER71:Pax-5; motif: ACCGGAACYACGCWTSANTG; match class: 1	20045	2275
query_1	TRUE	0.00132339	71	642	10	0.0155763	0.140845	GO:0035869	GO:CC	ciliary transition zone	22097	1655
query_1	TRUE	0.00135346	11211	667	422	0.632684	0.0376416	TF:M04950	TF	Factor: Egr-1; motif: NGCGTGCGY	20045	1644
query_1	TRUE	0.00135394	9269	667	358	0.536732	0.0386234	TF:M10086	TF	Factor: TAFII250; motif: RARRWGGCGGMGGNGR	20045	8288
query_1	TRUE	0.00135874	6173	667	252	0.377811	0.0408229	TF:M11490_1	TF	Factor: LBP-1; motif: NRCCGGTNNNNACCGGYN; match class: 1	20045	4685
query_1	TRUE	0.00137518	3433	667	153	0.229385	0.0445674	TF:M05361_1	TF	Factor: Sp6; motif: WGGGCGG; match class: 1	20045	8021
query_1	TRUE	0.00137518	3433	667	153	0.229385	0.0445674	TF:M05444_1	TF	Factor: CPBP; motif: NGGGCGG; match class: 1	20045	961
query_1	TRUE	0.00137518	5608	667	232	0.347826	0.0413695	TF:M01837	TF	Factor: FKLF; motif: BGGGNGGVMD	20045	2464
query_1	TRUE	0.00137518	3433	667	153	0.229385	0.0445674	TF:M05332_1	TF	Factor: Sp2; motif: WGGGCGG; match class: 1	20045	7975
query_1	TRUE	0.00137518	6632	667	268	0.401799	0.0404101	TF:M03978_1	TF	Factor: ETS1; motif: GCCGGAWGTACTTCCGGN; match class: 1	20045	2209
query_1	TRUE	0.00141201	986	600	52	0.0866667	0.0527383	GO:0000902	GO:BP	cell morphogenesis	21031	242
query_1	TRUE	0.00147841	2933	667	134	0.2009	0.045687	TF:M10529_1	TF	Factor: Sp1; motif: RGGGMGGRGSNGGGG; match class: 1	20045	7951
query_1	TRUE	0.00150106	1629	667	83	0.124438	0.0509515	TF:M12140_1	TF	Factor: Egr-1; motif: NNCRCCCMCGCNN; match class: 1	20045	1659
query_1	TRUE	0.00150106	2672	667	124	0.185907	0.0464072	TF:M00938_1	TF	Factor: E2F-1; motif: TTGGCGCGRAANNGNM; match class: 1	20045	1479
query_1	TRUE	0.00150324	3413	667	152	0.227886	0.0445356	TF:M00469_1	TF	Factor: AP-2alpha; motif: GCCNNNRGS; match class: 1	20045	129
query_1	TRUE	0.00151497	7162	667	286	0.428786	0.039933	TF:M09834	TF	Factor: ZNF148; motif: NNNNNNCCNNCCCCTCCCCCACCCN	20045	9664
query_1	TRUE	0.00154054	7951	667	313	0.469265	0.0393661	TF:M11883_1	TF	Factor: pax-6; motif: NYACGCNTSRNYGCNYN; match class: 1	20045	6507
query_1	TRUE	0.00157701	54	667	9	0.0134933	0.166667	TF:M11838_1	TF	Factor: ERR3; motif: NNSAAGGTCRN; match class: 1	20045	2183
query_1	TRUE	0.00158225	10100	667	385	0.577211	0.0381188	TF:M00738	TF	Factor: E2F-4:DP-1; motif: TTTSGCGC	20045	1528
query_1	TRUE	0.00158245	939	600	50	0.0833333	0.0532481	GO:0040007	GO:BP	growth	21031	10236
query_1	TRUE	0.00159621	7466	401	311	0.775561	0.0416555	HPA:0210000	HPA	fallopian tube	11019	341
query_1	TRUE	0.00161255	5680	667	234	0.350825	0.0411972	TF:M04152_1	TF	Factor: TFAP2C; motif: NGCCCNNRGGCA; match class: 1	20045	8723
query_1	TRUE	0.00162842	8665	667	337	0.505247	0.0388921	TF:M09890	TF	Factor: ctcf; motif: YGGCCACCAGRKGGCRSYN	20045	1166
query_1	TRUE	0.00164702	2513	642	106	0.165109	0.0421807	GO:0031410	GO:CC	cytoplasmic vesicle	22097	1106
query_1	TRUE	0.00166151	1784	667	89	0.133433	0.0498879	TF:M08875_1	TF	Factor: E2F; motif: NNTTTCGCGCN; match class: 1	20045	1593
query_1	TRUE	0.00170334	2518	642	106	0.165109	0.0420969	GO:0097708	GO:CC	intracellular vesicle	22097	3137
query_1	TRUE	0.00171562	2293	667	109	0.163418	0.047536	TF:M13135_1	TF	Factor: SP4; motif: GGCCCCGCCCCCN; match class: 1	20045	8011
query_1	TRUE	0.00171562	6340	667	257	0.385307	0.0405363	TF:M00919	TF	Factor: E2F; motif: NCSCGCSAAAN	20045	1588
query_1	TRUE	0.00174694	9508	667	365	0.547226	0.0383887	TF:M04110	TF	Factor: RUNX3; motif: NRACCGCANWAACCRCAN	20045	7472
query_1	TRUE	0.00174989	995	600	52	0.0866667	0.0522613	GO:0060341	GO:BP	regulation of cellular localization	21031	15019
query_1	TRUE	0.0017699	7428	401	309	0.770574	0.0415994	HPA:0060000	HPA	bronchus	11019	64
query_1	TRUE	0.00181248	165	600	16	0.0266667	0.0969697	GO:0035265	GO:BP	organ growth	21031	9234
query_1	TRUE	0.00182589	2455	600	104	0.173333	0.0423625	GO:0050793	GO:BP	regulation of developmental process	21031	13690
query_1	TRUE	0.00183274	5862	667	240	0.35982	0.0409417	TF:M12345	TF	Factor: Zbtb37; motif: NYACCGCRNTCACCGCR	20045	9272
query_1	TRUE	0.00186078	4080	667	176	0.263868	0.0431373	TF:M12186_1	TF	Factor: BTEB4; motif: NCCACGCCCM; match class: 1	20045	4629
query_1	TRUE	0.0018819	13060	667	480	0.71964	0.0367534	TF:M12160	TF	Factor: KLF15; motif: RCCMCRCCCMCN	20045	4618
query_1	TRUE	0.0018819	8031	667	315	0.472264	0.039223	TF:M00322	TF	Factor: c-Myc:Max; motif: GCCAYGYGSN	20045	5462
query_1	TRUE	0.00194044	48	642	8	0.0124611	0.166667	GO:0097542	GO:CC	ciliary tip	22097	3052
query_1	TRUE	0.00194044	91	642	11	0.017134	0.120879	GO:0005581	GO:CC	collagen trimer	22097	201
query_1	TRUE	0.00194227	83	600	11	0.0183333	0.13253	GO:0060419	GO:BP	heart growth	21031	15086
query_1	TRUE	0.0019886	3435	667	152	0.227886	0.0442504	TF:M12593_1	TF	Factor: CTCF; motif: NNRSYGCCMCCTGSTGGCCN; match class: 1	20045	1171
query_1	TRUE	0.00203239	7512	667	297	0.445277	0.0395367	TF:M00938	TF	Factor: E2F-1; motif: TTGGCGCGRAANNGNM	20045	1478
query_1	TRUE	0.00210912	6217	667	252	0.377811	0.040534	TF:M09893	TF	Factor: E2F-3; motif: NNGGCGGGAAA	20045	1518
query_1	TRUE	0.00213159	7897	667	310	0.464768	0.0392554	TF:M04152	TF	Factor: TFAP2C; motif: NGCCCNNRGGCA	20045	8722
query_1	TRUE	0.00223555	6194	667	251	0.376312	0.0405231	TF:M12158_1	TF	Factor: KLF15; motif: NCCMCGCCCMCN; match class: 1	20045	4615
query_1	TRUE	0.00228908	652	600	38	0.0633333	0.0582822	GO:0120035	GO:BP	regulation of plasma membrane bounded cell projection organization	21031	20034
query_1	TRUE	0.00230327	12231	667	453	0.67916	0.037037	TF:M00426	TF	Factor: E2F; motif: TTTSGCGS	20045	1586
query_1	TRUE	0.00233737	12766	667	470	0.704648	0.0368165	TF:M09817	TF	Factor: PAX5; motif: RNGCGTGACCNN	20045	6490
query_1	TRUE	0.00248906	2358	600	100	0.166667	0.0424088	GO:0071702	GO:BP	organic substance transport	21031	17372
query_1	TRUE	0.00254325	6321	667	255	0.382309	0.0403417	TF:M11480	TF	Factor: AP-2alpha; motif: NGCCTSAGGCN	20045	8688
query_1	TRUE	0.00254325	7418	667	293	0.43928	0.0394985	TF:M08874	TF	Factor: E2F1; motif: NNNNNGCGSSAAAN	20045	1484
query_1	TRUE	0.00254325	2709	667	124	0.185907	0.0457733	TF:M00940_1	TF	Factor: E2F-1; motif: NTTTCGCGCS; match class: 1	20045	1489
query_1	TRUE	0.00254325	8712	667	337	0.505247	0.0386823	TF:M12085	TF	Factor: ZNF501; motif: NNNCSACGCGAACAC	20045	10618
query_1	TRUE	0.00256668	726	642	40	0.0623053	0.0550964	GO:0005813	GO:CC	centrosome	22097	366
query_1	TRUE	0.00267498	43	401	9	0.0224439	0.209302	HPA:0641532	HPA	endometrium; stromal fibroblasts[≥Medium]	11019	304
query_1	TRUE	0.00271462	2766	667	126	0.188906	0.0455531	TF:M01175_1	TF	Factor: CKROX; motif: SCCCTCCCC; match class: 1	20045	869
query_1	TRUE	0.00272527	1813	600	81	0.135	0.0446773	GO:0044281	GO:BP	small molecule metabolic process	21031	11317
query_1	TRUE	0.0027626	892	667	51	0.0764618	0.0571749	TF:M09974	TF	Factor: BTEB1; motif: GNRGKGGGCGTGGCC	20045	626
query_1	TRUE	0.00279812	11754	667	437	0.655172	0.0371788	TF:M04710_1	TF	Factor: CHD2; motif: TCTCGCGAG; match class: 1	20045	853
query_1	TRUE	0.00292313	11203	667	419	0.628186	0.0374007	TF:M12354	TF	Factor: ZNF37A; motif: CCYYGGCTCCNTSCCMN	20045	10276
query_1	TRUE	0.00299368	10138	667	384	0.575712	0.0378773	TF:M01865	TF	Factor: BTEB3; motif: BNRNGGGAGGNGT	20045	648
query_1	TRUE	0.0030196	889	600	47	0.0783333	0.0528684	GO:0032880	GO:BP	regulation of protein localization	21031	8156
query_1	TRUE	0.0031694	1512	600	70	0.116667	0.0462963	GO:0007010	GO:BP	cytoskeleton organization	21031	2653
query_1	TRUE	0.0031694	8	600	4	0.00666667	0.5	GO:0150094	GO:BP	amyloid-beta clearance by cellular catabolic process	21031	20663
query_1	TRUE	0.0031694	1183	600	58	0.0966667	0.0490279	GO:0048646	GO:BP	anatomical structure formation involved in morphogenesis	21031	13329
query_1	TRUE	0.00319896	1911	600	84	0.14	0.043956	GO:0071705	GO:BP	nitrogen compound transport	21031	17375
query_1	TRUE	0.00320965	5972	667	242	0.362819	0.0405224	TF:M11480_1	TF	Factor: AP-2alpha; motif: NGCCTSAGGCN; match class: 1	20045	8689
query_1	TRUE	0.0032654	12680	600	408	0.68	0.0321767	GO:0065007	GO:BP	biological regulation	21031	16384
query_1	TRUE	0.00328502	5323	667	219	0.328336	0.0411422	TF:M09761	TF	Factor: EGR1; motif: NGNGKGGGYGGNGS	20045	1652
query_1	TRUE	0.00329568	89	600	11	0.0183333	0.123596	GO:0046620	GO:BP	regulation of organ growth	21031	12666
query_1	TRUE	0.00336918	7505	667	295	0.442279	0.0393071	TF:M01175	TF	Factor: CKROX; motif: SCCCTCCCC	20045	868
query_1	TRUE	0.0033717	60	667	9	0.0134933	0.15	TF:M11840_1	TF	Factor: ERR3; motif: NNSAAGGTCRN; match class: 1	20045	2187
query_1	TRUE	0.0034343	18431	667	637	0.955022	0.0345613	TF:M04934	TF	Factor: TR4; motif: ACCCCGS	20045	6030
query_1	TRUE	0.00343642	1378	667	71	0.106447	0.0515239	TF:M12660_1	TF	Factor: SATB2; motif: GSCGCTGTCCNNGGTGCTGN; match class: 1	20045	7555
query_1	TRUE	0.00349055	5725	667	233	0.349325	0.0406987	TF:M12728	TF	Factor: THAP7; motif: GNCGCCATSTTGRGNGKGGC	20045	8876
query_1	TRUE	0.00350009	158	600	15	0.025	0.0949367	GO:0010976	GO:BP	positive regulation of neuron projection development	21031	4610
query_1	TRUE	0.00369637	6674	667	266	0.398801	0.0398562	TF:M04146	TF	Factor: TFAP2A; motif: YGCCCNNRGGCN	20045	8674
query_1	TRUE	0.00379982	2010	600	87	0.145	0.0432836	GO:0009888	GO:BP	tissue development	21031	3786
query_1	TRUE	0.00384945	3622	667	157	0.235382	0.0433462	TF:M03895_1	TF	Factor: CTCF; motif: WGCGCCMYCTAGYGGYN; match class: 1	20045	1151
query_1	TRUE	0.00384945	11356	667	423	0.634183	0.037249	TF:M13132	TF	Factor: ZNF609; motif: GNSNGGGNGCTGN	20045	10978
query_1	TRUE	0.00397541	1035	600	52	0.0866667	0.0502415	GO:0009887	GO:BP	animal organ morphogenesis	21031	3785
query_1	TRUE	0.0040008	2953	667	132	0.197901	0.0447003	TF:M12152_1	TF	Factor: Sp1; motif: NWRGCCACGCCCMCN; match class: 1	20045	7955
query_1	TRUE	0.00401502	6625	667	264	0.395802	0.0398491	TF:M04107_1	TF	Factor: RUNX2; motif: WRACCGCANWAACCGCAN; match class: 1	20045	7459
query_1	TRUE	0.0041105	435	600	28	0.0466667	0.0643678	GO:0003002	GO:BP	regionalization	21031	1460
query_1	TRUE	0.00418297	2819	600	114	0.19	0.0404399	GO:0048468	GO:BP	cell development	21031	13194
query_1	TRUE	0.0041988	5516	667	225	0.337331	0.0407904	TF:M00425_1	TF	Factor: E2F; motif: TTTCGCGC; match class: 1	20045	1583
query_1	TRUE	0.00420107	9153	667	350	0.524738	0.0382388	TF:M01588	TF	Factor: GKLF; motif: GCCMCRCCCNNN	20045	3220
query_1	TRUE	0.00421703	9904	667	375	0.562219	0.0378635	TF:M08313_1	TF	Factor: GCMa:PEA3; motif: ATRCGGGCGGAAGTR; match class: 1	20045	3105
query_1	TRUE	0.00422893	1521	642	69	0.107477	0.0453649	GO:0031984	GO:CC	organelle subcompartment	22097	1230
query_1	TRUE	0.00428019	2353	667	109	0.163418	0.0463238	TF:M13148_1	TF	Factor: ZSCAN21; motif: NSNGNSCNNGGTGCTG; match class: 1	20045	9553
query_1	TRUE	0.00428019	10725	667	402	0.602699	0.0374825	TF:M00740	TF	Factor: Rb:E2F-1:DP-1; motif: TTTSGCGC	20045	1452
query_1	TRUE	0.00439063	6004	667	242	0.362819	0.0403065	TF:M00426_1	TF	Factor: E2F; motif: TTTSGCGS; match class: 1	20045	1587
query_1	TRUE	0.00458328	10004	667	378	0.566717	0.0377849	TF:M12725	TF	Factor: PHB; motif: NCCCAGCCCCY	20045	6632
query_1	TRUE	0.00459361	1678	600	75	0.125	0.0446961	GO:0009719	GO:BP	response to endogenous stimulus	21031	3654
query_1	TRUE	0.00472588	1032	667	56	0.083958	0.0542636	TF:M09968_1	TF	Factor: KLF15; motif: RGGGMGGRGNNGGGGGNGG; match class: 1	20045	4611
query_1	TRUE	0.00474088	10645	667	399	0.598201	0.0374824	TF:M03989	TF	Factor: FLI1; motif: ACCGGAAATCCGGT	20045	2488
query_1	TRUE	0.00476214	1709	600	76	0.126667	0.0444705	GO:0048870	GO:BP	cell motility	21031	13538
query_1	TRUE	0.0049815	1712	600	76	0.126667	0.0443925	GO:0042592	GO:BP	homeostatic process	21031	10601
query_1	TRUE	0.00499334	4302	667	181	0.271364	0.0420735	TF:M09862_1	TF	Factor: ZNF614; motif: NCYCWGCCYYNNN; match class: 1	20045	10999
query_1	TRUE	0.00508462	111	600	12	0.02	0.108108	GO:0030301	GO:BP	cholesterol transport	21031	6997
query_1	TRUE	0.00508462	50	600	8	0.0133333	0.16	GO:0060038	GO:BP	cardiac muscle cell proliferation	21031	14766
query_1	TRUE	0.00522805	420	600	27	0.045	0.0642857	GO:0060537	GO:BP	muscle tissue development	21031	15197
query_1	TRUE	0.00527292	147	600	14	0.0233333	0.0952381	GO:0050714	GO:BP	positive regulation of protein secretion	21031	13654
query_1	TRUE	0.00529879	515	600	31	0.0516667	0.0601942	GO:0051493	GO:BP	regulation of cytoskeleton organization	21031	14203
query_1	TRUE	0.00537511	8882	667	340	0.509745	0.0382797	TF:M11395	TF	Factor: Erg; motif: NACCGGAWWTCCGGTN	20045	2074
query_1	TRUE	0.00537757	4912	600	180	0.3	0.036645	GO:0019538	GO:BP	protein metabolic process	21031	6075
query_1	TRUE	0.00573271	113	600	12	0.02	0.106195	GO:0090277	GO:BP	positive regulation of peptide hormone secretion	21031	18696
query_1	TRUE	0.00573726	49	401	9	0.0224439	0.183673	HPA:0641531	HPA	endometrium; stromal fibroblasts[≥Low]	11019	303
query_1	TRUE	0.00573726	8106	401	328	0.817955	0.0404639	HPA:0100000	HPA	cerebral cortex	11019	182
query_1	TRUE	0.00575309	12287	600	395	0.658333	0.0321478	GO:0050789	GO:BP	regulation of biological process	21031	13687
query_1	TRUE	0.00575309	2668	600	108	0.18	0.0404798	GO:0035556	GO:BP	intracellular signal transduction	21031	9405
query_1	TRUE	0.00587201	667	600	37	0.0616667	0.0554723	GO:0048589	GO:BP	developmental growth	21031	13285
query_1	TRUE	0.00595016	335	600	23	0.0383333	0.0686567	GO:0104004	GO:BP	cellular response to environmental stimulus	21031	19754
query_1	TRUE	0.00595016	335	600	23	0.0383333	0.0686567	GO:0071214	GO:BP	cellular response to abiotic stimulus	21031	16974
query_1	TRUE	0.00595016	291	600	21	0.035	0.0721649	GO:1903532	GO:BP	positive regulation of secretion by cell	21031	23671
query_1	TRUE	0.00597855	7333	667	287	0.430285	0.0391381	TF:M11881_1	TF	Factor: pax-6; motif: NYACGCNTSANYGCNYN; match class: 1	20045	6503
query_1	TRUE	0.00597855	739	667	43	0.0644678	0.0581867	TF:M03914_1	TF	Factor: KLF16; motif: GMCACGCCCCC; match class: 1	20045	4625
query_1	TRUE	0.00597855	3037	667	134	0.2009	0.0441225	TF:M07348_1	TF	Factor: AP-2alpha; motif: NSCCNCRGGSN; match class: 1	20045	135
query_1	TRUE	0.00597855	8953	667	342	0.512744	0.0381995	TF:M11533_1	TF	Factor: E2F-1; motif: NTTTTGGCGCCAWWWN; match class: 1	20045	1473
query_1	TRUE	0.00607813	6380	667	254	0.38081	0.0398119	TF:M12153	TF	Factor: Sp3; motif: NGCCACGCCCMCN	20045	7996
query_1	TRUE	0.00609431	1266	642	59	0.0919003	0.0466035	GO:0098590	GO:CC	plasma membrane region	22097	3217
query_1	TRUE	0.00609431	1629	642	72	0.11215	0.0441989	GO:0005794	GO:CC	Golgi apparatus	22097	358
query_1	TRUE	0.00613444	2556	600	104	0.173333	0.0406886	GO:0009056	GO:BP	catabolic process	21031	3269
query_1	TRUE	0.00613444	1116	600	54	0.09	0.0483871	GO:0051130	GO:BP	positive regulation of cellular component organization	21031	13955
query_1	TRUE	0.00613444	1561	600	70	0.116667	0.044843	GO:0009967	GO:BP	positive regulation of signal transduction	21031	3843
query_1	TRUE	0.00614717	115	600	12	0.02	0.104348	GO:0002793	GO:BP	positive regulation of peptide secretion	21031	1311
query_1	TRUE	0.00615973	11996	667	442	0.662669	0.0368456	TF:M11397_1	TF	Factor: Erg; motif: NACCGGATATCCGGTN; match class: 1	20045	2079
query_1	TRUE	0.00615973	1533	667	76	0.113943	0.049576	TF:M01972_1	TF	Factor: EGR-1; motif: TGCGTGGGCGK; match class: 1	20045	1635
query_1	TRUE	0.00616583	2378	667	109	0.163418	0.0458368	TF:M10115_1	TF	Factor: LRF; motif: NRGGGKCKY; match class: 1	20045	9331
query_1	TRUE	0.00655308	8667	667	332	0.497751	0.0383062	TF:M01047_1	TF	Factor: AP-2alphaA; motif: ANMGCCTNAGGCKNT; match class: 1	20045	133
query_1	TRUE	0.00655308	8667	667	332	0.497751	0.0383062	TF:M01047	TF	Factor: AP-2alphaA; motif: ANMGCCTNAGGCKNT	20045	132
query_1	TRUE	0.00674563	3888	667	165	0.247376	0.0424383	TF:M12516	TF	Factor: E2F6; motif: NNNGGCGGGAANN	20045	1556
query_1	TRUE	0.00684611	12	642	4	0.00623053	0.333333	GO:0005583	GO:CC	fibrillar collagen trimer	22097	203
query_1	TRUE	0.00684611	12	642	4	0.00623053	0.333333	GO:0098643	GO:CC	banded collagen fibril	22097	3227
query_1	TRUE	0.00694361	4881	600	178	0.296667	0.0364679	GO:0051234	GO:BP	establishment of localization	21031	14032
query_1	TRUE	0.00694361	253	600	19	0.0316667	0.0750988	GO:0051222	GO:BP	positive regulation of protein transport	21031	14023
query_1	TRUE	0.00694361	479	600	29	0.0483333	0.0605428	GO:0007389	GO:BP	pattern specification process	21031	2923
query_1	TRUE	0.00694361	318	600	22	0.0366667	0.0691824	GO:0001822	GO:BP	kidney development	21031	484
query_1	TRUE	0.00698041	11	632	5	0.00791139	0.454545	GO:0048407	GO:MF	platelet-derived growth factor binding	20212	7271
query_1	TRUE	0.00699719	386	600	25	0.0416667	0.0647668	GO:0060271	GO:BP	cilium assembly	21031	14954
query_1	TRUE	0.0070539	3591	667	154	0.230885	0.042885	TF:M12732_1	TF	Factor: ZNF532; motif: NGGRGCTGGG; match class: 1	20045	10701
query_1	TRUE	0.00719936	6964	401	289	0.720698	0.0414991	HPA:0080000	HPA	caudate	11019	90
query_1	TRUE	0.00720581	457	600	28	0.0466667	0.0612691	GO:0010975	GO:BP	regulation of neuron projection development	21031	4609
query_1	TRUE	0.00723447	7500	667	292	0.437781	0.0389333	TF:M03920	TF	Factor: SP1; motif: RCCMCRCCCMC	20045	7940
query_1	TRUE	0.00730597	4281	667	179	0.268366	0.0418127	TF:M00649_1	TF	Factor: MAZ; motif: GGGGAGGG; match class: 1	20045	5071
query_1	TRUE	0.00731107	2627	667	118	0.176912	0.0449182	TF:M12151_1	TF	Factor: Sp1; motif: NWRGCCMCGCCCMCN; match class: 1	20045	7953
query_1	TRUE	0.00736055	21548	642	638	0.993769	0.0296083	GO:0110165	GO:CC	cellular anatomical entity	22097	3439
query_1	TRUE	0.00747582	6951	667	273	0.409295	0.0392749	TF:M11490	TF	Factor: LBP-1; motif: NRCCGGTNNNNACCGGYN	20045	4684
query_1	TRUE	0.00766906	2637	600	106	0.176667	0.0401972	GO:0010033	GO:BP	response to organic substance	21031	3883
query_1	TRUE	0.00766906	1663	600	73	0.121667	0.0438966	GO:1901700	GO:BP	response to oxygen-containing compound	21031	22187
query_1	TRUE	0.00766906	785	600	41	0.0683333	0.0522293	GO:0032989	GO:BP	cellular anatomical entity morphogenesis	21031	8249
query_1	TRUE	0.00766906	19	600	5	0.00833333	0.263158	GO:0045540	GO:BP	regulation of cholesterol biosynthetic process	21031	11815
query_1	TRUE	0.00766906	19	600	5	0.00833333	0.263158	GO:0106118	GO:BP	regulation of sterol biosynthetic process	21031	19821
query_1	TRUE	0.00766906	557	600	32	0.0533333	0.0574506	GO:0009611	GO:BP	response to wounding	21031	3576
query_1	TRUE	0.00766906	19	600	5	0.00833333	0.263158	GO:0042402	GO:BP	cellular biogenic amine catabolic process	21031	10495
query_1	TRUE	0.00774314	8242	667	317	0.475262	0.0384615	TF:M00430	TF	Factor: E2F-1; motif: NTTSGCGG	20045	1480
query_1	TRUE	0.00782195	12272	667	450	0.674663	0.0366688	TF:M11397	TF	Factor: Erg; motif: NACCGGATATCCGGTN	20045	2078
query_1	TRUE	0.00787598	1496	600	67	0.111667	0.0447861	GO:0016477	GO:BP	cell migration	21031	5292
query_1	TRUE	0.00788448	313	642	21	0.0327103	0.0670927	GO:0005788	GO:CC	endoplasmic reticulum lumen	22097	353
query_1	TRUE	0.00791668	10006	667	376	0.563718	0.0375775	TF:M04109	TF	Factor: RUNX3; motif: NRACCGCAAACCGCAN	20045	7470
query_1	TRUE	0.00808339	7982	667	308	0.461769	0.0385868	TF:M03976_1	TF	Factor: ERG; motif: ACCGGAWATCCGGT; match class: 1	20045	2059
query_1	TRUE	0.008381	11738	600	378	0.63	0.0322031	GO:0050794	GO:BP	regulation of cellular process	21031	13691
query_1	TRUE	0.00847615	6014	667	240	0.35982	0.0399069	TF:M10107	TF	Factor: DB1; motif: GGRRRRGRRGGAGGGGGNGRRR	20045	1220
query_1	TRUE	0.00851205	13348	667	484	0.725637	0.0362601	TF:M11880	TF	Factor: pax-6; motif: NYACGCWTSANYGMNCN	20045	6500
query_1	TRUE	0.00859473	11	600	4	0.00666667	0.363636	GO:0071492	GO:BP	cellular response to UV-A	21031	17226
query_1	TRUE	0.00859473	489	600	29	0.0483333	0.0593047	GO:0050804	GO:BP	modulation of chemical synaptic transmission	21031	13699
query_1	TRUE	0.00859473	87	600	10	0.0166667	0.114943	GO:0032024	GO:BP	positive regulation of insulin secretion	21031	7585
query_1	TRUE	0.00859473	11	600	4	0.00666667	0.363636	GO:0003139	GO:BP	secondary heart field specification	21031	1581
query_1	TRUE	0.00859473	87	600	10	0.0166667	0.114943	GO:0035050	GO:BP	embryonic heart tube development	21031	9086
query_1	TRUE	0.00859741	1628	667	79	0.118441	0.0485258	TF:M00325	TF	Factor: NRSE; motif: TTYAGCWCCDCGGASAGYRCC	20045	6168
query_1	TRUE	0.00874608	4215	667	176	0.263868	0.0417556	TF:M04953_1	TF	Factor: Sp1; motif: GGNDGGRGGCGGGG; match class: 1	20045	7943
query_1	TRUE	0.00875417	490	600	29	0.0483333	0.0591837	GO:0099177	GO:BP	regulation of trans-synaptic signaling	21031	19636
query_1	TRUE	0.00877378	120	401	14	0.0349127	0.116667	HPA:0640000	HPA	endometrium	11019	281
query_1	TRUE	0.00878736	2325	667	106	0.158921	0.0455914	TF:M00431_1	TF	Factor: E2F-1; motif: TTTSGCGS; match class: 1	20045	1487
query_1	TRUE	0.00878736	14340	667	515	0.772114	0.0359135	TF:M11417_1	TF	Factor: c-Ets-2; motif: NACCGGAAGYRCTTCCGGTN; match class: 1	20045	2221
query_1	TRUE	0.00888218	530	667	33	0.0494753	0.0622642	TF:M07410	TF	Factor: RFX2; motif: GTYNCCATGGCAACNGNNN	20045	7306
query_1	TRUE	0.00888634	219	600	17	0.0283333	0.0776256	GO:0060348	GO:BP	bone development	21031	15025
query_1	TRUE	0.00906356	3723	667	158	0.236882	0.0424389	TF:M07617	TF	Factor: Sp4; motif: SCCCCKCCCCCSN	20045	8012
query_1	TRUE	0.00911489	328	600	22	0.0366667	0.0670732	GO:0072001	GO:BP	renal system development	21031	17550
query_1	TRUE	0.00911489	20	600	5	0.00833333	0.25	GO:0009310	GO:BP	amine catabolic process	21031	3493
query_1	TRUE	0.00913453	3099	667	135	0.202399	0.0435624	TF:M12232	TF	Factor: c-Krox; motif: NCGACCACCN	20045	9338
query_1	TRUE	0.00915242	11180	667	414	0.62069	0.0370304	TF:M11535	TF	Factor: E2F-4; motif: TTTTGGCGCCAWWN	20045	1542
query_1	TRUE	0.00924363	1424	600	64	0.106667	0.0449438	GO:0015031	GO:BP	protein transport	21031	4854
query_1	TRUE	0.00929116	13454	667	487	0.730135	0.0361974	TF:M11533	TF	Factor: E2F-1; motif: NTTTTGGCGCCAWWWN	20045	1472
query_1	TRUE	0.00929552	4779	667	196	0.293853	0.0410128	TF:M00736_1	TF	Factor: E2F-1:DP-1; motif: TTTCSCGC; match class: 1	20045	1455
query_1	TRUE	0.0093005	556	642	31	0.0482866	0.0557554	GO:0030312	GO:CC	external encapsulating structure	22097	927
query_1	TRUE	0.0093005	555	642	31	0.0482866	0.0558559	GO:0031012	GO:CC	extracellular matrix	22097	1028
query_1	TRUE	0.0093005	3303	642	127	0.197819	0.0384499	GO:0005615	GO:CC	extracellular space	22097	232
query_1	TRUE	0.00932971	3946	667	166	0.248876	0.0420679	TF:M00427_1	TF	Factor: E2F; motif: TTTSGCGS; match class: 1	20045	1595
query_1	TRUE	0.00956293	5487	667	221	0.331334	0.040277	TF:M13132_1	TF	Factor: ZNF609; motif: GNSNGGGNGCTGN; match class: 1	20045	10979
query_1	TRUE	0.00989689	89	600	10	0.0166667	0.11236	GO:1901264	GO:BP	carbohydrate derivative transport	21031	21847
query_1	TRUE	0.00993502	73	600	9	0.015	0.123288	GO:0003143	GO:BP	embryonic heart tube morphogenesis	21031	1584
query_1	TRUE	0.00994075	124	600	12	0.02	0.0967742	GO:0015918	GO:BP	sterol transport	21031	5073
query_1	TRUE	0.010074	4213	642	156	0.242991	0.0370282	GO:0005576	GO:CC	extracellular region	22097	198
query_1	TRUE	0.0100818	620	600	34	0.0566667	0.0548387	GO:0040008	GO:BP	regulation of growth	21031	10237
query_1	TRUE	0.0100818	162	600	14	0.0233333	0.0864198	GO:0055088	GO:BP	lipid homeostasis	21031	14703
query_1	TRUE	0.0101489	2441	667	110	0.164918	0.0450635	TF:M00245_1	TF	Factor: Egr-3; motif: NTGCGTGGGCGK; match class: 1	20045	1683
query_1	TRUE	0.0102208	934	600	46	0.0766667	0.0492505	GO:0030334	GO:BP	regulation of cell migration	21031	7017
query_1	TRUE	0.0103714	12027	667	441	0.661169	0.0366675	TF:M09734	TF	Factor: ZNF692; motif: SYNGGSCCCASCCNC	20045	11220
query_1	TRUE	0.0103714	2259	667	103	0.154423	0.0455954	TF:M07208_1	TF	Factor: EGR1; motif: NCNCCGCCCCCGCN; match class: 1	20045	1647
query_1	TRUE	0.0103714	4510	667	186	0.278861	0.0412417	TF:M12648	TF	Factor: PATZ1; motif: SCNCCNCNSCCCCCASCCN	20045	6410
query_1	TRUE	0.010579	2843	667	125	0.187406	0.0439676	TF:M01100_1	TF	Factor: LRF; motif: GGGGKYNNB; match class: 1	20045	4867
query_1	TRUE	0.0105895	2630	667	117	0.175412	0.0444867	TF:M12464_1	TF	Factor: ZNF148; motif: NNCCCCTCCCCC; match class: 1	20045	9667
query_1	TRUE	0.0105895	7780	667	300	0.449775	0.0385604	TF:M01100	TF	Factor: LRF; motif: GGGGKYNNB	20045	4866
query_1	TRUE	0.0107215	2799	600	110	0.183333	0.0392997	GO:0007166	GO:BP	cell surface receptor signaling pathway	21031	2761
query_1	TRUE	0.0107215	1128	600	53	0.0883333	0.0469858	GO:0009628	GO:BP	response to abiotic stimulus	21031	3586
query_1	TRUE	0.0107215	499	600	29	0.0483333	0.0581162	GO:0016049	GO:BP	cell growth	21031	5141
query_1	TRUE	0.0107215	32	600	6	0.01	0.1875	GO:0006783	GO:BP	heme biosynthetic process	21031	2497
query_1	TRUE	0.0107215	1579	600	69	0.115	0.0436985	GO:0016310	GO:BP	phosphorylation	21031	5261
query_1	TRUE	0.0107215	357	600	23	0.0383333	0.0644258	GO:0031346	GO:BP	positive regulation of cell projection organization	21031	7394
query_1	TRUE	0.010983	452	600	27	0.045	0.0597345	GO:0016055	GO:BP	Wnt signaling pathway	21031	5147
query_1	TRUE	0.0110842	848	642	42	0.0654206	0.0495283	GO:0036477	GO:CC	somatodendritic compartment	22097	1720
query_1	TRUE	0.0111296	967	600	47	0.0783333	0.0486039	GO:0007167	GO:BP	enzyme-linked receptor protein signaling pathway	21031	2762
query_1	TRUE	0.0111873	6818	401	282	0.703242	0.0413611	HPA:0160051	HPA	endometrium 1; glandular cells[≥Low]	11019	310
query_1	TRUE	0.0111873	5454	401	234	0.583541	0.0429043	HPA:0490691	HPA	smooth muscle; smooth muscle cells[≥Low]	11019	748
query_1	TRUE	0.0111873	5454	401	234	0.583541	0.0429043	HPA:0490000	HPA	smooth muscle	11019	747
query_1	TRUE	0.0113468	5363	667	216	0.323838	0.040276	TF:M07409	TF	Factor: BTEB2; motif: GCCCCRCCCH	20045	4658
query_1	TRUE	0.0114845	517	667	32	0.047976	0.0618956	TF:M12560	TF	Factor: RFX3; motif: NNGTTGCYATGGNA	20045	7340
query_1	TRUE	0.0115337	454	600	27	0.045	0.0594714	GO:0198738	GO:BP	cell-cell signaling by wnt	21031	20806
query_1	TRUE	0.0115337	996	600	48	0.08	0.0481928	GO:2000145	GO:BP	regulation of cell motility	21031	26166
query_1	TRUE	0.0119518	971	600	47	0.0783333	0.0484037	GO:0044087	GO:BP	regulation of cellular component biogenesis	21031	11272
query_1	TRUE	0.0120669	338	600	22	0.0366667	0.0650888	GO:0060562	GO:BP	epithelial tube morphogenesis	21031	15217
query_1	TRUE	0.0121908	13044	667	473	0.709145	0.0362619	TF:M03976	TF	Factor: ERG; motif: ACCGGAWATCCGGT	20045	2058
query_1	TRUE	0.0122311	3232	667	139	0.208396	0.0430074	TF:M02023_1	TF	Factor: MAZ; motif: NKGGGAGGGGRGGR; match class: 1	20045	5073
query_1	TRUE	0.0122339	6917	401	285	0.710723	0.0412028	HPA:0170000	HPA	endometrium 2	11019	313
query_1	TRUE	0.0123631	316	600	21	0.035	0.0664557	GO:0051047	GO:BP	positive regulation of secretion	21031	13896
query_1	TRUE	0.0126162	61	600	8	0.0133333	0.131148	GO:0016126	GO:BP	sterol biosynthetic process	21031	5205
query_1	TRUE	0.0126162	22	600	5	0.00833333	0.227273	GO:0030903	GO:BP	notochord development	21031	7196
query_1	TRUE	0.0126415	12330	667	450	0.674663	0.0364964	TF:M03978	TF	Factor: ETS1; motif: GCCGGAWGTACTTCCGGN	20045	2208
query_1	TRUE	0.0126415	864	667	47	0.0704648	0.0543981	TF:M12219	TF	Factor: ZIC1; motif: NACCCCCCGCTGYGC	20045	9502
query_1	TRUE	0.0126715	14639	667	523	0.784108	0.0357265	TF:M11417	TF	Factor: c-Ets-2; motif: NACCGGAAGYRCTTCCGGTN	20045	2220
query_1	TRUE	0.012779	2618	667	116	0.173913	0.0443086	TF:M12742	TF	Factor: ZNF93; motif: GGYAGCRGCAGCGGYG	20045	11792
query_1	TRUE	0.0128149	477	667	30	0.0449775	0.0628931	TF:M01778_1	TF	Factor: PLAG1; motif: GRGGCNNHNNNRRGGG; match class: 1	20045	6731
query_1	TRUE	0.0129031	178	642	14	0.0218069	0.0786517	GO:0005775	GO:CC	vacuolar lumen	22097	342
query_1	TRUE	0.0129031	16808	642	522	0.813084	0.0310566	GO:0043226	GO:CC	organelle	22097	1878
query_1	TRUE	0.0129031	424	642	25	0.0389408	0.0589623	GO:0098978	GO:CC	glutamatergic synapse	22097	3316
query_1	TRUE	0.0132532	1990	667	92	0.137931	0.0462312	TF:M12153_1	TF	Factor: Sp3; motif: NGCCACGCCCMCN; match class: 1	20045	7997
query_1	TRUE	0.0132532	1254	667	63	0.0944528	0.0502392	TF:M08440	TF	Factor: AP-2gamma:E2F-8; motif: NTTCCCGCNNSCCCSMGGC	20045	8708
query_1	TRUE	0.0132699	94	600	10	0.0166667	0.106383	GO:0071229	GO:BP	cellular response to acid chemical	21031	16989
query_1	TRUE	0.0132699	47	600	7	0.0116667	0.148936	GO:0042168	GO:BP	heme metabolic process	21031	10346
query_1	TRUE	0.0134609	330	667	23	0.0344828	0.069697	TF:M04099	TF	Factor: RFX4; motif: NGTWRCCATGGYWACN	20045	7344
query_1	TRUE	0.0137161	231	600	17	0.0283333	0.0735931	GO:0001649	GO:BP	osteoblast differentiation	21031	372
query_1	TRUE	0.0137683	953	600	46	0.0766667	0.0482686	GO:0007017	GO:BP	microtubule-based process	21031	2656
query_1	TRUE	0.0137683	872	600	43	0.0716667	0.0493119	GO:0035239	GO:BP	tube morphogenesis	21031	9225
query_1	TRUE	0.0137683	535	600	30	0.05	0.0560748	GO:0001501	GO:BP	skeletal system development	21031	323
query_1	TRUE	0.0140766	13	600	4	0.00666667	0.307692	GO:0035331	GO:BP	negative regulation of hippo signaling	21031	9282
query_1	TRUE	0.014109	14394	667	515	0.772114	0.0357788	TF:M11393	TF	Factor: Erg; motif: NACCGGATATCCGGTN	20045	2070
query_1	TRUE	0.0142746	321	600	21	0.035	0.0654206	GO:0048872	GO:BP	homeostasis of number of cells	21031	13540
query_1	TRUE	0.0142942	8021	667	307	0.46027	0.0382745	TF:M08209_1	TF	Factor: E2F-3:FOXO6; motif: NAATGACACGCGCCCMC; match class: 1	20045	1511
query_1	TRUE	0.0143968	1038	600	49	0.0816667	0.0472062	GO:0040012	GO:BP	regulation of locomotion	21031	10241
query_1	TRUE	0.0143968	48	600	7	0.0116667	0.145833	GO:1904645	GO:BP	response to amyloid-beta	21031	24615
query_1	TRUE	0.0145133	23	600	5	0.00833333	0.217391	GO:0010878	GO:BP	cholesterol storage	21031	4521
query_1	TRUE	0.0145133	1346	600	60	0.1	0.0445765	GO:0006468	GO:BP	protein phosphorylation	21031	2231
query_1	TRUE	0.0145133	1432	600	63	0.105	0.0439944	GO:0071495	GO:BP	cellular response to endogenous stimulus	21031	17229
query_1	TRUE	0.0145406	184	296	19	0.0641892	0.103261	WP:WP4803	WP	Ciliopathies	8286	527
query_1	TRUE	0.0147137	564	600	31	0.0516667	0.0549645	GO:1903530	GO:BP	regulation of secretion by cell	21031	23669
query_1	TRUE	0.0147744	213	667	17	0.0254873	0.0798122	TF:M04099_1	TF	Factor: RFX4; motif: NGTWRCCATGGYWACN; match class: 1	20045	7345
query_1	TRUE	0.0148202	2630	667	116	0.173913	0.0441065	TF:M03806	TF	Factor: ZBTB7C; motif: GKCCCGGGCKG	20045	9344
query_1	TRUE	0.0148202	90	667	10	0.0149925	0.111111	TF:M11834_1	TF	Factor: ERR1; motif: NTCAAGGTCAN; match class: 1	20045	2167
query_1	TRUE	0.0148475	12693	667	461	0.691154	0.0363192	TF:M04107	TF	Factor: RUNX2; motif: WRACCGCANWAACCGCAN	20045	7458
query_1	TRUE	0.0148636	3	124	3	0.0241935	1	CORUM:6133	CORUM	RFX5-RFXANK-RFXAP complex	3383	1916
query_1	TRUE	0.0149138	872	667	47	0.0704648	0.0538991	TF:M12405	TF	Factor: MAZ; motif: NNCCCCTCCCN	20045	5066
query_1	TRUE	0.0149761	905	600	44	0.0733333	0.0486188	GO:0014070	GO:BP	response to organic cyclic compound	21031	4693
query_1	TRUE	0.015108	849	667	46	0.0689655	0.0541814	TF:M05319	TF	Factor: KLF7; motif: NGGGCGGGGG	20045	4660
query_1	TRUE	0.015108	849	667	46	0.0689655	0.0541814	TF:M05318	TF	Factor: KLF8; motif: NGGGCGGGGG	20045	4662
query_1	TRUE	0.015111	6	600	3	0.005	0.5	GO:0019695	GO:BP	choline metabolic process	21031	6218
query_1	TRUE	0.0151512	1194	642	54	0.0841121	0.0452261	GO:0005789	GO:CC	endoplasmic reticulum membrane	22097	354
query_1	TRUE	0.0157477	64	600	8	0.0133333	0.125	GO:0033013	GO:BP	tetrapyrrole metabolic process	21031	8258
query_1	TRUE	0.0164633	12022	667	439	0.658171	0.0365164	TF:M07322_1	TF	Factor: HSF4; motif: CTGCMRN; match class: 1	20045	4249
query_1	TRUE	0.0164633	11775	667	431	0.646177	0.036603	TF:M11877	TF	Factor: pax-2; motif: NCGTCACGCNYSRNYGCNYN	20045	6424
query_1	TRUE	0.0165518	750	600	38	0.0633333	0.0506667	GO:0098916	GO:BP	anterograde trans-synaptic signaling	21031	19499
query_1	TRUE	0.0165518	750	600	38	0.0633333	0.0506667	GO:0007268	GO:BP	chemical synaptic transmission	21031	2829
query_1	TRUE	0.0165608	1200	642	54	0.0841121	0.045	GO:0098827	GO:CC	endoplasmic reticulum subcompartment	22097	3269
query_1	TRUE	0.0167358	1328	600	59	0.0983333	0.0444277	GO:0051094	GO:BP	positive regulation of developmental process	21031	13928
query_1	TRUE	0.0168258	135	600	12	0.02	0.0888889	GO:0046165	GO:BP	alcohol biosynthetic process	21031	12334
query_1	TRUE	0.0170109	5350	667	214	0.32084	0.04	TF:M01652_1	TF	Factor: p53; motif: RGRCWWGYCYNGRCWWGYYY; match class: 1	20045	6379
query_1	TRUE	0.017082	8427	667	320	0.47976	0.0379732	TF:M09739	TF	Factor: ZGPAT; motif: GRGGCWGNGGNG	20045	9494
query_1	TRUE	0.0171811	27	401	6	0.0149626	0.222222	HPA:0461433	HPA	skin 1; extracellular matrix[High]	11019	648
query_1	TRUE	0.0172415	92	667	10	0.0149925	0.108696	TF:M11839_1	TF	Factor: ERR3; motif: NNSAAGGTCAN; match class: 1	20045	2185
query_1	TRUE	0.0172545	351	600	22	0.0366667	0.0626781	GO:0031589	GO:BP	cell-substrate adhesion	21031	7495
query_1	TRUE	0.017278	7516	667	289	0.433283	0.0384513	TF:M00245	TF	Factor: Egr-3; motif: NTGCGTGGGCGK	20045	1682
query_1	TRUE	0.0172892	496	600	28	0.0466667	0.0564516	GO:0031667	GO:BP	response to nutrient levels	21031	7533
query_1	TRUE	0.0173928	14	600	4	0.00666667	0.285714	GO:0070141	GO:BP	response to UV-A	21031	16430
query_1	TRUE	0.0177198	317	667	22	0.0329835	0.0694006	TF:M12615	TF	Factor: HKR2; motif: GCCTCCNCCMTCWGACYNNS	20045	3510
query_1	TRUE	0.0177198	5355	667	214	0.32084	0.0399627	TF:M07387	TF	Factor: LRF; motif: NGKGGGTSNCN	20045	4868
query_1	TRUE	0.0177784	1497	667	72	0.107946	0.0480962	TF:M01837_1	TF	Factor: FKLF; motif: BGGGNGGVMD; match class: 1	20045	2465
query_1	TRUE	0.0177911	3732	667	156	0.233883	0.0418006	TF:M00428_1	TF	Factor: E2F-1; motif: NKTSSCGC; match class: 1	20045	1477
query_1	TRUE	0.0179131	82	600	9	0.015	0.109756	GO:0042440	GO:BP	pigment metabolic process	21031	10526
query_1	TRUE	0.0179131	676	600	35	0.0583333	0.0517751	GO:0048858	GO:BP	cell projection morphogenesis	21031	13527
query_1	TRUE	0.0180436	13977	667	501	0.751124	0.0358446	TF:M08209	TF	Factor: E2F-3:FOXO6; motif: NAATGACACGCGCCCMC	20045	1510
query_1	TRUE	0.018118	954	401	55	0.137157	0.057652	HPA:0210851	HPA	fallopian tube; ciliated cells (cell body)[≥Low]	11019	342
query_1	TRUE	0.0183742	756	600	38	0.0633333	0.0502646	GO:0099537	GO:BP	trans-synaptic signaling	21031	19667
query_1	TRUE	0.0184149	37	600	6	0.01	0.162162	GO:0097242	GO:BP	amyloid-beta clearance	21031	19092
query_1	TRUE	0.0184149	37	600	6	0.01	0.162162	GO:0009069	GO:BP	serine family amino acid metabolic process	21031	3282
query_1	TRUE	0.0184149	37	600	6	0.01	0.162162	GO:0033014	GO:BP	tetrapyrrole biosynthetic process	21031	8259
query_1	TRUE	0.0184149	37	600	6	0.01	0.162162	GO:0006779	GO:BP	porphyrin-containing compound biosynthetic process	21031	2493
query_1	TRUE	0.018553	28	401	6	0.0149626	0.214286	HPA:0471433	HPA	skin 2; extracellular matrix[High]	11019	703
query_1	TRUE	0.0192237	2518	667	111	0.166417	0.0440826	TF:M07129_1	TF	Factor: Sp2; motif: GYCCCGCCYCYNNNN; match class: 1	20045	7979
query_1	TRUE	0.0192747	10876	667	401	0.601199	0.0368702	TF:M07289_1	TF	Factor: GKLF; motif: NNNRGGNGNGGSN; match class: 1	20045	3227
query_1	TRUE	0.0195112	3603	667	151	0.226387	0.0419095	TF:M12636_1	TF	Factor: MLLT10; motif: CYNNCCNNGGNGCTG; match class: 1	20045	5285
query_1	TRUE	0.0195782	1030	667	53	0.0794603	0.0514563	TF:M11077	TF	Factor: TCFL5; motif: KCACGCGCMC	20045	8534
query_1	TRUE	0.0196716	67	600	8	0.0133333	0.119403	GO:0001947	GO:BP	heart looping	21031	563
query_1	TRUE	0.0196716	527	600	29	0.0483333	0.0550285	GO:0061564	GO:BP	axon development	21031	16051
query_1	TRUE	0.0196883	2045	667	93	0.13943	0.0454768	TF:M12693	TF	Factor: ZBTB5; motif: NNNGNNNYCNCYNNGGTCCGN	20045	9324
query_1	TRUE	0.0203208	139	600	12	0.02	0.0863309	GO:0072175	GO:BP	epithelial tube formation	21031	17719
query_1	TRUE	0.0203208	1173	600	53	0.0883333	0.0451833	GO:0033043	GO:BP	regulation of organelle organization	21031	8278
query_1	TRUE	0.0205957	5742	642	201	0.313084	0.0350052	GO:0005886	GO:CC	plasma membrane	22097	422
query_1	TRUE	0.0206654	38	600	6	0.01	0.157895	GO:0060043	GO:BP	regulation of cardiac muscle cell proliferation	21031	14771
query_1	TRUE	0.0206654	38	600	6	0.01	0.157895	GO:0072530	GO:BP	purine-containing compound transmembrane transport	21031	17949
query_1	TRUE	0.0207508	5401	667	215	0.322339	0.0398074	TF:M11877_1	TF	Factor: pax-2; motif: NCGTCACGCNYSRNYGCNYN; match class: 1	20045	6425
query_1	TRUE	0.0211634	68	600	8	0.0133333	0.117647	GO:0051149	GO:BP	positive regulation of muscle cell differentiation	21031	13973
query_1	TRUE	0.0212628	9588	667	358	0.536732	0.0373383	TF:M00649	TF	Factor: MAZ; motif: GGGGAGGG	20045	5070
query_1	TRUE	0.0213544	15	600	4	0.00666667	0.266667	GO:0060026	GO:BP	convergent extension	21031	14754
query_1	TRUE	0.0214719	1217	642	54	0.0841121	0.0443714	GO:0042175	GO:CC	nuclear outer membrane-endoplasmic reticulum membrane network	22097	1778
query_1	TRUE	0.0214719	519	642	28	0.0436137	0.0539499	GO:0005911	GO:CC	cell-cell junction	22097	439
query_1	TRUE	0.0214825	13934	667	499	0.748126	0.0358117	TF:M11393_1	TF	Factor: Erg; motif: NACCGGATATCCGGTN; match class: 1	20045	2071
query_1	TRUE	0.0219317	5721	667	226	0.338831	0.0395036	TF:M04950_1	TF	Factor: Egr-1; motif: NGCGTGCGY; match class: 1	20045	1645
query_1	TRUE	0.0220046	6498	667	253	0.37931	0.0389351	TF:M09734_1	TF	Factor: ZNF692; motif: SYNGGSCCCASCCNC; match class: 1	20045	11221
query_1	TRUE	0.0222085	7	600	3	0.005	0.428571	GO:0048050	GO:BP	post-embryonic eye morphogenesis	21031	12908
query_1	TRUE	0.0222085	26	600	5	0.00833333	0.192308	GO:0072576	GO:BP	liver morphogenesis	21031	17966
query_1	TRUE	0.0222085	291	600	19	0.0316667	0.0652921	GO:0051146	GO:BP	striated muscle cell differentiation	21031	13970
query_1	TRUE	0.0222085	291	600	19	0.0316667	0.0652921	GO:0061448	GO:BP	connective tissue development	21031	15973
query_1	TRUE	0.0222085	141	600	12	0.02	0.0851064	GO:0001101	GO:BP	response to acid chemical	21031	292
query_1	TRUE	0.0226985	598	401	38	0.0947631	0.0635452	HPA:0271121	HPA	kidney; collecting ducts[≥Low]	11019	417
query_1	TRUE	0.0227366	2827	667	122	0.182909	0.0431553	TF:M09739_1	TF	Factor: ZGPAT; motif: GRGGCWGNGGNG; match class: 1	20045	9495
query_1	TRUE	0.0228533	86	600	9	0.015	0.104651	GO:0071230	GO:BP	cellular response to amino acid stimulus	21031	16990
query_1	TRUE	0.0229906	104	600	10	0.0166667	0.0961538	GO:0001841	GO:BP	neural tube formation	21031	503
query_1	TRUE	0.0229906	162	600	13	0.0216667	0.0802469	GO:0021915	GO:BP	neural tube development	21031	6709
query_1	TRUE	0.023132	293	600	19	0.0316667	0.0648464	GO:0072659	GO:BP	protein localization to plasma membrane	21031	17998
query_1	TRUE	0.023132	54	600	7	0.0116667	0.12963	GO:0006695	GO:BP	cholesterol biosynthetic process	21031	2430
query_1	TRUE	0.023132	2	600	2	0.00333333	1	GO:0007521	GO:BP	muscle cell fate determination	21031	3037
query_1	TRUE	0.023132	2	600	2	0.00333333	1	GO:1903408	GO:BP	positive regulation of P-type sodium:potassium-exchanging transporter activity	21031	23573
query_1	TRUE	0.023132	2	600	2	0.00333333	1	GO:1903406	GO:BP	regulation of P-type sodium:potassium-exchanging transporter activity	21031	23571
query_1	TRUE	0.023132	2	600	2	0.00333333	1	GO:1900149	GO:BP	positive regulation of Schwann cell migration	21031	20926
query_1	TRUE	0.023132	54	600	7	0.0116667	0.12963	GO:0055021	GO:BP	regulation of cardiac muscle tissue growth	21031	14675
query_1	TRUE	0.023132	54	600	7	0.0116667	0.12963	GO:1902653	GO:BP	secondary alcohol biosynthetic process	21031	22976
query_1	TRUE	0.023132	2	600	2	0.00333333	1	GO:0009183	GO:BP	purine deoxyribonucleoside diphosphate biosynthetic process	21031	3386
query_1	TRUE	0.0233683	70	600	8	0.0133333	0.114286	GO:0035567	GO:BP	non-canonical Wnt signaling pathway	21031	9412
query_1	TRUE	0.0234041	13219	667	476	0.713643	0.0360088	TF:M11399	TF	Factor: Fli-1; motif: NACCGGAWWTCCGGTY	20045	2500
query_1	TRUE	0.0234041	7115	667	274	0.410795	0.0385102	TF:M00516	TF	Factor: E2F-1; motif: TTTSGCGCGMNR	20045	1578
query_1	TRUE	0.023438	10658	667	393	0.589205	0.0368737	TF:M13137	TF	Factor: AP2BETA; motif: SCCYCAGGSNN	20045	8702
query_1	TRUE	0.023513	498	642	27	0.0420561	0.0542169	GO:0043025	GO:CC	neuronal cell body	22097	1848
query_1	TRUE	0.023513	18	642	4	0.00623053	0.222222	GO:0030992	GO:CC	intraciliary transport particle B	22097	1019
query_1	TRUE	0.0237107	12783	667	462	0.692654	0.0361418	TF:M11052	TF	Factor: Hey2; motif: NNCACGYGNN	20045	3450
query_1	TRUE	0.0237258	125	401	13	0.032419	0.104	HPA:0091063	HPA	cerebellum; synaptic glomeruli - core[High]	11019	175
query_1	TRUE	0.024268	455	667	28	0.041979	0.0615385	TF:M00139_1	TF	Factor: AhR; motif: CCYCNRRSTNGCGTGASA; match class: 1	20045	19
query_1	TRUE	0.0243963	5963	667	234	0.350825	0.039242	TF:M11595_1	TF	Factor: GCMa; motif: RTGCGGGTN; match class: 1	20045	3141
query_1	TRUE	0.0244534	910	600	43	0.0716667	0.0472527	GO:0001932	GO:BP	regulation of protein phosphorylation	21031	551
query_1	TRUE	0.0245349	1689	642	70	0.109034	0.0414446	GO:0005739	GO:CC	mitochondrion	22097	310
query_1	TRUE	0.0246589	7766	667	296	0.443778	0.0381149	TF:M10115	TF	Factor: LRF; motif: NRGGGKCKY	20045	9330
query_1	TRUE	0.0248251	81	667	9	0.0134933	0.111111	TF:M11833_1	TF	Factor: ERR1; motif: NNCAAGGTCAN; match class: 1	20045	2165
query_1	TRUE	0.0248547	966	600	45	0.075	0.0465839	GO:0042325	GO:BP	regulation of phosphorylation	21031	10439
query_1	TRUE	0.0249237	617	600	32	0.0533333	0.0518639	GO:0048598	GO:BP	embryonic morphogenesis	21031	13290
query_1	TRUE	0.0249621	2221	667	99	0.148426	0.0445745	TF:M03922_1	TF	Factor: SP4; motif: NWRGCCACGCCCMCTYN; match class: 1	20045	8005
query_1	TRUE	0.0249621	8092	667	307	0.46027	0.0379387	TF:M00450_1	TF	Factor: Zic3; motif: NGGGKGGTC; match class: 1	20045	9509
query_1	TRUE	0.0252537	55	600	7	0.0116667	0.127273	GO:0006778	GO:BP	porphyrin-containing compound metabolic process	21031	2492
query_1	TRUE	0.0253574	1113	401	61	0.15212	0.0548068	HPA:0320851	HPA	nasopharynx; ciliated cells (cell body)[≥Low]	11019	470
query_1	TRUE	0.0253623	77	642	8	0.0124611	0.103896	GO:0060170	GO:CC	ciliary membrane	22097	2276
query_1	TRUE	0.025774	671	600	34	0.0566667	0.0506706	GO:0120039	GO:BP	plasma membrane bounded cell projection morphogenesis	21031	20036
query_1	TRUE	0.0258588	356	642	21	0.0327103	0.0589888	GO:0031253	GO:CC	cell projection membrane	22097	1075
query_1	TRUE	0.0258653	1045	667	53	0.0794603	0.0507177	TF:M08905_1	TF	Factor: TIEG1; motif: GGSGGKGNNN; match class: 1	20045	8911
query_1	TRUE	0.0259136	619	600	32	0.0533333	0.0516963	GO:0051046	GO:BP	regulation of secretion	21031	13895
query_1	TRUE	0.0259204	2410	667	106	0.158921	0.0439834	TF:M09832	TF	Factor: RFX1; motif: NGTTGCCATGG	20045	7296
query_1	TRUE	0.0259204	3056	667	130	0.194903	0.0425393	TF:M09632	TF	Factor: Kaiso; motif: GNTCTCGCGAGRNNNNGGN	20045	9260
query_1	TRUE	0.0262243	208	600	15	0.025	0.0721154	GO:0033002	GO:BP	muscle cell proliferation	21031	8251
query_1	TRUE	0.0262243	568	600	30	0.05	0.0528169	GO:1901615	GO:BP	organic hydroxy compound metabolic process	21031	22130
query_1	TRUE	0.0264765	780	600	38	0.0633333	0.0487179	GO:0099536	GO:BP	synaptic signaling	21031	19666
query_1	TRUE	0.0264765	146	600	12	0.02	0.0821918	GO:0046887	GO:BP	positive regulation of hormone secretion	21031	12832
query_1	TRUE	0.0264765	1600	600	67	0.111667	0.041875	GO:0044248	GO:BP	cellular catabolic process	21031	11304
query_1	TRUE	0.0264765	1512	600	64	0.106667	0.042328	GO:0007155	GO:BP	cell adhesion	21031	2750
query_1	TRUE	0.0270161	56	600	7	0.0116667	0.125	GO:0033344	GO:BP	cholesterol efflux	21031	8435
query_1	TRUE	0.0271738	2574	667	112	0.167916	0.043512	TF:M00430_1	TF	Factor: E2F-1; motif: NTTSGCGG; match class: 1	20045	1481
query_1	TRUE	0.0274874	1468	642	62	0.0965732	0.0422343	GO:0045202	GO:CC	synapse	22097	2140
query_1	TRUE	0.0276455	395	600	23	0.0383333	0.0582278	GO:0042692	GO:BP	muscle cell differentiation	21031	10651
query_1	TRUE	0.0279034	90	600	9	0.015	0.1	GO:0034644	GO:BP	cellular response to UV	21031	9005
query_1	TRUE	0.0279135	4082	667	167	0.250375	0.0409113	TF:M10121	TF	Factor: ZFX; motif: SNAGGCCNCR	20045	9490
query_1	TRUE	0.0279135	2954	667	126	0.188906	0.042654	TF:M10108_1	TF	Factor: WT1; motif: RGGNGGGGGAGGRGGNGGRG; match class: 1	20045	9115
query_1	TRUE	0.0282547	4223	667	172	0.257871	0.0407293	TF:M01073	TF	Factor: HIC1; motif: NNNGGKTGCCCSNNNNNN	20045	3468
query_1	TRUE	0.0282547	116	667	11	0.0164918	0.0948276	TF:M11835_1	TF	Factor: ERR1; motif: NNCAAGGTCAN; match class: 1	20045	2169
query_1	TRUE	0.0286801	73	600	8	0.0133333	0.109589	GO:0061371	GO:BP	determination of heart left/right asymmetry	21031	15932
query_1	TRUE	0.0290577	894	600	42	0.07	0.0469799	GO:0140352	GO:BP	export from cell	21031	20313
query_1	TRUE	0.0294107	5756	667	226	0.338831	0.0392634	TF:M08226_1	TF	Factor: Elk-1:Pax-9; motif: ACCGGAACYACGCWYSANTG; match class: 1	20045	1855
query_1	TRUE	0.0294337	249	667	18	0.0269865	0.0722892	TF:M00186	TF	Factor: SRF; motif: GNCCAWATAWGGMN	20045	8170
query_1	TRUE	0.0296171	6709	667	259	0.388306	0.0386049	TF:M07436	TF	Factor: WT1; motif: NNGGGNGGGSGN	20045	9116
query_1	TRUE	0.0296653	42	600	6	0.01	0.142857	GO:0051155	GO:BP	positive regulation of striated muscle cell differentiation	21031	13979
query_1	TRUE	0.0296916	8	600	3	0.005	0.375	GO:0061439	GO:BP	kidney vasculature morphogenesis	21031	15964
query_1	TRUE	0.0296916	8	600	3	0.005	0.375	GO:0061438	GO:BP	renal system vasculature morphogenesis	21031	15963
query_1	TRUE	0.0298208	1091	600	49	0.0816667	0.0449129	GO:0035295	GO:BP	tube development	21031	9257
query_1	TRUE	0.029858	9424	667	351	0.526237	0.0372453	TF:M12732	TF	Factor: ZNF532; motif: NGGRGCTGGG	20045	10700
query_1	TRUE	0.029858	4006	667	164	0.245877	0.0409386	TF:M04109_1	TF	Factor: RUNX3; motif: NRACCGCAAACCGCAN; match class: 1	20045	7471
query_1	TRUE	0.0301381	855	642	40	0.0623053	0.0467836	GO:0005773	GO:CC	vacuole	22097	340
query_1	TRUE	0.0301772	68	667	8	0.011994	0.117647	TF:M12229	TF	Factor: ZIC5; motif: NGACCCCCCGCTGNGM	20045	9526
query_1	TRUE	0.0305009	74	600	8	0.0133333	0.108108	GO:0014855	GO:BP	striated muscle cell proliferation	21031	4790
query_1	TRUE	0.0305009	681	600	34	0.0566667	0.0499266	GO:0071363	GO:BP	cellular response to growth factor stimulus	21031	17115
query_1	TRUE	0.0307916	213	600	15	0.025	0.0704225	GO:0051216	GO:BP	cartilage development	21031	14018
query_1	TRUE	0.0307916	525	600	28	0.0466667	0.0533333	GO:0009991	GO:BP	response to extracellular stimulus	21031	3853
query_1	TRUE	0.0307928	130	600	11	0.0183333	0.0846154	GO:0045667	GO:BP	regulation of osteoblast differentiation	21031	11914
query_1	TRUE	0.0307928	29	600	5	0.00833333	0.172414	GO:1901679	GO:BP	nucleotide transmembrane transport	21031	22174
query_1	TRUE	0.0307928	2274	600	89	0.148333	0.0391381	GO:0048584	GO:BP	positive regulation of response to stimulus	21031	13280
query_1	TRUE	0.0307928	29	600	5	0.00833333	0.172414	GO:0055023	GO:BP	positive regulation of cardiac muscle tissue growth	21031	14677
query_1	TRUE	0.0307928	150	600	12	0.02	0.08	GO:0035148	GO:BP	tube formation	21031	9147
query_1	TRUE	0.0307928	328	600	20	0.0333333	0.0609756	GO:1904951	GO:BP	positive regulation of establishment of protein localization	21031	24876
query_1	TRUE	0.0310103	84	667	9	0.0134933	0.107143	TF:M02093_1	TF	Factor: ERR1; motif: CAAGGTCAMNN; match class: 1	20045	2097
query_1	TRUE	0.0313604	305	600	19	0.0316667	0.0622951	GO:0048562	GO:BP	embryonic organ morphogenesis	21031	13260
query_1	TRUE	0.0323133	193	600	14	0.0233333	0.0725389	GO:0030324	GO:BP	lung development	21031	7010
query_1	TRUE	0.0326567	7196	401	291	0.725686	0.0404391	HPA:0320000	HPA	nasopharynx	11019	466
query_1	TRUE	0.0327171	8127	667	307	0.46027	0.0377753	TF:M11395_1	TF	Factor: Erg; motif: NACCGGAWWTCCGGTN; match class: 1	20045	2075
query_1	TRUE	0.033125	3	642	2	0.00311526	0.666667	GO:0032299	GO:CC	ribonuclease H2 complex	22097	1287
query_1	TRUE	0.0332018	15788	667	555	0.832084	0.0351533	TF:M04934_1	TF	Factor: TR4; motif: ACCCCGS; match class: 1	20045	6031
query_1	TRUE	0.0332662	232	667	17	0.0254873	0.0732759	TF:M08662_1	TF	Factor: AP-2gamma:HES-7; motif: NNCACGYGNNNNNNSCCNNNGGS; match class: 1	20045	8715
query_1	TRUE	0.0335476	8872	667	332	0.497751	0.0374211	TF:M10477_1	TF	Factor: ZNF436; motif: TCCTCCAGGAAGCCY; match class: 1	20045	10435
query_1	TRUE	0.0337228	59	600	7	0.0116667	0.118644	GO:0046148	GO:BP	pigment biosynthetic process	21031	12317
query_1	TRUE	0.0341742	2102	600	83	0.138333	0.0394862	GO:0051246	GO:BP	regulation of protein metabolic process	21031	14041
query_1	TRUE	0.0341742	1861	600	75	0.125	0.0403009	GO:0141124	GO:BP	intracellular signaling cassette	21031	20599
query_1	TRUE	0.0346837	18	600	4	0.00666667	0.222222	GO:0003128	GO:BP	heart field specification	21031	1572
query_1	TRUE	0.0348655	44	600	6	0.01	0.136364	GO:0035329	GO:BP	hippo signaling	21031	9280
query_1	TRUE	0.0348655	506	600	27	0.045	0.0533597	GO:0007264	GO:BP	small GTPase-mediated signal transduction	21031	2825
query_1	TRUE	0.0349684	1132	600	50	0.0833333	0.0441696	GO:0019220	GO:BP	regulation of phosphate metabolic process	21031	5787
query_1	TRUE	0.035475	1133	600	50	0.0833333	0.0441306	GO:0051174	GO:BP	regulation of phosphorus metabolic process	21031	13998
query_1	TRUE	0.0356366	286	600	18	0.03	0.0629371	GO:0015850	GO:BP	organic hydroxy compound transport	21031	5018
query_1	TRUE	0.0359188	60	600	7	0.0116667	0.116667	GO:0060420	GO:BP	regulation of heart growth	21031	15087
query_1	TRUE	0.0363761	6705	667	258	0.386807	0.0384787	TF:M11535_1	TF	Factor: E2F-4; motif: TTTTGGCGCCAWWN; match class: 1	20045	1543
query_1	TRUE	0.0368783	103	667	10	0.0149925	0.0970874	TF:M11824_1	TF	Factor: SF-1; motif: NNCAAGGNCRN; match class: 1	20045	7581
query_1	TRUE	0.0368783	103	667	10	0.0149925	0.0970874	TF:M01132_1	TF	Factor: SF-1; motif: TGACCTTGN; match class: 1	20045	7593
query_1	TRUE	0.0373381	1158	401	62	0.154613	0.0535406	HPA:0060851	HPA	bronchus; ciliated cells (cell body)[≥Low]	11019	68
query_1	TRUE	0.0373557	21	642	4	0.00623053	0.190476	GO:0098644	GO:CC	complex of collagen trimers	22097	3228
query_1	TRUE	0.0374107	7185	401	290	0.723192	0.0403619	HPA:0050000	HPA	breast	11019	54
query_1	TRUE	0.0375201	197	600	14	0.0233333	0.071066	GO:0030323	GO:BP	respiratory tube development	21031	7009
query_1	TRUE	0.0376779	45	600	6	0.01	0.133333	GO:0038084	GO:BP	vascular endothelial growth factor signaling pathway	21031	10024
query_1	TRUE	0.0376779	265	600	17	0.0283333	0.0641509	GO:0050708	GO:BP	regulation of protein secretion	21031	13652
query_1	TRUE	0.0376779	360	600	21	0.035	0.0583333	GO:1990778	GO:BP	protein localization to cell periphery	21031	25951
query_1	TRUE	0.0376779	9	600	3	0.005	0.333333	GO:1904491	GO:BP	protein localization to ciliary transition zone	21031	24488
query_1	TRUE	0.0376779	9	600	3	0.005	0.333333	GO:0042420	GO:BP	dopamine catabolic process	21031	10507
query_1	TRUE	0.0376779	115	600	10	0.0166667	0.0869565	GO:0055007	GO:BP	cardiac muscle cell differentiation	21031	14661
query_1	TRUE	0.0376779	96	600	9	0.015	0.09375	GO:1900182	GO:BP	positive regulation of protein localization to nucleus	21031	20952
query_1	TRUE	0.0376779	31	600	5	0.00833333	0.16129	GO:0003401	GO:BP	axis elongation	21031	1826
query_1	TRUE	0.0376779	45	600	6	0.01	0.133333	GO:0046622	GO:BP	positive regulation of organ growth	21031	12668
query_1	TRUE	0.0376779	9	600	3	0.005	0.333333	GO:0072102	GO:BP	glomerulus morphogenesis	21031	17646
query_1	TRUE	0.0376779	9	600	3	0.005	0.333333	GO:0106120	GO:BP	positive regulation of sterol biosynthetic process	21031	19823
query_1	TRUE	0.0376779	9	600	3	0.005	0.333333	GO:0045542	GO:BP	positive regulation of cholesterol biosynthetic process	21031	11817
query_1	TRUE	0.037927	2982	667	126	0.188906	0.0422535	TF:M09890_1	TF	Factor: ctcf; motif: YGGCCACCAGRKGGCRSYN; match class: 1	20045	1167
query_1	TRUE	0.0379454	5602	401	234	0.583541	0.0417708	HPA:0590052	HPA	thyroid gland; glandular cells[≥Medium]	11019	840
query_1	TRUE	0.0380238	243	600	16	0.0266667	0.0658436	GO:0016485	GO:BP	protein processing	21031	5296
query_1	TRUE	0.0380238	266	600	17	0.0283333	0.0639098	GO:0003007	GO:BP	heart morphogenesis	21031	1465
query_1	TRUE	0.0381222	3725	667	153	0.229385	0.0410738	TF:M12157	TF	Factor: KLF15; motif: RCCACGCCCCCC	20045	4612
query_1	TRUE	0.0382243	17834	642	545	0.84891	0.0305596	GO:0005622	GO:CC	intracellular anatomical structure	22097	237
query_1	TRUE	0.0382243	762	642	36	0.0560748	0.0472441	GO:0005764	GO:CC	lysosome	22097	332
query_1	TRUE	0.0382243	762	642	36	0.0560748	0.0472441	GO:0000323	GO:CC	lytic vacuole	22097	53
query_1	TRUE	0.0382317	121	667	11	0.0164918	0.0909091	TF:M07402_1	TF	Factor: ESRRA; motif: YCAAGGTCACN; match class: 1	20045	2159
query_1	TRUE	0.0382593	461	600	25	0.0416667	0.0542299	GO:0043410	GO:BP	positive regulation of MAPK cascade	21031	11033
query_1	TRUE	0.0389247	5761	667	225	0.337331	0.0390557	TF:M03989_1	TF	Factor: FLI1; motif: ACCGGAAATCCGGT; match class: 1	20045	2489
query_1	TRUE	0.0389368	806	600	38	0.0633333	0.0471464	GO:0048871	GO:BP	multicellular organismal-level homeostasis	21031	13539
query_1	TRUE	0.038973	19	600	4	0.00666667	0.210526	GO:0055003	GO:BP	cardiac myofibril assembly	21031	14657
query_1	TRUE	0.038973	19	600	4	0.00666667	0.210526	GO:0035720	GO:BP	intraciliary anterograde transport	21031	9512
query_1	TRUE	0.039235	104	667	10	0.0149925	0.0961538	TF:M12538_1	TF	Factor: ESRRA; motif: NNTCAAGGTCANN; match class: 1	20045	2171
query_1	TRUE	0.0393053	11767	667	427	0.64018	0.0362879	TF:M11399_1	TF	Factor: Fli-1; motif: NACCGGAWWTCCGGTY; match class: 1	20045	2501
query_1	TRUE	0.0394692	62	600	7	0.0116667	0.112903	GO:0060350	GO:BP	endochondral bone morphogenesis	21031	15027
query_1	TRUE	0.0394692	540	600	28	0.0466667	0.0518519	GO:0051604	GO:BP	protein maturation	21031	14276
query_1	TRUE	0.0394692	62	600	7	0.0116667	0.112903	GO:0032374	GO:BP	regulation of cholesterol transport	21031	7800
query_1	TRUE	0.0394692	62	600	7	0.0116667	0.112903	GO:0032371	GO:BP	regulation of sterol transport	21031	7797
query_1	TRUE	0.0394692	592	600	30	0.05	0.0506757	GO:0003013	GO:BP	circulatory system process	21031	1471
query_1	TRUE	0.0394692	463	600	25	0.0416667	0.0539957	GO:0048568	GO:BP	embryonic organ development	21031	13265
query_1	TRUE	0.0394692	79	600	8	0.0133333	0.101266	GO:0055013	GO:BP	cardiac muscle cell development	21031	14667
query_1	TRUE	0.0406125	179	600	13	0.0216667	0.0726257	GO:0051897	GO:BP	positive regulation of phosphatidylinositol 3-kinase/protein kinase B signal transduction	21031	14436
query_1	TRUE	0.0409336	7950	667	300	0.449775	0.0377358	TF:M04721	TF	Factor: STAT1; motif: NTTCCNGGA	20045	8204
query_1	TRUE	0.041276	32	600	5	0.00833333	0.15625	GO:0035774	GO:BP	positive regulation of insulin secretion involved in cellular response to glucose stimulus	21031	9555
query_1	TRUE	0.0412972	11	642	3	0.0046729	0.272727	GO:0097648	GO:CC	G protein-coupled receptor complex	22097	3106
query_1	TRUE	0.0416005	80	600	8	0.0133333	0.1	GO:0048678	GO:BP	response to axon injury	21031	13360
query_1	TRUE	0.0418693	1451	667	68	0.101949	0.0468642	TF:M03919	TF	Factor: slug; motif: NRCAGGTGN	20045	7740
query_1	TRUE	0.0419291	2683	600	101	0.168333	0.0376444	GO:0070887	GO:BP	cellular response to chemical stimulus	21031	16854
query_1	TRUE	0.0421229	9	667	3	0.00449775	0.333333	TF:M06771	TF	Factor: ZNF228; motif: NGGACTGTGTCC	20045	9860
query_1	TRUE	0.0421229	4014	667	163	0.244378	0.0406079	TF:M00976	TF	Factor: AhR,; motif: NRCGTGNGN	20045	16
query_1	TRUE	0.0423414	492	600	26	0.0433333	0.0528455	GO:0023061	GO:BP	signal release	21031	6882
query_1	TRUE	0.0424502	141	667	12	0.017991	0.0851064	TF:M12731	TF	Factor: ZFP91; motif: NNNNCTTAAAGGGNCMGNNNCN	20045	9472
query_1	TRUE	0.0430039	47	600	6	0.01	0.12766	GO:1902930	GO:BP	regulation of alcohol biosynthetic process	21031	23191
query_1	TRUE	0.0431068	8757	667	327	0.490255	0.0373416	TF:M12230	TF	Factor: LRF; motif: RCGACCACCNN	20045	9332
query_1	TRUE	0.0435917	1799	600	72	0.12	0.0400222	GO:0065009	GO:BP	regulation of molecular function	21031	16386
query_1	TRUE	0.0435917	248	600	16	0.0266667	0.0645161	GO:0060560	GO:BP	developmental growth involved in morphogenesis	21031	15215
query_1	TRUE	0.0436547	842	600	39	0.065	0.0463183	GO:0097435	GO:BP	supramolecular fiber organization	21031	19199
query_1	TRUE	0.043763	319	600	19	0.0316667	0.0595611	GO:0042886	GO:BP	amide transport	21031	10780
query_1	TRUE	0.0437809	81	600	8	0.0133333	0.0987654	GO:0046928	GO:BP	regulation of neurotransmitter secretion	21031	12853
query_1	TRUE	0.0443429	20	600	4	0.00666667	0.2	GO:0071498	GO:BP	cellular response to fluid shear stress	21031	17232
query_1	TRUE	0.0443429	20	600	4	0.00666667	0.2	GO:0032253	GO:BP	dense core granule localization	21031	7711
query_1	TRUE	0.0444826	1404	667	66	0.0989505	0.0470085	TF:M09989	TF	Factor: MITF; motif: TCACGTGACC	20045	5258
query_1	TRUE	0.0445185	3025	667	127	0.190405	0.0419835	TF:M00737_1	TF	Factor: E2F-1:DP-2; motif: TTTSSCGC; match class: 1	20045	1457
query_1	TRUE	0.0447414	4634	401	198	0.493766	0.0427277	HPA:0100201	HPA	cerebral cortex; endothelial cells[≥Low]	11019	183
query_1	TRUE	0.044811	11601	667	421	0.631184	0.03629	TF:M00143	TF	Factor: Pax-5; motif: BCNNNRNGCANBGNTGNRTAGCSGCHNB	20045	6476
query_1	TRUE	0.04497	204	600	14	0.0233333	0.0686275	GO:0060491	GO:BP	regulation of cell projection assembly	21031	15153
query_1	TRUE	0.0453545	168	642	12	0.0186916	0.0714286	GO:0097730	GO:CC	non-motile cilium	22097	3143
query_1	TRUE	0.0454055	33	600	5	0.00833333	0.151515	GO:0060421	GO:BP	positive regulation of heart growth	21031	15088
query_1	TRUE	0.0457376	14315	667	508	0.761619	0.0354873	TF:M08225	TF	Factor: Elk-1:Pax-5; motif: ACCGGAACYACGCWTSANYG	20045	1852
query_1	TRUE	0.0458179	3	600	2	0.00333333	0.666667	GO:0003138	GO:BP	primary heart field specification	21031	1580
query_1	TRUE	0.0458179	3	600	2	0.00333333	0.666667	GO:0009182	GO:BP	purine deoxyribonucleoside diphosphate metabolic process	21031	3385
query_1	TRUE	0.0458179	3	600	2	0.00333333	0.666667	GO:0072275	GO:BP	metanephric glomerulus morphogenesis	21031	17818
query_1	TRUE	0.0458179	3	600	2	0.00333333	0.666667	GO:0072276	GO:BP	metanephric glomerulus vasculature morphogenesis	21031	17819
query_1	TRUE	0.0458179	3	600	2	0.00333333	0.666667	GO:0072277	GO:BP	metanephric glomerular capillary formation	21031	17820
query_1	TRUE	0.0458179	10	600	3	0.005	0.3	GO:0019614	GO:BP	catechol-containing compound catabolic process	21031	6143
query_1	TRUE	0.0458179	10	600	3	0.005	0.3	GO:1990504	GO:BP	dense core granule exocytosis	21031	25852
query_1	TRUE	0.0458179	10	600	3	0.005	0.3	GO:0042424	GO:BP	catecholamine catabolic process	21031	10511
query_1	TRUE	0.0458179	3	600	2	0.00333333	0.666667	GO:1905413	GO:BP	regulation of dense core granule exocytosis	21031	25264
query_1	TRUE	0.0458179	655	600	32	0.0533333	0.048855	GO:0048812	GO:BP	neuron projection morphogenesis	21031	13483
query_1	TRUE	0.0458179	3	600	2	0.00333333	0.666667	GO:0038091	GO:BP	positive regulation of cell proliferation by VEGF-activated platelet derived growth factor receptor signaling pathway	21031	10030
query_1	TRUE	0.0458179	3	600	2	0.00333333	0.666667	GO:0038086	GO:BP	VEGF-activated platelet-derived growth factor receptor signaling pathway	21031	10025
query_1	TRUE	0.0466932	711	600	34	0.0566667	0.04782	GO:0070848	GO:BP	response to growth factor	21031	16836
query_1	TRUE	0.0470073	65	600	7	0.0116667	0.107692	GO:0030199	GO:BP	collagen fibril organization	21031	6945
query_1	TRUE	0.0482363	1956	667	87	0.130435	0.0444785	TF:M05331	TF	Factor: Gli2; motif: NTRAAGTAGGGTGGCCC	20045	3244
query_1	TRUE	0.0497201	424	600	23	0.0383333	0.0542453	GO:0001558	GO:BP	regulation of cell growth	21031	353
query_1	TRUE	0.0499286	5849	667	227	0.34033	0.0388101	TF:M00920	TF	Factor: E2F; motif: NKCGCGCSAAAN	20045	1596

## Sheet: Overlap AONs - up
query	significant	p_value	term_size	query_size	intersection_size	precision	recall	term_id	source	term_name	effective_domain_size	source_order	parents
query_1	TRUE	3.69858e-19	5440	571	255	0.446585	0.046875	GO:0051171	GO:BP	regulation of nitrogen compound metabolic process	21031	13995
query_1	TRUE	8.59729e-19	5591	571	258	0.451839	0.0461456	GO:0080090	GO:BP	regulation of primary metabolic process	21031	18320
query_1	TRUE	7.85572e-17	4836	571	228	0.399299	0.0471464	GO:0044271	GO:BP	cellular nitrogen compound biosynthetic process	21031	11312
query_1	TRUE	3.5182e-16	3763	571	190	0.33275	0.0504916	GO:0051252	GO:BP	regulation of RNA metabolic process	21031	14047
query_1	TRUE	3.5182e-16	4063	571	200	0.350263	0.0492247	GO:0019219	GO:BP	regulation of nucleobase-containing compound metabolic process	21031	5786
query_1	TRUE	3.91749e-16	5654	571	251	0.43958	0.0443933	GO:0010556	GO:BP	regulation of macromolecule biosynthetic process	21031	4258
query_1	TRUE	3.91749e-16	5526	571	247	0.432574	0.0446978	GO:0010468	GO:BP	regulation of gene expression	21031	4208
query_1	TRUE	5.43263e-16	3601	571	183	0.32049	0.0508192	GO:0032774	GO:BP	RNA biosynthetic process	21031	8092
query_1	TRUE	5.43263e-16	3569	571	182	0.318739	0.0509947	GO:0006351	GO:BP	DNA-templated transcription	21031	2151
query_1	TRUE	6.37495e-16	6673	571	281	0.492119	0.04211	GO:0031323	GO:BP	regulation of cellular metabolic process	21031	7372
query_1	TRUE	6.95043e-16	3446	571	177	0.309982	0.0513639	GO:0006355	GO:BP	regulation of DNA-templated transcription	21031	2155
query_1	TRUE	6.95043e-16	7158	571	295	0.516637	0.0412126	GO:0019222	GO:BP	regulation of metabolic process	21031	5789
query_1	TRUE	8.3511e-16	12287	571	432	0.756567	0.0351591	GO:0050789	GO:BP	regulation of biological process	21031	13687
query_1	TRUE	8.86297e-16	5813	571	254	0.444834	0.0436952	GO:0009889	GO:BP	regulation of biosynthetic process	21031	3787
query_1	TRUE	9.46202e-16	3464	571	177	0.309982	0.051097	GO:2001141	GO:BP	regulation of RNA biosynthetic process	21031	27046
query_1	TRUE	9.5786e-16	12680	571	441	0.772329	0.0347792	GO:0065007	GO:BP	biological regulation	21031	16384
query_1	TRUE	9.5786e-16	11738	571	418	0.732049	0.0356108	GO:0050794	GO:BP	regulation of cellular process	21031	13691
query_1	TRUE	1.32815e-15	6631	571	278	0.486865	0.0419243	GO:0060255	GO:BP	regulation of macromolecule metabolic process	21031	14938
query_1	TRUE	1.41854e-15	5781	571	252	0.441331	0.0435911	GO:0031326	GO:BP	regulation of cellular biosynthetic process	21031	7375
query_1	TRUE	2.05936e-15	4027	571	195	0.341506	0.0484231	GO:0034654	GO:BP	nucleobase-containing compound biosynthetic process	21031	9009
query_1	TRUE	3.23645e-15	4105	571	197	0.345009	0.0479903	GO:0018130	GO:BP	heterocycle biosynthetic process	21031	5424
query_1	TRUE	4.15792e-15	4116	571	197	0.345009	0.047862	GO:0019438	GO:BP	aromatic compound biosynthetic process	21031	5983
query_1	TRUE	1.82445e-14	4264	571	200	0.350263	0.0469043	GO:1901362	GO:BP	organic cyclic compound biosynthetic process	21031	21928
query_1	TRUE	4.21551e-14	2567	571	140	0.245184	0.0545384	GO:0006357	GO:BP	regulation of transcription by RNA polymerase II	21031	2157
query_1	TRUE	5.53031e-14	2202	571	126	0.220665	0.0572207	GO:0051172	GO:BP	negative regulation of nitrogen compound metabolic process	21031	13996
query_1	TRUE	6.25238e-14	2691	571	144	0.252189	0.0535117	GO:0006366	GO:BP	transcription by RNA polymerase II	21031	2164
query_1	TRUE	1.87163e-13	3437	571	169	0.295972	0.0491708	GO:0023051	GO:BP	regulation of signaling	21031	6876
query_1	TRUE	2.12909e-13	3443	571	169	0.295972	0.0490851	GO:0010646	GO:BP	regulation of cell communication	21031	4342
query_1	TRUE	5.08772e-13	5541	571	236	0.41331	0.0425916	GO:0048523	GO:BP	negative regulation of cellular process	21031	13231
query_1	TRUE	2.32816e-12	5874	571	244	0.42732	0.041539	GO:0048519	GO:BP	negative regulation of biological process	21031	13227
query_1	TRUE	4.61823e-12	3010	571	150	0.262697	0.0498339	GO:0009966	GO:BP	regulation of signal transduction	21031	3842
query_1	TRUE	1.42843e-11	3939	571	180	0.315236	0.0456969	GO:0048583	GO:BP	regulation of response to stimulus	21031	13279
query_1	TRUE	1.83004e-11	5717	571	236	0.41331	0.0412804	GO:0048522	GO:BP	positive regulation of cellular process	21031	13230
query_1	TRUE	4.35766e-11	1482	582	96	0.164948	0.0647773	GO:0001067	GO:MF	transcription regulatory region nucleic acid binding	20212	151
query_1	TRUE	5.25256e-11	1480	582	95	0.16323	0.0641892	GO:0000976	GO:MF	transcription cis-regulatory region binding	20212	115
query_1	TRUE	7.12704e-11	6250	571	250	0.437828	0.04	GO:0048518	GO:BP	positive regulation of biological process	21031	13226
query_1	TRUE	8.10898e-11	1383	582	90	0.154639	0.0650759	GO:0000977	GO:MF	RNA polymerase II transcription regulatory region sequence-specific DNA binding	20212	116
query_1	TRUE	1.13676e-10	1541	582	96	0.164948	0.0622972	GO:1990837	GO:MF	sequence-specific double-stranded DNA binding	20212	11154
query_1	TRUE	1.37937e-10	1654	582	100	0.171821	0.0604595	GO:0043565	GO:MF	sequence-specific DNA binding	20212	5778
query_1	TRUE	1.37937e-10	1180	582	80	0.137457	0.0677966	GO:0000978	GO:MF	RNA polymerase II cis-regulatory region sequence-specific DNA binding	20212	117
query_1	TRUE	3.07071e-10	1203	582	80	0.137457	0.0665004	GO:0000987	GO:MF	cis-regulatory region sequence-specific DNA binding	20212	120
query_1	TRUE	3.29486e-10	1637	582	98	0.168385	0.0598656	GO:0003690	GO:MF	double-stranded DNA binding	20212	332
query_1	TRUE	3.3267e-10	1351	582	86	0.147766	0.0636566	GO:0000981	GO:MF	DNA-binding transcription factor activity, RNA polymerase II-specific	20212	119
query_1	TRUE	3.60921e-10	6146	582	255	0.438144	0.0414904	GO:0043167	GO:MF	ion binding	20212	5721
query_1	TRUE	4.37651e-10	3455	571	159	0.278459	0.0460203	GO:0009892	GO:BP	negative regulation of metabolic process	21031	3790
query_1	TRUE	5.68705e-10	1290	571	80	0.140105	0.0620155	GO:0009968	GO:BP	negative regulation of signal transduction	21031	3844
query_1	TRUE	5.90355e-10	2455	571	124	0.217163	0.0505092	GO:0050793	GO:BP	regulation of developmental process	21031	13690
query_1	TRUE	6.0407e-10	1777	571	99	0.17338	0.0557119	GO:0010647	GO:BP	positive regulation of cell communication	21031	4343
query_1	TRUE	6.08286e-10	1778	571	99	0.17338	0.0556805	GO:0023056	GO:BP	positive regulation of signaling	21031	6878
query_1	TRUE	8.69633e-10	6357	582	260	0.446735	0.0408998	GO:0036094	GO:MF	small molecule binding	20212	5395
query_1	TRUE	8.84702e-10	5487	584	221	0.378425	0.040277	GO:0005829	GO:CC	cytosol	22097	380
query_1	TRUE	9.34359e-10	1766	571	98	0.171629	0.0554926	GO:1902531	GO:BP	regulation of intracellular signal transduction	21031	22895
query_1	TRUE	9.34359e-10	3226	571	150	0.262697	0.0464972	GO:0031324	GO:BP	negative regulation of cellular metabolic process	21031	7373
query_1	TRUE	1.16113e-09	1439	582	88	0.151203	0.0611536	GO:0003700	GO:MF	DNA-binding transcription factor activity	20212	338
query_1	TRUE	1.45342e-09	2103	582	114	0.195876	0.0542083	GO:0019899	GO:MF	enzyme binding	20212	3728
query_1	TRUE	1.54973e-09	1952	582	108	0.185567	0.0553279	GO:0140110	GO:MF	transcription regulator activity	20212	10418
query_1	TRUE	1.68461e-09	1398	571	83	0.145359	0.0593705	GO:0010648	GO:BP	negative regulation of cell communication	21031	4344
query_1	TRUE	1.68461e-09	1398	571	83	0.145359	0.0593705	GO:0023057	GO:BP	negative regulation of signaling	21031	6879
query_1	TRUE	2.9189e-09	2532	582	129	0.221649	0.0509479	GO:0003677	GO:MF	DNA binding	20212	324
query_1	TRUE	3.14919e-09	1648	571	92	0.161121	0.0558252	GO:0048585	GO:BP	negative regulation of response to stimulus	21031	13281
query_1	TRUE	4.14754e-09	14838	582	492	0.845361	0.0331581	GO:0005515	GO:MF	protein binding	20212	1492
query_1	TRUE	5.7263e-09	4220	584	178	0.304795	0.0421801	GO:0005654	GO:CC	nucleoplasm	22097	252
query_1	TRUE	7.5167e-09	4354	582	191	0.328179	0.0438677	GO:0046872	GO:MF	metal ion binding	20212	6229
query_1	TRUE	7.53658e-09	766	571	55	0.0963222	0.0718016	GO:0051248	GO:BP	negative regulation of protein metabolic process	21031	14043
query_1	TRUE	1.35227e-08	2668	571	127	0.222417	0.0476012	GO:0035556	GO:BP	intracellular signal transduction	21031	9405
query_1	TRUE	1.77849e-08	3240	571	146	0.255692	0.0450617	GO:0010605	GO:BP	negative regulation of macromolecule metabolic process	21031	4302
query_1	TRUE	2.33399e-08	4444	582	192	0.329897	0.0432043	GO:0043169	GO:MF	cation binding	20212	5723
query_1	TRUE	2.7887e-08	5899	571	229	0.401051	0.0388201	GO:0048856	GO:BP	anatomical structure development	21031	13525
query_1	TRUE	2.82996e-08	1588	571	87	0.152364	0.0547859	GO:0045934	GO:BP	negative regulation of nucleobase-containing compound metabolic process	21031	12126
query_1	TRUE	3.22213e-08	1333	571	77	0.134851	0.0577644	GO:0045892	GO:BP	negative regulation of DNA-templated transcription	21031	12088
query_1	TRUE	5.10846e-08	1347	571	77	0.134851	0.0571641	GO:1902679	GO:BP	negative regulation of RNA biosynthetic process	21031	22991
query_1	TRUE	5.66816e-08	1553	556	110	0.197842	0.0708307	MIRNA:hsa-miR-16-5p	MIRNA	hsa-miR-16-5p	14819	303
query_1	TRUE	8.13885e-08	986	571	62	0.108581	0.0628803	GO:0000122	GO:BP	negative regulation of transcription by RNA polymerase II	21031	49
query_1	TRUE	9.14212e-08	2637	571	123	0.215412	0.0466439	GO:0010033	GO:BP	response to organic substance	21031	3883
query_1	TRUE	1.12984e-07	3001	571	135	0.236427	0.044985	GO:0051173	GO:BP	positive regulation of nitrogen compound metabolic process	21031	13997
query_1	TRUE	1.55714e-07	2603	571	121	0.211909	0.0464848	GO:0010557	GO:BP	positive regulation of macromolecule biosynthetic process	21031	4259
query_1	TRUE	1.60661e-07	6453	571	242	0.423818	0.0375019	GO:0032502	GO:BP	developmental process	21031	7884
query_1	TRUE	1.86995e-07	3420	571	148	0.259194	0.0432749	GO:0010604	GO:BP	positive regulation of macromolecule metabolic process	21031	4301
query_1	TRUE	2.09122e-07	2706	571	124	0.217163	0.0458241	GO:0009891	GO:BP	positive regulation of biosynthetic process	21031	3789
query_1	TRUE	2.207e-07	12345	584	397	0.679795	0.0321588	GO:0005737	GO:CC	cytoplasm	22097	309
query_1	TRUE	2.48663e-07	2685	571	123	0.215412	0.0458101	GO:0031328	GO:BP	positive regulation of cellular biosynthetic process	21031	7377
query_1	TRUE	2.55438e-07	1561	571	83	0.145359	0.053171	GO:0009967	GO:BP	positive regulation of signal transduction	21031	3843
query_1	TRUE	2.55438e-07	1971	571	98	0.171629	0.049721	GO:0071310	GO:BP	cellular response to organic substance	21031	17066
query_1	TRUE	2.55438e-07	2955	571	132	0.231173	0.0446701	GO:0051239	GO:BP	regulation of multicellular organismal process	21031	14037
query_1	TRUE	3.24745e-07	1463	571	79	0.138354	0.0539986	GO:0051253	GO:BP	negative regulation of RNA metabolic process	21031	14048
query_1	TRUE	4.19342e-07	1852	571	93	0.162872	0.050216	GO:0051254	GO:BP	positive regulation of RNA metabolic process	21031	14049
query_1	TRUE	4.62058e-07	2052	571	100	0.175131	0.0487329	GO:0045935	GO:BP	positive regulation of nucleobase-containing compound metabolic process	21031	12127
query_1	TRUE	4.77027e-07	2838	571	127	0.222417	0.0447498	GO:0009890	GO:BP	negative regulation of biosynthetic process	21031	3788
query_1	TRUE	4.84196e-07	4643	571	185	0.323993	0.0398449	GO:0007275	GO:BP	multicellular organism development	21031	2835
query_1	TRUE	6.13346e-07	1703	571	87	0.152364	0.0510863	GO:0045893	GO:BP	positive regulation of DNA-templated transcription	21031	12089
query_1	TRUE	6.40347e-07	2824	571	126	0.220665	0.0446176	GO:0031327	GO:BP	negative regulation of cellular biosynthetic process	21031	7376
query_1	TRUE	6.47232e-07	1706	571	87	0.152364	0.0509965	GO:1902680	GO:BP	positive regulation of RNA biosynthetic process	21031	22992
query_1	TRUE	7.32484e-07	2683	571	121	0.211909	0.0450988	GO:0070887	GO:BP	cellular response to chemical stimulus	21031	16854
query_1	TRUE	7.37345e-07	2773	571	124	0.217163	0.0447169	GO:0010558	GO:BP	negative regulation of macromolecule biosynthetic process	21031	4260
query_1	TRUE	1.05661e-06	3031	571	132	0.231173	0.04355	GO:0036211	GO:BP	protein modification process	21031	9821
query_1	TRUE	1.11208e-06	3711	571	154	0.269702	0.0414982	GO:0009893	GO:BP	positive regulation of metabolic process	21031	3791
query_1	TRUE	1.7867e-06	7394	571	264	0.462347	0.0357046	GO:0051716	GO:BP	cellular response to stimulus	21031	14364
query_1	TRUE	1.86352e-06	15671	584	473	0.809932	0.0301831	GO:0043227	GO:CC	membrane-bounded organelle	22097	1879
query_1	TRUE	1.86352e-06	17834	584	521	0.892123	0.0292139	GO:0005622	GO:CC	intracellular anatomical structure	22097	237
query_1	TRUE	1.91014e-06	1861	571	91	0.15937	0.0488984	GO:0141124	GO:BP	intracellular signaling cassette	21031	20599
query_1	TRUE	2.12492e-06	14605	584	447	0.765411	0.030606	GO:0043231	GO:CC	intracellular membrane-bounded organelle	22097	1883
query_1	TRUE	2.57051e-06	3262	571	138	0.241681	0.0423053	GO:0043412	GO:BP	macromolecule modification	21031	11034
query_1	TRUE	2.70198e-06	1328	571	71	0.124343	0.0534639	GO:0051094	GO:BP	positive regulation of developmental process	21031	13928
query_1	TRUE	2.78674e-06	16076	601	537	0.893511	0.0334038	TF:M12599_1	TF	Factor: E2F4; motif: YCCCGCCNCNNSSNNSNN; match class: 1	20045	1545
query_1	TRUE	2.78674e-06	15279	601	518	0.861897	0.0339027	TF:M10438_1	TF	Factor: ZF5; motif: GGSGCGCGS; match class: 1	20045	9369
query_1	TRUE	3.01269e-06	774	571	49	0.0858144	0.0633075	GO:0016567	GO:BP	protein ubiquitination	21031	5317
query_1	TRUE	4.53178e-06	932	571	55	0.0963222	0.0590129	GO:0034097	GO:BP	response to cytokine	21031	8691
query_1	TRUE	5.53295e-06	5168	386	236	0.611399	0.0456656	HPA:0270351	HPA	kidney; cells in glomeruli[≥Low]	11019	411
query_1	TRUE	6.51087e-06	4912	571	188	0.329247	0.0382736	GO:0019538	GO:BP	protein metabolic process	21031	6075
query_1	TRUE	7.28062e-06	51	571	11	0.0192644	0.215686	GO:0042149	GO:BP	cellular response to glucose starvation	21031	10337
query_1	TRUE	7.63968e-06	16621	601	548	0.911814	0.0329703	TF:M10438	TF	Factor: ZF5; motif: GGSGCGCGS	20045	9368
query_1	TRUE	9.26207e-06	2102	571	97	0.169877	0.0461465	GO:0051246	GO:BP	regulation of protein metabolic process	21031	14041
query_1	TRUE	1.05161e-05	711	571	45	0.0788091	0.0632911	GO:0070848	GO:BP	response to growth factor	21031	16836
query_1	TRUE	1.06646e-05	858	571	51	0.089317	0.0594406	GO:0032446	GO:BP	protein modification by small protein conjugation	21031	7840
query_1	TRUE	1.07976e-05	3346	571	138	0.241681	0.0412433	GO:0031325	GO:BP	positive regulation of cellular metabolic process	21031	7374
query_1	TRUE	1.21697e-05	8106	386	328	0.849741	0.0404639	HPA:0100000	HPA	cerebral cortex	11019	182
query_1	TRUE	1.22736e-05	506	308	44	0.142857	0.0869565	KEGG:05168	KEGG	Herpes simplex virus 1 infection	8484	449
query_1	TRUE	1.46221e-05	4256	386	200	0.518135	0.0469925	HPA:0040082	HPA	bone marrow; hematopoietic cells[≥Medium]	11019	52
query_1	TRUE	1.55536e-05	2274	571	102	0.178634	0.0448549	GO:0048584	GO:BP	positive regulation of response to stimulus	21031	13280
query_1	TRUE	1.95164e-05	14519	601	494	0.821963	0.0340244	TF:M00716_1	TF	Factor: ZF5; motif: GSGCGCGR; match class: 1	20045	9365
query_1	TRUE	1.95164e-05	16490	601	543	0.903494	0.032929	TF:M00716	TF	Factor: ZF5; motif: GSGCGCGR	20045	9364
query_1	TRUE	1.99564e-05	78	582	13	0.0223368	0.166667	GO:0046332	GO:MF	SMAD binding	20212	6151
query_1	TRUE	2.37823e-05	544	571	37	0.0647986	0.0680147	GO:1902532	GO:BP	negative regulation of intracellular signal transduction	21031	22896
query_1	TRUE	2.54499e-05	2358	571	104	0.182137	0.0441052	GO:0071702	GO:BP	organic substance transport	21031	17372
query_1	TRUE	2.55956e-05	1355	385	86	0.223377	0.0634686	REAC:R-HSA-73857	REAC	RNA Polymerase II Transcription	10842	1839
query_1	TRUE	2.55956e-05	1234	385	80	0.207792	0.0648298	REAC:R-HSA-212436	REAC	Generic Transcription Pathway	10842	1013
query_1	TRUE	2.62549e-05	6677	386	281	0.727979	0.0420848	HPA:0390051	HPA	prostate; glandular cells[≥Low]	11019	540
query_1	TRUE	2.62549e-05	6677	386	281	0.727979	0.0420848	HPA:0390000	HPA	prostate	11019	539
query_1	TRUE	2.62549e-05	5675	386	248	0.642487	0.0437004	HPA:0130201	HPA	colon; endothelial cells[≥Low]	11019	216
query_1	TRUE	2.76486e-05	144	571	17	0.0297723	0.118056	GO:1903844	GO:BP	regulation of cellular response to transforming growth factor beta stimulus	21031	23925
query_1	TRUE	2.77365e-05	6537	571	233	0.408056	0.0356433	GO:0007154	GO:BP	cell communication	21031	2749
query_1	TRUE	3.26561e-05	1021	571	56	0.0980736	0.0548482	GO:0043687	GO:BP	post-translational protein modification	21031	11196
query_1	TRUE	3.31219e-05	970	571	54	0.0945709	0.0556701	GO:0070647	GO:BP	protein modification by small protein conjugation or removal	21031	16727
query_1	TRUE	3.48428e-05	2799	571	118	0.206655	0.0421579	GO:0007166	GO:BP	cell surface receptor signaling pathway	21031	2761
query_1	TRUE	3.90101e-05	400	571	30	0.0525394	0.075	GO:0031400	GO:BP	negative regulation of protein modification process	21031	7415
query_1	TRUE	4.35224e-05	318	571	26	0.0455342	0.081761	GO:0090287	GO:BP	regulation of cellular response to growth factor stimulus	21031	18701
query_1	TRUE	4.61854e-05	1411	571	70	0.122592	0.0496102	GO:2000026	GO:BP	regulation of multicellular organismal development	21031	26054
query_1	TRUE	4.711e-05	681	571	42	0.0735552	0.061674	GO:0071363	GO:BP	cellular response to growth factor stimulus	21031	17115
query_1	TRUE	4.71139e-05	2425	571	105	0.183888	0.043299	GO:0051128	GO:BP	regulation of cellular component organization	21031	13953
query_1	TRUE	4.71139e-05	7669	571	264	0.462347	0.0344243	GO:0032501	GO:BP	multicellular organismal process	21031	7883
query_1	TRUE	4.71139e-05	881	571	50	0.0875657	0.0567537	GO:0043066	GO:BP	negative regulation of apoptotic process	21031	10862
query_1	TRUE	4.71139e-05	3855	571	151	0.264448	0.0391699	GO:0006950	GO:BP	response to stress	21031	2613
query_1	TRUE	4.71139e-05	907	571	51	0.089317	0.0562293	GO:0043069	GO:BP	negative regulation of programmed cell death	21031	10865
query_1	TRUE	4.76694e-05	323	582	27	0.0463918	0.0835913	GO:0001227	GO:MF	DNA-binding transcription repressor activity, RNA polymerase II-specific	20212	184
query_1	TRUE	5.25197e-05	1988	571	90	0.157618	0.0452716	GO:0008219	GO:BP	cell death	21031	3180
query_1	TRUE	5.32534e-05	8237	386	328	0.849741	0.0398203	HPA:0270000	HPA	kidney	11019	407
query_1	TRUE	5.57842e-05	206	571	20	0.0350263	0.0970874	GO:0007179	GO:BP	transforming growth factor beta receptor signaling pathway	21031	2772
query_1	TRUE	5.70734e-05	1340	571	67	0.117338	0.05	GO:0080134	GO:BP	regulation of response to stress	21031	18338
query_1	TRUE	5.991e-05	839	571	48	0.084063	0.057211	GO:0071345	GO:BP	cellular response to cytokine stimulus	21031	17097
query_1	TRUE	6.31403e-05	1911	571	87	0.152364	0.0455259	GO:0071705	GO:BP	nitrogen compound transport	21031	17375
query_1	TRUE	6.43973e-05	17574	601	566	0.941764	0.0322067	TF:M12599	TF	Factor: E2F4; motif: YCCCGCCNCNNSSNNSNN	20045	1544
query_1	TRUE	6.43973e-05	11569	601	410	0.682196	0.0354395	TF:M04869	TF	Factor: Egr-1; motif: GCGCATGCG	20045	1640
query_1	TRUE	7.67043e-05	1576	571	75	0.131349	0.0475888	GO:0045595	GO:BP	regulation of cell differentiation	21031	11842
query_1	TRUE	7.72361e-05	332	582	27	0.0463918	0.0813253	GO:0001217	GO:MF	DNA-binding transcription repressor activity	20212	180
query_1	TRUE	7.72477e-05	7409	386	302	0.782383	0.0407612	HPA:0350000	HPA	pancreas	11019	499
query_1	TRUE	8.24037e-05	141	571	16	0.028021	0.113475	GO:0017015	GO:BP	regulation of transforming growth factor beta receptor signaling pathway	21031	5339
query_1	TRUE	8.24037e-05	5986	571	214	0.374781	0.0357501	GO:1901564	GO:BP	organonitrogen compound metabolic process	21031	22098
query_1	TRUE	8.24037e-05	1984	571	89	0.155867	0.0448589	GO:0012501	GO:BP	programmed cell death	21031	4630
query_1	TRUE	8.24037e-05	4350	571	165	0.288967	0.037931	GO:0006810	GO:BP	transport	21031	2519
query_1	TRUE	8.38158e-05	1033	571	55	0.0963222	0.053243	GO:1902533	GO:BP	positive regulation of intracellular signal transduction	21031	22897
query_1	TRUE	8.73607e-05	11085	601	395	0.657238	0.0356337	TF:M02070	TF	Factor: TEL1; motif: CNCGGAANNN	20045	8670
query_1	TRUE	0.000102949	2954	601	136	0.22629	0.0460393	TF:M10108_1	TF	Factor: WT1; motif: RGGNGGGGGAGGRGGNGGRG; match class: 1	20045	9115
query_1	TRUE	0.000105566	4358	386	198	0.512953	0.0454337	HPA:0330222	HPA	oral mucosa; squamous epithelial cells[≥Medium]	11019	490
query_1	TRUE	0.000106685	1678	571	78	0.136602	0.0464839	GO:0009719	GO:BP	response to endogenous stimulus	21031	3654
query_1	TRUE	0.00011308	1913	571	86	0.150613	0.0449556	GO:0006915	GO:BP	apoptotic process	21031	2593
query_1	TRUE	0.00011308	217	571	20	0.0350263	0.0921659	GO:0042594	GO:BP	response to starvation	21031	10603
query_1	TRUE	0.000119161	967	571	52	0.0910683	0.0537746	GO:0007167	GO:BP	enzyme-linked receptor protein signaling pathway	21031	2762
query_1	TRUE	0.000120188	7337	386	298	0.772021	0.0406161	HPA:0180051	HPA	epididymis; glandular cells[≥Low]	11019	321
query_1	TRUE	0.000120188	7337	386	298	0.772021	0.0406161	HPA:0180000	HPA	epididymis	11019	320
query_1	TRUE	0.000120188	7517	386	304	0.787565	0.0404417	HPA:0380000	HPA	placenta	11019	517
query_1	TRUE	0.000120188	6496	386	271	0.702073	0.041718	HPA:0040081	HPA	bone marrow; hematopoietic cells[≥Low]	11019	51
query_1	TRUE	0.000120188	6496	386	271	0.702073	0.041718	HPA:0040000	HPA	bone marrow	11019	50
query_1	TRUE	0.000127301	1432	571	69	0.120841	0.0481844	GO:0071495	GO:BP	cellular response to endogenous stimulus	21031	17229
query_1	TRUE	0.000144881	14345	601	484	0.805324	0.03374	TF:M09894_1	TF	Factor: E2F-4; motif: SNGGGCGGGAANN; match class: 1	20045	1541
query_1	TRUE	0.000144881	2754	601	128	0.212978	0.0464779	TF:M08917	TF	Factor: GABP-ALPHA; motif: RCCGGAARTNN	20045	2930
query_1	TRUE	0.000151514	6257	386	262	0.678756	0.0418731	HPA:0330000	HPA	oral mucosa	11019	488
query_1	TRUE	0.000151514	6257	386	262	0.678756	0.0418731	HPA:0330221	HPA	oral mucosa; squamous epithelial cells[≥Low]	11019	489
query_1	TRUE	0.000151514	4634	386	206	0.533679	0.044454	HPA:0100201	HPA	cerebral cortex; endothelial cells[≥Low]	11019	183
query_1	TRUE	0.000151514	4949	386	217	0.562176	0.0438472	HPA:0600222	HPA	tonsil; squamous epithelial cells[≥Medium]	11019	850
query_1	TRUE	0.000151732	3276	601	146	0.242928	0.0445665	TF:M04698	TF	Factor: GABP-alpha; motif: CACTTCCGG	20045	2926
query_1	TRUE	0.000151732	17481	601	562	0.935108	0.0321492	TF:M08525	TF	Factor: E2F-1:HES-7; motif: GGCRCGTGSYNNWNGGCGCSM	20045	1462
query_1	TRUE	0.000151732	16674	601	543	0.903494	0.0325657	TF:M11529	TF	Factor: E2F-2; motif: GCGCGCGCNCS	20045	1498
query_1	TRUE	0.000152475	261	571	22	0.0385289	0.0842912	GO:0071560	GO:BP	cellular response to transforming growth factor beta stimulus	21031	17263
query_1	TRUE	0.000168773	5364	601	216	0.359401	0.0402685	TF:M00678	TF	Factor: Tel-2; motif: YTACTTCCTG	20045	8672
query_1	TRUE	0.000168773	3226	601	143	0.237937	0.0443273	TF:M03983	TF	Factor: ETV5; motif: NCCGGAWGYN	20045	2346
query_1	TRUE	0.000168773	2634	601	122	0.202995	0.0463174	TF:M02061	TF	Factor: ERF; motif: ACCGGAARYN	20045	2048
query_1	TRUE	0.000168773	9269	601	338	0.562396	0.0364656	TF:M10086	TF	Factor: TAFII250; motif: RARRWGGCGGMGGNGR	20045	8288
query_1	TRUE	0.000168773	14894	601	497	0.826955	0.0333691	TF:M11529_1	TF	Factor: E2F-2; motif: GCGCGCGCNCS; match class: 1	20045	1499
query_1	TRUE	0.000168773	2443	601	115	0.191348	0.0470733	TF:M02072	TF	Factor: Pet-1; motif: ACCGGAWRTN	20045	6628
query_1	TRUE	0.000168773	15663	601	517	0.860233	0.0330077	TF:M08525_1	TF	Factor: E2F-1:HES-7; motif: GGCRCGTGSYNNWNGGCGCSM; match class: 1	20045	1463
query_1	TRUE	0.000168773	13586	601	462	0.768719	0.0340056	TF:M01240_1	TF	Factor: BEN; motif: CAGCGRNV; match class: 1	20045	509
query_1	TRUE	0.000168773	2055	601	101	0.168053	0.0491484	TF:M11442	TF	Factor: Net; motif: NACCGGAAGTN	20045	1900
query_1	TRUE	0.00017371	4460	386	199	0.515544	0.0446188	HPA:0090191	HPA	cerebellum; cells in molecular layer[≥Low]	11019	134
query_1	TRUE	0.00017371	6679	386	275	0.712435	0.0411738	HPA:0190221	HPA	esophagus; squamous epithelial cells[≥Low]	11019	325
query_1	TRUE	0.00017371	7415	386	299	0.774611	0.0403237	HPA:0020051	HPA	adrenal gland; glandular cells[≥Low]	11019	16
query_1	TRUE	0.00017371	7422	386	299	0.774611	0.0402856	HPA:0020000	HPA	adrenal gland	11019	6
query_1	TRUE	0.00017371	4082	386	185	0.479275	0.0453209	HPA:0460651	HPA	skin 1; fibroblasts[≥Low]	11019	649
query_1	TRUE	0.00017371	4238	386	191	0.494819	0.0450684	HPA:0500651	HPA	soft tissue 1; fibroblasts[≥Low]	11019	755
query_1	TRUE	0.00017371	6679	386	275	0.712435	0.0411738	HPA:0190000	HPA	esophagus	11019	324
query_1	TRUE	0.00017786	4076	601	172	0.28619	0.0421982	TF:M10086_1	TF	Factor: TAFII250; motif: RARRWGGCGGMGGNGR; match class: 1	20045	8289
query_1	TRUE	0.00017786	16764	601	544	0.905158	0.0324505	TF:M07039	TF	Factor: ETF; motif: CCCCGCCCCYN	20045	2204
query_1	TRUE	0.00017786	2394	601	113	0.18802	0.0472013	TF:M11421	TF	Factor: ER81; motif: NACCGGAAGTN	20045	1998
query_1	TRUE	0.000185986	2723	571	112	0.196147	0.0411311	GO:0009605	GO:BP	response to external stimulus	21031	3570
query_1	TRUE	0.000193094	245	571	21	0.0367776	0.0857143	GO:0031669	GO:BP	cellular response to nutrient levels	21031	7535
query_1	TRUE	0.000194357	5050	386	219	0.567358	0.0433663	HPA:0380522	HPA	placenta; trophoblastic cells[≥Medium]	11019	537
query_1	TRUE	0.000194357	7664	386	306	0.792746	0.0399269	HPA:0540051	HPA	stomach 1; glandular cells[≥Low]	11019	783
query_1	TRUE	0.000194357	7664	386	306	0.792746	0.0399269	HPA:0540000	HPA	stomach 1	11019	782
query_1	TRUE	0.000194357	5454	386	233	0.603627	0.0427209	HPA:0490691	HPA	smooth muscle; smooth muscle cells[≥Low]	11019	748
query_1	TRUE	0.000194357	7379	386	297	0.76943	0.0402494	HPA:0300000	HPA	lung	11019	443
query_1	TRUE	0.000194357	5454	386	233	0.603627	0.0427209	HPA:0490000	HPA	smooth muscle	11019	747
query_1	TRUE	0.000195671	2321	601	110	0.183028	0.0473934	TF:M11439	TF	Factor: Net; motif: NRCCGGAAGTN	20045	1894
query_1	TRUE	0.000201761	15386	601	509	0.846922	0.033082	TF:M08526_1	TF	Factor: E2F-3:HES-7; motif: NNNSGCGCSNNNNNCRCGYGNN; match class: 1	20045	1513
query_1	TRUE	0.000209563	6447	571	225	0.394046	0.0349	GO:0023052	GO:BP	signaling	21031	6877
query_1	TRUE	0.0002136	267	571	22	0.0385289	0.082397	GO:0071559	GO:BP	response to transforming growth factor beta	21031	17262
query_1	TRUE	0.000213659	5958	386	250	0.647668	0.0419604	HPA:0610832	HPA	urinary bladder; urothelial cells[≥Medium]	11019	854
query_1	TRUE	0.000226274	3973	571	151	0.264448	0.0380065	GO:0048731	GO:BP	system development	21031	13413
query_1	TRUE	0.00024325	3210	571	127	0.222417	0.0395639	GO:0033036	GO:BP	macromolecule localization	21031	8276
query_1	TRUE	0.000243592	7055	386	286	0.740933	0.0405386	HPA:0160000	HPA	endometrium 1	11019	306
query_1	TRUE	0.000243592	3715	386	170	0.440415	0.0457604	HPA:0130202	HPA	colon; endothelial cells[≥Medium]	11019	217
query_1	TRUE	0.000252415	5862	601	230	0.382696	0.0392358	TF:M12345	TF	Factor: Zbtb37; motif: NYACCGCRNTCACCGCR	20045	9272
query_1	TRUE	0.000253399	1518	385	89	0.231169	0.0586298	REAC:R-HSA-74160	REAC	Gene expression (Transcription)	10842	1011
query_1	TRUE	0.000256244	864	571	47	0.0823117	0.0543981	GO:0045597	GO:BP	positive regulation of cell differentiation	21031	11844
query_1	TRUE	0.000260014	7185	386	290	0.751295	0.0403619	HPA:0050000	HPA	breast	11019	54
query_1	TRUE	0.00026047	1637	571	75	0.131349	0.0458155	GO:0051240	GO:BP	positive regulation of multicellular organismal process	21031	14038
query_1	TRUE	0.000266844	1465	601	77	0.12812	0.0525597	TF:M11436	TF	Factor: SAP-1; motif: NRNCGGAWRYN	20045	1916
query_1	TRUE	0.000270031	6942	386	282	0.73057	0.0406223	HPA:0350471	HPA	pancreas; exocrine glandular cells[≥Low]	11019	500
query_1	TRUE	0.000277585	5959	571	210	0.367776	0.0352408	GO:0007165	GO:BP	signal transduction	21031	2760
query_1	TRUE	0.000279414	18370	582	557	0.957045	0.0303212	GO:0005488	GO:MF	binding	20212	1480
query_1	TRUE	0.000287202	1101	601	62	0.103161	0.0563124	TF:M01163_1	TF	Factor: Elk-1; motif: AACCGGAAGTR; match class: 1	20045	1869
query_1	TRUE	0.000287202	14407	601	482	0.801997	0.033456	TF:M12597	TF	Factor: E2F1; motif: GSGCGGGAAN	20045	1474
query_1	TRUE	0.000287202	5333	601	212	0.352745	0.0397525	TF:M09900	TF	Factor: Elf-1; motif: NNANCCGGAAGTGS	20045	1734
query_1	TRUE	0.000287202	3954	601	166	0.276206	0.0419828	TF:M11402	TF	Factor: Fli-1; motif: NACCGGAARTN	20045	2506
query_1	TRUE	0.000287202	6763	601	258	0.429285	0.0381488	TF:M08231	TF	Factor: Elk-1:T-bet; motif: TCACACCGGAAGNN	20045	1860
query_1	TRUE	0.000287202	14824	601	493	0.8203	0.0332569	TF:M08205	TF	Factor: E2F-1:Elk-1; motif: SGCGCSNNAMCGGAAGT	20045	1458
query_1	TRUE	0.000287202	4535	601	186	0.309484	0.0410143	TF:M09935	TF	Factor: GABP-alpha; motif: NNNRCCGGAAGTGN	20045	2932
query_1	TRUE	0.000287202	14303	601	479	0.797005	0.0334895	TF:M08487	TF	Factor: GCMa:Erg; motif: ATGCGGGCGGAARKG	20045	3100
query_1	TRUE	0.000287202	15464	601	510	0.848586	0.0329798	TF:M00333	TF	Factor: ZF5; motif: NRNGNGCGCGCWN	20045	9376
query_1	TRUE	0.000288124	602	582	38	0.0652921	0.0631229	GO:0003682	GO:MF	chromatin binding	20212	328
query_1	TRUE	0.000304409	923	571	49	0.0858144	0.0530878	GO:0098657	GO:BP	import into cell	21031	19355
query_1	TRUE	0.000305577	3119	601	137	0.227953	0.0439243	TF:M02054	TF	Factor: ELF2; motif: CCCGGAARYN	20045	1762
query_1	TRUE	0.000306607	274	571	22	0.0385289	0.080292	GO:0031668	GO:BP	cellular response to extracellular stimulus	21031	7534
query_1	TRUE	0.000310321	4528	601	185	0.30782	0.0408569	TF:M12557	TF	Factor: ETV5; motif: NNACTTCCGNN	20045	2348
query_1	TRUE	0.000318056	16808	584	489	0.837329	0.0290933	GO:0043226	GO:CC	organelle	22097	1878
query_1	TRUE	0.000330372	141	571	15	0.0262697	0.106383	GO:0030177	GO:BP	positive regulation of Wnt signaling pathway	21031	6934
query_1	TRUE	0.000330372	177	571	17	0.0297723	0.0960452	GO:0009267	GO:BP	cellular response to starvation	21031	3469
query_1	TRUE	0.000343363	11393	601	397	0.660566	0.034846	TF:M00425	TF	Factor: E2F; motif: TTTCGCGC	20045	1582
query_1	TRUE	0.000352088	6166	601	238	0.396007	0.0385988	TF:M02053	TF	Factor: ELF1; motif: NCCGGAARTN	20045	1832
query_1	TRUE	0.000352088	10745	601	378	0.628952	0.0351792	TF:M00695	TF	Factor: ETF; motif: GVGGMGG	20045	2202
query_1	TRUE	0.00035396	2963	601	131	0.21797	0.0442119	TF:M11446	TF	Factor: Elf-1; motif: RANSMGGAAGTR	20045	1738
query_1	TRUE	0.000354022	2376	601	110	0.183028	0.0462963	TF:M03981	TF	Factor: ETV3; motif: ACCGGAAGTN	20045	2300
query_1	TRUE	0.00035643	341	571	25	0.0437828	0.0733138	GO:0071496	GO:BP	cellular response to external stimulus	21031	17230
query_1	TRUE	0.000368817	11995	571	376	0.658494	0.0313464	GO:0006807	GO:BP	nitrogen compound metabolic process	21031	2516
query_1	TRUE	0.000371041	16606	601	538	0.895175	0.0323979	TF:M09894	TF	Factor: E2F-4; motif: SNGGGCGGGAANN	20045	1540
query_1	TRUE	0.000383374	6360	386	262	0.678756	0.041195	HPA:0380521	HPA	placenta; trophoblastic cells[≥Low]	11019	536
query_1	TRUE	0.000393303	1436	584	67	0.114726	0.0466574	GO:0032993	GO:CC	protein-DNA complex	22097	1342
query_1	TRUE	0.000398336	7466	386	298	0.772021	0.0399143	HPA:0210000	HPA	fallopian tube	11019	341
query_1	TRUE	0.000404344	2931	386	139	0.360104	0.0474241	HPA:0090182	HPA	cerebellum; cells in granular layer[≥Medium]	11019	132
query_1	TRUE	0.000404344	3591	386	164	0.42487	0.0456697	HPA:0380512	HPA	placenta; decidual cells[≥Medium]	11019	522
query_1	TRUE	0.000404584	199	571	18	0.0315236	0.0904523	GO:0031396	GO:BP	regulation of protein ubiquitination	21031	7411
query_1	TRUE	0.00040961	3090	386	145	0.375648	0.0469256	HPA:0270352	HPA	kidney; cells in glomeruli[≥Medium]	11019	412
query_1	TRUE	0.000412016	3957	571	149	0.260946	0.0376548	GO:0042221	GO:BP	response to chemical	21031	10394
query_1	TRUE	0.000426254	4809	386	208	0.53886	0.0432522	HPA:0390052	HPA	prostate; glandular cells[≥Medium]	11019	541
query_1	TRUE	0.000432321	2018	571	87	0.152364	0.043112	GO:0032879	GO:BP	regulation of localization	21031	8155
query_1	TRUE	0.000435241	6813	386	276	0.715026	0.0405108	HPA:0050051	HPA	breast; glandular cells[≥Low]	11019	58
query_1	TRUE	0.000435241	5304	386	225	0.582902	0.0424208	HPA:0350472	HPA	pancreas; exocrine glandular cells[≥Medium]	11019	501
query_1	TRUE	0.000435241	7027	386	283	0.733161	0.0402732	HPA:0270361	HPA	kidney; cells in tubules[≥Low]	11019	414
query_1	TRUE	0.000435241	3986	386	178	0.46114	0.0446563	HPA:0340461	HPA	ovary; ovarian stroma cells[≥Low]	11019	496
query_1	TRUE	0.000435241	6351	386	261	0.676166	0.0410959	HPA:0540052	HPA	stomach 1; glandular cells[≥Medium]	11019	784
query_1	TRUE	0.000435241	7304	386	292	0.756477	0.0399781	HPA:0610831	HPA	urinary bladder; urothelial cells[≥Low]	11019	853
query_1	TRUE	0.000435241	7304	386	292	0.756477	0.0399781	HPA:0610000	HPA	urinary bladder	11019	852
query_1	TRUE	0.000435241	4100	386	182	0.471503	0.0443902	HPA:0600432	HPA	tonsil; germinal center cells[≥Medium]	11019	844
query_1	TRUE	0.000435241	4130	386	183	0.474093	0.0443099	HPA:0510651	HPA	soft tissue 2; fibroblasts[≥Low]	11019	765
query_1	TRUE	0.000435241	6930	386	280	0.725389	0.040404	HPA:0630000	HPA	cervix	11019	201
query_1	TRUE	0.000435241	4996	386	214	0.554404	0.0428343	HPA:0100132	HPA	cerebral cortex; neuronal cells[≥Medium]	11019	190
query_1	TRUE	0.000435241	2792	386	133	0.34456	0.0476361	HPA:0090192	HPA	cerebellum; cells in molecular layer[≥Medium]	11019	135
query_1	TRUE	0.000451251	6818	386	276	0.715026	0.0404811	HPA:0160051	HPA	endometrium 1; glandular cells[≥Low]	11019	310
query_1	TRUE	0.000458847	12231	601	420	0.698835	0.034339	TF:M00426	TF	Factor: E2F; motif: TTTSGCGS	20045	1586
query_1	TRUE	0.000480559	15605	601	512	0.851913	0.03281	TF:M04826_1	TF	Factor: p300; motif: ACNTCCG; match class: 1	20045	1977
query_1	TRUE	0.000483163	748	556	56	0.100719	0.0748663	MIRNA:hsa-miR-186-5p	MIRNA	hsa-miR-186-5p	14819	327
query_1	TRUE	0.000483163	760	556	57	0.102518	0.075	MIRNA:hsa-miR-15b-5p	MIRNA	hsa-miR-15b-5p	14819	300
query_1	TRUE	0.000484678	8976	571	294	0.514886	0.032754	GO:0050896	GO:BP	response to stimulus	21031	13774
query_1	TRUE	0.000485175	5207	386	221	0.572539	0.0424429	HPA:0510000	HPA	soft tissue 2	11019	761
query_1	TRUE	0.000485175	7131	386	286	0.740933	0.0401066	HPA:0590051	HPA	thyroid gland; glandular cells[≥Low]	11019	839
query_1	TRUE	0.000485175	7131	386	286	0.740933	0.0401066	HPA:0590000	HPA	thyroid gland	11019	838
query_1	TRUE	0.000486716	5795	601	225	0.374376	0.0388266	TF:M12601	TF	Factor: ELF4; motif: NCCACTTCCGGNNNN	20045	1814
query_1	TRUE	0.00051233	4872	386	209	0.541451	0.0428982	HPA:0420052	HPA	salivary gland; glandular cells[≥Medium]	11019	601
query_1	TRUE	0.00051233	8342	386	324	0.839378	0.0388396	HPA:0130000	HPA	colon	11019	212
query_1	TRUE	0.00052304	6000	386	248	0.642487	0.0413333	HPA:0620221	HPA	vagina; squamous epithelial cells[≥Low]	11019	857
query_1	TRUE	0.00052304	4734	386	204	0.528497	0.0430925	HPA:0030071	HPA	appendix; lymphoid tissue[≥Low]	11019	44
query_1	TRUE	0.00052304	6000	386	248	0.642487	0.0413333	HPA:0620000	HPA	vagina	11019	856
query_1	TRUE	0.000535866	1368	584	64	0.109589	0.0467836	GO:0000785	GO:CC	chromatin	22097	92
query_1	TRUE	0.000553018	204	571	18	0.0315236	0.0882353	GO:0044703	GO:BP	multi-organism reproductive process	21031	11506
query_1	TRUE	0.000568393	15852	601	518	0.861897	0.0326773	TF:M11882	TF	Factor: pax-6; motif: NYACGCNYSANYGMNCN	20045	6504
query_1	TRUE	0.000574637	1176	556	77	0.138489	0.0654762	MIRNA:hsa-miR-17-5p	MIRNA	hsa-miR-17-5p	14819	305
query_1	TRUE	0.000577067	4077	386	180	0.466321	0.0441501	HPA:0160251	HPA	endometrium 1; cells in endometrial stroma[≥Low]	11019	307
query_1	TRUE	0.000599938	6787	386	274	0.709845	0.0403713	HPA:0300411	HPA	lung; macrophages[≥Low]	11019	456
query_1	TRUE	0.0006034	5520	571	195	0.341506	0.0353261	GO:0051179	GO:BP	localization	21031	14002
query_1	TRUE	0.000605991	1770	571	78	0.136602	0.0440678	GO:0033554	GO:BP	cellular response to stress	21031	8567
query_1	TRUE	0.000612136	1253	571	60	0.105079	0.0478851	GO:0045944	GO:BP	positive regulation of transcription by RNA polymerase II	21031	12135
query_1	TRUE	0.000653738	3517	386	159	0.411917	0.045209	HPA:0170251	HPA	endometrium 2; cells in endometrial stroma[≥Low]	11019	314
query_1	TRUE	0.000659623	6615	386	268	0.694301	0.040514	HPA:0220052	HPA	gallbladder; glandular cells[≥Medium]	11019	362
query_1	TRUE	0.000659623	3708	386	166	0.430052	0.0447681	HPA:0460672	HPA	skin 1; melanocytes[≥Medium]	11019	668
query_1	TRUE	0.000676914	169	571	16	0.028021	0.0946746	GO:0051168	GO:BP	nuclear export	21031	13992
query_1	TRUE	0.000677517	15178	601	500	0.831947	0.0329424	TF:M11601	TF	Factor: TCF-1; motif: ACATCGRGRCGCTGW	20045	8526
query_1	TRUE	0.000681335	17226	601	552	0.918469	0.0320446	TF:M08526	TF	Factor: E2F-3:HES-7; motif: NNNSGCGCSNNNNNCRCGYGNN	20045	1512
query_1	TRUE	0.000685647	11404	601	395	0.657238	0.034637	TF:M11601_1	TF	Factor: TCF-1; motif: ACATCGRGRCGCTGW; match class: 1	20045	8527
query_1	TRUE	0.000708118	1949	584	83	0.142123	0.0425859	GO:0005694	GO:CC	chromosome	22097	284
query_1	TRUE	0.000708201	2229	601	103	0.171381	0.0462091	TF:M01214_1	TF	Factor: ESE-1; motif: NSMGGAARTN; match class: 1	20045	2117
query_1	TRUE	0.000708201	2229	601	103	0.171381	0.0462091	TF:M02055_1	TF	Factor: ESE-1; motif: NSMGGAARTN; match class: 1	20045	2113
query_1	TRUE	0.000708201	6394	601	243	0.404326	0.0380044	TF:M08213	TF	Factor: Elk-1:TBR2; motif: TNRCACCGGAAGN	20045	1834
query_1	TRUE	0.000708521	496	571	31	0.0542907	0.0625	GO:0031667	GO:BP	response to nutrient levels	21031	7533
query_1	TRUE	0.000724187	307	556	30	0.0539568	0.0977199	MIRNA:hsa-miR-203a-3p	MIRNA	hsa-miR-203a-3p	14819	392
query_1	TRUE	0.000724187	717	556	53	0.0953237	0.0739191	MIRNA:hsa-miR-15a-5p	MIRNA	hsa-miR-15a-5p	14819	298
query_1	TRUE	0.000728354	1346	571	63	0.110333	0.0468053	GO:0006468	GO:BP	protein phosphorylation	21031	2231
query_1	TRUE	0.000749718	7	571	4	0.00700525	0.571429	GO:1903944	GO:BP	negative regulation of hepatocyte apoptotic process	21031	24015
query_1	TRUE	0.000750789	5363	386	225	0.582902	0.0419541	HPA:0500000	HPA	soft tissue 1	11019	751
query_1	TRUE	0.000750789	6061	386	249	0.645078	0.0410823	HPA:0310441	HPA	lymph node; non-germinal center cells[≥Low]	11019	463
query_1	TRUE	0.000764585	7777	601	286	0.475874	0.0367751	TF:M11448	TF	Factor: Elf-1; motif: NANGCGGAAGTN	20045	1742
query_1	TRUE	0.000820032	32	571	7	0.0122592	0.21875	GO:0030511	GO:BP	positive regulation of transforming growth factor beta receptor signaling pathway	21031	7064
query_1	TRUE	0.000820032	32	571	7	0.0122592	0.21875	GO:1903846	GO:BP	positive regulation of cellular response to transforming growth factor beta stimulus	21031	23927
query_1	TRUE	0.0008248	525	571	32	0.056042	0.0609524	GO:0009991	GO:BP	response to extracellular stimulus	21031	3853
query_1	TRUE	0.000825354	2156	601	100	0.166389	0.0463822	TF:M11413	TF	Factor: ER71; motif: NACCGGAARTN	20045	2296
query_1	TRUE	0.000852106	454	571	29	0.0507881	0.0638767	GO:0198738	GO:BP	cell-cell signaling by wnt	21031	20806
query_1	TRUE	0.000862126	4881	571	175	0.30648	0.0358533	GO:0051234	GO:BP	establishment of localization	21031	14032
query_1	TRUE	0.000868761	5693	386	236	0.611399	0.0414544	HPA:0180052	HPA	epididymis; glandular cells[≥Medium]	11019	322
query_1	TRUE	0.000868761	5061	386	214	0.554404	0.0422841	HPA:0310431	HPA	lymph node; germinal center cells[≥Low]	11019	460
query_1	TRUE	0.000884448	5988	386	246	0.637306	0.0410822	HPA:0130052	HPA	colon; glandular cells[≥Medium]	11019	232
query_1	TRUE	0.000884448	6107	386	250	0.647668	0.0409366	HPA:0400052	HPA	rectum; glandular cells[≥Medium]	11019	563
query_1	TRUE	0.000884448	6018	386	247	0.639896	0.0410435	HPA:0020052	HPA	adrenal gland; glandular cells[≥Medium]	11019	17
query_1	TRUE	0.000884448	7067	386	282	0.73057	0.0399038	HPA:0400051	HPA	rectum; glandular cells[≥Low]	11019	562
query_1	TRUE	0.000884703	5238	386	220	0.569948	0.0420008	HPA:0430052	HPA	seminal vesicle; glandular cells[≥Medium]	11019	605
query_1	TRUE	0.000894616	12027	601	412	0.685524	0.0342563	TF:M09734	TF	Factor: ZNF692; motif: SYNGGSCCCASCCNC	20045	11220
query_1	TRUE	0.00090287	213	571	18	0.0315236	0.084507	GO:0044706	GO:BP	multi-multicellular organism process	21031	11507
query_1	TRUE	0.00090287	678	571	38	0.0665499	0.0560472	GO:0061061	GO:BP	muscle structure development	21031	15656
query_1	TRUE	0.000910739	2728	386	128	0.331606	0.0469208	HPA:0500652	HPA	soft tissue 1; fibroblasts[≥Medium]	11019	756
query_1	TRUE	0.000913837	341	571	24	0.0420315	0.0703812	GO:0141091	GO:BP	transforming growth factor beta receptor superfamily signaling pathway	21031	20587
query_1	TRUE	0.000968956	2640	601	117	0.194676	0.0443182	TF:M11387	TF	Factor: elf5; motif: NNNNMGGAAGTN	20045	1826
query_1	TRUE	0.000974347	1026	571	51	0.089317	0.0497076	GO:0009894	GO:BP	regulation of catabolic process	21031	3792
query_1	TRUE	0.000992584	4126	386	180	0.466321	0.0436258	HPA:0090162	HPA	cerebellum; Purkinje cells[≥Medium]	11019	117
query_1	TRUE	0.00100098	1110	571	54	0.0945709	0.0486486	GO:0051241	GO:BP	negative regulation of multicellular organismal process	21031	14039
query_1	TRUE	0.00100386	5508	386	229	0.593264	0.0415759	HPA:0030052	HPA	appendix; glandular cells[≥Medium]	11019	39
query_1	TRUE	0.00100386	7080	386	282	0.73057	0.0398305	HPA:0480051	HPA	small intestine; glandular cells[≥Low]	11019	738
query_1	TRUE	0.00101105	774	556	55	0.0989209	0.0710594	MIRNA:hsa-miR-98-5p	MIRNA	hsa-miR-98-5p	14819	2610
query_1	TRUE	0.00101105	225	556	24	0.0431655	0.106667	MIRNA:hsa-miR-142-5p	MIRNA	hsa-miR-142-5p	14819	255
query_1	TRUE	0.00101105	98	556	15	0.0269784	0.153061	MIRNA:hsa-let-7f-2-3p	MIRNA	hsa-let-7f-2-3p	14819	29
query_1	TRUE	0.00101105	470	556	39	0.0701439	0.0829787	MIRNA:hsa-miR-424-5p	MIRNA	hsa-miR-424-5p	14819	940
query_1	TRUE	0.00103862	4366	571	159	0.278459	0.0364178	GO:0030154	GO:BP	cell differentiation	21031	6924
query_1	TRUE	0.00104518	4367	571	159	0.278459	0.0364094	GO:0048869	GO:BP	cellular developmental process	21031	13537
query_1	TRUE	0.00105085	609	601	39	0.0648918	0.0640394	TF:M11402_1	TF	Factor: Fli-1; motif: NACCGGAARTN; match class: 1	20045	2507
query_1	TRUE	0.00106539	4549	386	195	0.505181	0.0428666	HPA:0090181	HPA	cerebellum; cells in granular layer[≥Low]	11019	131
query_1	TRUE	0.00107518	7612	386	299	0.774611	0.0392801	HPA:0550051	HPA	stomach 2; glandular cells[≥Low]	11019	787
query_1	TRUE	0.00107518	7612	386	299	0.774611	0.0392801	HPA:0550000	HPA	stomach 2	11019	786
query_1	TRUE	0.00109454	212	556	23	0.0413669	0.108491	MIRNA:hsa-miR-5590-3p	MIRNA	hsa-miR-5590-3p	14819	1795
query_1	TRUE	0.00109489	453	582	30	0.0515464	0.0662252	GO:0004842	GO:MF	ubiquitin-protein transferase activity	20212	1112
query_1	TRUE	0.00113898	6380	601	241	0.400998	0.0377743	TF:M07208	TF	Factor: EGR1; motif: NCNCCGCCCCCGCN	20045	1646
query_1	TRUE	0.00114003	8242	601	299	0.497504	0.0362776	TF:M00430	TF	Factor: E2F-1; motif: NTTSGCGG	20045	1480
query_1	TRUE	0.00114265	790	582	44	0.0756014	0.0556962	GO:0019900	GO:MF	kinase binding	20212	3729
query_1	TRUE	0.00117133	4774	601	189	0.314476	0.0395894	TF:M11422	TF	Factor: Erm; motif: NRCMGGAAGTN	20045	2088
query_1	TRUE	0.00117133	16870	601	542	0.90183	0.032128	TF:M01240	TF	Factor: BEN; motif: CAGCGRNV	20045	508
query_1	TRUE	0.00117133	13369	601	449	0.747088	0.0335852	TF:M07380	TF	Factor: E2F-4; motif: NTTTCSCGCC	20045	1546
query_1	TRUE	0.00118148	512	571	31	0.0542907	0.0605469	GO:0080135	GO:BP	regulation of cellular response to stress	21031	18339
query_1	TRUE	0.00120052	3291	601	139	0.231281	0.0422364	TF:M11420	TF	Factor: ER81; motif: NACCGGAAGTN	20045	1996
query_1	TRUE	0.00120052	3407	601	143	0.237937	0.0419724	TF:M03969	TF	Factor: ELF5; motif: ANSMGGAAGTN	20045	1820
query_1	TRUE	0.00123325	7877	386	307	0.795337	0.0389742	HPA:0480000	HPA	small intestine	11019	725
query_1	TRUE	0.00123325	2987	386	137	0.354922	0.0458654	HPA:0030072	HPA	appendix; lymphoid tissue[≥Medium]	11019	45
query_1	TRUE	0.00123325	1209	386	66	0.170984	0.0545906	HPA:0380513	HPA	placenta; decidual cells[High]	11019	523
query_1	TRUE	0.00123325	6828	386	273	0.707254	0.0399824	HPA:0430051	HPA	seminal vesicle; glandular cells[≥Low]	11019	604
query_1	TRUE	0.00123325	6828	386	273	0.707254	0.0399824	HPA:0430000	HPA	seminal vesicle	11019	603
query_1	TRUE	0.00123325	6917	386	276	0.715026	0.0399017	HPA:0170000	HPA	endometrium 2	11019	313
query_1	TRUE	0.00123639	6530	386	263	0.681347	0.0402757	HPA:0310000	HPA	lymph node	11019	459
query_1	TRUE	0.00123639	2317	386	111	0.287565	0.0479068	HPA:0080122	HPA	caudate; glial cells[≥Medium]	11019	92
query_1	TRUE	0.00124379	5925	601	226	0.37604	0.0381435	TF:M09605	TF	Factor: Elf-1; motif: NAANCMGGAAGTGN	20045	1732
query_1	TRUE	0.00128269	1579	571	70	0.122592	0.0443319	GO:0016310	GO:BP	phosphorylation	21031	5261
query_1	TRUE	0.00128455	17328	601	553	0.920133	0.0319137	TF:M11018	TF	Factor: IRX-1; motif: NACRYNNNNNNNNRYGNN	20045	4442
query_1	TRUE	0.0012896	4376	386	188	0.487047	0.0429616	HPA:0241102	HPA	heart muscle; cardiomyocytes[≥Medium]	11019	379
query_1	TRUE	0.00129449	7108	386	282	0.73057	0.0396736	HPA:0150051	HPA	duodenum; glandular cells[≥Low]	11019	272
query_1	TRUE	0.00131605	908	556	61	0.109712	0.0671806	MIRNA:hsa-miR-20b-5p	MIRNA	hsa-miR-20b-5p	14819	411
query_1	TRUE	0.00132362	8	571	4	0.00700525	0.5	GO:1903943	GO:BP	regulation of hepatocyte apoptotic process	21031	24014
query_1	TRUE	0.00132362	396	571	26	0.0455342	0.0656566	GO:0043086	GO:BP	negative regulation of catalytic activity	21031	10869
query_1	TRUE	0.00136284	880	601	50	0.0831947	0.0568182	TF:M12557_1	TF	Factor: ETV5; motif: NNACTTCCGNN; match class: 1	20045	2349
query_1	TRUE	0.00136364	4050	386	176	0.455959	0.0434568	HPA:0620222	HPA	vagina; squamous epithelial cells[≥Medium]	11019	858
query_1	TRUE	0.00138286	7107	601	263	0.437604	0.0370058	TF:M10529	TF	Factor: Sp1; motif: RGGGMGGRGSNGGGG	20045	7950
query_1	TRUE	0.0013853	11322	601	390	0.648918	0.0344462	TF:M08390	TF	Factor: A-Myb:Elf-1; motif: NMCCGGAACCGTTA	20045	5406
query_1	TRUE	0.00142665	4376	601	175	0.291181	0.0399909	TF:M11449	TF	Factor: Elf-1; motif: NANCCGGAAGTN	20045	1744
query_1	TRUE	0.00142665	1006	601	55	0.0915141	0.054672	TF:M09607_1	TF	Factor: SAP-1; motif: ACCGGAAGTNN; match class: 1	20045	1913
query_1	TRUE	0.00148259	2874	386	132	0.341969	0.045929	HPA:0220053	HPA	gallbladder; glandular cells[High]	11019	363
query_1	TRUE	0.00148541	182	571	16	0.028021	0.0879121	GO:0007565	GO:BP	female pregnancy	21031	3077
query_1	TRUE	0.00150839	639	556	47	0.0845324	0.0735524	MIRNA:hsa-miR-195-5p	MIRNA	hsa-miR-195-5p	14819	364
query_1	TRUE	0.00151575	5987	386	244	0.632124	0.040755	HPA:0600431	HPA	tonsil; germinal center cells[≥Low]	11019	843
query_1	TRUE	0.00153396	3624	386	160	0.414508	0.0441501	HPA:0351182	HPA	pancreas; pancreatic endocrine cells[≥Medium]	11019	504
query_1	TRUE	0.00155461	28	601	7	0.0116473	0.25	TF:M01122_1	TF	Factor: ZNF219; motif: CRCCCCCCNCCC; match class: 1	20045	9803
query_1	TRUE	0.00155895	16018	584	466	0.797945	0.0290923	GO:0043229	GO:CC	intracellular organelle	22097	1881
query_1	TRUE	0.00157402	7546	582	264	0.453608	0.0349854	GO:0097159	GO:MF	organic cyclic compound binding	20212	9069
query_1	TRUE	0.00158867	12505	571	385	0.674256	0.0307877	GO:0044238	GO:BP	primary metabolic process	21031	11300
query_1	TRUE	0.00164049	119	556	16	0.028777	0.134454	MIRNA:hsa-miR-1185-2-3p	MIRNA	hsa-miR-1185-2-3p	14819	65
query_1	TRUE	0.00164942	752	571	40	0.0700525	0.0531915	GO:0001944	GO:BP	vasculature development	21031	560
query_1	TRUE	0.00165811	5490	601	211	0.351082	0.0384335	TF:M09901	TF	Factor: nerf; motif: NNNCCGGAAGTGN	20045	5566
query_1	TRUE	0.00166573	1594	571	70	0.122592	0.0439147	GO:0051049	GO:BP	regulation of transport	21031	13898
query_1	TRUE	0.00168581	12283	601	417	0.693844	0.0339494	TF:M02090	TF	Factor: E2F-4; motif: GCGGGAAANA	20045	1548
query_1	TRUE	0.00170289	6750	601	251	0.417637	0.0371852	TF:M03966	TF	Factor: ELF1; motif: AACCCGGAAGTR	20045	1724
query_1	TRUE	0.00170493	460	556	37	0.0665468	0.0804348	MIRNA:hsa-miR-497-5p	MIRNA	hsa-miR-497-5p	14819	1502
query_1	TRUE	0.00170493	192	556	21	0.0377698	0.109375	MIRNA:hsa-miR-1297	MIRNA	hsa-miR-1297	14819	206
query_1	TRUE	0.00171728	7715	601	281	0.467554	0.0364226	TF:M02055	TF	Factor: ESE-1; motif: NSMGGAARTN	20045	2112
query_1	TRUE	0.00171728	7715	601	281	0.467554	0.0364226	TF:M01214	TF	Factor: ESE-1; motif: NSMGGAARTN	20045	2116
query_1	TRUE	0.00174647	915	571	46	0.0805604	0.0502732	GO:0071824	GO:BP	protein-DNA complex organization	21031	17433
query_1	TRUE	0.00175408	205	571	17	0.0297723	0.0829268	GO:0007623	GO:BP	circadian rhythm	21031	3114
query_1	TRUE	0.00177588	5718	601	218	0.362729	0.0381252	TF:M11450	TF	Factor: Elf-1; motif: NANSCGGAAGTR	20045	1746
query_1	TRUE	0.00179687	7196	386	284	0.735751	0.0394664	HPA:0320000	HPA	nasopharynx	11019	466
query_1	TRUE	0.00180037	452	571	28	0.0490368	0.0619469	GO:0016055	GO:BP	Wnt signaling pathway	21031	5147
query_1	TRUE	0.00181743	390	386	28	0.0725389	0.0717949	HPA:0060892	HPA	bronchus; goblet cells[≥Medium]	11019	81
query_1	TRUE	0.00181743	2681	386	124	0.321244	0.0462514	HPA:0100122	HPA	cerebral cortex; glial cells[≥Medium]	11019	187
query_1	TRUE	0.00181743	430	386	30	0.0777202	0.0697674	HPA:0060891	HPA	bronchus; goblet cells[≥Low]	11019	80
query_1	TRUE	0.00184358	1472	386	76	0.196891	0.0516304	HPA:0600223	HPA	tonsil; squamous epithelial cells[High]	11019	851
query_1	TRUE	0.00187782	577	571	33	0.0577933	0.0571924	GO:0006914	GO:BP	autophagy	21031	2592
query_1	TRUE	0.00187782	248	571	19	0.033275	0.0766129	GO:0060560	GO:BP	developmental growth involved in morphogenesis	21031	15215
query_1	TRUE	0.00187782	577	571	33	0.0577933	0.0571924	GO:0061919	GO:BP	process utilizing autophagic mechanism	21031	16215
query_1	TRUE	0.00187824	838	571	43	0.0753065	0.0513126	GO:0022603	GO:BP	regulation of anatomical structure morphogenesis	21031	6848
query_1	TRUE	0.00193241	6902	386	274	0.709845	0.0396986	HPA:0420051	HPA	salivary gland; glandular cells[≥Low]	11019	600
query_1	TRUE	0.00193241	6902	386	274	0.709845	0.0396986	HPA:0420000	HPA	salivary gland	11019	599
query_1	TRUE	0.00193357	123	601	14	0.0232945	0.113821	TF:M13133	TF	Factor: GABPBETA; motif: NGMTGATGCAAYN	20045	2944
query_1	TRUE	0.00194927	7214	601	265	0.440932	0.0367341	TF:M02066	TF	Factor: PEA3; motif: RCCGGAAGYN	20045	6596
query_1	TRUE	0.00195255	6723	386	268	0.694301	0.0398632	HPA:0170051	HPA	endometrium 2; glandular cells[≥Low]	11019	317
query_1	TRUE	0.00195307	130	571	13	0.0227671	0.1	GO:0045667	GO:BP	regulation of osteoblast differentiation	21031	11914
query_1	TRUE	0.00196013	2988	601	127	0.211314	0.0425033	TF:M11414	TF	Factor: GABP-alpha; motif: NACCGGAAGTN	20045	2934
query_1	TRUE	0.00198033	1560	582	72	0.123711	0.0461538	GO:0032559	GO:MF	adenyl ribonucleotide binding	20212	4457
query_1	TRUE	0.00206045	3341	601	139	0.231281	0.0416043	TF:M11415	TF	Factor: GABP-alpha; motif: NRCCGGAAGTN	20045	2936
query_1	TRUE	0.00206733	6999	386	277	0.717617	0.0395771	HPA:0130051	HPA	colon; glandular cells[≥Low]	11019	231
query_1	TRUE	0.00208465	7831	386	304	0.787565	0.0388201	HPA:0030000	HPA	appendix	11019	22
query_1	TRUE	0.00210541	636	556	46	0.0827338	0.072327	MIRNA:hsa-miR-21-5p	MIRNA	hsa-miR-21-5p	14819	413
query_1	TRUE	0.00210541	431	556	35	0.0629496	0.0812065	MIRNA:hsa-miR-6838-5p	MIRNA	hsa-miR-6838-5p	14819	2300
query_1	TRUE	0.00213397	15	385	6	0.0155844	0.4	REAC:R-HSA-9648895	REAC	Response of EIF2AK1 (HRI) to heme deficiency	10842	2020
query_1	TRUE	0.00216664	4230	386	181	0.468912	0.0427896	HPA:0250132	HPA	hippocampus; neuronal cells[≥Medium]	11019	386
query_1	TRUE	0.00220744	7899	386	306	0.792746	0.0387391	HPA:0150000	HPA	duodenum	11019	256
query_1	TRUE	0.0022306	10074	584	314	0.537671	0.0311693	GO:0005634	GO:CC	nucleus	22097	243
query_1	TRUE	0.00224241	897	556	59	0.106115	0.0657748	MIRNA:hsa-miR-519d-3p	MIRNA	hsa-miR-519d-3p	14819	1628
query_1	TRUE	0.00225541	8890	601	316	0.52579	0.0355456	TF:M11392	TF	Factor: Erg; motif: NACCGGAARYN	20045	2068
query_1	TRUE	0.00225875	9856	601	345	0.574043	0.0350041	TF:M13144	TF	Factor: ZNF138; motif: GCAGCRSCNSGSNCMGSGCS	20045	9646
query_1	TRUE	0.00227378	13994	601	464	0.772047	0.0331571	TF:M07039_1	TF	Factor: ETF; motif: CCCCGCCCCYN; match class: 1	20045	2205
query_1	TRUE	0.00228895	609	571	34	0.0595447	0.0558292	GO:0071396	GO:BP	cellular response to lipid	21031	17148
query_1	TRUE	0.00228895	231	571	18	0.0315236	0.0779221	GO:0001649	GO:BP	osteoblast differentiation	21031	372
query_1	TRUE	0.00229281	4850	386	203	0.525907	0.0418557	HPA:0380511	HPA	placenta; decidual cells[≥Low]	11019	521
query_1	TRUE	0.00229877	10772	601	372	0.618968	0.034534	TF:M03977	TF	Factor: ETS1; motif: ACCGGAARYN	20045	2206
query_1	TRUE	0.00230145	687	571	37	0.0647986	0.0538574	GO:0031329	GO:BP	regulation of cellular catabolic process	21031	7378
query_1	TRUE	0.00231124	6117	386	247	0.639896	0.0403793	HPA:0600441	HPA	tonsil; non-germinal center cells[≥Low]	11019	846
query_1	TRUE	0.00231563	3962	386	171	0.443005	0.04316	HPA:0460641	HPA	skin 1; Langerhans[≥Low]	11019	622
query_1	TRUE	0.00234209	6712	386	267	0.69171	0.0397795	HPA:0100131	HPA	cerebral cortex; neuronal cells[≥Low]	11019	189
query_1	TRUE	0.00235855	2531	571	100	0.175131	0.0395101	GO:0007399	GO:BP	nervous system development	21031	2932
query_1	TRUE	0.0023894	4702	601	184	0.306156	0.0391323	TF:M02074	TF	Factor: GABPalpha; motif: RCCGGAWRYN	20045	2922
query_1	TRUE	0.0023894	1341	601	67	0.111481	0.0499627	TF:M03987	TF	Factor: FEV; motif: ACCGGAAGTN	20045	2432
query_1	TRUE	0.00243044	5755	601	218	0.362729	0.0378801	TF:M09984_1	TF	Factor: MAZ; motif: GGGGGAGGGGGNGRGRRRGNRG; match class: 1	20045	5063
query_1	TRUE	0.00243044	4797	601	187	0.311148	0.0389827	TF:M09607	TF	Factor: SAP-1; motif: ACCGGAAGTNN	20045	1912
query_1	TRUE	0.00247852	298	571	21	0.0367776	0.0704698	GO:0048511	GO:BP	rhythmic process	21031	13221
query_1	TRUE	0.00248793	2819	571	109	0.190893	0.0386662	GO:0048468	GO:BP	cell development	21031	13194
query_1	TRUE	0.00248793	233	571	18	0.0315236	0.0772532	GO:0048588	GO:BP	developmental cell growth	21031	13284
query_1	TRUE	0.00249444	501	582	31	0.0532646	0.0618762	GO:0016755	GO:MF	aminoacyltransferase activity	20212	2953
query_1	TRUE	0.00250786	6332	386	254	0.658031	0.0401137	HPA:0241101	HPA	heart muscle; cardiomyocytes[≥Low]	11019	378
query_1	TRUE	0.00250786	6332	386	254	0.658031	0.0401137	HPA:0240000	HPA	heart muscle	11019	377
query_1	TRUE	0.00250786	7202	386	283	0.733161	0.0392946	HPA:0090000	HPA	cerebellum	11019	103
query_1	TRUE	0.00254399	4414	386	187	0.484456	0.0423652	HPA:0360052	HPA	parathyroid gland; glandular cells[≥Medium]	11019	508
query_1	TRUE	0.00254645	10180	601	354	0.589018	0.0347741	TF:M12597_1	TF	Factor: E2F1; motif: GSGCGGGAAN; match class: 1	20045	1475
query_1	TRUE	0.00254645	420	601	29	0.0482529	0.0690476	TF:M00074_1	TF	Factor: c-Ets-1(p54); motif: NNACMGGAWRTNN; match class: 1	20045	831
query_1	TRUE	0.00254645	10653	601	368	0.612313	0.0345443	TF:M00736	TF	Factor: E2F-1:DP-1; motif: TTTCSCGC	20045	1454
query_1	TRUE	0.00254645	2724	601	117	0.194676	0.0429515	TF:M02105	TF	Factor: NF-E4; motif: CHCCCTCKCCWG	20045	5758
query_1	TRUE	0.00261076	10725	601	370	0.615641	0.0344988	TF:M00740	TF	Factor: Rb:E2F-1:DP-1; motif: TTTSGCGC	20045	1452
query_1	TRUE	0.00266901	1919	582	84	0.14433	0.0437728	GO:0032555	GO:MF	purine ribonucleotide binding	20212	4453
query_1	TRUE	0.00268821	746	386	44	0.11399	0.0589812	HPA:0211091	HPA	fallopian tube; non-ciliated cells[≥Low]	11019	357
query_1	TRUE	0.00271337	1506	571	66	0.115587	0.0438247	GO:0043067	GO:BP	regulation of programmed cell death	21031	10863
query_1	TRUE	0.00274646	235	571	18	0.0315236	0.0765957	GO:0007160	GO:BP	cell-matrix adhesion	21031	2755
query_1	TRUE	0.00277924	2847	601	121	0.201331	0.0425009	TF:M11437	TF	Factor: SAP-1; motif: NRCCGGAWGYN	20045	1918
query_1	TRUE	0.00278625	1500	582	69	0.118557	0.046	GO:0005524	GO:MF	ATP binding	20212	1500
query_1	TRUE	0.00278625	484	582	30	0.0515464	0.0619835	GO:0019787	GO:MF	ubiquitin-like protein transferase activity	20212	3693
query_1	TRUE	0.00278625	9	582	4	0.00687285	0.444444	GO:0030620	GO:MF	U2 snRNA binding	20212	3977
query_1	TRUE	0.00281839	14133	601	467	0.777038	0.0330432	TF:M04106	TF	Factor: RUNX2; motif: NRACCGCAAACCGCAN	20045	7456
query_1	TRUE	0.00282915	347	571	23	0.0402802	0.0662824	GO:0009895	GO:BP	negative regulation of catabolic process	21031	3793
query_1	TRUE	0.00291655	3025	601	127	0.211314	0.0419835	TF:M00737_1	TF	Factor: E2F-1:DP-2; motif: TTTSSCGC; match class: 1	20045	1457
query_1	TRUE	0.00302348	12784	601	429	0.71381	0.0335576	TF:M00333_1	TF	Factor: ZF5; motif: NRNGNGCGCGCWN; match class: 1	20045	9377
query_1	TRUE	0.00302682	13566	601	451	0.750416	0.0332449	TF:M00803	TF	Factor: E2F; motif: GGCGSG	20045	1580
query_1	TRUE	0.00307008	672	571	36	0.0630473	0.0535714	GO:0044092	GO:BP	negative regulation of molecular function	21031	11277
query_1	TRUE	0.00308583	6415	601	238	0.396007	0.0371005	TF:M11452	TF	Factor: Elf-1; motif: NANGCGGAAGTR	20045	1750
query_1	TRUE	0.00308583	8347	601	298	0.49584	0.0357014	TF:M09904	TF	Factor: Elk-1; motif: RCCGGAAGTGN	20045	1878
query_1	TRUE	0.00308583	9803	601	342	0.569052	0.0348873	TF:M00427	TF	Factor: E2F; motif: TTTSGCGS	20045	1594
query_1	TRUE	0.00313617	18998	601	589	0.980033	0.0310033	TF:M01822_1	TF	Factor: CPBP; motif: SNCCCNN; match class: 1	20045	969
query_1	TRUE	0.00317309	1936	582	84	0.14433	0.0433884	GO:0032553	GO:MF	ribonucleotide binding	20212	4451
query_1	TRUE	0.00326052	2350	582	98	0.168385	0.0417021	GO:0016740	GO:MF	transferase activity	20212	2939
query_1	TRUE	0.00326052	1853	582	81	0.139175	0.0437129	GO:0035639	GO:MF	purine ribonucleoside triphosphate binding	20212	5351
query_1	TRUE	0.00326281	374	571	24	0.0420315	0.0641711	GO:0007178	GO:BP	transmembrane receptor protein serine/threonine kinase signaling pathway	21031	2771
query_1	TRUE	0.00327184	950	601	51	0.0848586	0.0536842	TF:M11422_1	TF	Factor: Erm; motif: NRCMGGAAGTN; match class: 1	20045	2089
query_1	TRUE	0.00330194	13081	601	437	0.727121	0.0334072	TF:M08441_1	TF	Factor: AP-2gamma:Elk-1; motif: NGCCKNRGGSGRCGGAAGTG; match class: 1	20045	8711
query_1	TRUE	0.00330284	6657	584	219	0.375	0.0328977	GO:0031974	GO:CC	membrane-enclosed lumen	22097	1221
query_1	TRUE	0.00330284	6657	584	219	0.375	0.0328977	GO:0070013	GO:CC	intracellular organelle lumen	22097	2399
query_1	TRUE	0.00330284	6657	584	219	0.375	0.0328977	GO:0043233	GO:CC	organelle lumen	22097	1885
query_1	TRUE	0.00330552	351	571	23	0.0402802	0.0655271	GO:0031589	GO:BP	cell-substrate adhesion	21031	7495
query_1	TRUE	0.00334908	4	584	3	0.00513699	0.75	GO:0090733	GO:CC	tenascin complex	22097	2887
query_1	TRUE	0.00334985	9382	601	329	0.547421	0.0350671	TF:M08911	TF	Factor: CTCF; motif: NCCRSTAGGGGGCGC	20045	1158
query_1	TRUE	0.00334985	10557	601	364	0.605657	0.0344795	TF:M04869_1	TF	Factor: Egr-1; motif: GCGCATGCG; match class: 1	20045	1641
query_1	TRUE	0.00336934	261	571	19	0.033275	0.0727969	GO:0000209	GO:BP	protein polyubiquitination	21031	60
query_1	TRUE	0.00337207	4899	601	189	0.314476	0.0385793	TF:M03970	TF	Factor: ELK1; motif: ACCGGAAGTN	20045	1874
query_1	TRUE	0.00337486	1431	571	63	0.110333	0.0440252	GO:0030182	GO:BP	neuron differentiation	21031	6936
query_1	TRUE	0.00339074	5628	386	229	0.593264	0.0406894	HPA:0351181	HPA	pancreas; pancreatic endocrine cells[≥Low]	11019	503
query_1	TRUE	0.00340703	3289	386	145	0.375648	0.0440863	HPA:0460662	HPA	skin 1; keratinocytes[≥Medium]	11019	659
query_1	TRUE	0.00341082	2410	601	105	0.174709	0.0435685	TF:M08760	TF	Factor: ETV7; motif: NNSCGGAAGTR	20045	2360
query_1	TRUE	0.00343493	1229	571	56	0.0980736	0.0455655	GO:0031399	GO:BP	regulation of protein modification process	21031	7414
query_1	TRUE	0.00345038	625	571	34	0.0595447	0.0544	GO:0048514	GO:BP	blood vessel morphogenesis	21031	13224
query_1	TRUE	0.00345038	1972	571	81	0.141856	0.0410751	GO:0051649	GO:BP	establishment of localization in cell	21031	14317
query_1	TRUE	0.00345433	3943	386	169	0.437824	0.0428608	HPA:0010011	HPA	adipose tissue; adipocytes[≥Low]	11019	3
query_1	TRUE	0.00345433	3943	386	169	0.437824	0.0428608	HPA:0010000	HPA	adipose tissue	11019	2
query_1	TRUE	0.00345433	6067	386	244	0.632124	0.0402176	HPA:0480052	HPA	small intestine; glandular cells[≥Medium]	11019	739
query_1	TRUE	0.00346209	2632	386	120	0.310881	0.0455927	HPA:0460642	HPA	skin 1; Langerhans[≥Medium]	11019	623
query_1	TRUE	0.00346209	3106	386	138	0.357513	0.0444301	HPA:0570741	HPA	testis; cells in seminiferous ducts[≥Low]	11019	807
query_1	TRUE	0.00346209	7973	386	307	0.795337	0.038505	HPA:0400000	HPA	rectum	11019	543
query_1	TRUE	0.00346209	5692	386	231	0.598446	0.0405833	HPA:0630051	HPA	cervix; glandular cells[≥Low]	11019	202
query_1	TRUE	0.00346209	5693	386	231	0.598446	0.0405761	HPA:0470681	HPA	skin 2; epidermal cells[≥Low]	11019	698
query_1	TRUE	0.00347007	7664	386	297	0.76943	0.0387526	HPA:0220051	HPA	gallbladder; glandular cells[≥Low]	11019	361
query_1	TRUE	0.00347007	7664	386	297	0.76943	0.0387526	HPA:0220000	HPA	gallbladder	11019	360
query_1	TRUE	0.00347851	2844	386	128	0.331606	0.045007	HPA:0460652	HPA	skin 1; fibroblasts[≥Medium]	11019	650
query_1	TRUE	0.00348387	116	556	15	0.0269784	0.12931	MIRNA:hsa-miR-1185-1-3p	MIRNA	hsa-miR-1185-1-3p	14819	64
query_1	TRUE	0.00358349	8927	601	315	0.524126	0.0352862	TF:M04953	TF	Factor: Sp1; motif: GGNDGGRGGCGGGG	20045	7942
query_1	TRUE	0.00359852	6106	386	245	0.634715	0.0401245	HPA:0150052	HPA	duodenum; glandular cells[≥Medium]	11019	273
query_1	TRUE	0.0036559	6284	386	251	0.650259	0.0399427	HPA:0550052	HPA	stomach 2; glandular cells[≥Medium]	11019	788
query_1	TRUE	0.00369974	288	556	26	0.0467626	0.0902778	MIRNA:hsa-miR-5692a	MIRNA	hsa-miR-5692a	14819	1820
query_1	TRUE	0.00369974	1211	556	73	0.131295	0.0602808	MIRNA:hsa-miR-93-5p	MIRNA	hsa-miR-93-5p	14819	2588
query_1	TRUE	0.00372001	90	385	13	0.0337662	0.144444	REAC:R-HSA-170834	REAC	Signaling by TGF-beta Receptor Complex	10842	2238
query_1	TRUE	0.00377187	242	571	18	0.0315236	0.0743802	GO:1903320	GO:BP	regulation of protein modification by small protein conjugation or removal	21031	23493
query_1	TRUE	0.00377187	355	571	23	0.0402802	0.0647887	GO:0045936	GO:BP	negative regulation of phosphate metabolic process	21031	12128
query_1	TRUE	0.00377721	119	385	15	0.038961	0.12605	REAC:R-HSA-9006936	REAC	Signaling by TGFB family members	10842	2240
query_1	TRUE	0.00384396	28	582	6	0.0103093	0.214286	GO:0046966	GO:MF	nuclear thyroid hormone receptor binding	20212	6259
query_1	TRUE	0.00384396	2304	582	96	0.164948	0.0416667	GO:0097367	GO:MF	carbohydrate derivative binding	20212	9101
query_1	TRUE	0.00390016	356	571	23	0.0402802	0.0646067	GO:0010563	GO:BP	negative regulation of phosphorus metabolic process	21031	4265
query_1	TRUE	0.00390016	816	571	41	0.0718039	0.0502451	GO:0006325	GO:BP	chromatin organization	21031	2145
query_1	TRUE	0.00397265	5521	584	186	0.318493	0.0336895	GO:0031981	GO:CC	nuclear lumen	22097	1227
query_1	TRUE	0.00398238	7036	386	276	0.715026	0.0392268	HPA:0470000	HPA	skin 2	11019	676
query_1	TRUE	0.00401633	288	571	20	0.0350263	0.0694444	GO:0045765	GO:BP	regulation of angiogenesis	21031	11997
query_1	TRUE	0.00401633	357	571	23	0.0402802	0.0644258	GO:0010506	GO:BP	regulation of autophagy	21031	4228
query_1	TRUE	0.00401633	429	571	26	0.0455342	0.0606061	GO:0016032	GO:BP	viral process	21031	5131
query_1	TRUE	0.00405485	5491	582	198	0.340206	0.036059	GO:0003676	GO:MF	nucleic acid binding	20212	323
query_1	TRUE	0.00406316	8512	601	302	0.502496	0.0354793	TF:M08913	TF	Factor: FLI-1; motif: NAYTTCCGGT	20045	2492
query_1	TRUE	0.00413882	123	571	12	0.0210158	0.097561	GO:0038061	GO:BP	non-canonical NF-kappaB signal transduction	21031	10019
query_1	TRUE	0.00417391	1683	571	71	0.124343	0.0421866	GO:0042127	GO:BP	regulation of cell population proliferation	21031	10326
query_1	TRUE	0.00418894	1038	601	54	0.0898502	0.0520231	TF:M03979	TF	Factor: ETV1; motif: ACCGGAAGTN	20045	2234
query_1	TRUE	0.00420658	8485	601	301	0.500832	0.0354744	TF:M09905	TF	Factor: SAP-1; motif: NNCCGGAAGTGN	20045	1914
query_1	TRUE	0.00420658	7026	601	256	0.425957	0.0364361	TF:M01219	TF	Factor: SP1:SP3; motif: CCSCCCCCYCC	20045	7932
query_1	TRUE	0.00421504	1325	601	65	0.108153	0.0490566	TF:M11406	TF	Factor: Pet-1; motif: NACCGGAAGTN	20045	2434
query_1	TRUE	0.00430471	2004	386	95	0.246114	0.0474052	HPA:0250122	HPA	hippocampus; glial cells[≥Medium]	11019	383
query_1	TRUE	0.0043976	13758	601	455	0.757072	0.0330717	TF:M11883	TF	Factor: pax-6; motif: NYACGCNTSRNYGCNYN	20045	6506
query_1	TRUE	0.00441244	1093	601	56	0.093178	0.0512351	TF:M11457	TF	Factor: nerf; motif: NANGCGGAAGTR	20045	1768
query_1	TRUE	0.00442602	1776	584	73	0.125	0.0411036	GO:1902494	GO:CC	catalytic complex	22097	3635
query_1	TRUE	0.00450658	5893	386	237	0.61399	0.0402172	HPA:0530000	HPA	spleen	11019	775
query_1	TRUE	0.00451099	1130	571	52	0.0910683	0.0460177	GO:0072359	GO:BP	circulatory system development	21031	17886
query_1	TRUE	0.00452599	291	571	20	0.0350263	0.0687285	GO:1903532	GO:BP	positive regulation of secretion by cell	21031	23671
query_1	TRUE	0.00455182	89	571	10	0.0175131	0.11236	GO:1903321	GO:BP	negative regulation of protein modification by small protein conjugation or removal	21031	23494
query_1	TRUE	0.00457478	2368	386	109	0.282383	0.0460304	HPA:0570742	HPA	testis; cells in seminiferous ducts[≥Medium]	11019	808
query_1	TRUE	0.00458921	247	571	18	0.0315236	0.0728745	GO:1901873	GO:BP	regulation of post-translational protein modification	21031	22351
query_1	TRUE	0.00458921	1189	571	54	0.0945709	0.0454163	GO:0010628	GO:BP	positive regulation of gene expression	21031	4324
query_1	TRUE	0.00461545	10463	601	360	0.599002	0.034407	TF:M09896	TF	Factor: E2F-7; motif: GRGGCGGGAANNN	20045	1560
query_1	TRUE	0.00461545	8498	601	301	0.500832	0.0354201	TF:M03988	TF	Factor: FLI1; motif: ACCGGAARTN	20045	2486
query_1	TRUE	0.00468496	664	571	35	0.061296	0.0527108	GO:0006338	GO:BP	chromatin remodeling	21031	2149
query_1	TRUE	0.0047392	1424	571	62	0.108581	0.0435393	GO:0015031	GO:BP	protein transport	21031	4854
query_1	TRUE	0.00475176	1935	386	92	0.238342	0.0475452	HPA:0380523	HPA	placenta; trophoblastic cells[High]	11019	538
query_1	TRUE	0.00481116	293	571	20	0.0350263	0.0682594	GO:1901342	GO:BP	regulation of vasculature development	21031	21910
query_1	TRUE	0.00481116	316	571	21	0.0367776	0.0664557	GO:0051047	GO:BP	positive regulation of secretion	21031	13896
query_1	TRUE	0.00486264	2014	601	90	0.14975	0.0446872	TF:M01167	TF	Factor: SAP-1a; motif: NACCGGAAGTV	20045	7540
query_1	TRUE	0.00487914	4927	386	203	0.525907	0.0412015	HPA:0100121	HPA	cerebral cortex; glial cells[≥Low]	11019	186
query_1	TRUE	0.00487914	7788	386	300	0.777202	0.0385208	HPA:0600000	HPA	tonsil	11019	842
query_1	TRUE	0.00490668	1684	601	78	0.129784	0.0463183	TF:M08199	TF	Factor: ATF-4:TEF; motif: GGMTGATGCAATM	20045	320
query_1	TRUE	0.00490668	1099	601	56	0.093178	0.0509554	TF:M11454	TF	Factor: ELFR; motif: NANGMGGAAGTN	20045	1808
query_1	TRUE	0.00491909	81	556	12	0.0215827	0.148148	MIRNA:hsa-miR-541-5p	MIRNA	hsa-miR-541-5p	14819	1663
query_1	TRUE	0.00498151	4036	386	171	0.443005	0.0423687	HPA:0630052	HPA	cervix; glandular cells[≥Medium]	11019	203
query_1	TRUE	0.00511363	721	571	37	0.0647986	0.0513176	GO:0001568	GO:BP	blood vessel development	21031	358
query_1	TRUE	0.00515417	250	571	18	0.0315236	0.072	GO:0060828	GO:BP	regulation of canonical Wnt signaling pathway	21031	15452
query_1	TRUE	0.00515417	538	571	30	0.0525394	0.0557621	GO:0001525	GO:BP	angiogenesis	21031	335
query_1	TRUE	0.00515527	9036	386	339	0.878238	0.0375166	HPA:0570000	HPA	testis	11019	803
query_1	TRUE	0.00518963	457	556	35	0.0629496	0.0765864	MIRNA:hsa-miR-26a-5p	MIRNA	hsa-miR-26a-5p	14819	482
query_1	TRUE	0.00518963	95	556	13	0.0233813	0.136842	MIRNA:hsa-miR-548m	MIRNA	hsa-miR-548m	14819	1735
query_1	TRUE	0.00525963	5333	386	217	0.562176	0.04069	HPA:0530711	HPA	spleen; cells in red pulp[≥Low]	11019	776
query_1	TRUE	0.0052712	706	582	38	0.0652921	0.0538244	GO:0019901	GO:MF	protein kinase binding	20212	3730
query_1	TRUE	0.00533089	7246	386	282	0.73057	0.038918	HPA:0460000	HPA	skin 1	11019	621
query_1	TRUE	0.00541184	1661	582	73	0.12543	0.0439494	GO:0030554	GO:MF	adenyl nucleotide binding	20212	3946
query_1	TRUE	0.00544467	4064	601	160	0.266223	0.0393701	TF:M07312	TF	Factor: ATF-2; motif: NNTGACGTCAN	20045	298
query_1	TRUE	0.00545244	5109	386	209	0.541451	0.0409082	HPA:0050052	HPA	breast; glandular cells[≥Medium]	11019	59
query_1	TRUE	0.00548979	5979	601	222	0.369384	0.03713	TF:M02073	TF	Factor: Fli-1; motif: ACCGGAAGYN	20045	2484
query_1	TRUE	0.00548979	1235	601	61	0.101498	0.0493927	TF:M03972	TF	Factor: ELK3; motif: ACCGGAAGTN	20045	1892
query_1	TRUE	0.00550903	1463	571	63	0.110333	0.0430622	GO:0042981	GO:BP	regulation of apoptotic process	21031	10815
query_1	TRUE	0.00552011	139	582	13	0.0223368	0.0935252	GO:0016922	GO:MF	nuclear receptor binding	20212	3082
query_1	TRUE	0.00554443	9547	601	332	0.552413	0.0347753	TF:M12591_1	TF	Factor: CREB1; motif: NNNNSSGGCGCSSNNNNRTGACGTCAC; match class: 1	20045	1005
query_1	TRUE	0.00558009	2571	571	99	0.17338	0.0385064	GO:0006796	GO:BP	phosphate-containing compound metabolic process	21031	2510
query_1	TRUE	0.0055987	56	281	10	0.0355872	0.178571	WP:WP4754	WP	IL 18 signaling pathway	8286	512
query_1	TRUE	0.0055987	430	281	32	0.113879	0.0744186	WP:WP3888	WP	VEGFA VEGFR2 signaling	8286	286
query_1	TRUE	0.00560749	6830	386	268	0.694301	0.0392387	HPA:0250000	HPA	hippocampus	11019	381
query_1	TRUE	0.00561541	281	556	25	0.044964	0.088968	MIRNA:hsa-miR-374a-5p	MIRNA	hsa-miR-374a-5p	14819	837
query_1	TRUE	0.00564086	2731	571	104	0.182137	0.0380813	GO:0008104	GO:BP	protein localization	21031	3157
query_1	TRUE	0.00564517	92	571	10	0.0175131	0.108696	GO:0007589	GO:BP	body fluid secretion	21031	3084
query_1	TRUE	0.00568377	12693	601	424	0.705491	0.0334042	TF:M04107	TF	Factor: RUNX2; motif: WRACCGCANWAACCGCAN	20045	7458
query_1	TRUE	0.00572269	2781	386	124	0.321244	0.0445883	HPA:0050011	HPA	breast; adipocytes[≥Low]	11019	55
query_1	TRUE	0.00572269	1158	386	60	0.15544	0.0518135	HPA:0060851	HPA	bronchus; ciliated cells (cell body)[≥Low]	11019	68
query_1	TRUE	0.00572269	5058	386	207	0.536269	0.0409253	HPA:0190222	HPA	esophagus; squamous epithelial cells[≥Medium]	11019	326
query_1	TRUE	0.00581461	12696	601	424	0.705491	0.0333963	TF:M12351	TF	Factor: TIEG1; motif: NCCCNSNCCCCGCCCCC	20045	8908
query_1	TRUE	0.00582389	2915	601	121	0.201331	0.0415094	TF:M01258	TF	Factor: GABP; motif: CACTTCCGGNNN	20045	2950
query_1	TRUE	0.00582389	16725	601	534	0.888519	0.0319283	TF:M08441	TF	Factor: AP-2gamma:Elk-1; motif: NGCCKNRGGSGRCGGAAGTG	20045	8710
query_1	TRUE	0.00588292	317	556	27	0.0485612	0.0851735	MIRNA:hsa-miR-548ah-5p	MIRNA	hsa-miR-548ah-5p	14819	1682
query_1	TRUE	0.0058866	6432	601	236	0.392679	0.0366915	TF:M01820	TF	Factor: CREM; motif: TGACGTCASYN	20045	1110
query_1	TRUE	0.00593192	2287	386	105	0.272021	0.0459117	HPA:0020053	HPA	adrenal gland; glandular cells[High]	11019	18
query_1	TRUE	0.00598568	318	556	27	0.0485612	0.0849057	MIRNA:hsa-miR-3609	MIRNA	hsa-miR-3609	14819	722
query_1	TRUE	0.0059992	2418	386	110	0.284974	0.0454921	HPA:0130053	HPA	colon; glandular cells[High]	11019	233
query_1	TRUE	0.00604332	6751	386	265	0.686528	0.0392534	HPA:0030051	HPA	appendix; glandular cells[≥Low]	11019	38
query_1	TRUE	0.00604332	5898	386	236	0.611399	0.0400136	HPA:0360000	HPA	parathyroid gland	11019	506
query_1	TRUE	0.00604332	5898	386	236	0.611399	0.0400136	HPA:0360051	HPA	parathyroid gland; glandular cells[≥Low]	11019	507
query_1	TRUE	0.00605411	170	556	18	0.0323741	0.105882	MIRNA:hsa-miR-4668-3p	MIRNA	hsa-miR-4668-3p	14819	1253
query_1	TRUE	0.00606874	76	571	9	0.0157618	0.118421	GO:0031397	GO:BP	negative regulation of protein ubiquitination	21031	7412
query_1	TRUE	0.00611821	93	571	10	0.0175131	0.107527	GO:1901874	GO:BP	negative regulation of post-translational protein modification	21031	22352
query_1	TRUE	0.00612292	19708	571	554	0.970228	0.0281104	GO:0009987	GO:BP	cellular process	21031	3849
query_1	TRUE	0.006129	1881	386	89	0.23057	0.0473153	HPA:0590053	HPA	thyroid gland; glandular cells[High]	11019	841
query_1	TRUE	0.0062529	6964	386	272	0.704663	0.039058	HPA:0080000	HPA	caudate	11019	90
query_1	TRUE	0.00636418	10981	601	374	0.622296	0.0340588	TF:M07395	TF	Factor: Sp1; motif: NGGGGCGGGGN	20045	7960
query_1	TRUE	0.00637696	420	571	25	0.0437828	0.0595238	GO:0060537	GO:BP	muscle tissue development	21031	15197
query_1	TRUE	0.00637696	2742	571	104	0.182137	0.0379285	GO:0070727	GO:BP	cellular macromolecule localization	21031	16772
query_1	TRUE	0.00639637	2021	582	85	0.146048	0.0420584	GO:0017076	GO:MF	purine nucleotide binding	20212	3134
query_1	TRUE	0.00644749	13807	601	455	0.757072	0.0329543	TF:M11530_1	TF	Factor: E2F-2; motif: NWTTTGGCGCCAWWNN; match class: 1	20045	1501
query_1	TRUE	0.0065083	13916	601	458	0.762063	0.0329118	TF:M09892	TF	Factor: E2F-1; motif: NNNNGGCGGGAARN	20045	1470
query_1	TRUE	0.00655952	77	571	9	0.0157618	0.116883	GO:0030968	GO:BP	endoplasmic reticulum unfolded protein response	21031	7220
query_1	TRUE	0.00657968	3547	601	142	0.236273	0.0400338	TF:M02068	TF	Factor: etv3; motif: ACCGGAAGYN	20045	2298
query_1	TRUE	0.00657968	7763	601	277	0.460899	0.0356821	TF:M02063	TF	Factor: c-ets-1; motif: ACCGGAWGTN	20045	834
query_1	TRUE	0.00657968	6256	601	230	0.382696	0.0367647	TF:M08341	TF	Factor: HOXB2:Elk-1; motif: TAATKRCCGGAAGTN	20045	3886
query_1	TRUE	0.00657968	1460	601	69	0.114809	0.0472603	TF:M07314	TF	Factor: Blimp-1; motif: RGRAAGNGAAAG	20045	578
query_1	TRUE	0.00660359	3938	601	155	0.257903	0.0393601	TF:M08423	TF	Factor: TEF-3:ER81; motif: ACCGGAAATRCC	20045	8584
query_1	TRUE	0.00660359	5068	601	192	0.319468	0.0378848	TF:M11396_1	TF	Factor: Erg; motif: NACCGGAARTN; match class: 1	20045	2077
query_1	TRUE	0.00661904	713	601	40	0.0665557	0.056101	TF:M11449_1	TF	Factor: Elf-1; motif: NANCCGGAAGTN; match class: 1	20045	1745
query_1	TRUE	0.00674046	1736	601	79	0.131448	0.0455069	TF:M11452_1	TF	Factor: Elf-1; motif: NANGCGGAAGTR; match class: 1	20045	1751
query_1	TRUE	0.00676771	15420	601	499	0.830283	0.0323606	TF:M08568_1	TF	Factor: ER71:E2A; motif: CASSTGNACCGGAWRYN; match class: 1	20045	2289
query_1	TRUE	0.00676771	10184	601	350	0.582363	0.0343676	TF:M11400	TF	Factor: Fli-1; motif: NACCGGAARTN	20045	2502
query_1	TRUE	0.00676771	2383	601	102	0.169717	0.0428032	TF:M11448_1	TF	Factor: Elf-1; motif: NANGCGGAAGTN; match class: 1	20045	1743
query_1	TRUE	0.00677505	4064	601	159	0.264559	0.039124	TF:M10112_1	TF	Factor: Miz-1; motif: NNRGGWGGGGGAGGGGMRR; match class: 1	20045	5275
query_1	TRUE	0.00677557	4124	386	173	0.448187	0.0419496	HPA:0080132	HPA	caudate; neuronal cells[≥Medium]	11019	95
query_1	TRUE	0.00684311	14980	601	487	0.810316	0.03251	TF:M11530	TF	Factor: E2F-2; motif: NWTTTGGCGCCAWWNN	20045	1500
query_1	TRUE	0.00689416	5450	601	204	0.339434	0.0374312	TF:M02056	TF	Factor: ELF4; motif: NCCGGAARTN	20045	1802
query_1	TRUE	0.00691036	5858	601	217	0.361065	0.0370434	TF:M13119	TF	Factor: ZBTB11; motif: RCTTCCGGNNSNNNN	20045	9222
query_1	TRUE	0.00699553	16635	601	531	0.883527	0.0319206	TF:M09636	TF	Factor: MAZ; motif: GGGMGGGGSSGGGGGGGGGGGG	20045	5060
query_1	TRUE	0.00701741	5826	386	233	0.603627	0.0399931	HPA:0270362	HPA	kidney; cells in tubules[≥Medium]	11019	415
query_1	TRUE	0.00711387	113	571	11	0.0192644	0.0973451	GO:0000045	GO:BP	autophagosome assembly	21031	18
query_1	TRUE	0.00711736	8762	601	307	0.510815	0.0350377	TF:M10112	TF	Factor: Miz-1; motif: NNRGGWGGGGGAGGGGMRR	20045	5274
query_1	TRUE	0.00711736	5831	601	216	0.359401	0.0370434	TF:M11419	TF	Factor: ER81; motif: NNCCGGAWGYN	20045	1994
query_1	TRUE	0.00716033	327	571	21	0.0367776	0.0642202	GO:0030111	GO:BP	regulation of Wnt signaling pathway	21031	6918
query_1	TRUE	0.00720465	62	571	8	0.0140105	0.129032	GO:1904036	GO:BP	negative regulation of epithelial cell apoptotic process	21031	24089
query_1	TRUE	0.00721095	3965	386	167	0.432642	0.0421185	HPA:0291161	HPA	liver; cholangiocytes[≥Low]	11019	437
query_1	TRUE	0.00721095	864	386	47	0.121762	0.0543981	HPA:0060852	HPA	bronchus; ciliated cells (cell body)[≥Medium]	11019	69
query_1	TRUE	0.00721654	236	571	17	0.0297723	0.0720339	GO:2001234	GO:BP	negative regulation of apoptotic signaling pathway	21031	27109
query_1	TRUE	0.00724824	193	571	15	0.0262697	0.0777202	GO:0045861	GO:BP	negative regulation of proteolysis	21031	12071
query_1	TRUE	0.00728102	2334	601	100	0.166389	0.0428449	TF:M12497	TF	Factor: SPI1; motif: NNNAAAGAGGAAGTGANNNN	20045	8066
query_1	TRUE	0.00728322	11695	601	394	0.655574	0.0336896	TF:M13149	TF	Factor: ZNF219; motif: SNNCAGCACCNNGGNCAGCGSC	20045	9804
query_1	TRUE	0.00733542	6652	386	261	0.676166	0.0392363	HPA:0600221	HPA	tonsil; squamous epithelial cells[≥Low]	11019	849
query_1	TRUE	0.00742155	2596	571	99	0.17338	0.0381356	GO:0006793	GO:BP	phosphorus metabolic process	21031	2507
query_1	TRUE	0.00742891	34	571	6	0.0105079	0.176471	GO:0031128	GO:BP	developmental induction	21031	7297
query_1	TRUE	0.0075181	189	556	19	0.0341727	0.100529	MIRNA:hsa-miR-4465	MIRNA	hsa-miR-4465	14819	1087
query_1	TRUE	0.00753404	96	571	10	0.0175131	0.104167	GO:0007044	GO:BP	cell-substrate junction assembly	21031	2679
query_1	TRUE	0.00753717	7724	601	275	0.457571	0.0356033	TF:M08878	TF	Factor: EGR; motif: CGCCCCCGCNN	20045	1702
query_1	TRUE	0.00753717	12531	601	418	0.695507	0.0333573	TF:M04515_1	TF	Factor: E2F-1; motif: WWTGGCGCCAAA; match class: 1	20045	1465
query_1	TRUE	0.00755409	77	584	9	0.015411	0.116883	GO:0017053	GO:CC	transcription repressor complex	22097	779
query_1	TRUE	0.00755672	10744	601	366	0.608985	0.0340655	TF:M08205_1	TF	Factor: E2F-1:Elk-1; motif: SGCGCSNNAMCGGAAGT; match class: 1	20045	1459
query_1	TRUE	0.00781822	63	571	8	0.0140105	0.126984	GO:0006611	GO:BP	protein export from nucleus	21031	2353
query_1	TRUE	0.00781822	378	571	23	0.0402802	0.0608466	GO:0006417	GO:BP	regulation of translation	21031	2198
query_1	TRUE	0.00782231	5374	601	201	0.334443	0.0374023	TF:M03990	TF	Factor: GABPA; motif: ACCGGAAGTN	20045	2924
query_1	TRUE	0.00782231	16304	601	522	0.868552	0.0320167	TF:M11018_1	TF	Factor: IRX-1; motif: NACRYNNNNNNNNRYGNN; match class: 1	20045	4443
query_1	TRUE	0.00784249	4268	601	165	0.274542	0.0386598	TF:M03958_1	TF	Factor: E2F2; motif: AAAAATGGCGCCAAAAWG; match class: 1	20045	1491
query_1	TRUE	0.00784249	18431	601	575	0.956739	0.0311974	TF:M04934	TF	Factor: TR4; motif: ACCCCGS	20045	6030
query_1	TRUE	0.00784249	824	601	44	0.0732113	0.0533981	TF:M10144_1	TF	Factor: ZNF341; motif: GRGGRRNRGNRGNRGGAASAGC; match class: 1	20045	10211
query_1	TRUE	0.00784249	13454	601	444	0.738769	0.0330013	TF:M11533	TF	Factor: E2F-1; motif: NTTTTGGCGCCAWWWN	20045	1472
query_1	TRUE	0.00784249	7249	601	260	0.432612	0.035867	TF:M00695_1	TF	Factor: ETF; motif: GVGGMGG; match class: 1	20045	2203
query_1	TRUE	0.00784249	11746	601	395	0.657238	0.0336285	TF:M11882_1	TF	Factor: pax-6; motif: NYACGCNYSANYGMNCN; match class: 1	20045	6505
query_1	TRUE	0.00784249	13705	601	451	0.750416	0.0329077	TF:M04515	TF	Factor: E2F-1; motif: WWTGGCGCCAAA	20045	1464
query_1	TRUE	0.00784249	3782	601	149	0.24792	0.0393971	TF:M01752_1	TF	Factor: ERG; motif: ACCGGAART; match class: 1	20045	2053
query_1	TRUE	0.00784249	2202	601	95	0.15807	0.0431426	TF:M12498	TF	Factor: SPIB; motif: NNTCACTTCCTCTTTN	20045	8086
query_1	TRUE	0.00784249	4300	601	166	0.276206	0.0386047	TF:M11400_1	TF	Factor: Fli-1; motif: NACCGGAARTN; match class: 1	20045	2503
query_1	TRUE	0.00786537	2389	584	91	0.155822	0.0380913	GO:0042995	GO:CC	cell projection	22097	1845
query_1	TRUE	0.00786537	2230	584	86	0.14726	0.038565	GO:0030054	GO:CC	cell junction	22097	868
query_1	TRUE	0.00789861	1133	601	56	0.093178	0.0494263	TF:M03970_1	TF	Factor: ELK1; motif: ACCGGAAGTN; match class: 1	20045	1875
query_1	TRUE	0.00795044	14971	601	486	0.808652	0.0324628	TF:M07206	TF	Factor: E2F-1; motif: NGGGCGGGARV	20045	1468
query_1	TRUE	0.00795485	5579	386	224	0.580311	0.0401506	HPA:0090161	HPA	cerebellum; Purkinje cells[≥Low]	11019	116
query_1	TRUE	0.00795973	5666	386	227	0.588083	0.0400635	HPA:0050091	HPA	breast; myoepithelial cells[≥Low]	11019	61
query_1	TRUE	0.00797771	8032	601	284	0.472546	0.0353586	TF:M00940	TF	Factor: E2F-1; motif: NTTTCGCGCS	20045	1488
query_1	TRUE	0.00799485	5321	601	199	0.331115	0.037399	TF:M11316	TF	Factor: C/EBPbeta; motif: NRTTGCGYAAYN	20045	756
query_1	TRUE	0.00800245	2006	571	80	0.140105	0.0398804	GO:0008283	GO:BP	cell population proliferation	21031	3185
query_1	TRUE	0.00804884	979	601	50	0.0831947	0.0510725	TF:M03974	TF	Factor: ERF; motif: ACCGGAAGTR	20045	2050
query_1	TRUE	0.00804884	7418	601	265	0.440932	0.0357239	TF:M08874	TF	Factor: E2F1; motif: NNNNNGCGSSAAAN	20045	1484
query_1	TRUE	0.00807773	15788	601	508	0.845258	0.0321763	TF:M04934_1	TF	Factor: TR4; motif: ACCCCGS; match class: 1	20045	6031
query_1	TRUE	0.00812237	200	281	19	0.0676157	0.095	WP:WP3594	WP	Circadian rhythm genes	8286	225
query_1	TRUE	0.00818228	965	571	45	0.0788091	0.0466321	GO:0030097	GO:BP	hemopoiesis	21031	6912
query_1	TRUE	0.00823767	131	556	15	0.0269784	0.114504	MIRNA:hsa-miR-130a-5p	MIRNA	hsa-miR-130a-5p	14819	222
query_1	TRUE	0.00823767	131	556	15	0.0269784	0.114504	MIRNA:hsa-miR-23c	MIRNA	hsa-miR-23c	14819	468
query_1	TRUE	0.00823767	130	556	15	0.0269784	0.115385	MIRNA:hsa-miR-6858-5p	MIRNA	hsa-miR-6858-5p	14819	2338
query_1	TRUE	0.00823767	1063	556	64	0.115108	0.060207	MIRNA:hsa-miR-20a-5p	MIRNA	hsa-miR-20a-5p	14819	409
query_1	TRUE	0.00823767	1085	556	65	0.116906	0.0599078	MIRNA:hsa-miR-106b-5p	MIRNA	hsa-miR-106b-5p	14819	49
query_1	TRUE	0.00825748	2437	601	103	0.171381	0.0422651	TF:M09608_1	TF	Factor: Erg; motif: NNACCGGAARTSN; match class: 1	20045	2061
query_1	TRUE	0.00832215	6049	601	222	0.369384	0.0367003	TF:M09887	TF	Factor: CREB1; motif: NRRTGACGTMA	20045	984
query_1	TRUE	0.00835527	4339	386	180	0.466321	0.0414842	HPA:0530721	HPA	spleen; cells in white pulp[≥Low]	11019	779
query_1	TRUE	0.00845199	995	571	46	0.0805604	0.0462312	GO:0060341	GO:BP	regulation of cellular localization	21031	15019
query_1	TRUE	0.00851331	4251	601	164	0.272879	0.0385792	TF:M07261_1	TF	Factor: LKLF; motif: GGGGTGGKSN; match class: 1	20045	4839
query_1	TRUE	0.00851331	421	601	27	0.0449251	0.064133	TF:M11384_1	TF	Factor: ESE-1; motif: ACCCGGAAGTRNNNNNNNWWWWW; match class: 1	20045	1797
query_1	TRUE	0.00852585	7751	601	275	0.457571	0.0354793	TF:M03967	TF	Factor: ELF3; motif: WACCCGGAAGTAN	20045	1784
query_1	TRUE	0.00854648	309	571	20	0.0350263	0.0647249	GO:0007249	GO:BP	canonical NF-kappaB signal transduction	21031	2816
query_1	TRUE	0.00858087	263	571	18	0.0315236	0.0684411	GO:0090092	GO:BP	regulation of transmembrane receptor protein serine/threonine kinase signaling pathway	21031	18539
query_1	TRUE	0.00879008	719	571	36	0.0630473	0.0500695	GO:0051129	GO:BP	negative regulation of cellular component organization	21031	13954
query_1	TRUE	0.00881782	6724	601	243	0.404326	0.0361392	TF:M10108	TF	Factor: WT1; motif: RGGNGGGGGAGGRGGNGGRG	20045	9114
query_1	TRUE	0.00883144	13904	601	456	0.758735	0.0327963	TF:M09918	TF	Factor: Pet-1; motif: GCNGGAAGYG	20045	6630
query_1	TRUE	0.00887907	334	571	21	0.0367776	0.0628743	GO:0051169	GO:BP	nuclear transport	21031	13993
query_1	TRUE	0.00887907	334	571	21	0.0367776	0.0628743	GO:0006913	GO:BP	nucleocytoplasmic transport	21031	2591
query_1	TRUE	0.00892923	356	601	24	0.0399334	0.0674157	TF:M12535_1	TF	Factor: ZNF263; motif: NNGGGGAGGANN; match class: 1	20045	9965
query_1	TRUE	0.00895045	8149	601	287	0.477537	0.035219	TF:M07415	TF	Factor: Elf-1; motif: AWCCCGGAAGTN	20045	1730
query_1	TRUE	0.00903902	4534	601	173	0.287854	0.0381562	TF:M00025_1	TF	Factor: Elk-1; motif: NNNNCCGGAARTNN; match class: 1	20045	1867
query_1	TRUE	0.00903981	12708	601	422	0.702163	0.0332074	TF:M11531_1	TF	Factor: E2F-2; motif: GCGCGCGCGYW; match class: 1	20045	1503
query_1	TRUE	0.00910135	578	386	34	0.0880829	0.0588235	HPA:0211092	HPA	fallopian tube; non-ciliated cells[≥Medium]	11019	358
query_1	TRUE	0.00914154	2038	386	94	0.243523	0.0461237	HPA:0610833	HPA	urinary bladder; urothelial cells[High]	11019	855
query_1	TRUE	0.00918233	469	386	29	0.0751295	0.0618337	HPA:0060842	HPA	bronchus; basal cells[≥Medium]	11019	66
query_1	TRUE	0.0092021	535	571	29	0.0507881	0.0542056	GO:0071407	GO:BP	cellular response to organic cyclic compound	21031	17159
query_1	TRUE	0.00920342	288	571	19	0.033275	0.0659722	GO:0042326	GO:BP	negative regulation of phosphorylation	21031	10440
query_1	TRUE	0.00921426	3989	386	167	0.432642	0.0418651	HPA:0310442	HPA	lymph node; non-germinal center cells[≥Medium]	11019	464
query_1	TRUE	0.00926082	10750	601	365	0.607321	0.0339535	TF:M00932	TF	Factor: Sp1; motif: NNGGGGCGGGGNN	20045	7964
query_1	TRUE	0.00928139	65	571	8	0.0140105	0.123077	GO:0051145	GO:BP	smooth muscle cell differentiation	21031	13969
query_1	TRUE	0.00928174	137	571	12	0.0210158	0.0875912	GO:0006986	GO:BP	response to unfolded protein	21031	2639
query_1	TRUE	0.00930195	7992	601	282	0.469218	0.0352853	TF:M04714	TF	Factor: Elf-1; motif: ACTTCCGGG	20045	1726
query_1	TRUE	0.00942324	6004	601	220	0.366057	0.0366422	TF:M00426_1	TF	Factor: E2F; motif: TTTSGCGS; match class: 1	20045	1587
query_1	TRUE	0.00942324	13559	601	446	0.742097	0.0328933	TF:M02089	TF	Factor: E2F-3; motif: GGCGGGN	20045	1526
query_1	TRUE	0.0094848	7638	601	271	0.450915	0.0354805	TF:M01241	TF	Factor: BEN; motif: CWGCGAYA	20045	510
query_1	TRUE	0.00958422	332	556	27	0.0485612	0.0813253	MIRNA:hsa-miR-4635	MIRNA	hsa-miR-4635	14819	1198
query_1	TRUE	0.00960566	36	571	6	0.0105079	0.166667	GO:1901381	GO:BP	positive regulation of potassium ion transmembrane transport	21031	21943
query_1	TRUE	0.00960566	616	571	32	0.056042	0.0519481	GO:0007169	GO:BP	transmembrane receptor protein tyrosine kinase signaling pathway	21031	2764
query_1	TRUE	0.00963003	4577	386	188	0.487047	0.0410749	HPA:0080121	HPA	caudate; glial cells[≥Low]	11019	91
query_1	TRUE	0.00975104	158	571	13	0.0227671	0.0822785	GO:0001959	GO:BP	regulation of cytokine-mediated signaling pathway	21031	573
query_1	TRUE	0.0097719	18156	601	568	0.945092	0.0312844	TF:M04826	TF	Factor: p300; motif: ACNTCCG	20045	1976
query_1	TRUE	0.00980386	14639	601	476	0.792013	0.0325159	TF:M11417	TF	Factor: c-Ets-2; motif: NACCGGAAGYRCTTCCGGTN	20045	2220
query_1	TRUE	0.00982488	222	571	16	0.028021	0.0720721	GO:0018209	GO:BP	peptidyl-serine modification	21031	5472
query_1	TRUE	0.0100369	3307	601	132	0.219634	0.0399153	TF:M11392_1	TF	Factor: Erg; motif: NACCGGAARYN; match class: 1	20045	2069
query_1	TRUE	0.0100369	10256	601	350	0.582363	0.0341264	TF:M00025	TF	Factor: Elk-1; motif: NNNNCCGGAARTNN	20045	1866
query_1	TRUE	0.0100369	8200	601	288	0.479201	0.035122	TF:M08345	TF	Factor: HOXB2:PEA3; motif: ACCGGAAATGRN	20045	3896
query_1	TRUE	0.0100708	6014	601	220	0.366057	0.0365813	TF:M10107	TF	Factor: DB1; motif: GGRRRRGRRGGAGGGGGNGRRR	20045	1220
query_1	TRUE	0.0101255	2983	601	121	0.201331	0.0405632	TF:M09834_1	TF	Factor: ZNF148; motif: NNNNNNCCNNCCCCTCCCCCACCCN; match class: 1	20045	9665
query_1	TRUE	0.0101851	4797	601	181	0.301165	0.0377319	TF:M03977_1	TF	Factor: ETS1; motif: ACCGGAARYN; match class: 1	20045	2207
query_1	TRUE	0.0102096	201	571	15	0.0262697	0.0746269	GO:0098739	GO:BP	import across plasma membrane	21031	19409
query_1	TRUE	0.0103226	1448	601	67	0.111481	0.0462707	TF:M08213_1	TF	Factor: Elk-1:TBR2; motif: TNRCACCGGAAGN; match class: 1	20045	1835
query_1	TRUE	0.0103226	11211	601	378	0.628952	0.0337169	TF:M04950	TF	Factor: Egr-1; motif: NGCGTGCGY	20045	1644
query_1	TRUE	0.0104717	101	571	10	0.0175131	0.0990099	GO:0034446	GO:BP	substrate adhesion-dependent cell spreading	21031	8936
query_1	TRUE	0.0105996	13615	601	447	0.74376	0.0328314	TF:M11058	TF	Factor: Hey1; motif: NGCRCGYGYN	20045	3442
query_1	TRUE	0.0105996	10370	601	353	0.587354	0.0340405	TF:M02071	TF	Factor: ETV7; motif: NCCGGAANNN	20045	2358
query_1	TRUE	0.0105996	2006	601	87	0.144759	0.0433699	TF:M03967_1	TF	Factor: ELF3; motif: WACCCGGAAGTAN; match class: 1	20045	1785
query_1	TRUE	0.0105996	547	601	32	0.0532446	0.0585009	TF:M03983_1	TF	Factor: ETV5; motif: NCCGGAWGYN; match class: 1	20045	2347
query_1	TRUE	0.0105996	10538	601	358	0.595674	0.0339723	TF:M04516_1	TF	Factor: E2F-1; motif: TTTGGCGCCAAA; match class: 1	20045	1467
query_1	TRUE	0.0105996	10100	601	345	0.574043	0.0341584	TF:M00738	TF	Factor: E2F-4:DP-1; motif: TTTSGCGC	20045	1528
query_1	TRUE	0.0105996	8277	601	290	0.482529	0.0350368	TF:M07348	TF	Factor: AP-2alpha; motif: NSCCNCRGGSN	20045	134
query_1	TRUE	0.0106194	14	571	4	0.00700525	0.285714	GO:0010766	GO:BP	negative regulation of sodium ion transport	21031	4437
query_1	TRUE	0.0106194	120	571	11	0.0192644	0.0916667	GO:1905037	GO:BP	autophagosome organization	21031	24950
query_1	TRUE	0.0106194	14	571	4	0.00700525	0.285714	GO:0010763	GO:BP	positive regulation of fibroblast migration	21031	4434
query_1	TRUE	0.0106578	11049	601	373	0.620632	0.0337587	TF:M07250	TF	Factor: E2F-1; motif: NNNSSCGCSAANN	20045	1482
query_1	TRUE	0.0106578	4100	601	158	0.262895	0.0385366	TF:M03975_1	TF	Factor: ERG; motif: ACCGGAARTN; match class: 1	20045	2057
query_1	TRUE	0.0106757	439	571	25	0.0437828	0.0569476	GO:0034248	GO:BP	regulation of amide metabolic process	21031	8813
query_1	TRUE	0.0106757	1183	571	52	0.0910683	0.043956	GO:0048646	GO:BP	anatomical structure formation involved in morphogenesis	21031	13329
query_1	TRUE	0.010772	15020	601	486	0.808652	0.0323569	TF:M07289	TF	Factor: GKLF; motif: NNNRGGNGNGGSN	20045	3226
query_1	TRUE	0.0108614	4142	386	172	0.445596	0.0415258	HPA:0250121	HPA	hippocampus; glial cells[≥Low]	11019	382
query_1	TRUE	0.0108847	270	571	18	0.0315236	0.0666667	GO:0001933	GO:BP	negative regulation of protein phosphorylation	21031	552
query_1	TRUE	0.0109001	236	601	18	0.0299501	0.0762712	TF:M11691	TF	Factor: SRF; motif: CCWTGTANGG	20045	8156
query_1	TRUE	0.0109001	4164	601	160	0.266223	0.0384246	TF:M03544	TF	Factor: CREB1; motif: NNNNACGTCANN	20045	1008
query_1	TRUE	0.0109527	1079	601	53	0.0881864	0.0491196	TF:M09935_1	TF	Factor: GABP-alpha; motif: NNNRCCGGAAGTGN; match class: 1	20045	2933
query_1	TRUE	0.0109635	1512	571	63	0.110333	0.0416667	GO:0002682	GO:BP	regulation of immune system process	21031	1207
query_1	TRUE	0.0109635	415	571	24	0.0420315	0.0578313	GO:0045088	GO:BP	regulation of innate immune response	21031	11660
query_1	TRUE	0.0110832	5155	386	208	0.53886	0.0403492	HPA:0160052	HPA	endometrium 1; glandular cells[≥Medium]	11019	311
query_1	TRUE	0.0110917	1848	386	86	0.222798	0.0465368	HPA:0100133	HPA	cerebral cortex; neuronal cells[High]	11019	191
query_1	TRUE	0.0110917	3432	386	146	0.378238	0.0425408	HPA:0130242	HPA	colon; peripheral nerve/ganglion[≥Medium]	11019	241
query_1	TRUE	0.0111558	2097	601	90	0.14975	0.0429185	TF:M08222_1	TF	Factor: Elk-1:HOXB13; motif: ACCGGAAGTNGTAAAN; match class: 1	20045	1847
query_1	TRUE	0.0111573	503	601	30	0.0499168	0.0596421	TF:M11420_1	TF	Factor: ER81; motif: NACCGGAAGTN; match class: 1	20045	1997
query_1	TRUE	0.0111875	3056	601	123	0.204659	0.0402487	TF:M09632	TF	Factor: Kaiso; motif: GNTCTCGCGAGRNNNNGGN	20045	9260
query_1	TRUE	0.0112739	234	556	21	0.0377698	0.0897436	MIRNA:hsa-miR-374b-5p	MIRNA	hsa-miR-374b-5p	14819	839
query_1	TRUE	0.0112739	266	556	23	0.0413669	0.0864662	MIRNA:hsa-miR-377-3p	MIRNA	hsa-miR-377-3p	14819	850
query_1	TRUE	0.0112739	249	556	22	0.0395683	0.0883534	MIRNA:hsa-miR-410-3p	MIRNA	hsa-miR-410-3p	14819	929
query_1	TRUE	0.0112739	392	556	30	0.0539568	0.0765306	MIRNA:hsa-miR-101-3p	MIRNA	hsa-miR-101-3p	14819	39
query_1	TRUE	0.0112739	251	556	22	0.0395683	0.0876494	MIRNA:hsa-miR-23a-3p	MIRNA	hsa-miR-23a-3p	14819	464
query_1	TRUE	0.0112739	80	556	11	0.0197842	0.1375	MIRNA:hsa-miR-181a-2-3p	MIRNA	hsa-miR-181a-2-3p	14819	306
query_1	TRUE	0.0112739	250	556	22	0.0395683	0.088	MIRNA:hsa-miR-503-5p	MIRNA	hsa-miR-503-5p	14819	1541
query_1	TRUE	0.0112739	251	556	22	0.0395683	0.0876494	MIRNA:hsa-miR-646	MIRNA	hsa-miR-646	14819	1977
query_1	TRUE	0.0113029	1514	571	63	0.110333	0.0416116	GO:0048699	GO:BP	generation of neurons	21031	13381
query_1	TRUE	0.0114534	2999	601	121	0.201331	0.0403468	TF:M03988_1	TF	Factor: FLI1; motif: ACCGGAARTN; match class: 1	20045	2487
query_1	TRUE	0.0115506	389	601	25	0.0415973	0.0642674	TF:M03948	TF	Factor: TFCP2; motif: AAACCGGTTY	20045	8772
query_1	TRUE	0.0117331	7902	601	278	0.462562	0.035181	TF:M11447	TF	Factor: Elf-1; motif: NAMCCGGAAGTN	20045	1740
query_1	TRUE	0.0117485	11372	601	382	0.635607	0.0335913	TF:M12158	TF	Factor: KLF15; motif: NCCMCGCCCMCN	20045	4614
query_1	TRUE	0.0117556	5909	386	234	0.606218	0.0396006	HPA:0440000	HPA	skeletal muscle	11019	607
query_1	TRUE	0.0117556	5909	386	234	0.606218	0.0396006	HPA:0440341	HPA	skeletal muscle; myocytes[≥Low]	11019	608
query_1	TRUE	0.0117856	103	571	10	0.0175131	0.0970874	GO:0150115	GO:BP	cell-substrate junction organization	21031	20674
query_1	TRUE	0.0118073	6	582	3	0.00515464	0.5	GO:0061649	GO:MF	ubiquitin modification-dependent histone binding	20212	8434
query_1	TRUE	0.0118073	586	582	32	0.0549828	0.0546075	GO:0004672	GO:MF	protein kinase activity	20212	975
query_1	TRUE	0.0118294	319	584	20	0.0342466	0.0626959	GO:0000151	GO:CC	ubiquitin ligase complex	22097	23
query_1	TRUE	0.0119382	847	582	42	0.0721649	0.0495868	GO:0008270	GO:MF	zinc ion binding	20212	1637
query_1	TRUE	0.0120132	874	571	41	0.0718039	0.0469108	GO:0009725	GO:BP	response to hormone	21031	3660
query_1	TRUE	0.0120446	320	571	20	0.0350263	0.0625	GO:0019058	GO:BP	viral life cycle	21031	5737
query_1	TRUE	0.0121122	2187	582	89	0.152921	0.040695	GO:0000166	GO:MF	nucleotide binding	20212	31
query_1	TRUE	0.0121122	2188	582	89	0.152921	0.0406764	GO:1901265	GO:MF	nucleoside phosphate binding	20212	10909
query_1	TRUE	0.0121201	4016	386	167	0.432642	0.0415837	HPA:0470682	HPA	skin 2; epidermal cells[≥Medium]	11019	699
query_1	TRUE	0.0124808	321	571	20	0.0350263	0.0623053	GO:0048872	GO:BP	homeostasis of number of cells	21031	13540
query_1	TRUE	0.0125123	5323	601	197	0.327787	0.0370092	TF:M09761	TF	Factor: EGR1; motif: NGNGKGGGYGGNGS	20045	1652
query_1	TRUE	0.0125617	274	571	18	0.0315236	0.0656934	GO:0043122	GO:BP	regulation of canonical NF-kappaB signal transduction	21031	10893
query_1	TRUE	0.0125927	1077	571	48	0.084063	0.0445682	GO:0032101	GO:BP	regulation of response to external stimulus	21031	7632
query_1	TRUE	0.0126312	1124	582	52	0.0893471	0.0462633	GO:0046914	GO:MF	transition metal ion binding	20212	6240
query_1	TRUE	0.0127269	349	582	22	0.0378007	0.0630372	GO:0061629	GO:MF	RNA polymerase II-specific DNA-binding transcription factor binding	20212	8429
query_1	TRUE	0.0129692	10535	601	357	0.59401	0.033887	TF:M00803_1	TF	Factor: E2F; motif: GGCGSG; match class: 1	20045	1581
query_1	TRUE	0.0129692	3337	601	132	0.219634	0.0395565	TF:M01587	TF	Factor: FPM315; motif: SRGGGAGGAGGN	20045	2874
query_1	TRUE	0.012997	7157	386	276	0.715026	0.0385636	HPA:0570731	HPA	testis; Leydig cells[≥Low]	11019	804
query_1	TRUE	0.012997	2431	386	108	0.279793	0.0444262	HPA:0550053	HPA	stomach 2; glandular cells[High]	11019	789
query_1	TRUE	0.0130342	326	601	22	0.0366057	0.0674847	TF:M02072_1	TF	Factor: Pet-1; motif: ACCGGAWRTN; match class: 1	20045	6629
query_1	TRUE	0.0130342	14394	601	468	0.778702	0.0325135	TF:M11393	TF	Factor: Erg; motif: NACCGGATATCCGGTN	20045	2070
query_1	TRUE	0.0130535	1799	571	72	0.126095	0.0400222	GO:0065009	GO:BP	regulation of molecular function	21031	16386
query_1	TRUE	0.0131339	3039	571	111	0.194396	0.0365252	GO:0048513	GO:BP	animal organ development	21031	13223
query_1	TRUE	0.0131547	1924	571	76	0.1331	0.039501	GO:0045184	GO:BP	establishment of protein localization	21031	11702
query_1	TRUE	0.0131547	124	571	11	0.0192644	0.0887097	GO:0048675	GO:BP	axon extension	21031	13358
query_1	TRUE	0.0132018	8935	601	309	0.514143	0.0345831	TF:M11404	TF	Factor: Fli-1; motif: NACCGGAARTN	20045	2508
query_1	TRUE	0.0132292	105	571	10	0.0175131	0.0952381	GO:0090263	GO:BP	positive regulation of canonical Wnt signaling pathway	21031	18682
query_1	TRUE	0.0132313	2846	571	105	0.183888	0.0368939	GO:0065008	GO:BP	regulation of biological quality	21031	16385
query_1	TRUE	0.01332	11526	601	386	0.642263	0.0334895	TF:M03971	TF	Factor: ELK1; motif: NACTTCCGSCGGAAGYN	20045	1876
query_1	TRUE	0.0133869	2619	386	115	0.297927	0.0439099	HPA:0510652	HPA	soft tissue 2; fibroblasts[≥Medium]	11019	766
query_1	TRUE	0.0133869	1113	386	56	0.145078	0.0503145	HPA:0320851	HPA	nasopharynx; ciliated cells (cell body)[≥Low]	11019	470
query_1	TRUE	0.0133869	1483	386	71	0.183938	0.0478759	HPA:0420053	HPA	salivary gland; glandular cells[High]	11019	602
query_1	TRUE	0.013388	2574	601	106	0.176373	0.041181	TF:M12583	TF	Factor: ATF4; motif: NATTGCATCAKCY	20045	336
query_1	TRUE	0.013388	13544	601	444	0.738769	0.032782	TF:M11603_1	TF	Factor: TCF-1; motif: ACATCGRGRCGCTGW; match class: 1	20045	8531
query_1	TRUE	0.0134888	909	601	46	0.0765391	0.0506051	TF:M07141_1	TF	Factor: FPM315; motif: GGAGGAGGRRGRGGRGGRRGR; match class: 1	20045	9959
query_1	TRUE	0.0134888	7016	601	250	0.415973	0.0356328	TF:M00327_1	TF	Factor: Pax-3; motif: NNNNNNCGTCACGSTYNNNNN; match class: 1	20045	6449
query_1	TRUE	0.0135455	125	556	14	0.0251799	0.112	MIRNA:hsa-miR-4689	MIRNA	hsa-miR-4689	14819	1283
query_1	TRUE	0.0136319	423	571	24	0.0420315	0.0567376	GO:0001503	GO:BP	ossification	21031	325
query_1	TRUE	0.0136627	1742	571	70	0.122592	0.0401837	GO:0022008	GO:BP	neurogenesis	21031	6799
query_1	TRUE	0.0136688	12462	601	413	0.687188	0.0331407	TF:M00360	TF	Factor: Pax-3; motif: TCGTCACRCTTHM	20045	6430
query_1	TRUE	0.0136904	70	571	8	0.0140105	0.114286	GO:0032922	GO:BP	circadian regulation of gene expression	21031	8193
query_1	TRUE	0.0137326	188	556	18	0.0323741	0.0957447	MIRNA:hsa-miR-3133	MIRNA	hsa-miR-3133	14819	566
query_1	TRUE	0.01379	1609	601	72	0.1198	0.0447483	TF:M03966_1	TF	Factor: ELF1; motif: AACCCGGAAGTR; match class: 1	20045	1725
query_1	TRUE	0.0138182	174	556	17	0.0305755	0.0977011	MIRNA:hsa-miR-5692c	MIRNA	hsa-miR-5692c	14819	1822
query_1	TRUE	0.0138182	174	556	17	0.0305755	0.0977011	MIRNA:hsa-miR-5692b	MIRNA	hsa-miR-5692b	14819	1821
query_1	TRUE	0.0138182	127	556	14	0.0251799	0.110236	MIRNA:hsa-miR-3915	MIRNA	hsa-miR-3915	14819	884
query_1	TRUE	0.0138182	189	556	18	0.0323741	0.0952381	MIRNA:hsa-miR-4524a-5p	MIRNA	hsa-miR-4524a-5p	14819	1168
query_1	TRUE	0.0138182	157	556	16	0.028777	0.101911	MIRNA:hsa-miR-501-5p	MIRNA	hsa-miR-501-5p	14819	1533
query_1	TRUE	0.0138182	127	556	14	0.0251799	0.110236	MIRNA:hsa-miR-3692-3p	MIRNA	hsa-miR-3692-3p	14819	822
query_1	TRUE	0.0138182	189	556	18	0.0323741	0.0952381	MIRNA:hsa-miR-4524b-5p	MIRNA	hsa-miR-4524b-5p	14819	1170
query_1	TRUE	0.0139714	7570	601	267	0.44426	0.0352708	TF:M11425	TF	Factor: PEA3; motif: NACCGGAAGTN	20045	6600
query_1	TRUE	0.0139799	4779	601	179	0.297837	0.0374555	TF:M00736_1	TF	Factor: E2F-1:DP-1; motif: TTTCSCGC; match class: 1	20045	1455
query_1	TRUE	0.0139836	4594	601	173	0.287854	0.0376578	TF:M10849_1	TF	Factor: Cdx-2; motif: NRTCGTAANNNN; match class: 1	20045	697
query_1	TRUE	0.0140101	1790	386	83	0.215026	0.0463687	HPA:0301172	HPA	lung; alveolar cells[≥Medium]	11019	445
query_1	TRUE	0.0140836	13659	601	447	0.74376	0.0327257	TF:M11531	TF	Factor: E2F-2; motif: GCGCGCGCGYW	20045	1502
query_1	TRUE	0.0141758	3892	601	150	0.249584	0.0385406	TF:M00338	TF	Factor: ATF; motif: NTGACGTCANYS	20045	374
query_1	TRUE	0.0143234	11711	601	391	0.650582	0.0333874	TF:M04516	TF	Factor: E2F-1; motif: TTTGGCGCCAAA	20045	1466
query_1	TRUE	0.0143449	502	571	27	0.0472855	0.0537849	GO:0002831	GO:BP	regulation of response to biotic stimulus	21031	1348
query_1	TRUE	0.0143732	178	582	14	0.024055	0.0786517	GO:0046943	GO:MF	carboxylic acid transmembrane transporter activity	20212	6254
query_1	TRUE	0.0143732	25	582	5	0.00859107	0.2	GO:0070412	GO:MF	R-SMAD binding	20212	8657
query_1	TRUE	0.0143732	2355	582	94	0.161512	0.0399151	GO:0140096	GO:MF	catalytic activity, acting on a protein	20212	10409
query_1	TRUE	0.0143732	600	582	32	0.0549828	0.0533333	GO:0008134	GO:MF	transcription factor binding	20212	1571
query_1	TRUE	0.0143732	101	582	10	0.0171821	0.0990099	GO:0015171	GO:MF	amino acid transmembrane transporter activity	20212	2381
query_1	TRUE	0.0144229	210	571	15	0.0262697	0.0714286	GO:0018105	GO:BP	peptidyl-serine phosphorylation	21031	5413
query_1	TRUE	0.0144229	555	571	29	0.0507881	0.0522523	GO:0030162	GO:BP	regulation of proteolysis	21031	6927
query_1	TRUE	0.0144229	7	571	3	0.00525394	0.428571	GO:1901331	GO:BP	positive regulation of odontoblast differentiation	21031	21900
query_1	TRUE	0.0144229	745	571	36	0.0630473	0.0483221	GO:0000165	GO:BP	MAPK cascade	21031	56
query_1	TRUE	0.0144277	609	571	31	0.0542907	0.0509031	GO:0032103	GO:BP	positive regulation of response to external stimulus	21031	7634
query_1	TRUE	0.0144277	609	571	31	0.0542907	0.0509031	GO:0032870	GO:BP	cellular response to hormone stimulus	21031	8146
query_1	TRUE	0.0144277	8692	571	274	0.47986	0.0315232	GO:0034641	GO:BP	cellular nitrogen compound metabolic process	21031	9002
query_1	TRUE	0.0144547	3622	601	141	0.234609	0.0389288	TF:M02057_1	TF	Factor: Elf5; motif: CSMGGAARNN; match class: 1	20045	1819
query_1	TRUE	0.0144618	128	556	14	0.0251799	0.109375	MIRNA:hsa-miR-3653-3p	MIRNA	hsa-miR-3653-3p	14819	757
query_1	TRUE	0.0149031	179	582	14	0.024055	0.0782123	GO:0005342	GO:MF	organic acid transmembrane transporter activity	20212	1425
query_1	TRUE	0.0150547	72	556	10	0.0179856	0.138889	MIRNA:hsa-miR-8067	MIRNA	hsa-miR-8067	14819	2525
query_1	TRUE	0.015065	266	601	19	0.031614	0.0714286	TF:M11413_1	TF	Factor: ER71; motif: NACCGGAARTN; match class: 1	20045	2297
query_1	TRUE	0.0151118	9488	601	325	0.540765	0.0342538	TF:M03895	TF	Factor: CTCF; motif: WGCGCCMYCTAGYGGYN	20045	1150
query_1	TRUE	0.0152122	3490	386	147	0.380829	0.0421203	HPA:0301171	HPA	lung; alveolar cells[≥Low]	11019	444
query_1	TRUE	0.0152202	427	584	24	0.0410959	0.0562061	GO:0031252	GO:CC	cell leading edge	22097	1074
query_1	TRUE	0.01526	304	571	19	0.033275	0.0625	GO:0010631	GO:BP	epithelial cell migration	21031	4327
query_1	TRUE	0.0153271	3238	601	128	0.212978	0.0395306	TF:M11404_1	TF	Factor: Fli-1; motif: NACCGGAARTN; match class: 1	20045	2509
query_1	TRUE	0.0153271	2764	601	112	0.186356	0.040521	TF:M10107_1	TF	Factor: DB1; motif: GGRRRRGRRGGAGGGGGNGRRR; match class: 1	20045	1221
query_1	TRUE	0.0154258	889	571	41	0.0718039	0.0461192	GO:0032880	GO:BP	regulation of protein localization	21031	8156
query_1	TRUE	0.0154469	6173	601	223	0.371048	0.0361251	TF:M11490_1	TF	Factor: LBP-1; motif: NRCCGGTNNNNACCGGYN; match class: 1	20045	4685
query_1	TRUE	0.0155805	2	582	2	0.00343643	1	GO:0140823	GO:MF	histone H2BS36 kinase activity	20212	10659
query_1	TRUE	0.0155805	2	582	2	0.00343643	1	GO:0050405	GO:MF	[acetyl-CoA carboxylase] kinase activity	20212	7668
query_1	TRUE	0.0155805	2	582	2	0.00343643	1	GO:0047408	GO:MF	alkenylglycerophosphocholine hydrolase activity	20212	6677
query_1	TRUE	0.0155805	2	582	2	0.00343643	1	GO:0019909	GO:MF	[pyruvate dehydrogenase (lipoamide)] phosphatase regulator activity	20212	3735
query_1	TRUE	0.0155805	2	582	2	0.00343643	1	GO:0047322	GO:MF	[hydroxymethylglutaryl-CoA reductase (NADPH)] kinase activity	20212	6595
query_1	TRUE	0.0155805	2	582	2	0.00343643	1	GO:0140998	GO:MF	histone H2B kinase activity	20212	10759
query_1	TRUE	0.0155805	2	582	2	0.00343643	1	GO:0001632	GO:MF	leukotriene B4 receptor activity	20212	220
query_1	TRUE	0.015652	2	571	2	0.00350263	1	GO:0070982	GO:BP	L-asparagine metabolic process	21031	16911
query_1	TRUE	0.015652	2	571	2	0.00350263	1	GO:1904219	GO:BP	positive regulation of CDP-diacylglycerol-serine O-phosphatidyltransferase activity	21031	24237
query_1	TRUE	0.015652	2	571	2	0.00350263	1	GO:1902045	GO:BP	negative regulation of Fas signaling pathway	21031	22508
query_1	TRUE	0.015652	305	571	19	0.033275	0.0622951	GO:0060070	GO:BP	canonical Wnt signaling pathway	21031	14797
query_1	TRUE	0.015652	2	571	2	0.00350263	1	GO:1904217	GO:BP	regulation of CDP-diacylglycerol-serine O-phosphatidyltransferase activity	21031	24235
query_1	TRUE	0.015652	169	571	13	0.0227671	0.0769231	GO:0060759	GO:BP	regulation of response to cytokine stimulus	21031	15400
query_1	TRUE	0.015652	429	571	24	0.0420315	0.0559441	GO:0043434	GO:BP	response to peptide hormone	21031	11046
query_1	TRUE	0.015652	2	571	2	0.00350263	1	GO:1904222	GO:BP	positive regulation of serine C-palmitoyltransferase activity	21031	24240
query_1	TRUE	0.0156813	128	571	11	0.0192644	0.0859375	GO:0019079	GO:BP	viral genome replication	21031	5752
query_1	TRUE	0.0156813	920	571	42	0.0735552	0.0456522	GO:0033993	GO:BP	response to lipid	21031	8654
query_1	TRUE	0.0156813	723	571	35	0.061296	0.0484094	GO:0006412	GO:BP	translation	21031	2194
query_1	TRUE	0.0157126	177	556	17	0.0305755	0.0960452	MIRNA:hsa-miR-33a-5p	MIRNA	hsa-miR-33a-5p	14819	696
query_1	TRUE	0.0157126	86	556	11	0.0197842	0.127907	MIRNA:hsa-miR-5700	MIRNA	hsa-miR-5700	14819	1833
query_1	TRUE	0.015789	289	601	20	0.0332779	0.0692042	TF:M12583_1	TF	Factor: ATF4; motif: NATTGCATCAKCY; match class: 1	20045	337
query_1	TRUE	0.015789	2243	601	94	0.156406	0.0419082	TF:M08345_1	TF	Factor: HOXB2:PEA3; motif: ACCGGAAATGRN; match class: 1	20045	3897
query_1	TRUE	0.0158698	2768	601	112	0.186356	0.0404624	TF:M02062_1	TF	Factor: Erg; motif: ACCGGAAGTN; match class: 1	20045	2055
query_1	TRUE	0.0158698	2244	601	94	0.156406	0.0418895	TF:M12565	TF	Factor: ATF4; motif: NNATGATGCAATNN	20045	334
query_1	TRUE	0.0159972	73	556	10	0.0179856	0.136986	MIRNA:hsa-miR-8070	MIRNA	hsa-miR-8070	14819	2528
query_1	TRUE	0.0160072	10571	601	357	0.59401	0.0337716	TF:M00196	TF	Factor: Sp1; motif: NGGGGGCGGGGYN	20045	7966
query_1	TRUE	0.0160725	752	571	36	0.0630473	0.0478723	GO:0043043	GO:BP	peptide biosynthetic process	21031	10843
query_1	TRUE	0.0161531	109	571	10	0.0175131	0.0917431	GO:1901796	GO:BP	regulation of signal transduction by p53 class mediator	21031	22274
query_1	TRUE	0.0161996	15	584	4	0.00684932	0.266667	GO:0090571	GO:CC	RNA polymerase II transcription repressor complex	22097	2854
query_1	TRUE	0.0163058	307	571	19	0.033275	0.0618893	GO:0090132	GO:BP	epithelium migration	21031	18573
query_1	TRUE	0.0163487	643	571	32	0.056042	0.0497667	GO:0043408	GO:BP	regulation of MAPK cascade	21031	11031
query_1	TRUE	0.0167661	335	601	22	0.0366057	0.0656716	TF:M03981_1	TF	Factor: ETV3; motif: ACCGGAAGTN; match class: 1	20045	2301
query_1	TRUE	0.0167661	17410	601	548	0.911814	0.0314762	TF:M08207	TF	Factor: E2F-3:TBR2; motif: ANGTGYKANGGCGCSTTNNCRNNT	20045	1506
query_1	TRUE	0.0167661	1187	601	56	0.093178	0.0471778	TF:M09900_1	TF	Factor: Elf-1; motif: NNANCCGGAAGTGS; match class: 1	20045	1735
query_1	TRUE	0.0167661	7049	601	250	0.415973	0.035466	TF:M02069	TF	Factor: Erm; motif: ACCGGAAGTN	20045	2084
query_1	TRUE	0.0167661	2569	601	105	0.174709	0.0408719	TF:M10134	TF	Factor: FPM315; motif: GGGAGGAGGRRGRGGRGGRR	20045	2876
query_1	TRUE	0.0167661	11976	601	398	0.66223	0.0332331	TF:M11435	TF	Factor: Elk-1; motif: NNCCGGAAGTN	20045	1886
query_1	TRUE	0.0167661	4341	601	164	0.272879	0.0377793	TF:M07248	TF	Factor: CREB1; motif: NNNNTGACGTNANNN	20045	1006
query_1	TRUE	0.0169148	91	571	9	0.0157618	0.0989011	GO:0034620	GO:BP	cellular response to unfolded protein	21031	8991
query_1	TRUE	0.0169553	9508	601	325	0.540765	0.0341817	TF:M04110	TF	Factor: RUNX3; motif: NRACCGCANWAACCRCAN	20045	7472
query_1	TRUE	0.0169792	150	571	12	0.0210158	0.08	GO:0035966	GO:BP	response to topologically incorrect protein	21031	9691
query_1	TRUE	0.0169792	215	571	15	0.0262697	0.0697674	GO:0010810	GO:BP	regulation of cell-substrate adhesion	21031	4475
query_1	TRUE	0.0169975	511	571	27	0.0472855	0.0528376	GO:1901652	GO:BP	response to peptide	21031	22152
query_1	TRUE	0.0170047	5429	386	216	0.559585	0.0397863	HPA:0340000	HPA	ovary	11019	492
query_1	TRUE	0.0171012	319	556	25	0.044964	0.0783699	MIRNA:hsa-miR-6809-3p	MIRNA	hsa-miR-6809-3p	14819	2241
query_1	TRUE	0.0171012	213	556	19	0.0341727	0.0892019	MIRNA:hsa-miR-411-5p	MIRNA	hsa-miR-411-5p	14819	932
query_1	TRUE	0.0171012	374	556	28	0.0503597	0.0748663	MIRNA:hsa-miR-181b-5p	MIRNA	hsa-miR-181b-5p	14819	311
query_1	TRUE	0.0171012	196	556	18	0.0323741	0.0918367	MIRNA:hsa-miR-4311	MIRNA	hsa-miR-4311	14819	1006
query_1	TRUE	0.0171372	570	556	38	0.0683453	0.0666667	MIRNA:hsa-miR-19a-3p	MIRNA	hsa-miR-19a-3p	14819	379
query_1	TRUE	0.017436	62	556	9	0.0161871	0.145161	MIRNA:hsa-miR-6853-3p	MIRNA	hsa-miR-6853-3p	14819	2327
query_1	TRUE	0.017436	197	556	18	0.0323741	0.0913706	MIRNA:hsa-miR-548j-5p	MIRNA	hsa-miR-548j-5p	14819	1732
query_1	TRUE	0.017436	633	556	41	0.073741	0.0647709	MIRNA:hsa-miR-526b-3p	MIRNA	hsa-miR-526b-3p	14819	1655
query_1	TRUE	0.017436	75	556	10	0.0179856	0.133333	MIRNA:hsa-miR-7849-3p	MIRNA	hsa-miR-7849-3p	14819	2495
query_1	TRUE	0.0174389	32	385	7	0.0181818	0.21875	REAC:R-HSA-381042	REAC	PERK regulates gene expression	10842	1614
query_1	TRUE	0.0174637	57	571	7	0.0122592	0.122807	GO:0007566	GO:BP	embryo implantation	21031	3078
query_1	TRUE	0.0174713	165	556	16	0.028777	0.0969697	MIRNA:hsa-miR-510-3p	MIRNA	hsa-miR-510-3p	14819	1567
query_1	TRUE	0.0174937	2684	571	99	0.17338	0.0368852	GO:0009653	GO:BP	anatomical structure morphogenesis	21031	3608
query_1	TRUE	0.0175883	1704	571	68	0.119089	0.0399061	GO:0007267	GO:BP	cell-cell signaling	21031	2828
query_1	TRUE	0.0176645	607	386	34	0.0880829	0.0560132	HPA:0060841	HPA	bronchus; basal cells[≥Low]	11019	65
query_1	TRUE	0.017724	7574	601	266	0.442596	0.0351201	TF:M03819_1	TF	Factor: Elk-1; motif: GGAAGN; match class: 1	20045	1891
query_1	TRUE	0.0177333	2809	601	113	0.18802	0.0402278	TF:M11316_1	TF	Factor: C/EBPbeta; motif: NRTTGCGYAAYN; match class: 1	20045	757
query_1	TRUE	0.0178509	928	571	42	0.0735552	0.0452586	GO:0051093	GO:BP	negative regulation of developmental process	21031	13927
query_1	TRUE	0.0179502	111	571	10	0.0175131	0.0900901	GO:1901655	GO:BP	cellular response to ketone	21031	22155
query_1	TRUE	0.0179997	12170	571	367	0.642732	0.0301561	GO:0043170	GO:BP	macromolecule metabolic process	21031	10919
query_1	TRUE	0.0181194	848	584	39	0.0667808	0.0459906	GO:0036477	GO:CC	somatodendritic compartment	22097	1720
query_1	TRUE	0.0181327	872	571	40	0.0700525	0.0458716	GO:0035239	GO:BP	tube morphogenesis	21031	9225
query_1	TRUE	0.0182435	844	571	39	0.0683012	0.0462085	GO:0051050	GO:BP	positive regulation of transport	21031	13899
query_1	TRUE	0.0183973	2960	601	118	0.196339	0.0398649	TF:M00981_1	TF	Factor: CREB,; motif: NTGACGTNA; match class: 1	20045	1075
query_1	TRUE	0.0184756	5881	601	213	0.354409	0.0362183	TF:M11435_1	TF	Factor: Elk-1; motif: NNCCGGAAGTN; match class: 1	20045	1887
query_1	TRUE	0.0185022	6946	571	224	0.392294	0.0322488	GO:0016070	GO:BP	RNA metabolic process	21031	5158
query_1	TRUE	0.0186094	4898	386	197	0.510363	0.0402205	HPA:0300412	HPA	lung; macrophages[≥Medium]	11019	457
query_1	TRUE	0.0186784	14340	601	465	0.77371	0.0324268	TF:M11417_1	TF	Factor: c-Ets-2; motif: NACCGGAAGYRCTTCCGGTN; match class: 1	20045	2221
query_1	TRUE	0.0187696	202	308	19	0.0616883	0.0940594	KEGG:04510	KEGG	Focal adhesion	8484	313
query_1	TRUE	0.018849	58	571	7	0.0122592	0.12069	GO:0060135	GO:BP	maternal process involved in female pregnancy	21031	14846
query_1	TRUE	0.0188954	2277	584	85	0.145548	0.0373298	GO:0120025	GO:CC	plasma membrane bounded cell projection	22097	3443
query_1	TRUE	0.0188954	518	584	27	0.0462329	0.0521236	GO:0005667	GO:CC	transcription regulator complex	22097	262
query_1	TRUE	0.0189168	8039	601	280	0.46589	0.0348302	TF:M13128_1	TF	Factor: MED8; motif: CYYNSCYYCCTSCNCC; match class: 1	20045	5085
query_1	TRUE	0.019271	6363	601	228	0.379368	0.0358322	TF:M01208	TF	Factor: FLI-1; motif: CMGGAWGTSAN	20045	2512
query_1	TRUE	0.0192915	7327	601	258	0.429285	0.0352122	TF:M11428	TF	Factor: PEA3; motif: NACCGGAAGTN	20045	6604
query_1	TRUE	0.019382	363	571	21	0.0367776	0.0578512	GO:0050678	GO:BP	regulation of epithelial cell proliferation	21031	13641
query_1	TRUE	0.019382	29	571	5	0.00875657	0.172414	GO:1903318	GO:BP	negative regulation of protein maturation	21031	23491
query_1	TRUE	0.019382	29	571	5	0.00875657	0.172414	GO:1902042	GO:BP	negative regulation of extrinsic apoptotic signaling pathway via death domain receptors	21031	22505
query_1	TRUE	0.019382	29	571	5	0.00875657	0.172414	GO:0010955	GO:BP	negative regulation of protein processing	21031	4590
query_1	TRUE	0.019382	8	571	3	0.00525394	0.375	GO:1902913	GO:BP	positive regulation of neuroepithelial cell differentiation	21031	23175
query_1	TRUE	0.019382	963	571	43	0.0753065	0.0446521	GO:0046903	GO:BP	secretion	21031	12846
query_1	TRUE	0.019382	1227	571	52	0.0910683	0.0423798	GO:0050790	GO:BP	regulation of catalytic activity	21031	13688
query_1	TRUE	0.019382	313	571	19	0.033275	0.0607029	GO:0090130	GO:BP	tissue migration	21031	18571
query_1	TRUE	0.019382	153	571	12	0.0210158	0.0784314	GO:0030509	GO:BP	BMP signaling pathway	21031	7062
query_1	TRUE	0.019382	8	571	3	0.00525394	0.375	GO:0003129	GO:BP	heart induction	21031	1573
query_1	TRUE	0.0194113	43	571	6	0.0105079	0.139535	GO:0043268	GO:BP	positive regulation of potassium ion transport	21031	10945
query_1	TRUE	0.0194541	12482	601	412	0.685524	0.0330075	TF:M08523	TF	Factor: E2F-1:TBR2; motif: NGGTGNNANGGCGCNNTNNCRNNN	20045	1460
query_1	TRUE	0.0194541	8240	601	286	0.475874	0.0347087	TF:M08894	TF	Factor: OVOL; motif: ANRTAACGG	20045	6352
query_1	TRUE	0.0195121	1334	584	55	0.0941781	0.0412294	GO:0043005	GO:CC	neuron projection	22097	1846
query_1	TRUE	0.0195578	964	571	43	0.0753065	0.0446058	GO:0010243	GO:BP	response to organonitrogen compound	21031	4060
query_1	TRUE	0.0198709	220	571	15	0.0262697	0.0681818	GO:0034976	GO:BP	response to endoplasmic reticulum stress	21031	9048
query_1	TRUE	0.0199747	14493	601	469	0.780366	0.0323604	TF:M09636_1	TF	Factor: MAZ; motif: GGGMGGGGSSGGGGGGGGGGGG; match class: 1	20045	5061
query_1	TRUE	0.0199747	4732	601	176	0.292845	0.0371936	TF:M00740_1	TF	Factor: Rb:E2F-1:DP-1; motif: TTTSGCGC; match class: 1	20045	1453
query_1	TRUE	0.0199855	7204	601	254	0.422629	0.0352582	TF:M11880_1	TF	Factor: pax-6; motif: NYACGCWTSANYGMNCN; match class: 1	20045	6501
query_1	TRUE	0.0199855	10538	601	355	0.590682	0.0336876	TF:M13129	TF	Factor: RERE; motif: CNGCNSCNNGSRCRGSGSS	20045	7252
query_1	TRUE	0.0201112	697	582	35	0.0601375	0.0502152	GO:0016773	GO:MF	phosphotransferase activity, alcohol group as acceptor	20212	2967
query_1	TRUE	0.0201283	1724	601	75	0.124792	0.0435035	TF:M08510_1	TF	Factor: TEF-3:Fli-1; motif: ACCGGAAATGCC; match class: 1	20045	8591
query_1	TRUE	0.0201407	627	601	34	0.0565724	0.0542265	TF:M02068_1	TF	Factor: etv3; motif: ACCGGAAGYN; match class: 1	20045	2299
query_1	TRUE	0.0201407	9435	601	322	0.535774	0.0341282	TF:M01857	TF	Factor: AP-2alpha; motif: NGCCYSNNGSN	20045	136
query_1	TRUE	0.0201511	7725	601	270	0.449251	0.0349515	TF:M01078	TF	Factor: c-Ets-1; motif: NNNRCCGGAWRYNNNN	20045	832
query_1	TRUE	0.0201583	3541	601	137	0.227953	0.0386896	TF:M00074	TF	Factor: c-Ets-1(p54); motif: NNACMGGAWRTNN	20045	830
query_1	TRUE	0.0201853	4674	601	174	0.289517	0.0372272	TF:M02064_1	TF	Factor: c-ets-2; motif: ACCGGAWRTN; match class: 1	20045	839
query_1	TRUE	0.0201973	441	571	24	0.0420315	0.0544218	GO:0050673	GO:BP	epithelial cell proliferation	21031	13636
query_1	TRUE	0.0203397	184	556	17	0.0305755	0.0923913	MIRNA:hsa-miR-513c-3p	MIRNA	hsa-miR-513c-3p	14819	1578
query_1	TRUE	0.0203836	6951	601	246	0.409318	0.0353906	TF:M11490	TF	Factor: LBP-1; motif: NRCCGGTNNNNACCGGYN	20045	4684
query_1	TRUE	0.0206029	11019	601	369	0.613977	0.0334876	TF:M11396	TF	Factor: Erg; motif: NACCGGAARTN	20045	2076
query_1	TRUE	0.0206274	10647	601	358	0.595674	0.0336245	TF:M11528	TF	Factor: E2F-2; motif: NTTTTGGCGCCAWWWN	20045	1496
query_1	TRUE	0.0207411	4709	601	175	0.291181	0.0371629	TF:M00500	TF	Factor: STAT6; motif: NNYTTCCY	20045	8258
query_1	TRUE	0.0207411	15846	601	506	0.84193	0.0319323	TF:M08207_1	TF	Factor: E2F-3:TBR2; motif: ANGTGYKANGGCGCSTTNNCRNNT; match class: 1	20045	1507
query_1	TRUE	0.0209261	8353	601	289	0.480865	0.0345983	TF:M11424	TF	Factor: Erm; motif: NNSCGGAWGYN	20045	2092
query_1	TRUE	0.0209362	1337	386	64	0.165803	0.0478684	HPA:0390053	HPA	prostate; glandular cells[High]	11019	542
query_1	TRUE	0.021011	13934	601	453	0.753744	0.0325104	TF:M11393_1	TF	Factor: Erg; motif: NACCGGATATCCGGTN; match class: 1	20045	2071
query_1	TRUE	0.0210189	11364	601	379	0.630616	0.0333509	TF:M11058_1	TF	Factor: Hey1; motif: NGCRCGYGYN; match class: 1	20045	3443
query_1	TRUE	0.0215315	14579	601	471	0.783694	0.0323067	TF:M00986	TF	Factor: Churchill; motif: CGGGNN	20045	850
query_1	TRUE	0.0216318	222	571	15	0.0262697	0.0675676	GO:0031330	GO:BP	negative regulation of cellular catabolic process	21031	7379
query_1	TRUE	0.0216361	44	571	6	0.0105079	0.136364	GO:0032941	GO:BP	secretion by tissue	21031	8207
query_1	TRUE	0.0218299	887	601	44	0.0732113	0.0496054	TF:M00678_1	TF	Factor: Tel-2; motif: YTACTTCCTG; match class: 1	20045	8673
query_1	TRUE	0.0218299	13516	601	441	0.733777	0.032628	TF:M00144	TF	Factor: Pax-5; motif: RRMSWGANWYCTNRAGCGKRACSRYNSM	20045	6478
query_1	TRUE	0.0218645	24	385	6	0.0155844	0.25	REAC:R-HSA-379716	REAC	Cytosolic tRNA aminoacylation	10842	416
query_1	TRUE	0.021872	5341	601	195	0.324459	0.03651	TF:M00178	TF	Factor: CREB; motif: NSTGACGTMANN	20045	1092
query_1	TRUE	0.0219049	558	601	31	0.0515807	0.0555556	TF:M07140	TF	Factor: Kaiso; motif: NTCTCGCGAGANYTN	20045	9258
query_1	TRUE	0.0220939	4887	386	196	0.507772	0.0401064	HPA:0170052	HPA	endometrium 2; glandular cells[≥Medium]	11019	318
query_1	TRUE	0.022189	1020	601	49	0.0815308	0.0480392	TF:M02074_1	TF	Factor: GABPalpha; motif: RCCGGAWRYN; match class: 1	20045	2923
query_1	TRUE	0.0222334	7063	601	249	0.414309	0.0352541	TF:M11451	TF	Factor: Elf-1; motif: NANCCGGAAGTN	20045	1748
query_1	TRUE	0.0222334	11340	601	378	0.628952	0.0333333	TF:M01660	TF	Factor: GABP-alpha; motif: CTTCCK	20045	2940
query_1	TRUE	0.0222334	1622	601	71	0.118136	0.0437731	TF:M08231_1	TF	Factor: Elk-1:T-bet; motif: TCACACCGGAAGNN; match class: 1	20045	1861
query_1	TRUE	0.0224519	7323	601	257	0.427621	0.0350949	TF:M03971_1	TF	Factor: ELK1; motif: NACTTCCGSCGGAAGYN; match class: 1	20045	1877
query_1	TRUE	0.0226808	186	556	17	0.0305755	0.0913978	MIRNA:hsa-miR-513a-3p	MIRNA	hsa-miR-513a-3p	14819	1574
query_1	TRUE	0.022872	18	571	4	0.00700525	0.222222	GO:0009070	GO:BP	serine family amino acid biosynthetic process	21031	3283
query_1	TRUE	0.0229016	122	556	13	0.0233813	0.106557	MIRNA:hsa-miR-34b-5p	MIRNA	hsa-miR-34b-5p	14819	709
query_1	TRUE	0.02292	170	556	16	0.028777	0.0941176	MIRNA:hsa-miR-5697	MIRNA	hsa-miR-5697	14819	1827
query_1	TRUE	0.0230514	136	571	11	0.0192644	0.0808824	GO:0001936	GO:BP	regulation of endothelial cell proliferation	21031	555
query_1	TRUE	0.0230974	422	584	23	0.0393836	0.0545024	GO:0005925	GO:CC	focal adhesion	22097	451
query_1	TRUE	0.0230974	8	584	3	0.00513699	0.375	GO:0097413	GO:CC	Lewy body	22097	2984
query_1	TRUE	0.0231135	187	556	17	0.0305755	0.0909091	MIRNA:hsa-miR-3606-3p	MIRNA	hsa-miR-3606-3p	14819	718
query_1	TRUE	0.0231322	369	571	21	0.0367776	0.0569106	GO:0002833	GO:BP	positive regulation of response to biotic stimulus	21031	1350
query_1	TRUE	0.0233557	8502	601	293	0.487521	0.0344625	TF:M08759	TF	Factor: c-Ets-2; motif: NCCGGAAGTG	20045	2216
query_1	TRUE	0.0233598	2196	601	91	0.151414	0.041439	TF:M11428_1	TF	Factor: PEA3; motif: NACCGGAAGTN; match class: 1	20045	6605
query_1	TRUE	0.0233914	395	571	22	0.0385289	0.0556962	GO:0042692	GO:BP	muscle cell differentiation	21031	10651
query_1	TRUE	0.0233914	1791	571	70	0.122592	0.0390843	GO:0006952	GO:BP	defense response	21031	2614
query_1	TRUE	0.0233914	499	571	26	0.0455342	0.0521042	GO:0016049	GO:BP	cell growth	21031	5141
query_1	TRUE	0.0234311	708	556	44	0.0791367	0.0621469	MIRNA:hsa-miR-106a-5p	MIRNA	hsa-miR-106a-5p	14819	47
query_1	TRUE	0.0234548	171	556	16	0.028777	0.0935673	MIRNA:hsa-miR-548l	MIRNA	hsa-miR-548l	14819	1734
query_1	TRUE	0.0236798	394	601	24	0.0399334	0.0609137	TF:M08917_1	TF	Factor: GABP-ALPHA; motif: RCCGGAARTNN; match class: 1	20045	2931
query_1	TRUE	0.0237366	345	571	20	0.0350263	0.057971	GO:0045089	GO:BP	positive regulation of innate immune response	21031	11661
query_1	TRUE	0.0237457	248	571	16	0.028021	0.0645161	GO:0033044	GO:BP	regulation of chromosome organization	21031	8279
query_1	TRUE	0.0237457	97	571	9	0.0157618	0.0927835	GO:0021675	GO:BP	nerve development	21031	6487
query_1	TRUE	0.0238082	9214	571	286	0.500876	0.0310397	GO:0010467	GO:BP	gene expression	21031	4207
query_1	TRUE	0.0238187	2227	601	92	0.153078	0.0413112	TF:M07141	TF	Factor: FPM315; motif: GGAGGAGGRRGRGGRGGRRGR	20045	9958
query_1	TRUE	0.0238187	238	601	17	0.0282862	0.0714286	TF:M12565_1	TF	Factor: ATF4; motif: NNATGATGCAATNN; match class: 1	20045	335
query_1	TRUE	0.0238924	10605	601	356	0.592346	0.0335691	TF:M00931	TF	Factor: Sp1; motif: GGGGCGGGGC	20045	7968
query_1	TRUE	0.024042	180	571	13	0.0227671	0.0722222	GO:1990138	GO:BP	neuron projection extension	21031	25755
query_1	TRUE	0.0240941	257	582	17	0.0292096	0.0661479	GO:0008514	GO:MF	organic anion transmembrane transporter activity	20212	1769
query_1	TRUE	0.0241858	331	386	21	0.0544041	0.0634441	HPA:0320892	HPA	nasopharynx; goblet cells[≥Medium]	11019	483
query_1	TRUE	0.0242627	3126	386	132	0.341969	0.0422265	HPA:0490692	HPA	smooth muscle; smooth muscle cells[≥Medium]	11019	749
query_1	TRUE	0.0244245	13114	601	429	0.71381	0.0327131	TF:M04823	TF	Factor: E2F-4; motif: NNTTCCCGCCNN	20045	1536
query_1	TRUE	0.0244245	4145	601	156	0.259567	0.0376357	TF:M02052_1	TF	Factor: EHF; motif: CSCGGAARTN; match class: 1	20045	1707
query_1	TRUE	0.0244245	11184	601	373	0.620632	0.0333512	TF:M07206_1	TF	Factor: E2F-1; motif: NGGGCGGGARV; match class: 1	20045	1469
query_1	TRUE	0.0244531	313	556	24	0.0431655	0.0766773	MIRNA:hsa-miR-4753-3p	MIRNA	hsa-miR-4753-3p	14819	1388
query_1	TRUE	0.0244685	9904	601	335	0.557404	0.0338247	TF:M08313_1	TF	Factor: GCMa:PEA3; motif: ATRCGGGCGGAAGTR; match class: 1	20045	3105
query_1	TRUE	0.0244685	3840	601	146	0.242928	0.0380208	TF:M02059_1	TF	Factor: ELK-1; motif: ACCGGAAGTN; match class: 1	20045	1873
query_1	TRUE	0.0244744	733	582	36	0.0618557	0.0491132	GO:0016746	GO:MF	acyltransferase activity	20212	2944
query_1	TRUE	0.0249892	2325	582	91	0.156357	0.0391398	GO:1901363	GO:MF	heterocyclic compound binding	20212	10912
query_1	TRUE	0.0250126	31	571	5	0.00875657	0.16129	GO:0034063	GO:BP	stress granule assembly	21031	8673
query_1	TRUE	0.0251305	181	571	13	0.0227671	0.0718232	GO:0072331	GO:BP	signal transduction by p53 class mediator	21031	17868
query_1	TRUE	0.0251618	98	571	9	0.0157618	0.0918367	GO:2001237	GO:BP	negative regulation of extrinsic apoptotic signaling pathway	21031	27112
query_1	TRUE	0.0252613	712	556	44	0.0791367	0.0617978	MIRNA:hsa-miR-19b-3p	MIRNA	hsa-miR-19b-3p	14819	383
query_1	TRUE	0.025434	2067	386	92	0.238342	0.044509	HPA:0340462	HPA	ovary; ovarian stroma cells[≥Medium]	11019	497
query_1	TRUE	0.0255736	62	571	7	0.0122592	0.112903	GO:1900024	GO:BP	regulation of substrate adhesion-dependent cell spreading	21031	20824
query_1	TRUE	0.0257205	667	571	32	0.056042	0.047976	GO:0048589	GO:BP	developmental growth	21031	13285
query_1	TRUE	0.0257746	6410	601	228	0.379368	0.0355694	TF:M08875	TF	Factor: E2F; motif: NNTTTCGCGCN	20045	1592
query_1	TRUE	0.0259494	7247	601	254	0.422629	0.035049	TF:M00050	TF	Factor: E2F; motif: TTTSGCGC	20045	1576
query_1	TRUE	0.0259515	112	556	12	0.0215827	0.107143	MIRNA:hsa-miR-376a-3p	MIRNA	hsa-miR-376a-3p	14819	844
query_1	TRUE	0.0259515	227	556	19	0.0341727	0.0837004	MIRNA:hsa-miR-625-5p	MIRNA	hsa-miR-625-5p	14819	1950
query_1	TRUE	0.0259515	110	556	12	0.0215827	0.109091	MIRNA:hsa-miR-3678-3p	MIRNA	hsa-miR-3678-3p	14819	792
query_1	TRUE	0.0259515	230	556	19	0.0341727	0.0826087	MIRNA:hsa-miR-6792-3p	MIRNA	hsa-miR-6792-3p	14819	2207
query_1	TRUE	0.0259515	67	556	9	0.0161871	0.134328	MIRNA:hsa-miR-942-3p	MIRNA	hsa-miR-942-3p	14819	2600
query_1	TRUE	0.0259515	84	556	10	0.0179856	0.119048	MIRNA:hsa-miR-376b-3p	MIRNA	hsa-miR-376b-3p	14819	846
query_1	TRUE	0.0259515	67	556	9	0.0161871	0.134328	MIRNA:hsa-miR-3139	MIRNA	hsa-miR-3139	14819	574
query_1	TRUE	0.0259515	196	556	17	0.0305755	0.0867347	MIRNA:hsa-miR-548ay-5p	MIRNA	hsa-miR-548ay-5p	14819	1710
query_1	TRUE	0.0259515	196	556	17	0.0305755	0.0867347	MIRNA:hsa-miR-548c-5p	MIRNA	hsa-miR-548c-5p	14819	1719
query_1	TRUE	0.0259515	196	556	17	0.0305755	0.0867347	MIRNA:hsa-miR-548as-5p	MIRNA	hsa-miR-548as-5p	14819	1700
query_1	TRUE	0.0259515	196	556	17	0.0305755	0.0867347	MIRNA:hsa-miR-548ar-5p	MIRNA	hsa-miR-548ar-5p	14819	1698
query_1	TRUE	0.0259515	196	556	17	0.0305755	0.0867347	MIRNA:hsa-miR-548aq-5p	MIRNA	hsa-miR-548aq-5p	14819	1696
query_1	TRUE	0.0259515	196	556	17	0.0305755	0.0867347	MIRNA:hsa-miR-548ap-5p	MIRNA	hsa-miR-548ap-5p	14819	1694
query_1	TRUE	0.0259515	196	556	17	0.0305755	0.0867347	MIRNA:hsa-miR-548am-5p	MIRNA	hsa-miR-548am-5p	14819	1689
query_1	TRUE	0.0259515	196	556	17	0.0305755	0.0867347	MIRNA:hsa-miR-548ak	MIRNA	hsa-miR-548ak	14819	1686
query_1	TRUE	0.0259515	196	556	17	0.0305755	0.0867347	MIRNA:hsa-miR-548ae-5p	MIRNA	hsa-miR-548ae-5p	14819	1679
query_1	TRUE	0.0259515	196	556	17	0.0305755	0.0867347	MIRNA:hsa-miR-548ad-5p	MIRNA	hsa-miR-548ad-5p	14819	1677
query_1	TRUE	0.0259515	196	556	17	0.0305755	0.0867347	MIRNA:hsa-miR-548ab	MIRNA	hsa-miR-548ab	14819	1674
query_1	TRUE	0.0259515	196	556	17	0.0305755	0.0867347	MIRNA:hsa-miR-548b-5p	MIRNA	hsa-miR-548b-5p	14819	1714
query_1	TRUE	0.0259515	196	556	17	0.0305755	0.0867347	MIRNA:hsa-miR-548bb-5p	MIRNA	hsa-miR-548bb-5p	14819	1717
query_1	TRUE	0.0259515	399	556	28	0.0503597	0.0701754	MIRNA:hsa-miR-520g-3p	MIRNA	hsa-miR-520g-3p	14819	1642
query_1	TRUE	0.0259515	246	556	20	0.0359712	0.0813008	MIRNA:hsa-miR-153-5p	MIRNA	hsa-miR-153-5p	14819	287
query_1	TRUE	0.0259515	196	556	17	0.0305755	0.0867347	MIRNA:hsa-miR-548h-5p	MIRNA	hsa-miR-548h-5p	14819	1729
query_1	TRUE	0.0259515	336	556	25	0.044964	0.0744048	MIRNA:hsa-miR-6833-3p	MIRNA	hsa-miR-6833-3p	14819	2289
query_1	TRUE	0.0259515	301	556	23	0.0413669	0.076412	MIRNA:hsa-miR-5096	MIRNA	hsa-miR-5096	14819	1566
query_1	TRUE	0.0259515	209	556	18	0.0323741	0.0861244	MIRNA:hsa-miR-144-3p	MIRNA	hsa-miR-144-3p	14819	258
query_1	TRUE	0.0259515	569	556	37	0.0665468	0.0650264	MIRNA:hsa-miR-130b-3p	MIRNA	hsa-miR-130b-3p	14819	223
query_1	TRUE	0.0259515	196	556	17	0.0305755	0.0867347	MIRNA:hsa-miR-548au-5p	MIRNA	hsa-miR-548au-5p	14819	1704
query_1	TRUE	0.0259515	637	556	40	0.0719424	0.0627943	MIRNA:hsa-let-7a-5p	MIRNA	hsa-let-7a-5p	14819	18
query_1	TRUE	0.0259515	43	556	7	0.0125899	0.162791	MIRNA:hsa-miR-5579-5p	MIRNA	hsa-miR-5579-5p	14819	1772
query_1	TRUE	0.0259515	196	556	17	0.0305755	0.0867347	MIRNA:hsa-miR-548y	MIRNA	hsa-miR-548y	14819	1749
query_1	TRUE	0.0259515	196	556	17	0.0305755	0.0867347	MIRNA:hsa-miR-548o-5p	MIRNA	hsa-miR-548o-5p	14819	1738
query_1	TRUE	0.0259515	196	556	17	0.0305755	0.0867347	MIRNA:hsa-miR-548w	MIRNA	hsa-miR-548w	14819	1746
query_1	TRUE	0.0259555	160	571	12	0.0210158	0.075	GO:0001935	GO:BP	endothelial cell proliferation	21031	554
query_1	TRUE	0.0260122	46	571	6	0.0105079	0.130435	GO:1902041	GO:BP	regulation of extrinsic apoptotic signaling pathway via death domain receptors	21031	22504
query_1	TRUE	0.0263517	9	571	3	0.00525394	0.333333	GO:1900748	GO:BP	positive regulation of vascular endothelial growth factor signaling pathway	21031	21424
query_1	TRUE	0.0263517	9	571	3	0.00525394	0.333333	GO:2000826	GO:BP	regulation of heart morphogenesis	21031	26762
query_1	TRUE	0.0264236	354	582	21	0.0360825	0.059322	GO:0061630	GO:MF	ubiquitin protein ligase activity	20212	8430
query_1	TRUE	0.0264328	3621	571	126	0.220665	0.034797	GO:0051641	GO:BP	cellular localization	21031	14309
query_1	TRUE	0.0265526	5399	601	196	0.326123	0.036303	TF:M09600	TF	Factor: CREB1; motif: TKACGTCAYNN	20045	978
query_1	TRUE	0.0265696	11163	601	372	0.618968	0.0333244	TF:M02064	TF	Factor: c-ets-2; motif: ACCGGAWRTN	20045	838
query_1	TRUE	0.0266673	19	571	4	0.00700525	0.210526	GO:0097284	GO:BP	hepatocyte apoptotic process	21031	19110
query_1	TRUE	0.0266956	2618	601	105	0.174709	0.040107	TF:M12742	TF	Factor: ZNF93; motif: GGYAGCRGCAGCGGYG	20045	11792
query_1	TRUE	0.026817	6228	386	242	0.626943	0.0388568	HPA:0250131	HPA	hippocampus; neuronal cells[≥Low]	11019	385
query_1	TRUE	0.0269169	325	571	19	0.033275	0.0584615	GO:0016236	GO:BP	macroautophagy	21031	5240
query_1	TRUE	0.0270108	1132	571	48	0.084063	0.0424028	GO:0019220	GO:BP	regulation of phosphate metabolic process	21031	5787
query_1	TRUE	0.0270344	9651	601	327	0.544093	0.0338825	TF:M01752	TF	Factor: ERG; motif: ACCGGAART	20045	2052
query_1	TRUE	0.0271666	197	556	17	0.0305755	0.0862944	MIRNA:hsa-miR-548a-5p	MIRNA	hsa-miR-548a-5p	14819	1672
query_1	TRUE	0.027187	13938	601	452	0.75208	0.0324293	TF:M04863	TF	Factor: TF3C-beta; motif: CCNGGAGGGCTTCCTGGAGGAG	20045	3362
query_1	TRUE	0.027187	8790	601	301	0.500832	0.0342435	TF:M13142	TF	Factor: ZBTB33; motif: GGYGCTG	20045	9266
query_1	TRUE	0.0272127	5165	386	205	0.531088	0.0396902	HPA:0460661	HPA	skin 1; keratinocytes[≥Low]	11019	658
query_1	TRUE	0.0274055	308	601	20	0.0332779	0.0649351	TF:M11439_1	TF	Factor: Net; motif: NRCCGGAAGTN; match class: 1	20045	1895
query_1	TRUE	0.0274221	1133	571	48	0.084063	0.0423654	GO:0051174	GO:BP	regulation of phosphorus metabolic process	21031	13998
query_1	TRUE	0.027525	2575	386	111	0.287565	0.0431068	HPA:0400053	HPA	rectum; glandular cells[High]	11019	564
query_1	TRUE	0.0276336	428	571	23	0.0402802	0.0537383	GO:0001667	GO:BP	ameboidal-type cell migration	21031	383
query_1	TRUE	0.0276844	7484	601	261	0.434276	0.0348744	TF:M00431	TF	Factor: E2F-1; motif: TTTSGCGS	20045	1486
query_1	TRUE	0.0277762	32	571	5	0.00875657	0.15625	GO:0062098	GO:BP	regulation of programmed necrotic cell death	21031	16313
query_1	TRUE	0.0277888	86	601	9	0.014975	0.104651	TF:M11690	TF	Factor: SRF; motif: CCATGTANGG	20045	8154
query_1	TRUE	0.0278035	402	556	28	0.0503597	0.0696517	MIRNA:hsa-miR-520h	MIRNA	hsa-miR-520h	14819	1644
query_1	TRUE	0.0278035	251	556	20	0.0359712	0.0796813	MIRNA:hsa-miR-4789-5p	MIRNA	hsa-miR-4789-5p	14819	1448
query_1	TRUE	0.0279202	71	556	9	0.0161871	0.126761	MIRNA:hsa-miR-6508-5p	MIRNA	hsa-miR-6508-5p	14819	2001
query_1	TRUE	0.0283082	1335	601	60	0.0998336	0.0449438	TF:M11450_1	TF	Factor: Elf-1; motif: NANSCGGAAGTR; match class: 1	20045	1747
query_1	TRUE	0.028393	3311	601	128	0.212978	0.038659	TF:M11384	TF	Factor: ESE-1; motif: ACCCGGAAGTRNNNNNNNWWWWW	20045	1796
query_1	TRUE	0.028393	9460	601	321	0.53411	0.0339323	TF:M09892_1	TF	Factor: E2F-1; motif: NNNNGGCGGGAARN; match class: 1	20045	1471
query_1	TRUE	0.0284241	207	571	14	0.0245184	0.0676329	GO:0043123	GO:BP	positive regulation of canonical NF-kappaB signal transduction	21031	10894
query_1	TRUE	0.0285058	736	584	34	0.0582192	0.0461957	GO:0048471	GO:CC	perinuclear region of cytoplasm	22097	2231
query_1	TRUE	0.0285058	432	584	23	0.0393836	0.0532407	GO:0030055	GO:CC	cell-substrate junction	22097	869
query_1	TRUE	0.0285058	650	584	31	0.0530822	0.0476923	GO:0098794	GO:CC	postsynapse	22097	3257
query_1	TRUE	0.0286074	5980	601	214	0.356073	0.035786	TF:M00916	TF	Factor: CREB; motif: NNTKACGTCANNNS	20045	1088
query_1	TRUE	0.0287431	198	281	17	0.0604982	0.0858586	WP:WP306	WP	Focal adhesion	8286	195
query_1	TRUE	0.0287431	27	281	6	0.0213523	0.222222	WP:WP3613	WP	Photodynamic therapy induced unfolded protein response	8286	232
query_1	TRUE	0.0287431	30	281	6	0.0213523	0.2	WP:WP4923	WP	Autophagy	8286	574
query_1	TRUE	0.0287431	80	281	10	0.0355872	0.125	WP:WP5205	WP	Clock controlled autophagy in bone metabolism	8286	699
query_1	TRUE	0.0287431	82	281	10	0.0355872	0.121951	WP:WP5353	WP	A network map of Macrophage stimulating protein MSP signaling	8286	770
query_1	TRUE	0.0287889	199	556	17	0.0305755	0.0854271	MIRNA:hsa-miR-548i	MIRNA	hsa-miR-548i	14819	1730
query_1	TRUE	0.0287889	58	556	8	0.0143885	0.137931	MIRNA:hsa-miR-1261	MIRNA	hsa-miR-1261	14819	140
query_1	TRUE	0.0287889	199	556	17	0.0305755	0.0854271	MIRNA:hsa-miR-548d-5p	MIRNA	hsa-miR-548d-5p	14819	1721
query_1	TRUE	0.029022	2217	601	91	0.151414	0.0410465	TF:M01165_1	TF	Factor: Elk-1; motif: RACCGGAAGTR; match class: 1	20045	1871
query_1	TRUE	0.0290238	86	556	10	0.0179856	0.116279	MIRNA:hsa-miR-6509-3p	MIRNA	hsa-miR-6509-3p	14819	2002
query_1	TRUE	0.0292738	5602	386	220	0.569948	0.0392717	HPA:0590052	HPA	thyroid gland; glandular cells[≥Medium]	11019	840
query_1	TRUE	0.0293735	6847	601	241	0.400998	0.0351979	TF:M09973_1	TF	Factor: CPBP; motif: GNNRGGGHGGGGNNGGGRN; match class: 1	20045	963
query_1	TRUE	0.0293735	1844	601	78	0.129784	0.0422993	TF:M12345_1	TF	Factor: Zbtb37; motif: NYACCGCRNTCACCGCR; match class: 1	20045	9273
query_1	TRUE	0.0293735	3255	601	126	0.209651	0.0387097	TF:M08910_1	TF	Factor: C/EBPBETA; motif: KRTTGCGYAAY; match class: 1	20045	751
query_1	TRUE	0.0294738	64	571	7	0.0122592	0.109375	GO:0021545	GO:BP	cranial nerve development	21031	6358
query_1	TRUE	0.0294738	64	571	7	0.0122592	0.109375	GO:0070534	GO:BP	protein K63-linked ubiquitination	21031	16664
query_1	TRUE	0.0294738	619	571	30	0.0525394	0.0484653	GO:0051046	GO:BP	regulation of secretion	21031	13895
query_1	TRUE	0.029521	5460	386	215	0.556995	0.0393773	HPA:0630221	HPA	cervix; squamous epithelial cells[≥Low]	11019	205
query_1	TRUE	0.0297572	10305	601	346	0.575707	0.0335759	TF:M02052	TF	Factor: EHF; motif: CSCGGAARTN	20045	1706
query_1	TRUE	0.0297572	6690	601	236	0.392679	0.0352765	TF:M09898	TF	Factor: Egr-2; motif: GNGRRNGWGKGGGNGGRG	20045	1672
query_1	TRUE	0.0297572	451	601	26	0.0432612	0.0576497	TF:M11414_1	TF	Factor: GABP-alpha; motif: NACCGGAAGTN; match class: 1	20045	2935
query_1	TRUE	0.0297572	1506	601	66	0.109817	0.0438247	TF:M02073_1	TF	Factor: Fli-1; motif: ACCGGAAGYN; match class: 1	20045	2485
query_1	TRUE	0.0297572	7238	601	253	0.420965	0.0349544	TF:M12603	TF	Factor: ERM; motif: NNCACTTCCGGNN	20045	2094
query_1	TRUE	0.0298912	5324	601	193	0.321131	0.0362509	TF:M08867_1	TF	Factor: AP2; motif: GCCYGSGGSN; match class: 1	20045	155
query_1	TRUE	0.029901	484	571	25	0.0437828	0.0516529	GO:1903131	GO:BP	mononuclear cell differentiation	21031	23363
query_1	TRUE	0.0299283	149	556	14	0.0251799	0.0939597	MIRNA:hsa-miR-3658	MIRNA	hsa-miR-3658	14819	763
query_1	TRUE	0.0299977	31	582	5	0.00859107	0.16129	GO:0031624	GO:MF	ubiquitin conjugating enzyme binding	20212	4143
query_1	TRUE	0.0299977	9	582	3	0.00515464	0.333333	GO:0008131	GO:MF	primary amine oxidase activity	20212	1570
query_1	TRUE	0.0299977	359	582	21	0.0360825	0.0584958	GO:0106310	GO:MF	protein serine kinase activity	20212	10248
query_1	TRUE	0.0300164	962	571	42	0.0735552	0.043659	GO:0008284	GO:BP	positive regulation of cell population proliferation	21031	3186
query_1	TRUE	0.0304375	164	571	12	0.0210158	0.0731707	GO:0071772	GO:BP	response to BMP	21031	17407
query_1	TRUE	0.0304375	164	571	12	0.0210158	0.0731707	GO:0071773	GO:BP	cellular response to BMP stimulus	21031	17408
query_1	TRUE	0.0305531	11358	601	377	0.627288	0.0331925	TF:M13147	TF	Factor: ZNF253; motif: SNGNSCGNGGNGCKGNN	20045	9924
query_1	TRUE	0.030715	434	582	24	0.0412371	0.0552995	GO:0004674	GO:MF	protein serine/threonine kinase activity	20212	977
query_1	TRUE	0.0309689	2195	601	90	0.14975	0.0410023	TF:M01876	TF	Factor: GABP-beta; motif: ASMGGAAGKGN	20045	2946
query_1	TRUE	0.0310564	3323	601	128	0.212978	0.0385194	TF:M09641	TF	Factor: NRF-1; motif: SYGCGCMTGCGCRNNGSN	20045	6128
query_1	TRUE	0.0310564	13468	601	438	0.728785	0.0325215	TF:M11881	TF	Factor: pax-6; motif: NYACGCNTSANYGCNYN	20045	6502
query_1	TRUE	0.0310564	6986	601	245	0.407654	0.0350701	TF:M03982	TF	Factor: ETV4; motif: ACCGGAAGTN	20045	2310
query_1	TRUE	0.0312142	6186	601	220	0.366057	0.0355642	TF:M00179	TF	Factor: ATF2; motif: VGTGACGTMACN	20045	1080
query_1	TRUE	0.0312142	8420	601	289	0.480865	0.034323	TF:M07040_1	TF	Factor: GKLF; motif: NNRRGRRNGNSNNN; match class: 1	20045	3225
query_1	TRUE	0.0312741	201	556	17	0.0305755	0.0845771	MIRNA:hsa-miR-559	MIRNA	hsa-miR-559	14819	1794
query_1	TRUE	0.0313024	102	571	9	0.0157618	0.0882353	GO:0035967	GO:BP	cellular response to topologically incorrect protein	21031	9692
query_1	TRUE	0.0313324	1724	571	67	0.117338	0.0388631	GO:0044419	GO:BP	biological process involved in interspecies interaction between organisms	21031	11378
query_1	TRUE	0.0314258	7428	386	282	0.73057	0.0379645	HPA:0060000	HPA	bronchus	11019	64
query_1	TRUE	0.0314363	65	571	7	0.0122592	0.107692	GO:0072666	GO:BP	establishment of protein localization to vacuole	21031	18004
query_1	TRUE	0.0314363	83	571	8	0.0140105	0.0963855	GO:0006446	GO:BP	regulation of translational initiation	21031	2220
query_1	TRUE	0.0314363	165	571	12	0.0210158	0.0727273	GO:0045766	GO:BP	positive regulation of angiogenesis	21031	11998
query_1	TRUE	0.0314363	1173	571	49	0.0858144	0.0417732	GO:0033043	GO:BP	regulation of organelle organization	21031	8278
query_1	TRUE	0.0314363	306	571	18	0.0315236	0.0588235	GO:0051056	GO:BP	regulation of small GTPase mediated signal transduction	21031	13905
query_1	TRUE	0.0315292	382	571	21	0.0367776	0.0549738	GO:2001233	GO:BP	regulation of apoptotic signaling pathway	21031	27108
query_1	TRUE	0.0317321	454	601	26	0.0432612	0.0572687	TF:M03969_1	TF	Factor: ELF5; motif: ANSMGGAAGTN; match class: 1	20045	1821
query_1	TRUE	0.0318557	2556	571	93	0.162872	0.036385	GO:0009056	GO:BP	catabolic process	21031	3269
query_1	TRUE	0.0319573	859	601	42	0.0698835	0.0488941	TF:M02058	TF	Factor: SAP1A; motif: NCCGGAARYN	20045	7542
query_1	TRUE	0.0320661	3600	601	137	0.227953	0.0380556	TF:M09745	TF	Factor: HELIOS; motif: RNARRRGGAASTGARAN	20045	3388
query_1	TRUE	0.0322273	7499	571	237	0.415061	0.0316042	GO:0090304	GO:BP	nucleic acid metabolic process	21031	18717
query_1	TRUE	0.0322897	4704	386	188	0.487047	0.039966	HPA:0210052	HPA	fallopian tube; glandular cells[≥Medium]	11019	355
query_1	TRUE	0.0322897	5043	386	200	0.518135	0.0396589	HPA:0130241	HPA	colon; peripheral nerve/ganglion[≥Low]	11019	240
query_1	TRUE	0.0323462	258	584	16	0.0273973	0.0620155	GO:0090575	GO:CC	RNA polymerase II transcription regulator complex	22097	2858
query_1	TRUE	0.0324911	2618	386	112	0.290155	0.0427807	HPA:0100212	HPA	cerebral cortex; neuropil[≥Medium]	11019	196
query_1	TRUE	0.0326054	103	571	9	0.0157618	0.0873786	GO:0090288	GO:BP	negative regulation of cellular response to growth factor stimulus	21031	18702
query_1	TRUE	0.0326264	951	584	41	0.0702055	0.0431125	GO:0140535	GO:CC	intracellular protein-containing complex	22097	3560
query_1	TRUE	0.0327751	881	571	39	0.0683012	0.0442679	GO:0050776	GO:BP	regulation of immune response	21031	13679
query_1	TRUE	0.0328799	5302	386	209	0.541451	0.0394191	HPA:0460671	HPA	skin 1; melanocytes[≥Low]	11019	667
query_1	TRUE	0.0329206	2377	601	96	0.159734	0.040387	TF:M00665_1	TF	Factor: Sp3; motif: ASMCTTGGGSRGGG; match class: 1	20045	8001
query_1	TRUE	0.0329206	315	601	20	0.0332779	0.0634921	TF:M11378_1	TF	Factor: ESE-1; motif: ACMAGGAAGTANNNNNNNWWAWW; match class: 1	20045	1787
query_1	TRUE	0.0329206	5433	601	196	0.326123	0.0360758	TF:M08220_1	TF	Factor: Elk-1:HOXA3; motif: ACCGGWAATKRNNTNWCNNATTAN; match class: 1	20045	1845
query_1	TRUE	0.0329206	1656	601	71	0.118136	0.0428744	TF:M02067_1	TF	Factor: ER71; motif: ACCGGAARYN; match class: 1	20045	1979
query_1	TRUE	0.033146	5371	601	194	0.322795	0.0361199	TF:M01163	TF	Factor: Elk-1; motif: AACCGGAAGTR	20045	1868
query_1	TRUE	0.0332738	8859	601	302	0.502496	0.0340896	TF:M12600	TF	Factor: ELF1; motif: NNNASCCGGAAGTGGNNNN	20045	1754
query_1	TRUE	0.0333596	10595	601	354	0.589018	0.033412	TF:M02057	TF	Factor: Elf5; motif: CSMGGAARNN	20045	1818
query_1	TRUE	0.0335106	463	571	24	0.0420315	0.0518359	GO:0051960	GO:BP	regulation of nervous system development	21031	14484
query_1	TRUE	0.0335124	732	601	37	0.0615641	0.0505464	TF:M08757	TF	Factor: nerf; motif: AAMCCGGAAGTN	20045	1764
query_1	TRUE	0.0336083	10	571	3	0.00525394	0.3	GO:0030242	GO:BP	autophagy of peroxisome	21031	6976
query_1	TRUE	0.0336083	167	571	12	0.0210158	0.0718563	GO:1904018	GO:BP	positive regulation of vasculature development	21031	24071
query_1	TRUE	0.0336083	145	571	11	0.0192644	0.0758621	GO:1903900	GO:BP	regulation of viral life cycle	21031	23972
query_1	TRUE	0.0336083	10	571	3	0.00525394	0.3	GO:0031666	GO:BP	positive regulation of lipopolysaccharide-mediated signaling pathway	21031	7532
query_1	TRUE	0.0336083	10	571	3	0.00525394	0.3	GO:1901329	GO:BP	regulation of odontoblast differentiation	21031	21898
query_1	TRUE	0.0336083	10	571	3	0.00525394	0.3	GO:0032353	GO:BP	negative regulation of hormone biosynthetic process	21031	7784
query_1	TRUE	0.0336083	1179	571	49	0.0858144	0.0415606	GO:1901701	GO:BP	cellular response to oxygen-containing compound	21031	22188
query_1	TRUE	0.0336494	4747	601	174	0.289517	0.0366547	TF:M03925	TF	Factor: YY2; motif: NCCGCCATNTY	20045	9182
query_1	TRUE	0.0339009	5249	601	190	0.31614	0.0361974	TF:M01660_1	TF	Factor: GABP-alpha; motif: CTTCCK; match class: 1	20045	2941
query_1	TRUE	0.0339345	895	584	39	0.0667808	0.0435754	GO:0016604	GO:CC	nuclear body	22097	765
query_1	TRUE	0.0341073	8567	601	293	0.487521	0.034201	TF:M08451	TF	Factor: Elk-1:HOXA1; motif: ACCGGAAGTAATTA	20045	1842
query_1	TRUE	0.0343288	9628	601	325	0.540765	0.0337557	TF:M02059	TF	Factor: ELK-1; motif: ACCGGAAGTN	20045	1872
query_1	TRUE	0.0343472	207	601	15	0.0249584	0.0724638	TF:M07398	TF	Factor: Brn-3b; motif: RCTCATTAAN	20045	6896
query_1	TRUE	0.0343472	11312	601	375	0.62396	0.0331506	TF:M10849	TF	Factor: Cdx-2; motif: NRTCGTAANNNN	20045	696
query_1	TRUE	0.0343472	10198	601	342	0.569052	0.033536	TF:M03975	TF	Factor: ERG; motif: ACCGGAARTN	20045	2056
query_1	TRUE	0.0343472	2295	601	93	0.154742	0.0405229	TF:M04706	TF	Factor: RelA; motif: GGGRAWTYC	20045	7230
query_1	TRUE	0.0343667	2442	601	98	0.163062	0.040131	TF:M02063_1	TF	Factor: c-ets-1; motif: ACCGGAWGTN; match class: 1	20045	835
query_1	TRUE	0.0343957	47	556	7	0.0125899	0.148936	MIRNA:hsa-miR-3162-3p	MIRNA	hsa-miR-3162-3p	14819	610
query_1	TRUE	0.0343957	47	556	7	0.0125899	0.148936	MIRNA:hsa-miR-28-3p	MIRNA	hsa-miR-28-3p	14819	489
query_1	TRUE	0.0343957	47	556	7	0.0125899	0.148936	MIRNA:hsa-miR-6846-3p	MIRNA	hsa-miR-6846-3p	14819	2313
query_1	TRUE	0.0344758	3	571	2	0.00350263	0.666667	GO:1904220	GO:BP	regulation of serine C-palmitoyltransferase activity	21031	24238
query_1	TRUE	0.0344758	85	571	8	0.0140105	0.0941176	GO:0045069	GO:BP	regulation of viral genome replication	21031	11656
query_1	TRUE	0.0344758	1091	571	46	0.0805604	0.0421632	GO:0035295	GO:BP	tube development	21031	9257
query_1	TRUE	0.0344758	3	571	2	0.00350263	0.666667	GO:0018201	GO:BP	peptidyl-glycine modification	21031	5464
query_1	TRUE	0.0344758	146	571	11	0.0192644	0.0753425	GO:0046887	GO:BP	positive regulation of hormone secretion	21031	12832
query_1	TRUE	0.0344758	85	571	8	0.0140105	0.0941176	GO:0048041	GO:BP	focal adhesion assembly	21031	12905
query_1	TRUE	0.0344758	3	571	2	0.00350263	0.666667	GO:1990737	GO:BP	response to manganese-induced endoplasmic reticulum stress	21031	25932
query_1	TRUE	0.0346596	1662	601	71	0.118136	0.0427196	TF:M01279	TF	Factor: IRF-3; motif: NBNBTTTCSCTTT	20045	4364
query_1	TRUE	0.0350894	854	386	43	0.111399	0.0503513	HPA:0130203	HPA	colon; endothelial cells[High]	11019	218
query_1	TRUE	0.0350894	1349	386	63	0.163212	0.0467013	HPA:0050053	HPA	breast; glandular cells[High]	11019	60
query_1	TRUE	0.035229	21	571	4	0.00700525	0.190476	GO:1901739	GO:BP	regulation of myoblast fusion	21031	22217
query_1	TRUE	0.035229	887	571	39	0.0683012	0.0439684	GO:0043604	GO:BP	amide biosynthetic process	21031	11153
query_1	TRUE	0.035229	21	571	4	0.00700525	0.190476	GO:0039535	GO:BP	regulation of RIG-I signaling pathway	21031	10149
query_1	TRUE	0.0353211	105	571	9	0.0157618	0.0857143	GO:0032204	GO:BP	regulation of telomere maintenance	21031	7668
query_1	TRUE	0.0353211	50	571	6	0.0105079	0.12	GO:0089718	GO:BP	amino acid import across plasma membrane	21031	18469
query_1	TRUE	0.0354399	1692	601	72	0.1198	0.0425532	TF:M11445	TF	Factor: Elf-1; motif: NANCAGGAAGTR	20045	1736
query_1	TRUE	0.0354508	118	582	10	0.0171821	0.0847458	GO:0001221	GO:MF	transcription coregulator binding	20212	181
query_1	TRUE	0.0354978	317	582	19	0.032646	0.0599369	GO:0051020	GO:MF	GTPase binding	20212	7933
query_1	TRUE	0.0356787	10709	601	357	0.59401	0.0333364	TF:M00986_1	TF	Factor: Churchill; motif: CGGGNN; match class: 1	20045	851
query_1	TRUE	0.0357485	6625	601	233	0.387687	0.0351698	TF:M04107_1	TF	Factor: RUNX2; motif: WRACCGCANWAACCGCAN; match class: 1	20045	7459
query_1	TRUE	0.0358159	147	571	11	0.0192644	0.0748299	GO:0090101	GO:BP	negative regulation of transmembrane receptor protein serine/threonine kinase signaling pathway	21031	18545
query_1	TRUE	0.0358159	169	571	12	0.0210158	0.0710059	GO:0050792	GO:BP	regulation of viral process	21031	13689
query_1	TRUE	0.0358668	8150	601	280	0.46589	0.0343558	TF:M07354	TF	Factor: Egr-1; motif: GCGGGGGCGG	20045	1662
query_1	TRUE	0.0360454	711	601	36	0.0599002	0.0506329	TF:M11356	TF	Factor: c-MAF; motif: NYGCTGACN	20045	902
query_1	TRUE	0.0362204	4915	601	179	0.297837	0.0364191	TF:M08390_1	TF	Factor: A-Myb:Elf-1; motif: NMCCGGAACCGTTA; match class: 1	20045	5407
query_1	TRUE	0.0362527	8349	601	286	0.475874	0.0342556	TF:M10436	TF	Factor: YY1; motif: CAANATGGCGGC	20045	9164
query_1	TRUE	0.0363581	14201	601	458	0.762063	0.0322512	TF:M12591	TF	Factor: CREB1; motif: NNNNSSGGCGCSSNNNNRTGACGTCAC	20045	1004
query_1	TRUE	0.0365302	9841	601	331	0.550749	0.0336348	TF:M09984	TF	Factor: MAZ; motif: GGGGGAGGGGGNGRGRRRGNRG	20045	5062
query_1	TRUE	0.036681	954	386	47	0.121762	0.0492662	HPA:0210851	HPA	fallopian tube; ciliated cells (cell body)[≥Low]	11019	342
query_1	TRUE	0.0366945	11837	601	390	0.648918	0.0329475	TF:M09826	TF	Factor: BTEB3; motif: CCNNSCCNSCCCCKCCCCC	20045	638
query_1	TRUE	0.0368116	1152	386	55	0.142487	0.0477431	HPA:0330223	HPA	oral mucosa; squamous epithelial cells[High]	11019	491
query_1	TRUE	0.0372667	1228	386	58	0.150259	0.0472313	HPA:0600433	HPA	tonsil; germinal center cells[High]	11019	845
query_1	TRUE	0.0375372	718	571	33	0.0577933	0.045961	GO:0050778	GO:BP	positive regulation of immune response	21031	13681
query_1	TRUE	0.0376869	4082	601	152	0.252912	0.0372366	TF:M10121	TF	Factor: ZFX; motif: SNAGGCCNCR	20045	9490
query_1	TRUE	0.0377979	105	556	11	0.0197842	0.104762	MIRNA:hsa-miR-6507-3p	MIRNA	hsa-miR-6507-3p	14819	1998
query_1	TRUE	0.0377979	242	556	19	0.0341727	0.0785124	MIRNA:hsa-miR-216a-3p	MIRNA	hsa-miR-216a-3p	14819	433
query_1	TRUE	0.0377979	242	556	19	0.0341727	0.0785124	MIRNA:hsa-miR-3681-3p	MIRNA	hsa-miR-3681-3p	14819	798
query_1	TRUE	0.0377979	90	556	10	0.0179856	0.111111	MIRNA:hsa-miR-1224-5p	MIRNA	hsa-miR-1224-5p	14819	83
query_1	TRUE	0.0377979	515	556	33	0.0593525	0.0640777	MIRNA:hsa-let-7c-5p	MIRNA	hsa-let-7c-5p	14819	23
query_1	TRUE	0.0377979	336	556	24	0.0431655	0.0714286	MIRNA:hsa-miR-4768-5p	MIRNA	hsa-miR-4768-5p	14819	1415
query_1	TRUE	0.0379004	3	582	2	0.00343643	0.666667	GO:0001097	GO:MF	TFIIH-class transcription factor complex binding	20212	163
query_1	TRUE	0.0379004	3	582	2	0.00343643	0.666667	GO:0016941	GO:MF	natriuretic peptide receptor activity	20212	3088
query_1	TRUE	0.0381555	2236	386	97	0.251295	0.043381	HPA:0010012	HPA	adipose tissue; adipocytes[≥Medium]	11019	4
query_1	TRUE	0.0381584	8226	601	282	0.469218	0.0342815	TF:M02062	TF	Factor: Erg; motif: ACCGGAAGTN	20045	2054
query_1	TRUE	0.0381584	1333	601	59	0.0981697	0.0442611	TF:M11389	TF	Factor: elf5; motif: GAMCCGGAAGTN	20045	1830
query_1	TRUE	0.0382205	91	385	11	0.0285714	0.120879	REAC:R-HSA-381119	REAC	Unfolded Protein Response (UPR)	10842	2546
query_1	TRUE	0.0382205	27	385	6	0.0155844	0.222222	REAC:R-HSA-380994	REAC	ATF4 activates genes in response to endoplasmic reticulum stress	10842	32
query_1	TRUE	0.0382205	50	385	8	0.0207792	0.16	REAC:R-HSA-2173793	REAC	Transcriptional activity of SMAD2/SMAD3:SMAD4 heterotrimer	10842	2476
query_1	TRUE	0.0382594	787	582	37	0.0635739	0.047014	GO:0016301	GO:MF	kinase activity	20212	2763
query_1	TRUE	0.0388994	8623	601	294	0.489185	0.0340949	TF:M04106_1	TF	Factor: RUNX2; motif: NRACCGCAAACCGCAN; match class: 1	20045	7457
query_1	TRUE	0.0389322	1845	386	82	0.212435	0.0444444	HPA:0060103	HPA	bronchus; respiratory epithelial cells[High]	11019	85
query_1	TRUE	0.039106	2776	571	99	0.17338	0.0356628	GO:0002376	GO:BP	immune system process	21031	913
query_1	TRUE	0.039155	4303	601	159	0.264559	0.036951	TF:M07034	TF	Factor: ATF-1; motif: NNNTGACGTNNN	20045	276
query_1	TRUE	0.0396673	11167	601	370	0.615641	0.0331333	TF:M07084	TF	Factor: E2F-4; motif: NGGCGGGAARN	20045	1538
query_1	TRUE	0.0396718	778	571	35	0.061296	0.0449871	GO:0030155	GO:BP	regulation of cell adhesion	21031	6925
query_1	TRUE	0.039692	2933	601	114	0.189684	0.0388681	TF:M10529_1	TF	Factor: Sp1; motif: RGGGMGGRGSNGGGG; match class: 1	20045	7951
query_1	TRUE	0.039692	5368	601	193	0.321131	0.0359538	TF:M12057	TF	Factor: ZBP99; motif: GCCCMTCCCCCR	20045	9418
query_1	TRUE	0.039697	1258	386	59	0.15285	0.0468998	HPA:0250133	HPA	hippocampus; neuronal cells[High]	11019	387
query_1	TRUE	0.0397911	251	582	16	0.0274914	0.063745	GO:0042393	GO:MF	histone binding	20212	5610
query_1	TRUE	0.0398146	122	556	12	0.0215827	0.0983607	MIRNA:hsa-let-7a-3p	MIRNA	hsa-let-7a-3p	14819	17
query_1	TRUE	0.0398933	3813	601	143	0.237937	0.0375033	TF:M07437	TF	Factor: ZBTB2; motif: TCCKCCTSR	20045	9254
query_1	TRUE	0.0400241	10704	571	324	0.567426	0.0302691	GO:0009058	GO:BP	biosynthetic process	21031	3271
query_1	TRUE	0.0400241	128	571	10	0.0175131	0.078125	GO:0006413	GO:BP	translational initiation	21031	2195
query_1	TRUE	0.0400241	1253	571	51	0.089317	0.0407023	GO:0051247	GO:BP	positive regulation of protein metabolic process	21031	14042
query_1	TRUE	0.0400241	128	571	10	0.0175131	0.078125	GO:0031623	GO:BP	receptor internalization	21031	7502
query_1	TRUE	0.0401743	91	556	10	0.0179856	0.10989	MIRNA:hsa-miR-2052	MIRNA	hsa-miR-2052	14819	400
query_1	TRUE	0.0402324	12881	571	382	0.669002	0.0296561	GO:0044237	GO:BP	cellular metabolic process	21031	11299
query_1	TRUE	0.0402393	3	584	2	0.00342466	0.666667	GO:1990037	GO:CC	Lewy body core	22097	3760
query_1	TRUE	0.0402393	3	584	2	0.00342466	0.666667	GO:0043614	GO:CC	multi-eIF complex	22097	1933
query_1	TRUE	0.0403312	22	571	4	0.00700525	0.181818	GO:0036092	GO:BP	phosphatidylinositol-3-phosphate biosynthetic process	21031	9759
query_1	TRUE	0.0403312	1014	571	43	0.0753065	0.0424063	GO:0031175	GO:BP	neuron projection development	21031	7333
query_1	TRUE	0.0403312	22	571	4	0.00700525	0.181818	GO:0002089	GO:BP	lens morphogenesis in camera-type eye	21031	682
query_1	TRUE	0.0403312	22	571	4	0.00700525	0.181818	GO:1903579	GO:BP	negative regulation of ATP metabolic process	21031	23713
query_1	TRUE	0.0403312	69	571	7	0.0122592	0.101449	GO:0045453	GO:BP	bone resorption	21031	11778
query_1	TRUE	0.0403338	150	571	11	0.0192644	0.0733333	GO:0010634	GO:BP	positive regulation of epithelial cell migration	21031	4330
query_1	TRUE	0.0403338	195	571	13	0.0227671	0.0666667	GO:0008361	GO:BP	regulation of cell size	21031	3215
query_1	TRUE	0.0403729	3613	571	124	0.217163	0.0343205	GO:0006996	GO:BP	organelle organization	21031	2642
query_1	TRUE	0.0403729	88	571	8	0.0140105	0.0909091	GO:1900542	GO:BP	regulation of purine nucleotide metabolic process	21031	21231
query_1	TRUE	0.0404706	4200	386	169	0.437824	0.0402381	HPA:0600442	HPA	tonsil; non-germinal center cells[≥Medium]	11019	847
query_1	TRUE	0.0406445	36	571	5	0.00875657	0.138889	GO:0110110	GO:BP	positive regulation of animal organ morphogenesis	21031	19984
query_1	TRUE	0.0406445	36	571	5	0.00875657	0.138889	GO:0051150	GO:BP	regulation of smooth muscle cell differentiation	21031	13974
query_1	TRUE	0.0406672	11	571	3	0.00525394	0.272727	GO:2000347	GO:BP	positive regulation of hepatocyte proliferation	21031	26349
query_1	TRUE	0.0406672	11	571	3	0.00525394	0.272727	GO:0007168	GO:BP	receptor guanylyl cyclase signaling pathway	21031	2763
query_1	TRUE	0.0406672	52	571	6	0.0105079	0.115385	GO:0030811	GO:BP	regulation of nucleotide catabolic process	21031	7151
query_1	TRUE	0.0406672	52	571	6	0.0105079	0.115385	GO:0033121	GO:BP	regulation of purine nucleotide catabolic process	21031	8325
query_1	TRUE	0.0406672	11	571	3	0.00525394	0.272727	GO:0021889	GO:BP	olfactory bulb interneuron differentiation	21031	6686
query_1	TRUE	0.0406672	11	571	3	0.00525394	0.272727	GO:2000833	GO:BP	positive regulation of steroid hormone secretion	21031	26769
query_1	TRUE	0.0406672	52	571	6	0.0105079	0.115385	GO:0006110	GO:BP	regulation of glycolytic process	21031	1989
query_1	TRUE	0.0406672	11	571	3	0.00525394	0.272727	GO:0031943	GO:BP	regulation of glucocorticoid metabolic process	21031	7553
query_1	TRUE	0.0406672	11	571	3	0.00525394	0.272727	GO:1900246	GO:BP	positive regulation of RIG-I signaling pathway	21031	21012
query_1	TRUE	0.0406672	11	571	3	0.00525394	0.272727	GO:0006983	GO:BP	ER overload response	21031	2637
query_1	TRUE	0.0408203	16609	601	524	0.87188	0.0315492	TF:M02027	TF	Factor: PARP; motif: TTTCYN	20045	6406
query_1	TRUE	0.0408203	370	601	22	0.0366057	0.0594595	TF:M02061_1	TF	Factor: ERF; motif: ACCGGAARYN; match class: 1	20045	2049
query_1	TRUE	0.0408231	1167	571	48	0.084063	0.0411311	GO:0048666	GO:BP	neuron development	21031	13349
query_1	TRUE	0.0408582	29	385	6	0.0155844	0.206897	REAC:R-HSA-2173795	REAC	Downregulation of SMAD2/3:SMAD4 transcriptional activity	10842	760
query_1	TRUE	0.0408582	11	385	4	0.0103896	0.363636	REAC:R-HSA-1660517	REAC	Synthesis of PIPs at the late endosome membrane	10842	2323
query_1	TRUE	0.0411424	372	582	21	0.0360825	0.0564516	GO:0061659	GO:MF	ubiquitin-like protein ligase activity	20212	8444
query_1	TRUE	0.0413231	26	386	4	0.0103627	0.153846	HPA:0260131	HPA	hypothalamus; neuronal cells[≥Low]	11019	398
query_1	TRUE	0.0413625	959	582	43	0.0738832	0.0448384	GO:0016772	GO:MF	transferase activity, transferring phosphorus-containing groups	20212	2966
query_1	TRUE	0.041565	70	571	7	0.0122592	0.1	GO:0008652	GO:BP	amino acid biosynthetic process	21031	3260
query_1	TRUE	0.0418267	89	571	8	0.0140105	0.0898876	GO:0006140	GO:BP	regulation of nucleotide metabolic process	21031	2005
query_1	TRUE	0.0419125	9	601	3	0.00499168	0.333333	TF:M11542	TF	Factor: FOXR2; motif: AYRTAAACATAAATRWW	20045	2868
query_1	TRUE	0.0419125	3240	601	124	0.206323	0.0382716	TF:M11379	TF	Factor: ESE-1; motif: ACCCGGAAGTRNNNNNNNNWWWW	20045	1788
query_1	TRUE	0.0419675	10646	571	322	0.563923	0.0302461	GO:1901576	GO:BP	organic substance biosynthetic process	21031	22106
query_1	TRUE	0.0421811	1663	571	64	0.112084	0.0384847	GO:1901700	GO:BP	response to oxygen-containing compound	21031	22187
query_1	TRUE	0.0423073	245	556	19	0.0341727	0.077551	MIRNA:hsa-miR-145-5p	MIRNA	hsa-miR-145-5p	14819	261
query_1	TRUE	0.0423073	92	556	10	0.0179856	0.108696	MIRNA:hsa-miR-3922-3p	MIRNA	hsa-miR-3922-3p	14819	891
query_1	TRUE	0.0423073	92	556	10	0.0179856	0.108696	MIRNA:hsa-miR-586	MIRNA	hsa-miR-586	14819	1866
query_1	TRUE	0.0423073	77	556	9	0.0161871	0.116883	MIRNA:hsa-miR-489-3p	MIRNA	hsa-miR-489-3p	14819	1487
query_1	TRUE	0.0423908	13977	601	451	0.750416	0.0322673	TF:M08209	TF	Factor: E2F-3:FOXO6; motif: NAATGACACGCGCCCMC	20045	1510
query_1	TRUE	0.0423908	2083	601	85	0.141431	0.0408065	TF:M02102	TF	Factor: NRF-1; motif: YGCGCMTGCGC	20045	6136
query_1	TRUE	0.0423908	567	601	30	0.0499168	0.0529101	TF:M11483	TF	Factor: LBP-32; motif: NAACCGGTTN	20045	3314
query_1	TRUE	0.0423908	567	601	30	0.0499168	0.0529101	TF:M11483_1	TF	Factor: LBP-32; motif: NAACCGGTTN; match class: 1	20045	3315
query_1	TRUE	0.042491	5663	601	202	0.336106	0.0356701	TF:M00917	TF	Factor: CREB; motif: CNNTGACGTMA	20045	1094
query_1	TRUE	0.0425659	2259	601	91	0.151414	0.0402833	TF:M07208_1	TF	Factor: EGR1; motif: NCNCCGCCCCCGCN; match class: 1	20045	1647
query_1	TRUE	0.0425949	1138	386	54	0.139896	0.0474517	HPA:0620223	HPA	vagina; squamous epithelial cells[High]	11019	859
query_1	TRUE	0.0426419	695	601	35	0.0582363	0.0503597	TF:M00063	TF	Factor: IRF-2; motif: GAAAAGYGAAASY	20045	4340
query_1	TRUE	0.0431025	13	281	4	0.0142349	0.307692	WP:WP3876	WP	BMP2 WNT4 FOXO1 pathway in primary endometrial stromal cell differentiation	8286	282
query_1	TRUE	0.0432131	10844	601	360	0.599002	0.0331981	TF:M10072	TF	Factor: sp4; motif: NNGNARGRGGCGGRGCNNRR	20045	8006
query_1	TRUE	0.0436055	53	571	6	0.0105079	0.113208	GO:0010761	GO:BP	fibroblast migration	21031	4432
query_1	TRUE	0.0436184	303	601	19	0.031614	0.0627063	TF:M11421_1	TF	Factor: ER81; motif: NACCGGAAGTN; match class: 1	20045	1999
query_1	TRUE	0.04366	1960	386	86	0.222798	0.0438776	HPA:0350473	HPA	pancreas; exocrine glandular cells[High]	11019	502
query_1	TRUE	0.0436854	108	556	11	0.0197842	0.101852	MIRNA:hsa-miR-2682-5p	MIRNA	hsa-miR-2682-5p	14819	479
query_1	TRUE	0.0437551	322	556	23	0.0413669	0.0714286	MIRNA:hsa-miR-23b-3p	MIRNA	hsa-miR-23b-3p	14819	466
query_1	TRUE	0.0442029	50	556	7	0.0125899	0.14	MIRNA:hsa-miR-8075	MIRNA	hsa-miR-8075	14819	2533
query_1	TRUE	0.0442081	342	556	24	0.0431655	0.0701754	MIRNA:hsa-miR-519b-3p	MIRNA	hsa-miR-519b-3p	14819	1624
query_1	TRUE	0.0442277	5321	601	191	0.317804	0.0358955	TF:M00039	TF	Factor: CREB; motif: TGACGTMA	20045	1082
query_1	TRUE	0.0442372	701	571	32	0.056042	0.0456491	GO:0008285	GO:BP	negative regulation of cell population proliferation	21031	3187
query_1	TRUE	0.0443296	90	571	8	0.0140105	0.0888889	GO:0010507	GO:BP	negative regulation of autophagy	21031	4229
query_1	TRUE	0.0443789	109	556	11	0.0197842	0.100917	MIRNA:hsa-miR-19a-5p	MIRNA	hsa-miR-19a-5p	14819	380
query_1	TRUE	0.0443789	125	556	12	0.0215827	0.096	MIRNA:hsa-miR-192-3p	MIRNA	hsa-miR-192-3p	14819	355
query_1	TRUE	0.0443789	285	556	21	0.0377698	0.0736842	MIRNA:hsa-miR-4796-3p	MIRNA	hsa-miR-4796-3p	14819	1458
query_1	TRUE	0.0443789	229	556	18	0.0323741	0.0786026	MIRNA:hsa-miR-4691-5p	MIRNA	hsa-miR-4691-5p	14819	1287
query_1	TRUE	0.0443789	125	556	12	0.0215827	0.096	MIRNA:hsa-miR-562	MIRNA	hsa-miR-562	14819	1801
query_1	TRUE	0.0444239	730	571	33	0.0577933	0.0452055	GO:0051603	GO:BP	proteolysis involved in protein catabolic process	21031	14275
query_1	TRUE	0.0446509	23	571	4	0.00700525	0.173913	GO:0071379	GO:BP	cellular response to prostaglandin stimulus	21031	17131
query_1	TRUE	0.0446509	23	571	4	0.00700525	0.173913	GO:1901983	GO:BP	regulation of protein acetylation	21031	22452
query_1	TRUE	0.0446509	23	571	4	0.00700525	0.173913	GO:0071636	GO:BP	positive regulation of transforming growth factor beta production	21031	17315
query_1	TRUE	0.0446509	23	571	4	0.00700525	0.173913	GO:0001759	GO:BP	organ induction	21031	432
query_1	TRUE	0.0446943	7274	601	252	0.419301	0.0346439	TF:M10098	TF	Factor: DP-1; motif: NRNNGGCGGGAANN	20045	8788
query_1	TRUE	0.044876	1054	571	44	0.0770578	0.0417457	GO:0002684	GO:BP	positive regulation of immune system process	21031	1209
query_1	TRUE	0.0450258	3302	386	136	0.352332	0.0411872	HPA:0310432	HPA	lymph node; germinal center cells[≥Medium]	11019	461
query_1	TRUE	0.0454114	13044	601	424	0.705491	0.0325054	TF:M03976	TF	Factor: ERG; motif: ACCGGAWATCCGGT	20045	2058
query_1	TRUE	0.0454114	2383	601	95	0.15807	0.0398657	TF:M11425_1	TF	Factor: PEA3; motif: NACCGGAAGTN; match class: 1	20045	6601
query_1	TRUE	0.0455664	596	601	31	0.0515807	0.0520134	TF:M04698_1	TF	Factor: GABP-alpha; motif: CACTTCCGG; match class: 1	20045	2927
query_1	TRUE	0.0456982	38	556	6	0.0107914	0.157895	MIRNA:ebv-miR-BART13-3p	MIRNA	ebv-miR-BART13-3p	14819	3
query_1	TRUE	0.0458481	133	601	11	0.0183028	0.0827068	TF:M05417	TF	Factor: ZNF641; motif: NAGGGGKGGGGN	20045	11050
query_1	TRUE	0.0458661	132	571	10	0.0175131	0.0757576	GO:0048593	GO:BP	camera-type eye morphogenesis	21031	13287
query_1	TRUE	0.0459781	1752	582	70	0.120275	0.0399543	GO:0044877	GO:MF	protein-containing complex binding	20212	6047
query_1	TRUE	0.0459781	2452	582	93	0.159794	0.0379282	GO:0043168	GO:MF	anion binding	20212	5722
query_1	TRUE	0.0459831	297	571	17	0.0297723	0.0572391	GO:0006520	GO:BP	amino acid metabolic process	21031	2267
query_1	TRUE	0.0461654	6409	601	225	0.374376	0.0351069	TF:M01861	TF	Factor: ATF-1; motif: TNACGTCAN	20045	280
query_1	TRUE	0.0463092	177	556	15	0.0269784	0.0847458	MIRNA:hsa-miR-6887-3p	MIRNA	hsa-miR-6887-3p	14819	2393
query_1	TRUE	0.0463092	526	556	33	0.0593525	0.0627376	MIRNA:hsa-miR-373-3p	MIRNA	hsa-miR-373-3p	14819	834
query_1	TRUE	0.046425	454	571	23	0.0402802	0.0506608	GO:0048732	GO:BP	gland development	21031	13414
query_1	TRUE	0.0466657	54	571	6	0.0105079	0.111111	GO:0032210	GO:BP	regulation of telomere maintenance via telomerase	21031	7674
query_1	TRUE	0.0469265	11	582	3	0.00515464	0.272727	GO:0042975	GO:MF	peroxisome proliferator activated receptor binding	20212	5696
query_1	TRUE	0.0470456	23	281	5	0.0177936	0.217391	WP:WP5272	WP	LDL influence on CD14 and TLR4	8286	722
query_1	TRUE	0.0476287	6960	601	242	0.402662	0.0347701	TF:M00040	TF	Factor: ATF-2; motif: TTACGTAA	20045	1078
query_1	TRUE	0.0477671	939	571	40	0.0700525	0.0425985	GO:0040007	GO:BP	growth	21031	10236
query_1	TRUE	0.0478846	133	571	10	0.0175131	0.075188	GO:0030218	GO:BP	erythrocyte differentiation	21031	6963
query_1	TRUE	0.0479855	38	571	5	0.00875657	0.131579	GO:0010762	GO:BP	regulation of fibroblast migration	21031	4433
query_1	TRUE	0.0479855	38	571	5	0.00875657	0.131579	GO:0045773	GO:BP	positive regulation of axon extension	21031	12003
query_1	TRUE	0.0479855	38	571	5	0.00875657	0.131579	GO:0033280	GO:BP	response to vitamin D	21031	8392
query_1	TRUE	0.047997	7350	601	254	0.422629	0.0345578	TF:M00017	TF	Factor: ATF; motif: CNSTGACGTNNNYC	20045	372
query_1	TRUE	0.047997	4052	601	150	0.249584	0.0370188	TF:M07042	TF	Factor: HES-1; motif: NNCKYGTGNNN	20045	3406
query_1	TRUE	0.0480229	269	556	20	0.0359712	0.0743494	MIRNA:hsa-miR-125a-5p	MIRNA	hsa-miR-125a-5p	14819	132
query_1	TRUE	0.0486455	1060	571	44	0.0770578	0.0415094	GO:1901698	GO:BP	response to nitrogen compound	21031	22185
query_1	TRUE	0.0486764	12295	601	402	0.668885	0.0326962	TF:M08226	TF	Factor: Elk-1:Pax-9; motif: ACCGGAACYACGCWYSANTG	20045	1854
query_1	TRUE	0.0486764	8430	601	287	0.477537	0.0340451	TF:M11434	TF	Factor: Elk-1; motif: NRSCGGAAGNN	20045	1884
query_1	TRUE	0.0486995	1635	601	69	0.114809	0.0422018	TF:M00706_1	TF	Factor: TFII-I; motif: RGAGGKAGG; match class: 1	20045	8829
query_1	TRUE	0.0488148	386	556	26	0.0467626	0.0673575	MIRNA:hsa-miR-590-3p	MIRNA	hsa-miR-590-3p	14819	1871
query_1	TRUE	0.0488903	92	571	8	0.0140105	0.0869565	GO:0045666	GO:BP	positive regulation of neuron differentiation	21031	11913
query_1	TRUE	0.048898	1865	601	77	0.12812	0.0412869	TF:M10018	TF	Factor: NRF-1; motif: CNSTGCGCATGCGCNNS	20045	6130
query_1	TRUE	0.0490527	347	556	24	0.0431655	0.0691643	MIRNA:hsa-miR-519a-3p	MIRNA	hsa-miR-519a-3p	14819	1622
query_1	TRUE	0.0490527	111	556	11	0.0197842	0.0990991	MIRNA:hsa-miR-449c-5p	MIRNA	hsa-miR-449c-5p	14819	1131
query_1	TRUE	0.0492234	10565	571	319	0.558669	0.030194	GO:0044249	GO:BP	cellular biosynthetic process	21031	11305
query_1	TRUE	0.0492336	6067	601	214	0.356073	0.0352728	TF:M02067	TF	Factor: ER71; motif: ACCGGAARYN	20045	1978
query_1	TRUE	0.0493891	250	571	15	0.0262697	0.06	GO:0032984	GO:BP	protein-containing complex disassembly	21031	8244
query_1	TRUE	0.0495423	3779	386	153	0.396373	0.0404869	HPA:0050092	HPA	breast; myoepithelial cells[≥Medium]	11019	62
query_1	TRUE	0.0495645	35	281	6	0.0213523	0.171429	WP:WP3617	WP	Photodynamic therapy induced NF kB survival signaling	8286	234
query_1	TRUE	0.0496211	12	571	3	0.00525394	0.25	GO:0032351	GO:BP	negative regulation of hormone metabolic process	21031	7782
query_1	TRUE	0.0496211	24	571	4	0.00700525	0.166667	GO:0046885	GO:BP	regulation of hormone biosynthetic process	21031	12830
query_1	TRUE	0.0496211	1399	571	55	0.0963222	0.0393138	GO:1901565	GO:BP	organonitrogen compound catabolic process	21031	22099
query_1	TRUE	0.0496211	1712	571	65	0.113835	0.0379673	GO:0042592	GO:BP	homeostatic process	21031	10601
query_1	TRUE	0.0496211	24	571	4	0.00700525	0.166667	GO:0072575	GO:BP	epithelial cell proliferation involved in liver morphogenesis	21031	17965
query_1	TRUE	0.0496211	73	571	7	0.0122592	0.0958904	GO:1903578	GO:BP	regulation of ATP metabolic process	21031	23712
query_1	TRUE	0.0496211	113	571	9	0.0157618	0.079646	GO:0061387	GO:BP	regulation of extent of cell growth	21031	15947
query_1	TRUE	0.0496211	24	571	4	0.00700525	0.166667	GO:0072574	GO:BP	hepatocyte proliferation	21031	17964
query_1	TRUE	0.0496211	24	571	4	0.00700525	0.166667	GO:1900746	GO:BP	regulation of vascular endothelial growth factor signaling pathway	21031	21422
query_1	TRUE	0.0496211	326	571	18	0.0315236	0.0552147	GO:0045229	GO:BP	external encapsulating structure organization	21031	11733
query_1	TRUE	0.0496211	24	571	4	0.00700525	0.166667	GO:0035162	GO:BP	embryonic hemopoiesis	21031	9161
query_1	TRUE	0.0496211	24	571	4	0.00700525	0.166667	GO:0010894	GO:BP	negative regulation of steroid biosynthetic process	21031	4537
query_1	TRUE	0.0496292	3413	601	129	0.214642	0.0377967	TF:M00469_1	TF	Factor: AP-2alpha; motif: GCCNNNRGS; match class: 1	20045	129
query_1	TRUE	0.0496311	7162	601	248	0.412646	0.0346272	TF:M09834	TF	Factor: ZNF148; motif: NNNNNNCCNNCCCCTCCCCCACCCN	20045	9664
query_1	TRUE	0.0496311	218	601	15	0.0249584	0.0688073	TF:M09839_1	TF	Factor: ATF4; motif: ATTGCATCAT; match class: 1	20045	325
query_1	TRUE	0.0498265	348	556	24	0.0431655	0.0689655	MIRNA:hsa-miR-519c-3p	MIRNA	hsa-miR-519c-3p	14819	1626
query_1	TRUE	0.0498265	96	556	10	0.0179856	0.104167	MIRNA:hsa-miR-7850-5p	MIRNA	hsa-miR-7850-5p	14819	2496
query_1	TRUE	0.0498265	96	556	10	0.0179856	0.104167	MIRNA:hsa-miR-29a-5p	MIRNA	hsa-miR-29a-5p	14819	500
query_1	TRUE	0.0498265	66	556	8	0.0143885	0.121212	MIRNA:hsa-miR-590-5p	MIRNA	hsa-miR-590-5p	14819	1872
query_1	TRUE	0.0498265	96	556	10	0.0179856	0.104167	MIRNA:hsa-miR-374b-3p	MIRNA	hsa-miR-374b-3p	14819	838
query_1	TRUE	0.0498265	551	556	34	0.0611511	0.061706	MIRNA:hsa-miR-181a-5p	MIRNA	hsa-miR-181a-5p	14819	308
query_1	TRUE	0.0499178	4586	601	167	0.27787	0.0364152	TF:M02071_1	TF	Factor: ETV7; motif: NCCGGAANNN; match class: 1	20045	2359

## Sheet: APP-spec - down
query	significant	p_value	term_size	query_size	intersection_size	precision	recall	term_id	source	term_name	effective_domain_size	source_order	parents
query_1	TRUE	2.746e-20	12345	474	367	0.774262	0.0297286	GO:0005737	GO:CC	cytoplasm	22097	309
query_1	TRUE	5.38483e-18	14838	480	434	0.904167	0.0292492	GO:0005515	GO:MF	protein binding	20212	1492
query_1	TRUE	6.79979e-16	14345	491	434	0.88391	0.0302544	TF:M09894_1	TF	Factor: E2F-4; motif: SNGGGCGGGAANN; match class: 1	20045	1541
query_1	TRUE	1.0373e-15	13659	491	420	0.855397	0.030749	TF:M11531	TF	Factor: E2F-2; motif: GCGCGCGCGYW	20045	1502
query_1	TRUE	1.56198e-15	15279	491	449	0.91446	0.0293867	TF:M10438_1	TF	Factor: ZF5; motif: GGSGCGCGS; match class: 1	20045	9369
query_1	TRUE	2.39445e-15	10535	491	352	0.716904	0.0334124	TF:M00803_1	TF	Factor: E2F; motif: GGCGSG; match class: 1	20045	1581
query_1	TRUE	2.39445e-15	12708	491	399	0.812627	0.0313975	TF:M11531_1	TF	Factor: E2F-2; motif: GCGCGCGCGYW; match class: 1	20045	1503
query_1	TRUE	2.39445e-15	13544	491	416	0.847251	0.0307147	TF:M11603_1	TF	Factor: TCF-1; motif: ACATCGRGRCGCTGW; match class: 1	20045	8531
query_1	TRUE	7.30217e-15	6657	474	229	0.483122	0.0343999	GO:0070013	GO:CC	intracellular organelle lumen	22097	2399
query_1	TRUE	7.30217e-15	6657	474	229	0.483122	0.0343999	GO:0043233	GO:CC	organelle lumen	22097	1885
query_1	TRUE	7.30217e-15	6657	474	229	0.483122	0.0343999	GO:0031974	GO:CC	membrane-enclosed lumen	22097	1221
query_1	TRUE	2.64975e-14	14894	491	439	0.894094	0.029475	TF:M11529_1	TF	Factor: E2F-2; motif: GCGCGCGCNCS; match class: 1	20045	1499
query_1	TRUE	6.17431e-14	10557	491	348	0.708758	0.0329639	TF:M04869_1	TF	Factor: Egr-1; motif: GCGCATGCG; match class: 1	20045	1641
query_1	TRUE	8.8531e-14	13114	491	403	0.820774	0.0307305	TF:M04823	TF	Factor: E2F-4; motif: NNTTCCCGCCNN	20045	1536
query_1	TRUE	1.10064e-13	16076	491	458	0.93279	0.0284897	TF:M12599_1	TF	Factor: E2F4; motif: YCCCGCCNCNNSSNNSNN; match class: 1	20045	1545
query_1	TRUE	1.10064e-13	11404	491	366	0.745418	0.032094	TF:M11601_1	TF	Factor: TCF-1; motif: ACATCGRGRCGCTGW; match class: 1	20045	8527
query_1	TRUE	1.88248e-13	12784	491	395	0.804481	0.030898	TF:M00333_1	TF	Factor: ZF5; motif: NRNGNGCGCGCWN; match class: 1	20045	9377
query_1	TRUE	2.21569e-13	4220	474	163	0.343882	0.0386256	GO:0005654	GO:CC	nucleoplasm	22097	252
query_1	TRUE	3.28929e-13	15386	491	445	0.906314	0.0289224	TF:M08526_1	TF	Factor: E2F-3:HES-7; motif: NNNSGCGCSNNNNNCRCGYGNN; match class: 1	20045	1513
query_1	TRUE	4.07778e-13	13916	491	417	0.849287	0.0299655	TF:M09892	TF	Factor: E2F-1; motif: NNNNGGCGGGAARN	20045	1470
query_1	TRUE	7.62443e-13	14519	491	428	0.87169	0.0294786	TF:M00716_1	TF	Factor: ZF5; motif: GSGCGCGR; match class: 1	20045	9365
query_1	TRUE	7.80767e-13	13559	491	409	0.832994	0.0301645	TF:M02089	TF	Factor: E2F-3; motif: GGCGGGN	20045	1526
query_1	TRUE	1.35055e-12	11569	491	366	0.745418	0.0316363	TF:M04869	TF	Factor: Egr-1; motif: GCGCATGCG	20045	1640
query_1	TRUE	1.75208e-12	10745	491	347	0.706721	0.0322941	TF:M00695	TF	Factor: ETF; motif: GVGGMGG	20045	2202
query_1	TRUE	1.80554e-12	13566	491	408	0.830957	0.0300752	TF:M00803	TF	Factor: E2F; motif: GGCGSG	20045	1580
query_1	TRUE	6.36752e-12	10744	491	345	0.702648	0.0321109	TF:M08205_1	TF	Factor: E2F-1:Elk-1; motif: SGCGCSNNAMCGGAAGT; match class: 1	20045	1459
query_1	TRUE	6.36752e-12	14971	491	434	0.88391	0.0289894	TF:M07206	TF	Factor: E2F-1; motif: NGGGCGGGARV	20045	1468
query_1	TRUE	6.36752e-12	11049	491	352	0.716904	0.0318581	TF:M07250	TF	Factor: E2F-1; motif: NNNSSCGCSAANN	20045	1482
query_1	TRUE	1.81082e-11	13807	491	410	0.835031	0.0296951	TF:M11530_1	TF	Factor: E2F-2; motif: NWTTTGGCGCCAWWNN; match class: 1	20045	1501
query_1	TRUE	1.84155e-11	14824	491	430	0.875764	0.029007	TF:M08205	TF	Factor: E2F-1:Elk-1; motif: SGCGCSNNAMCGGAAGT	20045	1458
query_1	TRUE	3.01647e-11	14493	491	423	0.861507	0.0291865	TF:M09636_1	TF	Factor: MAZ; motif: GGGMGGGGSSGGGGGGGGGGGG; match class: 1	20045	5061
query_1	TRUE	3.81313e-11	14407	491	421	0.857434	0.0292219	TF:M12597	TF	Factor: E2F1; motif: GSGCGGGAAN	20045	1474
query_1	TRUE	4.73776e-11	16606	491	461	0.9389	0.0277611	TF:M09894	TF	Factor: E2F-4; motif: SNGGGCGGGAANN	20045	1540
query_1	TRUE	4.94798e-11	14579	491	424	0.863544	0.0290829	TF:M00986	TF	Factor: Churchill; motif: CGGGNN	20045	850
query_1	TRUE	5.91082e-11	16621	491	461	0.9389	0.027736	TF:M10438	TF	Factor: ZF5; motif: GGSGCGCGS	20045	9368
query_1	TRUE	5.95427e-11	5487	474	188	0.396624	0.0342628	GO:0005829	GO:CC	cytosol	22097	380
query_1	TRUE	6.88193e-11	11746	491	364	0.741344	0.0309893	TF:M11882_1	TF	Factor: pax-6; motif: NYACGCNYSANYGMNCN; match class: 1	20045	6505
query_1	TRUE	7.28477e-11	15663	491	444	0.904277	0.0283471	TF:M08525_1	TF	Factor: E2F-1:HES-7; motif: GGCRCGTGSYNNWNGGCGCSM; match class: 1	20045	1463
query_1	TRUE	8.43638e-11	6820	491	244	0.496945	0.0357771	TF:M13147_1	TF	Factor: ZNF253; motif: SNGNSCGNGGNGCKGNN; match class: 1	20045	9925
query_1	TRUE	1.04325e-10	16304	491	455	0.92668	0.0279073	TF:M11018_1	TF	Factor: IRX-1; motif: NACRYNNNNNNNNRYGNN; match class: 1	20045	4443
query_1	TRUE	1.25283e-10	16490	491	458	0.93279	0.0277744	TF:M00716	TF	Factor: ZF5; motif: GSGCGCGR	20045	9364
query_1	TRUE	1.52389e-10	11184	491	350	0.712831	0.0312947	TF:M07206_1	TF	Factor: E2F-1; motif: NGGGCGGGARV; match class: 1	20045	1469
query_1	TRUE	1.72146e-10	8237	344	310	0.901163	0.0376351	HPA:0270000	HPA	kidney	11019	407
query_1	TRUE	1.88828e-10	14980	491	430	0.875764	0.0287049	TF:M11530	TF	Factor: E2F-2; motif: NWTTTGGCGCCAWWNN	20045	1500
query_1	TRUE	2.19202e-10	15464	491	439	0.894094	0.0283885	TF:M00333	TF	Factor: ZF5; motif: NRNGNGCGCGCWN	20045	9376
query_1	TRUE	2.87062e-10	12531	491	379	0.771894	0.030245	TF:M04515_1	TF	Factor: E2F-1; motif: WWTGGCGCCAAA; match class: 1	20045	1465
query_1	TRUE	3.82073e-10	16674	491	460	0.936864	0.0275879	TF:M11529	TF	Factor: E2F-2; motif: GCGCGCGCNCS	20045	1498
query_1	TRUE	4.22368e-10	10180	491	325	0.661914	0.0319253	TF:M12597_1	TF	Factor: E2F1; motif: GSGCGGGAAN; match class: 1	20045	1475
query_1	TRUE	4.52315e-10	9682	491	313	0.637475	0.032328	TF:M02089_1	TF	Factor: E2F-3; motif: GGCGGGN; match class: 1	20045	1527
query_1	TRUE	7.78159e-10	17328	491	470	0.95723	0.0271237	TF:M11018	TF	Factor: IRX-1; motif: NACRYNNNNNNNNRYGNN	20045	4442
query_1	TRUE	7.8517e-10	15178	491	432	0.879837	0.0284622	TF:M11601	TF	Factor: TCF-1; motif: ACATCGRGRCGCTGW	20045	8526
query_1	TRUE	7.8517e-10	8777	491	290	0.590631	0.0330409	TF:M10071	TF	Factor: Sp1; motif: NGGGGGCGGGGCCNGGGGGGGG	20045	7948
query_1	TRUE	8.14069e-10	5699	491	210	0.427699	0.0368486	TF:M13144_1	TF	Factor: ZNF138; motif: GCAGCRSCNSGSNCMGSGCS; match class: 1	20045	9647
query_1	TRUE	8.97917e-10	8748	491	289	0.588595	0.0330361	TF:M01199	TF	Factor: RNF96; motif: BCCCGCRGCC	20045	7394
query_1	TRUE	8.97917e-10	7364	491	254	0.517312	0.0344921	TF:M09918_1	TF	Factor: Pet-1; motif: GCNGGAAGYG; match class: 1	20045	6631
query_1	TRUE	1.63267e-09	7304	344	283	0.822674	0.0387459	HPA:0610831	HPA	urinary bladder; urothelial cells[≥Low]	11019	853
query_1	TRUE	1.63267e-09	7131	344	279	0.811047	0.0391249	HPA:0590000	HPA	thyroid gland	11019	838
query_1	TRUE	1.63267e-09	7304	344	283	0.822674	0.0387459	HPA:0610000	HPA	urinary bladder	11019	852
query_1	TRUE	1.63267e-09	7131	344	279	0.811047	0.0391249	HPA:0590051	HPA	thyroid gland; glandular cells[≥Low]	11019	839
query_1	TRUE	1.63267e-09	7899	344	298	0.866279	0.0377263	HPA:0150000	HPA	duodenum	11019	256
query_1	TRUE	1.63267e-09	6999	344	275	0.799419	0.0392913	HPA:0130051	HPA	colon; glandular cells[≥Low]	11019	231
query_1	TRUE	1.94284e-09	6018	344	247	0.718023	0.0410435	HPA:0020052	HPA	adrenal gland; glandular cells[≥Medium]	11019	17
query_1	TRUE	2.26682e-09	8342	344	308	0.895349	0.0369216	HPA:0130000	HPA	colon	11019	212
query_1	TRUE	2.26682e-09	7415	344	285	0.828488	0.0384356	HPA:0020051	HPA	adrenal gland; glandular cells[≥Low]	11019	16
query_1	TRUE	2.41969e-09	7422	344	285	0.828488	0.0383994	HPA:0020000	HPA	adrenal gland	11019	6
query_1	TRUE	2.80733e-09	12283	491	370	0.753564	0.0301229	TF:M02090	TF	Factor: E2F-4; motif: GCGGGAAANA	20045	1548
query_1	TRUE	3.26201e-09	11536	491	353	0.718941	0.0305999	TF:M08377	TF	Factor: meis1:Elf-1; motif: NTGCCGGAAGTN	20045	5160
query_1	TRUE	3.50468e-09	17226	491	467	0.95112	0.0271102	TF:M08526	TF	Factor: E2F-3:HES-7; motif: NNNSGCGCSNNNNNCRCGYGNN	20045	1512
query_1	TRUE	3.94535e-09	7108	344	276	0.802326	0.0388295	HPA:0150051	HPA	duodenum; glandular cells[≥Low]	11019	272
query_1	TRUE	3.94535e-09	6106	344	248	0.72093	0.0406158	HPA:0150052	HPA	duodenum; glandular cells[≥Medium]	11019	273
query_1	TRUE	4.11869e-09	13705	491	400	0.814664	0.0291864	TF:M04515	TF	Factor: E2F-1; motif: WWTGGCGCCAAA	20045	1464
query_1	TRUE	4.11869e-09	8211	491	273	0.556008	0.0332481	TF:M08225_1	TF	Factor: Elk-1:Pax-5; motif: ACCGGAACYACGCWTSANYG; match class: 1	20045	1853
query_1	TRUE	4.14613e-09	10221	491	322	0.655804	0.0315038	TF:M11478	TF	Factor: AP-2beta; motif: NSCCNNNGGSN	20045	8700
query_1	TRUE	4.45627e-09	1770	464	87	0.1875	0.0491525	GO:0033554	GO:BP	cellular response to stress	21031	8567
query_1	TRUE	5.65188e-09	5988	344	244	0.709302	0.0407482	HPA:0130052	HPA	colon; glandular cells[≥Medium]	11019	232
query_1	TRUE	6.316e-09	6460	491	227	0.462322	0.0351393	TF:M10072_1	TF	Factor: sp4; motif: NNGNARGRGGCGGRGCNNRR; match class: 1	20045	8007
query_1	TRUE	7.19957e-09	6813	344	267	0.776163	0.0391898	HPA:0050051	HPA	breast; glandular cells[≥Low]	11019	58
query_1	TRUE	7.96806e-09	11167	491	343	0.698574	0.0307155	TF:M07084	TF	Factor: E2F-4; motif: NGGCGGGAARN	20045	1538
query_1	TRUE	8.16824e-09	13994	491	405	0.824847	0.028941	TF:M07039_1	TF	Factor: ETF; motif: CCCCGCCCCYN; match class: 1	20045	2205
query_1	TRUE	9.38767e-09	15605	491	437	0.89002	0.0280038	TF:M04826_1	TF	Factor: p300; motif: ACNTCCG; match class: 1	20045	1977
query_1	TRUE	9.44879e-09	10709	491	332	0.676171	0.031002	TF:M00986_1	TF	Factor: Churchill; motif: CGGGNN; match class: 1	20045	851
query_1	TRUE	9.44879e-09	10881	491	336	0.684318	0.0308795	TF:M12722	TF	Factor: ZXDL; motif: GSGSCNNGGGMRGCNCCGGGS	20045	11870
query_1	TRUE	1.02298e-08	4988	491	186	0.378819	0.0372895	TF:M02070_1	TF	Factor: TEL1; motif: CNCGGAANNN; match class: 1	20045	8671
query_1	TRUE	1.02349e-08	8243	491	272	0.553971	0.0329977	TF:M07380_1	TF	Factor: E2F-4; motif: NTTTCSCGCC; match class: 1	20045	1547
query_1	TRUE	1.02349e-08	13586	491	396	0.806517	0.0291477	TF:M01240_1	TF	Factor: BEN; motif: CAGCGRNV; match class: 1	20045	509
query_1	TRUE	1.04114e-08	11108	491	341	0.694501	0.0306986	TF:M11430	TF	Factor: PEA3; motif: NACCGGAAGTN	20045	6608
query_1	TRUE	1.04574e-08	13971	491	404	0.822811	0.028917	TF:M03876	TF	Factor: Kaiso; motif: GCMGGGRGCRGS	20045	4592
query_1	TRUE	1.10286e-08	13081	491	385	0.784114	0.029432	TF:M08441_1	TF	Factor: AP-2gamma:Elk-1; motif: NGCCKNRGGSGRCGGAAGTG; match class: 1	20045	8711
query_1	TRUE	1.25998e-08	8261	491	272	0.553971	0.0329258	TF:M11478_1	TF	Factor: AP-2beta; motif: NSCCNNNGGSN; match class: 1	20045	8701
query_1	TRUE	1.39116e-08	7409	344	282	0.819767	0.0380618	HPA:0350000	HPA	pancreas	11019	499
query_1	TRUE	1.39116e-08	7517	344	285	0.828488	0.0379141	HPA:0380000	HPA	placenta	11019	517
query_1	TRUE	1.39116e-08	7337	344	280	0.813953	0.0381627	HPA:0180000	HPA	epididymis	11019	320
query_1	TRUE	1.39116e-08	7185	344	276	0.802326	0.0384134	HPA:0050000	HPA	breast	11019	54
query_1	TRUE	1.39116e-08	7337	344	280	0.813953	0.0381627	HPA:0180051	HPA	epididymis; glandular cells[≥Low]	11019	321
query_1	TRUE	1.53828e-08	13904	491	402	0.818737	0.0289125	TF:M09918	TF	Factor: Pet-1; motif: GCNGGAAGYG	20045	6630
query_1	TRUE	1.56042e-08	9206	491	295	0.600815	0.0320443	TF:M08266_1	TF	Factor: ER71:Pax-5; motif: ACCGGAACYACGCWTSANTG; match class: 1	20045	2275
query_1	TRUE	1.57653e-08	11711	491	354	0.720978	0.030228	TF:M04516	TF	Factor: E2F-1; motif: TTTGGCGCCAAA	20045	1466
query_1	TRUE	1.66074e-08	16683	491	456	0.928717	0.0273332	TF:M11603	TF	Factor: TCF-1; motif: ACATCGRGRCGCTGW	20045	8530
query_1	TRUE	1.66074e-08	11019	491	338	0.688391	0.0306743	TF:M11396	TF	Factor: Erg; motif: NACCGGAARTN	20045	2076
query_1	TRUE	1.72823e-08	6942	344	269	0.781977	0.0387496	HPA:0350471	HPA	pancreas; exocrine glandular cells[≥Low]	11019	500
query_1	TRUE	1.75226e-08	7973	344	296	0.860465	0.0371253	HPA:0400000	HPA	rectum	11019	543
query_1	TRUE	1.75226e-08	7055	344	272	0.790698	0.0385542	HPA:0160000	HPA	endometrium 1	11019	306
query_1	TRUE	2.16813e-08	16870	491	459	0.934827	0.0272081	TF:M01240	TF	Factor: BEN; motif: CAGCGRNV	20045	508
query_1	TRUE	2.1791e-08	10911	491	335	0.682281	0.030703	TF:M00189	TF	Factor: AP-2; motif: MKCCCSCNGGCG	20045	156
query_1	TRUE	2.8961e-08	12789	491	377	0.767821	0.0294785	TF:M12598	TF	Factor: E2F3; motif: NNRGMKGGAR	20045	1524
query_1	TRUE	3.05911e-08	15852	491	440	0.89613	0.0277567	TF:M11882	TF	Factor: pax-6; motif: NYACGCNYSANYGMNCN	20045	6504
query_1	TRUE	3.33505e-08	10944	491	335	0.682281	0.0306104	TF:M12694	TF	Factor: ZFP14; motif: SCNNYCCNGNNSCTSCNC	20045	9388
query_1	TRUE	3.64695e-08	5628	344	230	0.668605	0.0408671	HPA:0351181	HPA	pancreas; pancreatic endocrine cells[≥Low]	11019	503
query_1	TRUE	3.67292e-08	5109	344	214	0.622093	0.0418869	HPA:0050052	HPA	breast; glandular cells[≥Medium]	11019	59
query_1	TRUE	3.67292e-08	7664	344	287	0.834302	0.0374478	HPA:0220000	HPA	gallbladder	11019	360
query_1	TRUE	3.67292e-08	7664	344	287	0.834302	0.0374478	HPA:0220051	HPA	gallbladder; glandular cells[≥Low]	11019	361
query_1	TRUE	3.67292e-08	6107	344	244	0.709302	0.0399542	HPA:0400052	HPA	rectum; glandular cells[≥Medium]	11019	563
query_1	TRUE	3.86873e-08	9856	491	309	0.629328	0.0313515	TF:M13144	TF	Factor: ZNF138; motif: GCAGCRSCNSGSNCMGSGCS	20045	9646
query_1	TRUE	4.01494e-08	9036	344	320	0.930233	0.0354139	HPA:0570000	HPA	testis	11019	803
query_1	TRUE	4.01494e-08	6677	344	260	0.755814	0.0389396	HPA:0390000	HPA	prostate	11019	539
query_1	TRUE	4.01494e-08	6677	344	260	0.755814	0.0389396	HPA:0390051	HPA	prostate; glandular cells[≥Low]	11019	540
query_1	TRUE	4.14925e-08	6868	491	234	0.476578	0.0340711	TF:M12722_1	TF	Factor: ZXDL; motif: GSGSCNNGGGMRGCNCCGGGS; match class: 1	20045	11871
query_1	TRUE	4.2937e-08	9369	491	297	0.604888	0.0317003	TF:M03876_1	TF	Factor: Kaiso; motif: GCMGGGRGCRGS; match class: 1	20045	4593
query_1	TRUE	4.32861e-08	8398	491	273	0.556008	0.0325077	TF:M00341	TF	Factor: GABP; motif: VCCGGAAGNGCR	20045	2948
query_1	TRUE	4.38916e-08	11358	491	344	0.700611	0.030287	TF:M13147	TF	Factor: ZNF253; motif: SNGNSCGNGGNGCKGNN	20045	9924
query_1	TRUE	4.38916e-08	16635	491	454	0.924644	0.0272919	TF:M09636	TF	Factor: MAZ; motif: GGGMGGGGSSGGGGGGGGGGGG	20045	5060
query_1	TRUE	4.43457e-08	7184	491	242	0.492872	0.033686	TF:M02065_1	TF	Factor: ER81; motif: RCCGGAARYN; match class: 1	20045	1987
query_1	TRUE	4.63266e-08	6615	344	258	0.75	0.0390023	HPA:0220052	HPA	gallbladder; glandular cells[≥Medium]	11019	362
query_1	TRUE	4.63266e-08	7157	344	273	0.793605	0.0381445	HPA:0570731	HPA	testis; Leydig cells[≥Low]	11019	804
query_1	TRUE	4.91229e-08	5608	491	200	0.407332	0.0356633	TF:M01837	TF	Factor: FKLF; motif: BGGGNGGVMD	20045	2464
query_1	TRUE	5.04327e-08	5429	344	223	0.648256	0.0410757	HPA:0340000	HPA	ovary	11019	492
query_1	TRUE	5.93637e-08	6917	344	266	0.773256	0.038456	HPA:0170000	HPA	endometrium 2	11019	313
query_1	TRUE	6.04894e-08	6284	344	248	0.72093	0.0394653	HPA:0550052	HPA	stomach 2; glandular cells[≥Medium]	11019	788
query_1	TRUE	6.04894e-08	5508	344	225	0.65407	0.0408497	HPA:0030052	HPA	appendix; glandular cells[≥Medium]	11019	39
query_1	TRUE	6.34235e-08	11085	491	337	0.686354	0.0304014	TF:M02070	TF	Factor: TEL1; motif: CNCGGAANNN	20045	8670
query_1	TRUE	6.34235e-08	17410	491	467	0.95112	0.0268237	TF:M08207	TF	Factor: E2F-3:TBR2; motif: ANGTGYKANGGCGCSTTNNCRNNT	20045	1506
query_1	TRUE	6.39184e-08	11695	491	351	0.714868	0.0300128	TF:M13149	TF	Factor: ZNF219; motif: SNNCAGCACCNNGGNCAGCGSC	20045	9804
query_1	TRUE	6.69376e-08	5058	344	211	0.613372	0.0417161	HPA:0190222	HPA	esophagus; squamous epithelial cells[≥Medium]	11019	326
query_1	TRUE	7.02219e-08	13369	491	388	0.790224	0.0290224	TF:M07380	TF	Factor: E2F-4; motif: NTTTCSCGCC	20045	1546
query_1	TRUE	8.00563e-08	6723	344	260	0.755814	0.0386732	HPA:0170051	HPA	endometrium 2; glandular cells[≥Low]	11019	317
query_1	TRUE	8.00563e-08	5893	344	236	0.686047	0.0400475	HPA:0530000	HPA	spleen	11019	775
query_1	TRUE	8.07177e-08	9836	491	307	0.625255	0.0312119	TF:M04148_1	TF	Factor: TFAP2A; motif: NGCCCYNNGGGCN; match class: 1	20045	8679
query_1	TRUE	8.41063e-08	6581	491	225	0.458248	0.0341893	TF:M07395_1	TF	Factor: Sp1; motif: NGGGGCGGGGN; match class: 1	20045	7961
query_1	TRUE	9.18886e-08	14605	474	373	0.78692	0.0255392	GO:0043231	GO:CC	intracellular membrane-bounded organelle	22097	1883
query_1	TRUE	9.26579e-08	5207	344	215	0.625	0.0412906	HPA:0510000	HPA	soft tissue 2	11019	761
query_1	TRUE	9.36517e-08	9435	491	297	0.604888	0.0314785	TF:M01857	TF	Factor: AP-2alpha; motif: NGCCYSNNGSN	20045	136
query_1	TRUE	1.02971e-07	10571	491	324	0.659878	0.0306499	TF:M01104	TF	Factor: MOVO-B; motif: GNGGGGG	20045	5314
query_1	TRUE	1.02971e-07	3433	491	137	0.279022	0.0399068	TF:M05361_1	TF	Factor: Sp6; motif: WGGGCGG; match class: 1	20045	8021
query_1	TRUE	1.02971e-07	3433	491	137	0.279022	0.0399068	TF:M05444_1	TF	Factor: CPBP; motif: NGGGCGG; match class: 1	20045	961
query_1	TRUE	1.02971e-07	3433	491	137	0.279022	0.0399068	TF:M05332_1	TF	Factor: Sp2; motif: WGGGCGG; match class: 1	20045	7975
query_1	TRUE	1.14114e-07	7067	344	269	0.781977	0.0380642	HPA:0400051	HPA	rectum; glandular cells[≥Low]	11019	562
query_1	TRUE	1.1828e-07	6818	344	262	0.761628	0.0384277	HPA:0160051	HPA	endometrium 1; glandular cells[≥Low]	11019	310
query_1	TRUE	1.39085e-07	12874	491	376	0.765784	0.0292062	TF:M08208	TF	Factor: E2F-3:FOXI1; motif: NGACACCGCGCCCAC	20045	1508
query_1	TRUE	1.41478e-07	10981	491	333	0.678208	0.0303251	TF:M07395	TF	Factor: Sp1; motif: NGGGGCGGGGN	20045	7960
query_1	TRUE	1.44234e-07	5363	344	219	0.636628	0.0408354	HPA:0500000	HPA	soft tissue 1	11019	751
query_1	TRUE	1.44501e-07	7548	491	249	0.507128	0.0329889	TF:M12152	TF	Factor: Sp1; motif: NWRGCCACGCCCMCN	20045	7954
query_1	TRUE	1.51015e-07	7831	344	289	0.840116	0.0369046	HPA:0030000	HPA	appendix	11019	22
query_1	TRUE	1.53745e-07	10605	491	324	0.659878	0.0305516	TF:M00931	TF	Factor: Sp1; motif: GGGGCGGGGC	20045	7968
query_1	TRUE	1.64089e-07	5843	491	204	0.415479	0.0349136	TF:M01104_1	TF	Factor: MOVO-B; motif: GNGGGGG; match class: 1	20045	5315
query_1	TRUE	1.66991e-07	10571	491	323	0.657841	0.0305553	TF:M00196	TF	Factor: Sp1; motif: NGGGGGCGGGGYN	20045	7966
query_1	TRUE	1.66991e-07	10275	491	316	0.643585	0.0307543	TF:M04148	TF	Factor: TFAP2A; motif: NGCCCYNNGGGCN	20045	8678
query_1	TRUE	1.85368e-07	7962	491	259	0.527495	0.0325295	TF:M09970	TF	Factor: KLF3; motif: NNNNNNGGGCGGGGCNNGN	20045	4638
query_1	TRUE	2.07643e-07	8689	491	277	0.564155	0.0318794	TF:M03807	TF	Factor: SP2; motif: GNNGGGGGCGGGGSN	20045	7992
query_1	TRUE	2.30986e-07	15846	491	437	0.89002	0.0275779	TF:M08207_1	TF	Factor: E2F-3:TBR2; motif: ANGTGYKANGGCGCSTTNNCRNNT; match class: 1	20045	1507
query_1	TRUE	2.36254e-07	7036	344	267	0.776163	0.0379477	HPA:0470000	HPA	skin 2	11019	676
query_1	TRUE	2.68385e-07	8669	491	276	0.562118	0.0318376	TF:M10026	TF	Factor: PATZ; motif: GGGGNGGGGGMKGGRRNGGNRN	20045	6408
query_1	TRUE	2.70733e-07	4145	491	156	0.317719	0.0376357	TF:M02052_1	TF	Factor: EHF; motif: CSCGGAARTN; match class: 1	20045	1707
query_1	TRUE	2.71251e-07	7249	491	240	0.488798	0.033108	TF:M00695_1	TF	Factor: ETF; motif: GVGGMGG; match class: 1	20045	2203
query_1	TRUE	2.72851e-07	1988	464	88	0.189655	0.0442656	GO:0008219	GO:BP	cell death	21031	3180
query_1	TRUE	2.72851e-07	1984	464	88	0.189655	0.0443548	GO:0012501	GO:BP	programmed cell death	21031	4630
query_1	TRUE	2.72851e-07	895	464	52	0.112069	0.0581006	GO:0000278	GO:BP	mitotic cell cycle	21031	77
query_1	TRUE	2.81226e-07	15671	474	391	0.824895	0.0249505	GO:0043227	GO:CC	membrane-bounded organelle	22097	1879
query_1	TRUE	3.14719e-07	1913	464	85	0.18319	0.0444328	GO:0006915	GO:BP	apoptotic process	21031	2593
query_1	TRUE	3.22112e-07	14675	491	413	0.841141	0.0281431	TF:M08266	TF	Factor: ER71:Pax-5; motif: ACCGGAACYACGCWTSANTG	20045	2274
query_1	TRUE	3.22905e-07	17574	491	468	0.953157	0.0266302	TF:M12599	TF	Factor: E2F4; motif: YCCCGCCNCNNSSNNSNN	20045	1544
query_1	TRUE	3.22905e-07	6572	491	222	0.452138	0.0337797	TF:M02090_1	TF	Factor: E2F-4; motif: GCGGGAAANA; match class: 1	20045	1549
query_1	TRUE	3.56203e-07	10005	491	308	0.627291	0.0307846	TF:M00933	TF	Factor: Sp1; motif: CCCCGCCCCN	20045	7958
query_1	TRUE	3.59407e-07	3613	464	133	0.286638	0.0368115	GO:0006996	GO:BP	organelle organization	21031	2642
query_1	TRUE	3.67571e-07	11976	491	354	0.720978	0.0295591	TF:M11435	TF	Factor: Elk-1; motif: NNCCGGAAGTN	20045	1886
query_1	TRUE	3.68278e-07	7877	344	289	0.840116	0.0366891	HPA:0480000	HPA	small intestine	11019	725
query_1	TRUE	3.74473e-07	6257	344	244	0.709302	0.0389963	HPA:0330221	HPA	oral mucosa; squamous epithelial cells[≥Low]	11019	489
query_1	TRUE	3.74473e-07	7027	344	266	0.773256	0.037854	HPA:0270361	HPA	kidney; cells in tubules[≥Low]	11019	414
query_1	TRUE	3.74473e-07	7466	344	278	0.80814	0.0372355	HPA:0210000	HPA	fallopian tube	11019	341
query_1	TRUE	3.74473e-07	6257	344	244	0.709302	0.0389963	HPA:0330000	HPA	oral mucosa	11019	488
query_1	TRUE	3.76669e-07	2907	491	119	0.242363	0.0409357	TF:M11424_1	TF	Factor: Erm; motif: NNSCGGAWGYN; match class: 1	20045	2093
query_1	TRUE	3.77846e-07	10305	491	315	0.641548	0.0305677	TF:M02052	TF	Factor: EHF; motif: CSCGGAARTN	20045	1706
query_1	TRUE	3.77846e-07	6930	491	231	0.470468	0.0333333	TF:M12590_1	TF	Factor: CP2; motif: NRRRCCGGCYNRARCCGGNN; match class: 1	20045	8785
query_1	TRUE	4.03741e-07	12295	491	361	0.735234	0.0293615	TF:M08226	TF	Factor: Elk-1:Pax-9; motif: ACCGGAACYACGCWYSANTG	20045	1854
query_1	TRUE	4.23426e-07	5460	344	220	0.639535	0.040293	HPA:0630221	HPA	cervix; squamous epithelial cells[≥Low]	11019	205
query_1	TRUE	4.23474e-07	6930	344	263	0.764535	0.0379509	HPA:0630000	HPA	cervix	11019	201
query_1	TRUE	4.28789e-07	10316	491	315	0.641548	0.0305351	TF:M09723	TF	Factor: BTEB1; motif: GGGGGCGGGGCNGSGGGNGS	20045	624
query_1	TRUE	4.34639e-07	11340	491	339	0.690428	0.0298942	TF:M01660	TF	Factor: GABP-alpha; motif: CTTCCK	20045	2940
query_1	TRUE	4.34639e-07	9405	491	293	0.596741	0.0311536	TF:M01783	TF	Factor: SP2; motif: GGGCGGGAC	20045	7970
query_1	TRUE	4.37701e-07	5333	344	216	0.627907	0.0405025	HPA:0530711	HPA	spleen; cells in red pulp[≥Low]	11019	776
query_1	TRUE	4.38546e-07	6828	344	260	0.755814	0.0380785	HPA:0430051	HPA	seminal vesicle; glandular cells[≥Low]	11019	604
query_1	TRUE	4.38546e-07	6828	344	260	0.755814	0.0380785	HPA:0430000	HPA	seminal vesicle	11019	603
query_1	TRUE	4.60064e-07	17481	491	466	0.949084	0.0266575	TF:M08525	TF	Factor: E2F-1:HES-7; motif: GGCRCGTGSYNNWNGGCGCSM	20045	1462
query_1	TRUE	4.60064e-07	10282	491	314	0.639511	0.0305388	TF:M12173	TF	Factor: GKLF; motif: NNCCMCRCCCN	20045	4652
query_1	TRUE	4.6816e-07	6415	491	217	0.441955	0.033827	TF:M11452	TF	Factor: Elf-1; motif: NANGCGGAAGTR	20045	1750
query_1	TRUE	5.20043e-07	4797	491	173	0.352342	0.0360642	TF:M09607	TF	Factor: SAP-1; motif: ACCGGAAGTNN	20045	1912
query_1	TRUE	5.20043e-07	6121	491	209	0.425662	0.0341447	TF:M00931_1	TF	Factor: Sp1; motif: GGGGCGGGGC; match class: 1	20045	7969
query_1	TRUE	5.39305e-07	6351	344	246	0.715116	0.0387341	HPA:0540052	HPA	stomach 1; glandular cells[≥Medium]	11019	784
query_1	TRUE	5.59425e-07	13454	491	386	0.786151	0.0286904	TF:M11533	TF	Factor: E2F-1; motif: NTTTTGGCGCCAWWWN	20045	1472
query_1	TRUE	6.11793e-07	8106	344	294	0.854651	0.0362694	HPA:0100000	HPA	cerebral cortex	11019	182
query_1	TRUE	6.34755e-07	5987	344	235	0.68314	0.0392517	HPA:0600431	HPA	tonsil; germinal center cells[≥Low]	11019	843
query_1	TRUE	6.39521e-07	6137	491	209	0.425662	0.0340557	TF:M00196_1	TF	Factor: Sp1; motif: NGGGGGCGGGGYN; match class: 1	20045	7967
query_1	TRUE	6.39521e-07	8347	491	266	0.541752	0.0318677	TF:M09904	TF	Factor: Elk-1; motif: RCCGGAAGTGN	20045	1878
query_1	TRUE	6.59972e-07	8631	491	273	0.556008	0.0316302	TF:M13127_1	TF	Factor: HA95; motif: CCSNSSCCNSCNCCWSCCNS; match class: 1	20045	3369
query_1	TRUE	6.59972e-07	3276	491	129	0.262729	0.0393773	TF:M04698	TF	Factor: GABP-alpha; motif: CACTTCCGG	20045	2926
query_1	TRUE	6.71795e-07	6679	344	255	0.741279	0.0381794	HPA:0190221	HPA	esophagus; squamous epithelial cells[≥Low]	11019	325
query_1	TRUE	6.71795e-07	6679	344	255	0.741279	0.0381794	HPA:0190000	HPA	esophagus	11019	324
query_1	TRUE	7.17449e-07	8478	491	269	0.547862	0.0317292	TF:M12351_1	TF	Factor: TIEG1; motif: NCCCNSNCCCCGCCCCC; match class: 1	20045	8909
query_1	TRUE	7.17449e-07	13615	491	389	0.792261	0.0285714	TF:M11058	TF	Factor: Hey1; motif: NGCRCGYGYN	20045	3442
query_1	TRUE	7.17449e-07	4285	491	158	0.321792	0.0368728	TF:M01593	TF	Factor: Zfx; motif: SNSCAGGCCKCGSCSS	20045	9486
query_1	TRUE	7.49094e-07	10834	491	326	0.663951	0.0300905	TF:M11427	TF	Factor: PEA3; motif: NACCGGAAGTN	20045	6602
query_1	TRUE	7.52536e-07	10750	491	324	0.659878	0.0301395	TF:M00932	TF	Factor: Sp1; motif: NNGGGGCGGGGNN	20045	7964
query_1	TRUE	7.86389e-07	13348	491	383	0.780041	0.0286934	TF:M11880	TF	Factor: pax-6; motif: NYACGCWTSANYGMNCN	20045	6500
query_1	TRUE	7.90634e-07	3907	491	147	0.299389	0.0376248	TF:M09970_1	TF	Factor: KLF3; motif: NNNNNNGGGCGGGGCNNGN; match class: 1	20045	4639
query_1	TRUE	7.96231e-07	7080	344	266	0.773256	0.0375706	HPA:0480051	HPA	small intestine; glandular cells[≥Low]	11019	738
query_1	TRUE	7.96231e-07	5602	344	223	0.648256	0.0398072	HPA:0590052	HPA	thyroid gland; glandular cells[≥Medium]	11019	840
query_1	TRUE	8.20969e-07	7777	491	251	0.511202	0.0322747	TF:M11448	TF	Factor: Elf-1; motif: NANGCGGAAGTN	20045	1742
query_1	TRUE	8.45708e-07	1173	464	60	0.12931	0.0511509	GO:0033043	GO:BP	regulation of organelle organization	21031	8278
query_1	TRUE	8.53638e-07	4238	344	180	0.523256	0.0424729	HPA:0500651	HPA	soft tissue 1; fibroblasts[≥Low]	11019	755
query_1	TRUE	8.64475e-07	5909	344	232	0.674419	0.0392621	HPA:0440341	HPA	skeletal muscle; myocytes[≥Low]	11019	608
query_1	TRUE	8.64475e-07	5909	344	232	0.674419	0.0392621	HPA:0440000	HPA	skeletal muscle	11019	607
query_1	TRUE	8.82786e-07	8941	491	280	0.570265	0.0313164	TF:M12666	TF	Factor: SP1; motif: GGCCCCGCCCCCN	20045	7956
query_1	TRUE	8.85612e-07	33	464	10	0.0215517	0.30303	GO:0031571	GO:BP	mitotic G1 DNA damage checkpoint signaling	21031	7482
query_1	TRUE	8.85612e-07	33	464	10	0.0215517	0.30303	GO:0044819	GO:BP	mitotic G1/S transition checkpoint signaling	21031	11563
query_1	TRUE	9.33934e-07	6321	491	213	0.433809	0.0336972	TF:M11480	TF	Factor: AP-2alpha; motif: NGCCTSAGGCN	20045	8688
query_1	TRUE	9.58533e-07	6496	344	249	0.723837	0.0383313	HPA:0040081	HPA	bone marrow; hematopoietic cells[≥Low]	11019	51
query_1	TRUE	9.58533e-07	6496	344	249	0.723837	0.0383313	HPA:0040000	HPA	bone marrow	11019	50
query_1	TRUE	9.58533e-07	7202	344	269	0.781977	0.0373507	HPA:0090000	HPA	cerebellum	11019	103
query_1	TRUE	9.97122e-07	7951	491	255	0.519348	0.0320714	TF:M03567	TF	Factor: Sp2; motif: NYSGCCCCGCCCCCY	20045	7990
query_1	TRUE	1.05282e-06	5324	491	186	0.378819	0.0349361	TF:M08867_1	TF	Factor: AP2; motif: GCCYGSGGSN; match class: 1	20045	155
query_1	TRUE	1.05282e-06	8353	491	265	0.539715	0.0317251	TF:M11424	TF	Factor: Erm; motif: NNSCGGAWGYN	20045	2092
query_1	TRUE	1.0571e-06	5521	474	173	0.364979	0.0313349	GO:0031981	GO:CC	nuclear lumen	22097	1227
query_1	TRUE	1.06547e-06	5881	491	201	0.409369	0.0341779	TF:M11435_1	TF	Factor: Elk-1; motif: NNCCGGAAGTN; match class: 1	20045	1887
query_1	TRUE	1.06636e-06	6332	344	244	0.709302	0.0385344	HPA:0241101	HPA	heart muscle; cardiomyocytes[≥Low]	11019	378
query_1	TRUE	1.06636e-06	7428	344	275	0.799419	0.0370221	HPA:0060000	HPA	bronchus	11019	64
query_1	TRUE	1.06636e-06	6332	344	244	0.709302	0.0385344	HPA:0240000	HPA	heart muscle	11019	377
query_1	TRUE	1.13767e-06	5986	464	191	0.411638	0.0319078	GO:1901564	GO:BP	organonitrogen compound metabolic process	21031	22098
query_1	TRUE	1.19169e-06	10370	491	314	0.639511	0.0302797	TF:M02071	TF	Factor: ETV7; motif: NCCGGAANNN	20045	2358
query_1	TRUE	1.31606e-06	13076	491	376	0.765784	0.028755	TF:M02065	TF	Factor: ER81; motif: RCCGGAARYN	20045	1986
query_1	TRUE	1.31606e-06	5972	491	203	0.413442	0.033992	TF:M11480_1	TF	Factor: AP-2alpha; motif: NGCCTSAGGCN; match class: 1	20045	8689
query_1	TRUE	1.31606e-06	10844	491	325	0.661914	0.0299705	TF:M10072	TF	Factor: sp4; motif: NNGNARGRGGCGGRGCNNRR	20045	8006
query_1	TRUE	1.32565e-06	7664	344	281	0.81686	0.0366649	HPA:0540051	HPA	stomach 1; glandular cells[≥Low]	11019	783
query_1	TRUE	1.32565e-06	7664	344	281	0.81686	0.0366649	HPA:0540000	HPA	stomach 1	11019	782
query_1	TRUE	1.42558e-06	11364	491	337	0.686354	0.0296551	TF:M11058_1	TF	Factor: Hey1; motif: NGCRCGYGYN; match class: 1	20045	3443
query_1	TRUE	1.46546e-06	16725	491	451	0.918534	0.0269656	TF:M08441	TF	Factor: AP-2gamma:Elk-1; motif: NGCCKNRGGSGRCGGAAGTG	20045	8710
query_1	TRUE	1.68184e-06	5249	491	183	0.372709	0.0348638	TF:M01660_1	TF	Factor: GABP-alpha; motif: CTTCCK; match class: 1	20045	2941
query_1	TRUE	1.70365e-06	2425	464	97	0.209052	0.04	GO:0051128	GO:BP	regulation of cellular component organization	21031	13953
query_1	TRUE	1.70365e-06	7214	491	235	0.478615	0.0325755	TF:M02066	TF	Factor: PEA3; motif: RCCGGAAGYN	20045	6596
query_1	TRUE	1.71928e-06	8277	491	262	0.533605	0.031654	TF:M07348	TF	Factor: AP-2alpha; motif: NSCCNCRGGSN	20045	134
query_1	TRUE	1.78851e-06	10198	491	309	0.629328	0.0303001	TF:M03975	TF	Factor: ERG; motif: ACCGGAARTN	20045	2056
query_1	TRUE	1.84332e-06	8045	491	256	0.521385	0.031821	TF:M09895	TF	Factor: E2F-6; motif: NGGGCGGGARRNN	20045	1554
query_1	TRUE	1.87202e-06	5826	344	228	0.662791	0.0391349	HPA:0270362	HPA	kidney; cells in tubules[≥Medium]	11019	415
query_1	TRUE	1.87202e-06	5693	344	224	0.651163	0.0393466	HPA:0180052	HPA	epididymis; glandular cells[≥Medium]	11019	322
query_1	TRUE	1.88692e-06	12482	491	362	0.737271	0.0290018	TF:M08523	TF	Factor: E2F-1:TBR2; motif: NGGTGNNANGGCGCNNTNNCRNNN	20045	1460
query_1	TRUE	1.90093e-06	8567	491	269	0.547862	0.0313996	TF:M08451	TF	Factor: Elk-1:HOXA1; motif: ACCGGAAGTAATTA	20045	1842
query_1	TRUE	1.90093e-06	9460	491	291	0.592668	0.0307611	TF:M09892_1	TF	Factor: E2F-1; motif: NNNNGGCGGGAARN; match class: 1	20045	1471
query_1	TRUE	1.90324e-06	7612	344	279	0.811047	0.0366527	HPA:0550000	HPA	stomach 2	11019	786
query_1	TRUE	1.90324e-06	7612	344	279	0.811047	0.0366527	HPA:0550051	HPA	stomach 2; glandular cells[≥Low]	11019	787
query_1	TRUE	1.97775e-06	6157	491	207	0.421589	0.0336203	TF:M13129_1	TF	Factor: RERE; motif: CNGCNSCNNGSRCRGSGSS; match class: 1	20045	7253
query_1	TRUE	1.98333e-06	6271	491	210	0.427699	0.0334875	TF:M00932_1	TF	Factor: Sp1; motif: NNGGGGCGGGGNN; match class: 1	20045	7965
query_1	TRUE	1.98893e-06	6964	344	261	0.758721	0.0374785	HPA:0080000	HPA	caudate	11019	90
query_1	TRUE	2.02439e-06	10463	491	315	0.641548	0.0301061	TF:M09896	TF	Factor: E2F-7; motif: GRGGCGGGAANNN	20045	1560
query_1	TRUE	2.06455e-06	12581	491	364	0.741344	0.0289325	TF:M13127	TF	Factor: HA95; motif: CCSNSSCCNSCNCCWSCCNS	20045	3368
query_1	TRUE	2.07273e-06	13758	491	390	0.794297	0.0283471	TF:M11883	TF	Factor: pax-6; motif: NYACGCNTSRNYGCNYN	20045	6506
query_1	TRUE	2.10436e-06	4734	344	194	0.563953	0.0409801	HPA:0030071	HPA	appendix; lymphoid tissue[≥Low]	11019	44
query_1	TRUE	2.16361e-06	6813	491	224	0.456212	0.0328783	TF:M13149_1	TF	Factor: ZNF219; motif: SNNCAGCACCNNGGNCAGCGSC; match class: 1	20045	9805
query_1	TRUE	2.23814e-06	17834	474	426	0.898734	0.023887	GO:0005622	GO:CC	intracellular anatomical structure	22097	237
query_1	TRUE	2.26713e-06	6549	491	217	0.441955	0.0331348	TF:M13146	TF	Factor: ZNF232; motif: NCAGCASCNNGGNCAGCGCC	20045	9868
query_1	TRUE	2.30803e-06	10058	491	305	0.621181	0.0303241	TF:M02036	TF	Factor: WT1; motif: CGCCCCCNCN	20045	9120
query_1	TRUE	2.32171e-06	16808	474	408	0.860759	0.0242742	GO:0043226	GO:CC	organelle	22097	1878
query_1	TRUE	2.40073e-06	11030	491	328	0.668024	0.0297371	TF:M13031	TF	Factor: ETV4; motif: ACCGGAAGTN	20045	2314
query_1	TRUE	2.56261e-06	15788	491	432	0.879837	0.0273626	TF:M04934_1	TF	Factor: TR4; motif: ACCCCGS; match class: 1	20045	6031
query_1	TRUE	2.73489e-06	12696	491	366	0.745418	0.028828	TF:M12351	TF	Factor: TIEG1; motif: NCCCNSNCCCCGCCCCC	20045	8908
query_1	TRUE	2.80387e-06	1469	491	70	0.142566	0.0476515	TF:M13119_1	TF	Factor: ZBTB11; motif: RCTTCCGGNNSNNNN; match class: 1	20045	9223
query_1	TRUE	2.88374e-06	4100	344	173	0.502907	0.0421951	HPA:0600432	HPA	tonsil; germinal center cells[≥Medium]	11019	844
query_1	TRUE	2.94711e-06	3621	464	129	0.278017	0.0356255	GO:0051641	GO:BP	cellular localization	21031	14309
query_1	TRUE	2.94711e-06	334	464	27	0.0581897	0.0808383	GO:0006913	GO:BP	nucleocytoplasmic transport	21031	2591
query_1	TRUE	2.94711e-06	334	464	27	0.0581897	0.0808383	GO:0051169	GO:BP	nuclear transport	21031	13993
query_1	TRUE	3.00114e-06	5958	344	231	0.671512	0.0387714	HPA:0610832	HPA	urinary bladder; urothelial cells[≥Medium]	11019	854
query_1	TRUE	3.00114e-06	4850	344	197	0.572674	0.0406186	HPA:0380511	HPA	placenta; decidual cells[≥Low]	11019	521
query_1	TRUE	3.23787e-06	607	464	38	0.0818966	0.062603	GO:0097190	GO:BP	apoptotic signaling pathway	21031	19069
query_1	TRUE	3.35128e-06	5666	344	222	0.645349	0.0391811	HPA:0050091	HPA	breast; myoepithelial cells[≥Low]	11019	61
query_1	TRUE	3.35769e-06	11316	491	334	0.680244	0.0295157	TF:M12590	TF	Factor: CP2; motif: NRRRCCGGCYNRARCCGGNN	20045	8784
query_1	TRUE	3.42252e-06	745	464	43	0.0926724	0.0577181	GO:1903047	GO:BP	mitotic cell cycle process	21031	23301
query_1	TRUE	3.45849e-06	11837	491	346	0.704684	0.0292304	TF:M09826	TF	Factor: BTEB3; motif: CCNNSCCNSCCCCKCCCCC	20045	638
query_1	TRUE	3.45849e-06	8502	491	266	0.541752	0.0312868	TF:M08759	TF	Factor: c-Ets-2; motif: NCCGGAAGTG	20045	2216
query_1	TRUE	3.5662e-06	11754	491	344	0.700611	0.0292666	TF:M04710_1	TF	Factor: CHD2; motif: TCTCGCGAG; match class: 1	20045	853
query_1	TRUE	3.5662e-06	5756	491	195	0.397149	0.0338777	TF:M08226_1	TF	Factor: Elk-1:Pax-9; motif: ACCGGAACYACGCWYSANTG; match class: 1	20045	1855
query_1	TRUE	3.68713e-06	7715	491	246	0.501018	0.0318859	TF:M01214	TF	Factor: ESE-1; motif: NSMGGAARTN	20045	2116
query_1	TRUE	3.68713e-06	7715	491	246	0.501018	0.0318859	TF:M02055	TF	Factor: ESE-1; motif: NSMGGAARTN	20045	2112
query_1	TRUE	3.78627e-06	8073	491	255	0.519348	0.0315868	TF:M00982	TF	Factor: KROX; motif: CCCGCCCCCRCCCC	20045	4680
query_1	TRUE	3.85682e-06	10315	491	310	0.631365	0.0300533	TF:M08867	TF	Factor: AP2; motif: GCCYGSGGSN	20045	154
query_1	TRUE	3.89368e-06	6830	344	256	0.744186	0.0374817	HPA:0250000	HPA	hippocampus	11019	381
query_1	TRUE	3.97042e-06	11163	491	330	0.672098	0.0295619	TF:M02064	TF	Factor: c-ets-2; motif: ACCGGAWRTN	20045	838
query_1	TRUE	3.98058e-06	9737	491	296	0.602851	0.0303995	TF:M11022	TF	Factor: IRX2a; motif: ACRYGNNNNACRYGT	20045	4452
query_1	TRUE	4.00877e-06	3210	464	117	0.252155	0.0364486	GO:0033036	GO:BP	macromolecule localization	21031	8276
query_1	TRUE	4.06004e-06	7607	491	243	0.494908	0.0319443	TF:M08523_1	TF	Factor: E2F-1:TBR2; motif: NGGTGNNANGGCGCNNTNNCRNNN; match class: 1	20045	1461
query_1	TRUE	4.22011e-06	3730	344	160	0.465116	0.0428954	HPA:0630222	HPA	cervix; squamous epithelial cells[≥Medium]	11019	206
query_1	TRUE	4.22746e-06	3262	491	125	0.254582	0.03832	TF:M12600_1	TF	Factor: ELF1; motif: NNNASCCGGAAGTGGNNNN; match class: 1	20045	1755
query_1	TRUE	4.2541e-06	8085	491	255	0.519348	0.0315399	TF:M04823_1	TF	Factor: E2F-4; motif: NNTTCCCGCCNN; match class: 1	20045	1537
query_1	TRUE	4.40715e-06	4528	491	161	0.327902	0.0355565	TF:M12557	TF	Factor: ETV5; motif: NNACTTCCGNN	20045	2348
query_1	TRUE	4.65958e-06	4130	344	173	0.502907	0.0418886	HPA:0510651	HPA	soft tissue 2; fibroblasts[≥Low]	11019	765
query_1	TRUE	4.95679e-06	10256	491	308	0.627291	0.0300312	TF:M00025	TF	Factor: Elk-1; motif: NNNNCCGGAARTNN	20045	1866
query_1	TRUE	4.95679e-06	5008	491	174	0.354379	0.0347444	TF:M13031_1	TF	Factor: ETV4; motif: ACCGGAAGTN; match class: 1	20045	2315
query_1	TRUE	5.28354e-06	4077	344	171	0.497093	0.0419426	HPA:0160251	HPA	endometrium 1; cells in endometrial stroma[≥Low]	11019	307
query_1	TRUE	5.28354e-06	6163	344	236	0.686047	0.038293	HPA:0080131	HPA	caudate; neuronal cells[≥Low]	11019	94
query_1	TRUE	5.38948e-06	5456	491	186	0.378819	0.0340909	TF:M09658	TF	Factor: Sp2; motif: GGSNNGGGGGCGGGGCCNGNGS	20045	7980
query_1	TRUE	5.72206e-06	8430	491	263	0.535642	0.0311981	TF:M11434	TF	Factor: Elk-1; motif: NRSCGGAAGNN	20045	1884
query_1	TRUE	5.74561e-06	4577	344	187	0.543605	0.0408565	HPA:0080121	HPA	caudate; glial cells[≥Low]	11019	91
query_1	TRUE	5.76609e-06	7246	344	267	0.776163	0.0368479	HPA:0460000	HPA	skin 1	11019	621
query_1	TRUE	6.32357e-06	1749	491	78	0.158859	0.0445969	TF:M09606_1	TF	Factor: nerf; motif: NRRNSCGGAAGNRNNNN; match class: 1	20045	1767
query_1	TRUE	6.33784e-06	7725	491	245	0.498982	0.0317152	TF:M01078	TF	Factor: c-Ets-1; motif: NNNRCCGGAWRYNNNN	20045	832
query_1	TRUE	6.44672e-06	4460	344	183	0.531977	0.0410314	HPA:0090191	HPA	cerebellum; cells in molecular layer[≥Low]	11019	134
query_1	TRUE	6.58947e-06	11211	491	330	0.672098	0.0294354	TF:M04950	TF	Factor: Egr-1; motif: NGCGTGCGY	20045	1644
query_1	TRUE	6.96598e-06	7031	491	227	0.462322	0.0322856	TF:M12151	TF	Factor: Sp1; motif: NWRGCCMCGCCCMCN	20045	7952
query_1	TRUE	7.34363e-06	9220	491	282	0.574338	0.0305857	TF:M00428	TF	Factor: E2F-1; motif: NKTSSCGC	20045	1476
query_1	TRUE	7.78181e-06	4787	491	167	0.340122	0.0348861	TF:M10071_1	TF	Factor: Sp1; motif: NGGGGGCGGGGCCNGGGGGGGG; match class: 1	20045	7949
query_1	TRUE	8.16016e-06	7512	491	239	0.486762	0.0318158	TF:M00938	TF	Factor: E2F-1; motif: TTGGCGCGRAANNGNM	20045	1478
query_1	TRUE	8.43587e-06	5440	464	173	0.372845	0.0318015	GO:0051171	GO:BP	regulation of nitrogen compound metabolic process	21031	13995
query_1	TRUE	8.43587e-06	773	464	43	0.0926724	0.0556274	GO:0043085	GO:BP	positive regulation of catalytic activity	21031	10868
query_1	TRUE	8.66998e-06	4230	344	175	0.508721	0.0413712	HPA:0250132	HPA	hippocampus; neuronal cells[≥Medium]	11019	386
query_1	TRUE	8.66998e-06	4887	344	196	0.569767	0.0401064	HPA:0170052	HPA	endometrium 2; glandular cells[≥Medium]	11019	318
query_1	TRUE	8.80084e-06	10184	491	305	0.621181	0.0299489	TF:M11400	TF	Factor: Fli-1; motif: NACCGGAARTN	20045	2502
query_1	TRUE	8.92435e-06	5795	491	194	0.395112	0.0334771	TF:M12601	TF	Factor: ELF4; motif: NCCACTTCCGGNNNN	20045	1814
query_1	TRUE	9.19705e-06	4358	344	179	0.520349	0.0410739	HPA:0330222	HPA	oral mucosa; squamous epithelial cells[≥Medium]	11019	490
query_1	TRUE	9.36676e-06	6067	344	232	0.674419	0.0382397	HPA:0480052	HPA	small intestine; glandular cells[≥Medium]	11019	739
query_1	TRUE	9.57629e-06	6751	344	252	0.732558	0.0373278	HPA:0030051	HPA	appendix; glandular cells[≥Low]	11019	38
query_1	TRUE	9.70027e-06	7763	491	245	0.498982	0.03156	TF:M02063	TF	Factor: c-ets-1; motif: ACCGGAWGTN	20045	834
query_1	TRUE	9.75737e-06	5378	344	211	0.613372	0.0392339	HPA:0570732	HPA	testis; Leydig cells[≥Medium]	11019	805
query_1	TRUE	9.84523e-06	5766	491	193	0.393075	0.0334721	TF:M04918	TF	Factor: Egr-1; motif: ACCGCCC	20045	1642
query_1	TRUE	9.84523e-06	14315	491	399	0.812627	0.0278729	TF:M08225	TF	Factor: Elk-1:Pax-5; motif: ACCGGAACYACGCWTSANYG	20045	1852
query_1	TRUE	1.0169e-05	6652	344	249	0.723837	0.0374324	HPA:0600221	HPA	tonsil; squamous epithelial cells[≥Low]	11019	849
query_1	TRUE	1.04664e-05	896	464	47	0.101293	0.0524554	GO:0006974	GO:BP	DNA damage response	21031	2632
query_1	TRUE	1.04903e-05	3218	491	122	0.248473	0.0379117	TF:M12697	TF	Factor: ZNF142; motif: SNSCGCCCGCCCGCSCSS	20045	9660
query_1	TRUE	1.07838e-05	2746	491	108	0.219959	0.0393299	TF:M09611	TF	Factor: ER81; motif: NNNGRCMGGAAGYRNNNNNNNS	20045	1988
query_1	TRUE	1.12344e-05	4777	474	150	0.316456	0.0314005	GO:0012505	GO:CC	endomembrane system	22097	687
query_1	TRUE	1.12344e-05	16018	474	391	0.824895	0.02441	GO:0043229	GO:CC	intracellular organelle	22097	1881
query_1	TRUE	1.21104e-05	7705	491	243	0.494908	0.031538	TF:M09765	TF	Factor: SP1; motif: NRGKGGGCGGGGCN	20045	7946
query_1	TRUE	1.21104e-05	7274	491	232	0.472505	0.0318944	TF:M10098	TF	Factor: DP-1; motif: NRNNGGCGGGAANN	20045	8788
query_1	TRUE	1.2419e-05	9803	491	295	0.600815	0.0300928	TF:M00427	TF	Factor: E2F; motif: TTTSGCGS	20045	1594
query_1	TRUE	1.25469e-05	5520	464	174	0.375	0.0315217	GO:0051179	GO:BP	localization	21031	14002
query_1	TRUE	1.25469e-05	4836	464	157	0.338362	0.0324648	GO:0044271	GO:BP	cellular nitrogen compound biosynthetic process	21031	11312
query_1	TRUE	1.26835e-05	2229	491	92	0.187373	0.0412741	TF:M01214_1	TF	Factor: ESE-1; motif: NSMGGAARTN; match class: 1	20045	2117
query_1	TRUE	1.26835e-05	2229	491	92	0.187373	0.0412741	TF:M02055_1	TF	Factor: ESE-1; motif: NSMGGAARTN; match class: 1	20045	2113
query_1	TRUE	1.27623e-05	6470	491	211	0.429735	0.0326121	TF:M07063	TF	Factor: Sp1; motif: GGGGCGGGGC	20045	7962
query_1	TRUE	1.31159e-05	1371	464	62	0.133621	0.0452225	GO:0046907	GO:BP	intracellular transport	21031	12847
query_1	TRUE	1.31159e-05	87	464	13	0.0280172	0.149425	GO:0044773	GO:BP	mitotic DNA damage checkpoint signaling	21031	11537
query_1	TRUE	1.31946e-05	8790	491	270	0.549898	0.0307167	TF:M13142	TF	Factor: ZBTB33; motif: GGYGCTG	20045	9266
query_1	TRUE	1.35404e-05	10772	491	318	0.647658	0.029521	TF:M03977	TF	Factor: ETS1; motif: ACCGGAARYN	20045	2206
query_1	TRUE	1.37846e-05	5758	491	192	0.391039	0.0333449	TF:M13135	TF	Factor: SP4; motif: GGCCCCGCCCCCN	20045	8010
query_1	TRUE	1.38474e-05	7196	344	264	0.767442	0.036687	HPA:0320000	HPA	nasopharynx	11019	466
query_1	TRUE	1.46335e-05	9124	491	278	0.566191	0.0304691	TF:M06948	TF	Factor: Sp2; motif: TGGGCGCGCCCA	20045	7976
query_1	TRUE	1.48177e-05	7379	344	269	0.781977	0.0364548	HPA:0300000	HPA	lung	11019	443
query_1	TRUE	1.55901e-05	7769	491	244	0.496945	0.0314069	TF:M09826_1	TF	Factor: BTEB3; motif: CCNNSCCNSCCCCKCCCCC; match class: 1	20045	639
query_1	TRUE	1.63751e-05	10538	491	312	0.635438	0.0296071	TF:M04516_1	TF	Factor: E2F-1; motif: TTTGGCGCCAAA; match class: 1	20045	1467
query_1	TRUE	1.64322e-05	5591	464	175	0.377155	0.0313003	GO:0080090	GO:BP	regulation of primary metabolic process	21031	18320
query_1	TRUE	1.65154e-05	6787	344	252	0.732558	0.0371298	HPA:0300411	HPA	lung; macrophages[≥Low]	11019	456
query_1	TRUE	1.65188e-05	8450	491	261	0.531568	0.0308876	TF:M10530	TF	Factor: sp4; motif: NNNGCYCCGCCCCCY	20045	8008
query_1	TRUE	1.71443e-05	7788	344	280	0.813953	0.0359527	HPA:0600000	HPA	tonsil	11019	842
query_1	TRUE	1.71774e-05	7152	491	228	0.464358	0.0318792	TF:M12598_1	TF	Factor: E2F3; motif: NNRGMKGGAR; match class: 1	20045	1525
query_1	TRUE	1.76207e-05	351	464	26	0.0560345	0.0740741	GO:0031589	GO:BP	cell-substrate adhesion	21031	7495
query_1	TRUE	1.77456e-05	3323	491	124	0.252546	0.0373157	TF:M09641	TF	Factor: NRF-1; motif: SYGCGCMTGCGCRNNGSN	20045	6128
query_1	TRUE	1.81807e-05	6273	491	205	0.417515	0.0326797	TF:M00189_1	TF	Factor: AP-2; motif: MKCCCSCNGGCG; match class: 1	20045	157
query_1	TRUE	1.84909e-05	313	474	23	0.0485232	0.0734824	GO:0005788	GO:CC	endoplasmic reticulum lumen	22097	353
query_1	TRUE	1.864e-05	4530	491	158	0.321792	0.0348786	TF:M12666_1	TF	Factor: SP1; motif: GGCCCCGCCCCCN; match class: 1	20045	7957
query_1	TRUE	1.88819e-05	8544	491	263	0.535642	0.0307818	TF:M03893	TF	Factor: WT1; motif: GNGGGGGCGGGG	20045	9122
query_1	TRUE	1.88819e-05	2383	491	96	0.195519	0.0402854	TF:M11425_1	TF	Factor: PEA3; motif: NACCGGAAGTN; match class: 1	20045	6601
query_1	TRUE	1.90248e-05	6902	344	255	0.741279	0.0369458	HPA:0420000	HPA	salivary gland	11019	599
query_1	TRUE	1.90248e-05	4376	344	178	0.517442	0.0406764	HPA:0241102	HPA	heart muscle; cardiomyocytes[≥Medium]	11019	379
query_1	TRUE	1.90248e-05	6902	344	255	0.741279	0.0369458	HPA:0420051	HPA	salivary gland; glandular cells[≥Low]	11019	600
query_1	TRUE	1.97007e-05	5490	491	184	0.374745	0.0335155	TF:M09901	TF	Factor: nerf; motif: NNNCCGGAAGTGN	20045	5566
query_1	TRUE	1.99247e-05	8150	491	253	0.515275	0.0310429	TF:M07354	TF	Factor: Egr-1; motif: GCGGGGGCGG	20045	1662
query_1	TRUE	2.0102e-05	8032	491	250	0.509165	0.0311255	TF:M00940	TF	Factor: E2F-1; motif: NTTTCGCGCS	20045	1488
query_1	TRUE	2.01599e-05	7520	491	237	0.482688	0.031516	TF:M13148	TF	Factor: ZSCAN21; motif: NSNGNSCNNGGTGCTG	20045	9552
query_1	TRUE	2.01636e-05	91	464	13	0.0280172	0.142857	GO:0044774	GO:BP	mitotic DNA integrity checkpoint signaling	21031	11538
query_1	TRUE	2.07951e-05	5043	344	199	0.578488	0.0394606	HPA:0130241	HPA	colon; peripheral nerve/ganglion[≥Low]	11019	240
query_1	TRUE	2.09128e-05	5692	344	219	0.636628	0.0384751	HPA:0630051	HPA	cervix; glandular cells[≥Low]	11019	202
query_1	TRUE	2.12641e-05	8436	491	260	0.529532	0.0308203	TF:M13124_1	TF	Factor: ZNF670; motif: SNGGGCRGRG; match class: 1	20045	11135
query_1	TRUE	2.17679e-05	5304	344	207	0.601744	0.0390271	HPA:0350472	HPA	pancreas; exocrine glandular cells[≥Medium]	11019	501
query_1	TRUE	2.20139e-05	7843	491	245	0.498982	0.031238	TF:M11433	TF	Factor: Elk-1; motif: NRCCGGAAGTN	20045	1882
query_1	TRUE	2.30653e-05	5691	491	189	0.384929	0.0332103	TF:M07250_1	TF	Factor: E2F-1; motif: NNNSSCGCSAANN; match class: 1	20045	1483
query_1	TRUE	2.31568e-05	7651	491	240	0.488798	0.0313684	TF:M01858	TF	Factor: AP-2beta; motif: GCNNNGGSCNGVGGGN	20045	138
query_1	TRUE	2.33727e-05	4082	491	145	0.295316	0.0355218	TF:M10121	TF	Factor: ZFX; motif: SNAGGCCNCR	20045	9490
query_1	TRUE	2.35705e-05	6951	491	222	0.452138	0.0319379	TF:M11490	TF	Factor: LBP-1; motif: NRCCGGTNNNNACCGGYN	20045	4684
query_1	TRUE	2.37329e-05	2497	491	99	0.201629	0.0396476	TF:M01078_1	TF	Factor: c-Ets-1; motif: NNNRCCGGAWRYNNNN; match class: 1	20045	833
query_1	TRUE	2.39119e-05	6000	344	228	0.662791	0.038	HPA:0620221	HPA	vagina; squamous epithelial cells[≥Low]	11019	857
query_1	TRUE	2.39119e-05	6000	344	228	0.662791	0.038	HPA:0620000	HPA	vagina	11019	856
query_1	TRUE	2.39119e-05	4927	344	195	0.56686	0.0395778	HPA:0100121	HPA	cerebral cortex; glial cells[≥Low]	11019	186
query_1	TRUE	2.40411e-05	2781	344	124	0.360465	0.0445883	HPA:0050011	HPA	breast; adipocytes[≥Low]	11019	55
query_1	TRUE	2.41278e-05	10538	491	311	0.633401	0.0295122	TF:M13129	TF	Factor: RERE; motif: CNGCNSCNNGSRCRGSGSS	20045	7252
query_1	TRUE	2.43048e-05	14402	491	399	0.812627	0.0277045	TF:M04710	TF	Factor: CHD2; motif: TCTCGCGAG	20045	852
query_1	TRUE	2.51959e-05	6267	491	204	0.415479	0.0325515	TF:M11432	TF	Factor: Elk-1; motif: NACMGGAAGTN	20045	1880
query_1	TRUE	2.52311e-05	5155	344	202	0.587209	0.0391853	HPA:0160052	HPA	endometrium 1; glandular cells[≥Medium]	11019	311
query_1	TRUE	2.65751e-05	7902	491	246	0.501018	0.0311314	TF:M11447	TF	Factor: Elf-1; motif: NAMCCGGAAGTN	20045	1740
query_1	TRUE	2.75031e-05	8623	491	264	0.537678	0.0306158	TF:M04106_1	TF	Factor: RUNX2; motif: NRACCGCAAACCGCAN; match class: 1	20045	7457
query_1	TRUE	2.77382e-05	7946	491	247	0.503055	0.0310848	TF:M10435	TF	Factor: Sp2; motif: GGGGCGGGG	20045	7982
query_1	TRUE	2.81987e-05	5454	344	211	0.613372	0.0386872	HPA:0490691	HPA	smooth muscle; smooth muscle cells[≥Low]	11019	748
query_1	TRUE	2.81987e-05	5454	344	211	0.613372	0.0386872	HPA:0490000	HPA	smooth muscle	11019	747
query_1	TRUE	2.81987e-05	4036	344	166	0.482558	0.0411298	HPA:0630052	HPA	cervix; glandular cells[≥Medium]	11019	203
query_1	TRUE	2.87115e-05	20	464	7	0.0150862	0.35	GO:0090201	GO:BP	negative regulation of release of cytochrome c from mitochondria	21031	18632
query_1	TRUE	2.93664e-05	8389	491	258	0.525458	0.0307546	TF:M13138	TF	Factor: ETV4; motif: NNCCGGAAGYNNN	20045	2316
query_1	TRUE	2.94526e-05	10100	491	300	0.610998	0.029703	TF:M00738	TF	Factor: E2F-4:DP-1; motif: TTTSGCGC	20045	1528
query_1	TRUE	3.02487e-05	4535	491	157	0.319756	0.0346196	TF:M09935	TF	Factor: GABP-alpha; motif: NNNRCCGGAAGTGN	20045	2932
query_1	TRUE	3.13153e-05	4357	491	152	0.309572	0.0348864	TF:M02011	TF	Factor: HES-1; motif: GSCACGMGMC	20045	3410
query_1	TRUE	3.13153e-05	4903	491	167	0.340122	0.0340608	TF:M09896_1	TF	Factor: E2F-7; motif: GRGGCGGGAANNN; match class: 1	20045	1561
query_1	TRUE	3.21745e-05	3647	491	132	0.268839	0.0361941	TF:M00982_1	TF	Factor: KROX; motif: CCCGCCCCCRCCCC; match class: 1	20045	4681
query_1	TRUE	3.22872e-05	4949	344	195	0.56686	0.0394019	HPA:0600222	HPA	tonsil; squamous epithelial cells[≥Medium]	11019	850
query_1	TRUE	3.2773e-05	6530	344	243	0.706395	0.0372129	HPA:0310000	HPA	lymph node	11019	459
query_1	TRUE	3.34782e-05	7063	491	224	0.456212	0.0317146	TF:M11451	TF	Factor: Elf-1; motif: NANCCGGAAGTN	20045	1748
query_1	TRUE	3.34782e-05	9088	491	275	0.560081	0.0302597	TF:M08224	TF	Factor: Elk-1:Pax-1; motif: ACCGGAACTACGCWTSANTG	20045	1850
query_1	TRUE	3.4348e-05	16764	491	447	0.910387	0.0266643	TF:M07039	TF	Factor: ETF; motif: CCCCGCCCCYN	20045	2204
query_1	TRUE	3.49218e-05	8890	491	270	0.549898	0.0303712	TF:M11392	TF	Factor: Erg; motif: NACCGGAARYN	20045	2068
query_1	TRUE	3.53365e-05	5898	344	224	0.651163	0.037979	HPA:0360051	HPA	parathyroid gland; glandular cells[≥Low]	11019	507
query_1	TRUE	3.53365e-05	5898	344	224	0.651163	0.037979	HPA:0360000	HPA	parathyroid gland	11019	506
query_1	TRUE	3.53365e-05	6298	344	236	0.686047	0.0374722	HPA:0290000	HPA	liver	11019	436
query_1	TRUE	3.74638e-05	1227	464	56	0.12069	0.0456398	GO:0050790	GO:BP	regulation of catalytic activity	21031	13688
query_1	TRUE	3.74638e-05	1040	464	50	0.107759	0.0480769	GO:0006259	GO:BP	DNA metabolic process	21031	2097
query_1	TRUE	3.81622e-05	21	464	7	0.0150862	0.333333	GO:0006977	GO:BP	DNA damage response, signal transduction by p53 class mediator resulting in cell cycle arrest	21031	2633
query_1	TRUE	3.82525e-05	1105	464	52	0.112069	0.0470588	GO:0051726	GO:BP	regulation of cell cycle	21031	14366
query_1	TRUE	3.96649e-05	3627	491	131	0.266802	0.036118	TF:M13032_1	TF	Factor: ETV5; motif: ACCGGAAGTN; match class: 1	20045	2351
query_1	TRUE	4.0072e-05	6886	491	219	0.446029	0.0318037	TF:M11482	TF	Factor: AP-2gamma; motif: NSCCYNNRGSN	20045	8734
query_1	TRUE	4.099e-05	5776	344	220	0.639535	0.0380886	HPA:0210051	HPA	fallopian tube; glandular cells[≥Low]	11019	354
query_1	TRUE	4.12936e-05	8785	491	267	0.543788	0.0303927	TF:M04863_1	TF	Factor: TF3C-beta; motif: CCNGGAGGGCTTCCTGGAGGAG; match class: 1	20045	3363
query_1	TRUE	4.17224e-05	11526	491	333	0.678208	0.0288912	TF:M03971	TF	Factor: ELK1; motif: NACTTCCGSCGGAAGYN	20045	1876
query_1	TRUE	4.19796e-05	8226	491	253	0.515275	0.0307561	TF:M02062	TF	Factor: Erg; motif: ACCGGAAGTN	20045	2054
query_1	TRUE	4.47967e-05	6435	491	207	0.421589	0.0321678	TF:M09606	TF	Factor: nerf; motif: NRRNSCGGAAGNRNNNN	20045	1766
query_1	TRUE	4.58914e-05	3855	464	129	0.278017	0.033463	GO:0006950	GO:BP	response to stress	21031	2613
query_1	TRUE	4.59219e-05	7327	491	230	0.468432	0.0313907	TF:M11428	TF	Factor: PEA3; motif: NACCGGAAGTN	20045	6604
query_1	TRUE	4.66021e-05	5831	491	191	0.389002	0.032756	TF:M11419	TF	Factor: ER81; motif: NNCCGGAWGYN	20045	1994
query_1	TRUE	4.68947e-05	3888	491	138	0.281059	0.0354938	TF:M12516	TF	Factor: E2F6; motif: NNNGGCGGGAANN	20045	1556
query_1	TRUE	4.68947e-05	6173	491	200	0.407332	0.0323992	TF:M11490_1	TF	Factor: LBP-1; motif: NRCCGGTNNNNACCGGYN; match class: 1	20045	4685
query_1	TRUE	4.76184e-05	7724	491	240	0.488798	0.031072	TF:M08878	TF	Factor: EGR; motif: CGCCCCCGCNN	20045	1702
query_1	TRUE	4.78984e-05	235	464	20	0.0431034	0.0851064	GO:0007160	GO:BP	cell-matrix adhesion	21031	2755
query_1	TRUE	4.79641e-05	5273	491	176	0.358452	0.0333776	TF:M09613	TF	Factor: Fli-1; motif: RCMGGAAGYGNNN	20045	2494
query_1	TRUE	4.81289e-05	10653	491	312	0.635438	0.0292875	TF:M00736	TF	Factor: E2F-1:DP-1; motif: TTTCSCGC	20045	1454
query_1	TRUE	4.89398e-05	7570	491	236	0.480652	0.0311757	TF:M11425	TF	Factor: PEA3; motif: NACCGGAAGTN	20045	6600
query_1	TRUE	4.93631e-05	2083	491	85	0.173116	0.0408065	TF:M02102	TF	Factor: NRF-1; motif: YGCGCMTGCGC	20045	6136
query_1	TRUE	4.98889e-05	8485	491	259	0.527495	0.0305245	TF:M09905	TF	Factor: SAP-1; motif: NNCCGGAAGTGN	20045	1914
query_1	TRUE	5.00705e-05	3055	491	114	0.232179	0.0373159	TF:M09905_1	TF	Factor: SAP-1; motif: NNCCGGAAGTGN; match class: 1	20045	1915
query_1	TRUE	5.00705e-05	6219	491	201	0.409369	0.0323203	TF:M03922	TF	Factor: SP4; motif: NWRGCCACGCCCMCTYN	20045	8004
query_1	TRUE	5.02225e-05	18156	491	472	0.961303	0.0259969	TF:M04826	TF	Factor: p300; motif: ACNTCCG	20045	1976
query_1	TRUE	5.07578e-05	8528	491	260	0.529532	0.0304878	TF:M07226	TF	Factor: SP1; motif: NCCCCKCCCCC	20045	7944
query_1	TRUE	5.11643e-05	5302	344	205	0.59593	0.0386647	HPA:0460671	HPA	skin 1; melanocytes[≥Low]	11019	667
query_1	TRUE	5.17029e-05	7394	464	215	0.463362	0.0290776	GO:0051716	GO:BP	cellular response to stimulus	21031	14364
query_1	TRUE	5.17029e-05	815	464	42	0.0905172	0.0515337	GO:0061024	GO:BP	membrane organization	21031	15620
query_1	TRUE	5.17029e-05	6250	464	188	0.405172	0.03008	GO:0048518	GO:BP	positive regulation of biological process	21031	13226
query_1	TRUE	5.21335e-05	7031	491	222	0.452138	0.0315745	TF:M07615	TF	Factor: Sp3; motif: GGGGCGGGGSNN	20045	8002
query_1	TRUE	5.3154e-05	5794	344	220	0.639535	0.0379703	HPA:0320101	HPA	nasopharynx; respiratory epithelial cells[≥Low]	11019	485
query_1	TRUE	5.40132e-05	2518	491	98	0.199593	0.0389198	TF:M07129_1	TF	Factor: Sp2; motif: GYCCCGCCYCYNNNN; match class: 1	20045	7979
query_1	TRUE	5.40132e-05	4586	491	157	0.319756	0.0342346	TF:M02071_1	TF	Factor: ETV7; motif: NCCGGAANNN; match class: 1	20045	2359
query_1	TRUE	5.44957e-05	2993	491	112	0.228106	0.0374206	TF:M08759_1	TF	Factor: c-Ets-2; motif: NCCGGAAGTG; match class: 1	20045	2217
query_1	TRUE	5.52871e-05	6421	491	206	0.419552	0.0320822	TF:M11022_1	TF	Factor: IRX2a; motif: ACRYGNNNNACRYGT; match class: 1	20045	4453
query_1	TRUE	5.52871e-05	10545	491	309	0.629328	0.029303	TF:M11382	TF	Factor: ESE-1; motif: NWTRCGGAWGCN	20045	1792
query_1	TRUE	5.52871e-05	9880	491	293	0.596741	0.0296559	TF:M00915	TF	Factor: AP-2; motif: SNNNCCNCAGGCN	20045	158
query_1	TRUE	5.55418e-05	5252	491	175	0.356415	0.0333206	TF:M12694_1	TF	Factor: ZFP14; motif: SCNNYCCNGNNSCTSCNC; match class: 1	20045	9389
query_1	TRUE	5.56053e-05	6193	491	200	0.407332	0.0322945	TF:M09723_1	TF	Factor: BTEB1; motif: GGGGGCGGGGCNGSGGGNGS; match class: 1	20045	625
query_1	TRUE	5.56824e-05	4481	491	154	0.313646	0.0343673	TF:M01199_1	TF	Factor: RNF96; motif: BCCCGCRGCC; match class: 1	20045	7395
query_1	TRUE	5.62066e-05	1299	474	55	0.116034	0.0423403	GO:0031967	GO:CC	organelle envelope	22097	1215
query_1	TRUE	5.62066e-05	1299	474	55	0.116034	0.0423403	GO:0031975	GO:CC	envelope	22097	1222
query_1	TRUE	5.62747e-05	4774	491	162	0.329939	0.0339338	TF:M11422	TF	Factor: Erm; motif: NRCMGGAAGTN	20045	2088
query_1	TRUE	5.77675e-05	7238	491	227	0.462322	0.0313623	TF:M12603	TF	Factor: ERM; motif: NNCACTTCCGGNN	20045	2094
query_1	TRUE	5.79501e-05	7907	491	244	0.496945	0.0308587	TF:M01165	TF	Factor: Elk-1; motif: RACCGGAAGTR	20045	1870
query_1	TRUE	5.79501e-05	4485	491	154	0.313646	0.0343367	TF:M01783_1	TF	Factor: SP2; motif: GGGCGGGAC; match class: 1	20045	7971
query_1	TRUE	5.91459e-05	197	464	18	0.0387931	0.0913706	GO:0042770	GO:BP	signal transduction in response to DNA damage	21031	10704
query_1	TRUE	5.94992e-05	9153	491	275	0.560081	0.0300448	TF:M01588	TF	Factor: GKLF; motif: GCCMCRCCCNNN	20045	3220
query_1	TRUE	6.08567e-05	1556	491	68	0.138493	0.0437018	TF:M12601_1	TF	Factor: ELF4; motif: NCCACTTCCGGNNNN; match class: 1	20045	1815
query_1	TRUE	6.08567e-05	8953	491	270	0.549898	0.0301575	TF:M11533_1	TF	Factor: E2F-1; motif: NTTTTGGCGCCAWWWN; match class: 1	20045	1473
query_1	TRUE	6.30853e-05	14639	491	402	0.818737	0.0274609	TF:M11417	TF	Factor: c-Ets-2; motif: NACCGGAAGYRCTTCCGGTN	20045	2220
query_1	TRUE	6.36964e-05	9651	491	287	0.584521	0.0297379	TF:M13032	TF	Factor: ETV5; motif: ACCGGAAGTN	20045	2350
query_1	TRUE	6.36964e-05	9651	491	287	0.584521	0.0297379	TF:M01752	TF	Factor: ERG; motif: ACCGGAART	20045	2052
query_1	TRUE	6.38052e-05	9365	491	280	0.570265	0.0298986	TF:M00800	TF	Factor: AP-2; motif: GSCCSCRGGCNRNRNN	20045	152
query_1	TRUE	6.50664e-05	3008	491	112	0.228106	0.037234	TF:M11434_1	TF	Factor: Elk-1; motif: NRSCGGAAGNN; match class: 1	20045	1885
query_1	TRUE	6.56676e-05	5579	344	213	0.619186	0.0381789	HPA:0090161	HPA	cerebellum; Purkinje cells[≥Low]	11019	116
query_1	TRUE	6.69559e-05	104	464	13	0.0280172	0.125	GO:0008637	GO:BP	apoptotic mitochondrial changes	21031	3257
query_1	TRUE	6.69559e-05	4881	464	154	0.331897	0.0315509	GO:0051234	GO:BP	establishment of localization	21031	14032
query_1	TRUE	6.7638e-05	5721	491	187	0.380855	0.0326866	TF:M04950_1	TF	Factor: Egr-1; motif: NGCGTGCGY; match class: 1	20045	1645
query_1	TRUE	6.95107e-05	2139	491	86	0.175153	0.0402057	TF:M09658_1	TF	Factor: Sp2; motif: GGSNNGGGGGCGGGGCCNGNGS; match class: 1	20045	7981
query_1	TRUE	6.95843e-05	2172	491	87	0.177189	0.0400552	TF:M07052	TF	Factor: NRF-1; motif: GCGCMTGCGCN	20045	6132
query_1	TRUE	7.00203e-05	4004	474	127	0.267932	0.0317183	GO:0031982	GO:CC	vesicle	22097	1228
query_1	TRUE	7.05751e-05	5748	344	218	0.633721	0.0379262	HPA:0290401	HPA	liver; hepatocytes[≥Low]	11019	440
query_1	TRUE	7.14259e-05	3770	474	121	0.255274	0.0320955	GO:0031090	GO:CC	organelle membrane	22097	1045
query_1	TRUE	7.24041e-05	1463	464	62	0.133621	0.0423787	GO:0042981	GO:BP	regulation of apoptotic process	21031	10815
query_1	TRUE	7.24041e-05	73	464	11	0.0237069	0.150685	GO:2000134	GO:BP	negative regulation of G1/S transition of mitotic cell cycle	21031	26156
query_1	TRUE	7.25999e-05	2731	464	98	0.211207	0.0358843	GO:0008104	GO:BP	protein localization	21031	3157
query_1	TRUE	7.25999e-05	181	464	17	0.0366379	0.0939227	GO:0072331	GO:BP	signal transduction by p53 class mediator	21031	17868
query_1	TRUE	7.58069e-05	3226	491	118	0.240326	0.0365778	TF:M03983	TF	Factor: ETV5; motif: NCCGGAWGYN	20045	2346
query_1	TRUE	7.60613e-05	5717	464	174	0.375	0.0304355	GO:0048522	GO:BP	positive regulation of cellular process	21031	13230
query_1	TRUE	7.72304e-05	895	474	42	0.0886076	0.0469274	GO:0016604	GO:CC	nuclear body	22097	765
query_1	TRUE	7.89234e-05	8859	491	267	0.543788	0.0301388	TF:M12600	TF	Factor: ELF1; motif: NNNASCCGGAAGTGGNNNN	20045	1754
query_1	TRUE	8.09263e-05	1506	464	63	0.135776	0.0418327	GO:0043067	GO:BP	regulation of programmed cell death	21031	10863
query_1	TRUE	8.09263e-05	2742	464	98	0.211207	0.0357403	GO:0070727	GO:BP	cellular macromolecule localization	21031	16772
query_1	TRUE	8.18274e-05	3591	344	149	0.43314	0.0414926	HPA:0380512	HPA	placenta; decidual cells[≥Medium]	11019	522
query_1	TRUE	8.21497e-05	3420	464	116	0.25	0.0339181	GO:0010604	GO:BP	positive regulation of macromolecule metabolic process	21031	4301
query_1	TRUE	8.23271e-05	4016	344	163	0.473837	0.0405876	HPA:0470682	HPA	skin 2; epidermal cells[≥Medium]	11019	699
query_1	TRUE	8.39458e-05	6360	344	236	0.686047	0.0371069	HPA:0380521	HPA	placenta; trophoblastic cells[≥Low]	11019	536
query_1	TRUE	8.59097e-05	11183	491	323	0.657841	0.0288831	TF:M09973	TF	Factor: CPBP; motif: GNNRGGGHGGGGNNGGGRN	20045	962
query_1	TRUE	8.59097e-05	4120	491	143	0.291242	0.0347087	TF:M03893_1	TF	Factor: WT1; motif: GNGGGGGCGGGG; match class: 1	20045	9123
query_1	TRUE	8.68732e-05	1450	491	64	0.130346	0.0441379	TF:M11419_1	TF	Factor: ER81; motif: NNCCGGAWGYN; match class: 1	20045	1995
query_1	TRUE	8.70358e-05	3622	491	129	0.262729	0.0356157	TF:M02057_1	TF	Factor: Elf5; motif: CSMGGAARNN; match class: 1	20045	1819
query_1	TRUE	8.745e-05	2653	491	101	0.205703	0.0380701	TF:M11447_1	TF	Factor: Elf-1; motif: NAMCCGGAAGTN; match class: 1	20045	1741
query_1	TRUE	8.82327e-05	7951	491	244	0.496945	0.030688	TF:M11883_1	TF	Factor: pax-6; motif: NYACGCNTSRNYGCNYN; match class: 1	20045	6507
query_1	TRUE	8.92611e-05	1819	464	72	0.155172	0.0395822	GO:0007049	GO:BP	cell cycle	21031	2680
query_1	TRUE	8.97983e-05	3779	344	155	0.450581	0.0410161	HPA:0050092	HPA	breast; myoepithelial cells[≥Medium]	11019	62
query_1	TRUE	9.592e-05	4858	491	163	0.331976	0.0335529	TF:M12704_1	TF	Factor: ZNF432; motif: NCAGNRCCNSRGRCAGC; match class: 1	20045	10419
query_1	TRUE	9.73808e-05	4996	344	194	0.563953	0.0388311	HPA:0100132	HPA	cerebral cortex; neuronal cells[≥Medium]	11019	190
query_1	TRUE	9.78109e-05	6632	491	210	0.427699	0.0316647	TF:M03978_1	TF	Factor: ETS1; motif: GCCGGAWGTACTTCCGGN; match class: 1	20045	2209
query_1	TRUE	9.90161e-05	8762	491	264	0.537678	0.0301301	TF:M07277	TF	Factor: BTEB2; motif: RGGGNGKGGN	20045	636
query_1	TRUE	9.92496e-05	5606	491	183	0.372709	0.0326436	TF:M07084_1	TF	Factor: E2F-4; motif: NGGCGGGAARN; match class: 1	20045	1539
query_1	TRUE	0.00010122	6482	491	206	0.419552	0.0317803	TF:M07129	TF	Factor: Sp2; motif: GYCCCGCCYCYNNNN	20045	7978
query_1	TRUE	0.000101617	4809	344	188	0.546512	0.0390934	HPA:0390052	HPA	prostate; glandular cells[≥Medium]	11019	541
query_1	TRUE	0.000104056	4938	344	192	0.55814	0.0388821	HPA:0060102	HPA	bronchus; respiratory epithelial cells[≥Medium]	11019	84
query_1	TRUE	0.000104056	2987	344	128	0.372093	0.0428524	HPA:0030072	HPA	appendix; lymphoid tissue[≥Medium]	11019	45
query_1	TRUE	0.000106049	11376	491	327	0.665988	0.0287447	TF:M12227	TF	Factor: ZIC4; motif: NNCCNCCCRYNGYGN	20045	9522
query_1	TRUE	0.000106184	6410	491	204	0.415479	0.0318253	TF:M08875	TF	Factor: E2F; motif: NNTTTCGCGCN	20045	1592
query_1	TRUE	0.000106276	2165	491	86	0.175153	0.0397229	TF:M11451_1	TF	Factor: Elf-1; motif: NANCCGGAAGTN; match class: 1	20045	1749
query_1	TRUE	0.000106481	4356	491	149	0.303462	0.0342057	TF:M03807_1	TF	Factor: SP2; motif: GNNGGGGGCGGGGSN; match class: 1	20045	7993
query_1	TRUE	0.000108652	3711	464	123	0.265086	0.0331447	GO:0009893	GO:BP	positive regulation of metabolic process	21031	3791
query_1	TRUE	0.000108652	532	464	31	0.0668103	0.0582707	GO:0043068	GO:BP	positive regulation of programmed cell death	21031	10864
query_1	TRUE	0.000109351	8935	491	268	0.545825	0.0299944	TF:M11404	TF	Factor: Fli-1; motif: NACCGGAARTN	20045	2508
query_1	TRUE	0.000112717	3291	491	119	0.242363	0.0361592	TF:M11420	TF	Factor: ER81; motif: NACCGGAAGTN	20045	1996
query_1	TRUE	0.000115657	8498	491	257	0.523422	0.0302424	TF:M03988	TF	Factor: FLI1; motif: ACCGGAARTN	20045	2486
query_1	TRUE	0.000122992	4350	464	139	0.299569	0.031954	GO:0006810	GO:BP	transport	21031	2519
query_1	TRUE	0.000124678	79	464	11	0.0237069	0.139241	GO:0030330	GO:BP	DNA damage response, signal transduction by p53 class mediator	21031	7016
query_1	TRUE	0.000124678	79	464	11	0.0237069	0.139241	GO:1902807	GO:BP	negative regulation of cell cycle G1/S phase transition	21031	23090
query_1	TRUE	0.000124678	131	464	14	0.0301724	0.10687	GO:0000077	GO:BP	DNA damage checkpoint signaling	21031	29
query_1	TRUE	0.000125823	14340	491	394	0.802444	0.0274756	TF:M11417_1	TF	Factor: c-Ets-2; motif: NACCGGAAGYRCTTCCGGTN; match class: 1	20045	2221
query_1	TRUE	0.000125994	213	464	18	0.0387931	0.084507	GO:0000082	GO:BP	G1/S transition of mitotic cell cycle	21031	32
query_1	TRUE	0.000126395	3346	464	113	0.243534	0.0337717	GO:0031325	GO:BP	positive regulation of cellular metabolic process	21031	7374
query_1	TRUE	0.000127251	3986	344	161	0.468023	0.0403914	HPA:0340461	HPA	ovary; ovarian stroma cells[≥Low]	11019	496
query_1	TRUE	0.000129139	3547	491	126	0.256619	0.035523	TF:M02068	TF	Factor: etv3; motif: ACCGGAAGYN	20045	2298
query_1	TRUE	0.00013161	4142	344	166	0.482558	0.0400773	HPA:0250121	HPA	hippocampus; glial cells[≥Low]	11019	382
query_1	TRUE	0.000133351	12287	464	320	0.689655	0.0260438	GO:0050789	GO:BP	regulation of biological process	21031	13687
query_1	TRUE	0.000135737	12783	491	359	0.731161	0.0280842	TF:M11052	TF	Factor: Hey2; motif: NNCACGYGNN	20045	3450
query_1	TRUE	0.000143418	4898	344	190	0.552326	0.0387913	HPA:0300412	HPA	lung; macrophages[≥Medium]	11019	457
query_1	TRUE	0.000143747	12680	464	328	0.706897	0.0258675	GO:0065007	GO:BP	biological regulation	21031	16384
query_1	TRUE	0.000144234	4710	491	158	0.321792	0.0335456	TF:M11427_1	TF	Factor: PEA3; motif: NACCGGAAGTN; match class: 1	20045	6603
query_1	TRUE	0.000145295	2571	464	92	0.198276	0.0357837	GO:0006796	GO:BP	phosphate-containing compound metabolic process	21031	2510
query_1	TRUE	0.000150804	5061	344	195	0.56686	0.0385299	HPA:0310431	HPA	lymph node; germinal center cells[≥Low]	11019	460
query_1	TRUE	0.000151621	3306	344	138	0.401163	0.0417423	HPA:0340451	HPA	ovary; follicle cells[≥Low]	11019	493
query_1	TRUE	0.000152368	11372	491	326	0.663951	0.0286669	TF:M12158	TF	Factor: KLF15; motif: NCCMCGCCCMCN	20045	4614
query_1	TRUE	0.000156916	7418	491	229	0.466395	0.0308709	TF:M08874	TF	Factor: E2F1; motif: NNNNNGCGSSAAAN	20045	1484
query_1	TRUE	0.000158628	3037	491	111	0.226069	0.0365492	TF:M07348_1	TF	Factor: AP-2alpha; motif: NSCCNCRGGSN; match class: 1	20045	135
query_1	TRUE	0.000165745	2225	491	87	0.177189	0.0391011	TF:M08874_1	TF	Factor: E2F1; motif: NNNNNGCGSSAAAN; match class: 1	20045	1485
query_1	TRUE	0.000170753	197	464	17	0.0366379	0.0862944	GO:0006403	GO:BP	RNA localization	21031	2188
query_1	TRUE	0.000173506	12027	491	341	0.694501	0.0283529	TF:M09734	TF	Factor: ZNF692; motif: SYNGGSCCCASCCNC	20045	11220
query_1	TRUE	0.000174143	8021	491	244	0.496945	0.0304201	TF:M08209_1	TF	Factor: E2F-3:FOXO6; motif: NAATGACACGCGCCCMC; match class: 1	20045	1511
query_1	TRUE	0.000176886	4256	344	169	0.491279	0.0397086	HPA:0040082	HPA	bone marrow; hematopoietic cells[≥Medium]	11019	52
query_1	TRUE	0.000180105	3199	344	134	0.389535	0.0418881	HPA:0510701	HPA	soft tissue 2; peripheral nerve[≥Low]	11019	768
query_1	TRUE	0.000182062	4414	344	174	0.505814	0.03942	HPA:0360052	HPA	parathyroid gland; glandular cells[≥Medium]	11019	508
query_1	TRUE	0.000185764	5238	344	200	0.581395	0.0381825	HPA:0430052	HPA	seminal vesicle; glandular cells[≥Medium]	11019	605
query_1	TRUE	0.000186682	4076	491	140	0.285132	0.0343474	TF:M01588_1	TF	Factor: GKLF; motif: GCCMCRCCCNNN; match class: 1	20045	3221
query_1	TRUE	0.00018756	496	464	29	0.0625	0.0584677	GO:0007346	GO:BP	regulation of mitotic cell cycle	21031	2889
query_1	TRUE	0.000187867	5693	344	214	0.622093	0.03759	HPA:0470681	HPA	skin 2; epidermal cells[≥Low]	11019	698
query_1	TRUE	0.000190957	5516	491	179	0.364562	0.0324511	TF:M00425_1	TF	Factor: E2F; motif: TTTCGCGC; match class: 1	20045	1583
query_1	TRUE	0.000191063	9645	491	284	0.578411	0.0294453	TF:M12636	TF	Factor: MLLT10; motif: CYNNCCNNGGNGCTG	20045	5284
query_1	TRUE	0.000192487	7992	491	243	0.494908	0.0304054	TF:M04714	TF	Factor: Elf-1; motif: ACTTCCGGG	20045	1726
query_1	TRUE	0.00019463	6453	464	189	0.407328	0.0292887	GO:0032502	GO:BP	developmental process	21031	7884
query_1	TRUE	0.000195427	10725	491	310	0.631365	0.0289044	TF:M00740	TF	Factor: Rb:E2F-1:DP-1; motif: TTTSGCGC	20045	1452
query_1	TRUE	0.000197517	3715	344	151	0.438953	0.040646	HPA:0130202	HPA	colon; endothelial cells[≥Medium]	11019	217
query_1	TRUE	0.000198848	366	464	24	0.0517241	0.0655738	GO:0051347	GO:BP	positive regulation of transferase activity	21031	14122
query_1	TRUE	0.000199263	10853	491	313	0.637475	0.02884	TF:M08993	TF	Factor: ZNF777; motif: GTCCGYCCCGTCSAACAAT	20045	11518
query_1	TRUE	0.000199731	4082	344	163	0.473837	0.0399314	HPA:0460651	HPA	skin 1; fibroblasts[≥Low]	11019	649
query_1	TRUE	0.000201892	5862	491	188	0.382892	0.032071	TF:M12345	TF	Factor: Zbtb37; motif: NYACCGCRNTCACCGCR	20045	9272
query_1	TRUE	0.000202131	1496	464	61	0.131466	0.0407754	GO:0016477	GO:BP	cell migration	21031	5292
query_1	TRUE	0.000202131	2596	464	92	0.198276	0.0354391	GO:0006793	GO:BP	phosphorus metabolic process	21031	2507
query_1	TRUE	0.000203184	11745	491	334	0.680244	0.0284376	TF:M11066	TF	Factor: HES-7; motif: GNCACGYGNN	20045	3426
query_1	TRUE	0.000206172	3962	344	159	0.462209	0.0401312	HPA:0460641	HPA	skin 1; Langerhans[≥Low]	11019	622
query_1	TRUE	0.000206721	5487	491	178	0.362525	0.0324403	TF:M13132_1	TF	Factor: ZNF609; motif: GNSNGGGNGCTGN; match class: 1	20045	10979
query_1	TRUE	0.000207478	5450	491	177	0.360489	0.0324771	TF:M02056	TF	Factor: ELF4; motif: NCCGGAARTN	20045	1802
query_1	TRUE	0.00020807	3750	344	152	0.44186	0.0405333	HPA:0290402	HPA	liver; hepatocytes[≥Medium]	11019	441
query_1	TRUE	0.000210294	7332	491	226	0.460285	0.0308238	TF:M08208_1	TF	Factor: E2F-3:FOXI1; motif: NGACACCGCGCCCAC; match class: 1	20045	1509
query_1	TRUE	0.000213635	4773	344	185	0.537791	0.0387597	HPA:0320102	HPA	nasopharynx; respiratory epithelial cells[≥Medium]	11019	486
query_1	TRUE	0.000215589	2410	491	92	0.187373	0.0381743	TF:M08760	TF	Factor: ETV7; motif: NNSCGGAAGTR	20045	2360
query_1	TRUE	0.000216004	5718	491	184	0.374745	0.0321791	TF:M11450	TF	Factor: Elf-1; motif: NANSCGGAAGTR	20045	1746
query_1	TRUE	0.000219975	10364	491	301	0.613035	0.0290428	TF:M00008	TF	Factor: Sp1; motif: GGGGCGGGGT	20045	7934
query_1	TRUE	0.000221936	5675	344	213	0.619186	0.037533	HPA:0130201	HPA	colon; endothelial cells[≥Low]	11019	216
query_1	TRUE	0.000224722	140	464	14	0.0301724	0.1	GO:0031570	GO:BP	DNA integrity checkpoint signaling	21031	7481
query_1	TRUE	0.000225925	4899	491	162	0.329939	0.033068	TF:M03970	TF	Factor: ELK1; motif: ACCGGAAGTN	20045	1874
query_1	TRUE	0.000234013	10288	491	299	0.608961	0.029063	TF:M12704	TF	Factor: ZNF432; motif: NCAGNRCCNSRGRCAGC	20045	10418
query_1	TRUE	0.000234013	9628	491	283	0.576375	0.0293934	TF:M02059	TF	Factor: ELK-1; motif: ACCGGAAGTN	20045	1872
query_1	TRUE	0.000234809	1689	474	64	0.135021	0.0378922	GO:0005739	GO:CC	mitochondrion	22097	310
query_1	TRUE	0.000238825	161	464	15	0.0323276	0.0931677	GO:2000045	GO:BP	regulation of G1/S transition of mitotic cell cycle	21031	26073
query_1	TRUE	0.000240489	4757	491	158	0.321792	0.0332142	TF:M01857_1	TF	Factor: AP-2alpha; motif: NGCCYSNNGSN; match class: 1	20045	137
query_1	TRUE	0.000240516	9061	491	269	0.547862	0.0296877	TF:M03811	TF	Factor: AP-2gamma; motif: GCCYNCRGSN	20045	146
query_1	TRUE	0.000244458	2725	491	101	0.205703	0.0370642	TF:M04714_1	TF	Factor: Elf-1; motif: ACTTCCGGG; match class: 1	20045	1727
query_1	TRUE	0.000247368	6380	491	201	0.409369	0.0315047	TF:M12153	TF	Factor: Sp3; motif: NGCCACGCCCMCN	20045	7996
query_1	TRUE	0.000249788	3432	344	141	0.409884	0.0410839	HPA:0130242	HPA	colon; peripheral nerve/ganglion[≥Medium]	11019	241
query_1	TRUE	0.000252479	4912	464	151	0.325431	0.030741	GO:0019538	GO:BP	protein metabolic process	21031	6075
query_1	TRUE	0.000252479	5899	464	175	0.377155	0.029666	GO:0048856	GO:BP	anatomical structure development	21031	13525
query_1	TRUE	0.000262514	8667	491	259	0.527495	0.0298835	TF:M01047	TF	Factor: AP-2alphaA; motif: ANMGCCTNAGGCKNT	20045	132
query_1	TRUE	0.000262514	8667	491	259	0.527495	0.0298835	TF:M01047_1	TF	Factor: AP-2alphaA; motif: ANMGCCTNAGGCKNT; match class: 1	20045	133
query_1	TRUE	0.000271599	1230	491	55	0.112016	0.0447154	TF:M03990_1	TF	Factor: GABPA; motif: ACCGGAAGTN; match class: 1	20045	2925
query_1	TRUE	0.000271626	4074	491	139	0.283096	0.0341188	TF:M01253	TF	Factor: CNOT3; motif: GGCCGCGSSS	20045	930
query_1	TRUE	0.000273381	97	474	11	0.0232068	0.113402	GO:0005643	GO:CC	nuclear pore	22097	250
query_1	TRUE	0.000274087	2326	491	89	0.181263	0.0382631	TF:M02066_1	TF	Factor: PEA3; motif: RCCGGAAGYN; match class: 1	20045	6597
query_1	TRUE	0.000278193	817	344	46	0.133721	0.0563035	HPA:0530713	HPA	spleen; cells in red pulp[High]	11019	778
query_1	TRUE	0.000279121	5858	491	187	0.380855	0.0319222	TF:M13119	TF	Factor: ZBTB11; motif: RCTTCCGGNNSNNNN	20045	9222
query_1	TRUE	0.000279121	6934	491	215	0.437882	0.0310066	TF:M01873	TF	Factor: Egr-1; motif: GCGGGGGCGG	20045	1664
query_1	TRUE	0.000280867	9732	491	285	0.580448	0.0292848	TF:M11052_1	TF	Factor: Hey2; motif: NNCACGYGNN; match class: 1	20045	3451
query_1	TRUE	0.000280988	6394	491	201	0.409369	0.0314357	TF:M08213	TF	Factor: Elk-1:TBR2; motif: TNRCACCGGAAGN	20045	1834
query_1	TRUE	0.000287807	5371	491	174	0.354379	0.0323962	TF:M01163	TF	Factor: Elk-1; motif: AACCGGAAGTR	20045	1868
query_1	TRUE	0.000287807	2196	491	85	0.173116	0.0387067	TF:M11428_1	TF	Factor: PEA3; motif: NACCGGAAGTN; match class: 1	20045	6605
query_1	TRUE	0.000289125	5050	344	193	0.561047	0.0382178	HPA:0380522	HPA	placenta; trophoblastic cells[≥Medium]	11019	537
query_1	TRUE	0.000292613	512	464	29	0.0625	0.0566406	GO:0043065	GO:BP	positive regulation of apoptotic process	21031	10861
query_1	TRUE	0.000292613	3001	464	102	0.219828	0.0339887	GO:0051173	GO:BP	positive regulation of nitrogen compound metabolic process	21031	13997
query_1	TRUE	0.000292613	1972	464	74	0.159483	0.0375254	GO:0051649	GO:BP	establishment of localization in cell	21031	14317
query_1	TRUE	0.000292613	512	464	29	0.0625	0.0566406	GO:0080135	GO:BP	regulation of cellular response to stress	21031	18339
query_1	TRUE	0.000292662	4050	344	161	0.468023	0.0397531	HPA:0620222	HPA	vagina; squamous epithelial cells[≥Medium]	11019	858
query_1	TRUE	0.000293364	2795	344	119	0.34593	0.042576	HPA:0500701	HPA	soft tissue 1; peripheral nerve[≥Low]	11019	758
query_1	TRUE	0.000297108	5374	491	174	0.354379	0.0323781	TF:M03990	TF	Factor: GABPA; motif: ACCGGAAGTN	20045	2924
query_1	TRUE	0.000299807	13091	491	364	0.741344	0.0278054	TF:M13124	TF	Factor: ZNF670; motif: SNGGGCRGRG	20045	11134
query_1	TRUE	0.000302641	6228	344	229	0.665698	0.0367694	HPA:0250131	HPA	hippocampus; neuronal cells[≥Low]	11019	385
query_1	TRUE	0.000302994	2109	474	75	0.158228	0.0355619	GO:0070062	GO:CC	extracellular exosome	22097	2418
query_1	TRUE	0.00030325	944	344	51	0.148256	0.0540254	HPA:0310433	HPA	lymph node; germinal center cells[High]	11019	462
query_1	TRUE	0.000306583	2915	491	106	0.215886	0.0363636	TF:M01258	TF	Factor: GABP; motif: CACTTCCGGNNN	20045	2950
query_1	TRUE	0.000307088	1799	464	69	0.148707	0.0383546	GO:0065009	GO:BP	regulation of molecular function	21031	16386
query_1	TRUE	0.000307172	2950	491	107	0.217923	0.0362712	TF:M09913	TF	Factor: ER81; motif: NNCCGGAAGYG	20045	1990
query_1	TRUE	0.000309544	9864	474	258	0.544304	0.0261557	GO:0016020	GO:CC	membrane	22097	720
query_1	TRUE	0.000309544	3303	474	106	0.223629	0.032092	GO:0005615	GO:CC	extracellular space	22097	232
query_1	TRUE	0.000309626	9991	491	291	0.592668	0.0291262	TF:M11381_1	TF	Factor: ESE-1; motif: SATKGCGGATGCN; match class: 1	20045	1791
query_1	TRUE	0.000314734	11738	464	306	0.659483	0.0260692	GO:0050794	GO:BP	regulation of cellular process	21031	13691
query_1	TRUE	0.000315298	7026	491	217	0.441955	0.0308853	TF:M01219	TF	Factor: SP1:SP3; motif: CCSCCCCCYCC	20045	7932
query_1	TRUE	0.000331083	3840	491	132	0.268839	0.034375	TF:M02059_1	TF	Factor: ELK-1; motif: ACCGGAAGTN; match class: 1	20045	1873
query_1	TRUE	0.000331083	6067	491	192	0.391039	0.0316466	TF:M02067	TF	Factor: ER71; motif: ACCGGAARYN	20045	1978
query_1	TRUE	0.000331083	5687	491	182	0.370672	0.0320028	TF:M11541_1	TF	Factor: Foxn2; motif: NNGCGTCNNNNNGACGCNN; match class: 1	20045	2759
query_1	TRUE	0.000334566	5992	491	190	0.386965	0.0317089	TF:M11541	TF	Factor: Foxn2; motif: NNGCGTCNNNNNGACGCNN	20045	2758
query_1	TRUE	0.000338994	4460	491	149	0.303462	0.0334081	TF:M12156	TF	Factor: Sp2; motif: NTAAGYCCCGCCCMCTN	20045	7986
query_1	TRUE	0.000338994	5014	491	164	0.334012	0.0327084	TF:M11430_1	TF	Factor: PEA3; motif: NACCGGAAGTN; match class: 1	20045	6609
query_1	TRUE	0.000340583	4534	491	151	0.307536	0.0333039	TF:M00025_1	TF	Factor: Elk-1; motif: NNNNCCGGAARTNN; match class: 1	20045	1867
query_1	TRUE	0.00035331	5130	491	167	0.340122	0.0325536	TF:M12173_1	TF	Factor: GKLF; motif: NNCCMCRCCCN; match class: 1	20045	4653
query_1	TRUE	0.000367968	332	464	22	0.0474138	0.0662651	GO:1901990	GO:BP	regulation of mitotic cell cycle phase transition	21031	22459
query_1	TRUE	0.000367968	128	464	13	0.0280172	0.101562	GO:0051028	GO:BP	mRNA transport	21031	13884
query_1	TRUE	0.000368194	5547	491	178	0.362525	0.0320894	TF:M12660	TF	Factor: SATB2; motif: GSCGCTGTCCNNGGTGCTGN	20045	7554
query_1	TRUE	0.000368194	13468	491	372	0.757637	0.027621	TF:M11881	TF	Factor: pax-6; motif: NYACGCNTSANYGCNYN	20045	6502
query_1	TRUE	0.000368675	8427	491	252	0.513238	0.0299039	TF:M09739	TF	Factor: ZGPAT; motif: GRGGCWGNGGNG	20045	9494
query_1	TRUE	0.000370271	169	464	15	0.0323276	0.0887574	GO:0051168	GO:BP	nuclear export	21031	13992
query_1	TRUE	0.000370271	724	464	36	0.0775862	0.0497238	GO:0010564	GO:BP	regulation of cell cycle process	21031	4266
query_1	TRUE	0.000372175	2133	474	75	0.158228	0.0351617	GO:1903561	GO:CC	extracellular vesicle	22097	3690
query_1	TRUE	0.000372175	2134	474	75	0.158228	0.0351453	GO:0043230	GO:CC	extracellular organelle	22097	1882
query_1	TRUE	0.000372175	2134	474	75	0.158228	0.0351453	GO:0065010	GO:CC	extracellular membrane-bounded organelle	22097	2398
query_1	TRUE	0.000373736	5323	491	172	0.350305	0.0323126	TF:M09761	TF	Factor: EGR1; motif: NGNGKGGGYGGNGS	20045	1652
query_1	TRUE	0.000374232	521	464	29	0.0625	0.0556622	GO:0051052	GO:BP	regulation of DNA metabolic process	21031	13901
query_1	TRUE	0.000376702	4691	491	155	0.315682	0.033042	TF:M00915_1	TF	Factor: AP-2; motif: SNNNCCNCAGGCN; match class: 1	20045	159
query_1	TRUE	0.000379714	8793	491	261	0.531568	0.0296827	TF:M05444	TF	Factor: CPBP; motif: NGGGCGG	20045	960
query_1	TRUE	0.000379714	8793	491	261	0.531568	0.0296827	TF:M05361	TF	Factor: Sp6; motif: WGGGCGG	20045	8020
query_1	TRUE	0.000379714	8793	491	261	0.531568	0.0296827	TF:M05332	TF	Factor: Sp2; motif: WGGGCGG	20045	7974
query_1	TRUE	0.000379734	9361	491	275	0.560081	0.0293772	TF:M12186	TF	Factor: BTEB4; motif: NCCACGCCCM	20045	4628
query_1	TRUE	0.000379734	8512	491	254	0.517312	0.0298402	TF:M08913	TF	Factor: FLI-1; motif: NAYTTCCGGT	20045	2492
query_1	TRUE	0.000381633	5214	491	169	0.344196	0.0324127	TF:M04147	TF	Factor: TFAP2A; motif: NGCCYSAGGCN	20045	8676
query_1	TRUE	0.000385729	11356	491	323	0.657841	0.0284431	TF:M13132	TF	Factor: ZNF609; motif: GNSNGGGNGCTGN	20045	10978
query_1	TRUE	0.000387471	2218	491	85	0.173116	0.0383228	TF:M00032_1	TF	Factor: c-Ets-1(p54); motif: NCMGGAWGYN; match class: 1	20045	829
query_1	TRUE	0.000391387	2102	464	77	0.165948	0.0366318	GO:0051246	GO:BP	regulation of protein metabolic process	21031	14041
query_1	TRUE	0.000393594	192	464	16	0.0344828	0.0833333	GO:0071897	GO:BP	DNA biosynthetic process	21031	17477
query_1	TRUE	0.000399652	4643	464	143	0.30819	0.0307991	GO:0007275	GO:BP	multicellular organism development	21031	2835
query_1	TRUE	0.000399652	150	464	14	0.0301724	0.0933333	GO:0010634	GO:BP	positive regulation of epithelial cell migration	21031	4330
query_1	TRUE	0.000400712	2321	491	88	0.179226	0.0379147	TF:M11439	TF	Factor: Net; motif: NRCCGGAAGTN	20045	1894
query_1	TRUE	0.000403318	6117	344	225	0.65407	0.0367827	HPA:0600441	HPA	tonsil; non-germinal center cells[≥Low]	11019	846
query_1	TRUE	0.000432542	5489	491	176	0.358452	0.0320641	TF:M02036_1	TF	Factor: WT1; motif: CGCCCCCNCN; match class: 1	20045	9121
query_1	TRUE	0.000432542	5754	491	183	0.372709	0.031804	TF:M00918	TF	Factor: E2F; motif: TTTSGCGSG	20045	1584
query_1	TRUE	0.000442764	2634	491	97	0.197556	0.0368261	TF:M02061	TF	Factor: ERF; motif: ACCGGAARYN	20045	2048
query_1	TRUE	0.000446782	4704	344	181	0.526163	0.0384779	HPA:0210052	HPA	fallopian tube; glandular cells[≥Medium]	11019	355
query_1	TRUE	0.00045413	2499	491	93	0.189409	0.0372149	TF:M12596	TF	Factor: DP2; motif: NNGGCGGGARN	20045	1382
query_1	TRUE	0.000454751	9382	491	275	0.560081	0.0293114	TF:M08911	TF	Factor: CTCF; motif: NCCRSTAGGGGGCGC	20045	1158
query_1	TRUE	0.000454874	4233	491	142	0.289206	0.0335459	TF:M11382_1	TF	Factor: ESE-1; motif: NWTRCGGAWGCN; match class: 1	20045	1793
query_1	TRUE	0.000454874	7500	491	228	0.464358	0.0304	TF:M03920	TF	Factor: SP1; motif: RCCMCRCCCMC	20045	7940
query_1	TRUE	0.000454874	5157	491	167	0.340122	0.0323832	TF:M08377_1	TF	Factor: meis1:Elf-1; motif: NTGCCGGAAGTN; match class: 1	20045	5161
query_1	TRUE	0.000455627	4674	491	154	0.313646	0.0329482	TF:M02064_1	TF	Factor: c-ets-2; motif: ACCGGAWRTN; match class: 1	20045	839
query_1	TRUE	0.000457096	6061	344	223	0.648256	0.0367926	HPA:0310441	HPA	lymph node; non-germinal center cells[≥Low]	11019	463
query_1	TRUE	0.000467383	2668	464	92	0.198276	0.0344828	GO:0035556	GO:BP	intracellular signal transduction	21031	9405
query_1	TRUE	0.000467383	241	464	18	0.0387931	0.0746888	GO:0044843	GO:BP	cell cycle G1/S phase transition	21031	11578
query_1	TRUE	0.00047538	2847	491	103	0.209776	0.0361784	TF:M11437	TF	Factor: SAP-1; motif: NRCCGGAWGYN	20045	1918
query_1	TRUE	0.00048012	315	464	21	0.0452586	0.0666667	GO:0034504	GO:BP	protein localization to nucleus	21031	8968
query_1	TRUE	0.000481345	393	464	24	0.0517241	0.0610687	GO:0006979	GO:BP	response to oxidative stress	21031	2635
query_1	TRUE	0.000486267	9595	491	280	0.570265	0.0291819	TF:M10426	TF	Factor: ctcf; motif: CCRSCAGGGGGCGCN	20045	1168
query_1	TRUE	0.000486267	2988	491	107	0.217923	0.0358099	TF:M11414	TF	Factor: GABP-alpha; motif: NACCGGAAGTN	20045	2934
query_1	TRUE	0.00048637	1116	464	48	0.103448	0.0430108	GO:0051130	GO:BP	positive regulation of cellular component organization	21031	13955
query_1	TRUE	0.000492607	3341	491	117	0.238289	0.0350195	TF:M11415	TF	Factor: GABP-alpha; motif: NRCCGGAAGTN	20045	2936
query_1	TRUE	0.000496851	3302	344	135	0.392442	0.0408843	HPA:0310432	HPA	lymph node; germinal center cells[≥Medium]	11019	461
query_1	TRUE	0.000500831	3307	491	116	0.236253	0.0350771	TF:M11392_1	TF	Factor: Erg; motif: NACCGGAARYN; match class: 1	20045	2069
query_1	TRUE	0.000508824	5938	344	219	0.636628	0.0368811	HPA:0060101	HPA	bronchus; respiratory epithelial cells[≥Low]	11019	83
query_1	TRUE	0.000509882	3238	491	114	0.232179	0.0352069	TF:M11404_1	TF	Factor: Fli-1; motif: NACCGGAARTN; match class: 1	20045	2509
query_1	TRUE	0.000509882	2818	491	102	0.207739	0.0361959	TF:M09904_1	TF	Factor: Elk-1; motif: RCCGGAAGTGN; match class: 1	20045	1879
query_1	TRUE	0.000512677	2004	491	78	0.158859	0.0389222	TF:M12603_1	TF	Factor: ERM; motif: NNCACTTCCGGNN; match class: 1	20045	2095
query_1	TRUE	0.000518475	4100	491	138	0.281059	0.0336585	TF:M03975_1	TF	Factor: ERG; motif: ACCGGAARTN; match class: 1	20045	2057
query_1	TRUE	0.00052216	11393	491	323	0.657841	0.0283507	TF:M00425	TF	Factor: E2F; motif: TTTCGCGC	20045	1582
query_1	TRUE	0.000536501	7049	491	216	0.439919	0.0306426	TF:M02069	TF	Factor: Erm; motif: ACCGGAAGTN	20045	2084
query_1	TRUE	0.000545822	5165	344	195	0.56686	0.0377541	HPA:0460661	HPA	skin 1; keratinocytes[≥Low]	11019	658
query_1	TRUE	0.000545822	6712	344	242	0.703488	0.0360548	HPA:0100131	HPA	cerebral cortex; neuronal cells[≥Low]	11019	189
query_1	TRUE	0.000556206	4362	491	145	0.295316	0.0332416	TF:M09897	TF	Factor: Egr-1; motif: NNNNGCGKGGGYGGNRN	20045	1654
query_1	TRUE	0.000565895	3782	491	129	0.262729	0.0341089	TF:M01752_1	TF	Factor: ERG; motif: ACCGGAART; match class: 1	20045	2053
query_1	TRUE	0.00056854	3603	491	124	0.252546	0.0344158	TF:M12636_1	TF	Factor: MLLT10; motif: CYNNCCNNGGNGCTG; match class: 1	20045	5285
query_1	TRUE	0.00056854	5068	491	164	0.334012	0.0323599	TF:M11396_1	TF	Factor: Erg; motif: NACCGGAARTN; match class: 1	20045	2077
query_1	TRUE	0.000571445	35	464	7	0.0150862	0.2	GO:0032885	GO:BP	regulation of polysaccharide biosynthetic process	21031	8161
query_1	TRUE	0.000571445	594	464	31	0.0668103	0.0521886	GO:0051338	GO:BP	regulation of transferase activity	21031	14113
query_1	TRUE	0.00057971	9904	491	287	0.584521	0.0289782	TF:M08313_1	TF	Factor: GCMa:PEA3; motif: ATRCGGGCGGAAGTR; match class: 1	20045	3105
query_1	TRUE	0.000581986	5333	491	171	0.348269	0.0320645	TF:M09900	TF	Factor: Elf-1; motif: NNANCCGGAAGTGS	20045	1734
query_1	TRUE	0.000600675	5790	491	183	0.372709	0.0316062	TF:M12354_1	TF	Factor: ZNF37A; motif: CCYYGGCTCCNTSCCMN; match class: 1	20045	10277
query_1	TRUE	0.000601645	13219	491	365	0.743381	0.0276118	TF:M11399	TF	Factor: Fli-1; motif: NACCGGAWWTCCGGTY	20045	2500
query_1	TRUE	0.000604547	436	491	26	0.0529532	0.059633	TF:M01258_1	TF	Factor: GABP; motif: CACTTCCGGNNN; match class: 1	20045	2951
query_1	TRUE	0.000605798	2250	491	85	0.173116	0.0377778	TF:M10098_1	TF	Factor: DP-1; motif: NRNNGGCGGGAANN; match class: 1	20045	8789
query_1	TRUE	0.000608164	6986	491	214	0.435845	0.0306327	TF:M03982	TF	Factor: ETV4; motif: ACCGGAAGTN	20045	2310
query_1	TRUE	0.000627311	3756	491	128	0.260692	0.0340788	TF:M03567_1	TF	Factor: Sp2; motif: NYSGCCCCGCCCCCY; match class: 1	20045	7991
query_1	TRUE	0.000643341	540	464	29	0.0625	0.0537037	GO:0030335	GO:BP	positive regulation of cell migration	21031	7018
query_1	TRUE	0.000643341	1097	464	47	0.101293	0.0428441	GO:0044093	GO:BP	positive regulation of molecular function	21031	11278
query_1	TRUE	0.000644833	96	256	14	0.0546875	0.145833	WP:WP4963	WP	p53 transcriptional gene network	8286	591
query_1	TRUE	0.000651887	432	474	24	0.0506329	0.0555556	GO:0030055	GO:CC	cell-substrate junction	22097	869
query_1	TRUE	0.000655983	8337	491	248	0.505092	0.0297469	TF:M09608	TF	Factor: Erg; motif: NNACCGGAARTSN	20045	2060
query_1	TRUE	0.000669967	2792	344	117	0.340116	0.0419054	HPA:0090192	HPA	cerebellum; cells in molecular layer[≥Medium]	11019	135
query_1	TRUE	0.000673905	4549	344	175	0.508721	0.03847	HPA:0090181	HPA	cerebellum; cells in granular layer[≥Low]	11019	131
query_1	TRUE	0.000676188	1678	464	64	0.137931	0.0381406	GO:0009719	GO:BP	response to endogenous stimulus	21031	3654
query_1	TRUE	0.000697506	6303	491	196	0.399185	0.0310963	TF:M03896	TF	Factor: EGR1; motif: NACGCCCACGCANW	20045	1636
query_1	TRUE	0.000709153	2059	491	79	0.160896	0.0383681	TF:M03982_1	TF	Factor: ETV4; motif: ACCGGAAGTN; match class: 1	20045	2311
query_1	TRUE	0.000710232	4496	491	148	0.301426	0.0329181	TF:M12703_1	TF	Factor: ZNF383; motif: SSNGGGMGGNGSNGGS; match class: 1	20045	10291
query_1	TRUE	0.000712679	5758	480	183	0.38125	0.0317819	GO:0003824	GO:MF	catalytic activity	20212	368
query_1	TRUE	0.000712679	2325	480	90	0.1875	0.0387097	GO:1901363	GO:MF	heterocyclic compound binding	20212	10912
query_1	TRUE	0.000712679	2162	480	85	0.177083	0.0393154	GO:0042802	GO:MF	identical protein binding	20212	5644
query_1	TRUE	0.0007309	5925	491	186	0.378819	0.0313924	TF:M09605	TF	Factor: Elf-1; motif: NAANCMGGAAGTGN	20045	1732
query_1	TRUE	0.000733263	2297	491	86	0.175153	0.0374401	TF:M13146_1	TF	Factor: ZNF232; motif: NCAGCASCNNGGNCAGCGCC; match class: 1	20045	9869
query_1	TRUE	0.000734698	12330	491	344	0.700611	0.0278994	TF:M03978	TF	Factor: ETS1; motif: GCCGGAWGTACTTCCGGN	20045	2208
query_1	TRUE	0.000747983	5359	491	171	0.348269	0.0319089	TF:M00933_1	TF	Factor: Sp1; motif: CCCCGCCCCN; match class: 1	20045	7959
query_1	TRUE	0.000747983	3413	491	118	0.240326	0.0345737	TF:M00469_1	TF	Factor: AP-2alpha; motif: GCCNNNRGS; match class: 1	20045	129
query_1	TRUE	0.000765018	18370	480	462	0.9625	0.0251497	GO:0005488	GO:MF	binding	20212	1480
query_1	TRUE	0.000766321	6391	491	198	0.403259	0.0309811	TF:M11061	TF	Factor: HES-1; motif: GGCRCGTGNC	20045	3402
query_1	TRUE	0.00076801	4124	344	161	0.468023	0.0390398	HPA:0080132	HPA	caudate; neuronal cells[≥Medium]	11019	95
query_1	TRUE	0.000769593	2437	491	90	0.183299	0.0369307	TF:M09608_1	TF	Factor: Erg; motif: NNACCGGAARTSN; match class: 1	20045	2061
query_1	TRUE	0.000784157	1512	464	59	0.127155	0.0390212	GO:0007155	GO:BP	cell adhesion	21031	2750
query_1	TRUE	0.000785623	9572	491	278	0.566191	0.029043	TF:M10432	TF	Factor: MAZ; motif: GGGMGGGGS	20045	5064
query_1	TRUE	0.000795517	3517	344	141	0.409884	0.040091	HPA:0170251	HPA	endometrium 2; cells in endometrial stroma[≥Low]	11019	314
query_1	TRUE	0.000796914	2715	491	98	0.199593	0.0360958	TF:M00034_1	TF	Factor: p53; motif: GGACATGCCCGGGCATGTCY; match class: 1	20045	6373
query_1	TRUE	0.000820537	1276	464	52	0.112069	0.0407524	GO:0022402	GO:BP	cell cycle process	21031	6830
query_1	TRUE	0.000820537	51	464	8	0.0172414	0.156863	GO:0010332	GO:BP	response to gamma radiation	21031	4104
query_1	TRUE	0.000822707	2442	491	90	0.183299	0.036855	TF:M02063_1	TF	Factor: c-ets-1; motif: ACCGGAWGTN; match class: 1	20045	835
query_1	TRUE	0.000822707	8927	491	262	0.533605	0.0293492	TF:M04953	TF	Factor: Sp1; motif: GGNDGGRGGCGGGG	20045	7942
query_1	TRUE	0.000822953	8125	491	242	0.492872	0.0297846	TF:M05499	TF	Factor: LKLF; motif: NGGGCGG	20045	4832
query_1	TRUE	0.000822953	8125	491	242	0.492872	0.0297846	TF:M05386	TF	Factor: KLF17; motif: NGGGCGG	20045	4630
query_1	TRUE	0.000826458	5541	464	163	0.351293	0.0294171	GO:0048523	GO:BP	negative regulation of cellular process	21031	13231
query_1	TRUE	0.000826458	5874	464	171	0.368534	0.0291113	GO:0048519	GO:BP	negative regulation of biological process	21031	13227
query_1	TRUE	0.00082713	905	474	39	0.0822785	0.0430939	GO:0070161	GO:CC	anchoring junction	22097	2440
query_1	TRUE	0.000832709	304	464	20	0.0431034	0.0657895	GO:0010631	GO:BP	epithelial cell migration	21031	4327
query_1	TRUE	0.000837725	6363	491	197	0.401222	0.0309602	TF:M01208	TF	Factor: FLI-1; motif: CMGGAWGTSAN	20045	2512
query_1	TRUE	0.000842209	5109	491	164	0.334012	0.0321002	TF:M10026_1	TF	Factor: PATZ; motif: GGGGNGGGGGMKGGRRNGGNRN; match class: 1	20045	6409
query_1	TRUE	0.000842277	2376	491	88	0.179226	0.037037	TF:M03981	TF	Factor: ETV3; motif: ACCGGAAGTN	20045	2300
query_1	TRUE	0.000849628	1015	491	46	0.0936864	0.0453202	TF:M09641_1	TF	Factor: NRF-1; motif: SYGCGCMTGCGCRNNGSN; match class: 1	20045	6129
query_1	TRUE	0.000870127	1325	491	56	0.114053	0.0422642	TF:M11406	TF	Factor: Pet-1; motif: NACCGGAAGTN	20045	2434
query_1	TRUE	0.00087598	80	327	13	0.0397554	0.1625	REAC:R-HSA-72202	REAC	Transport of Mature Transcript to Cytoplasm	10842	2507
query_1	TRUE	0.000890144	4634	344	177	0.514535	0.0381959	HPA:0100201	HPA	cerebral cortex; endothelial cells[≥Low]	11019	183
query_1	TRUE	0.000897496	495	464	27	0.0581897	0.0545455	GO:0007005	GO:BP	mitochondrion organization	21031	2648
query_1	TRUE	0.000900828	52	464	8	0.0172414	0.153846	GO:0010823	GO:BP	negative regulation of mitochondrion organization	21031	4488
query_1	TRUE	0.000902458	8176	491	243	0.494908	0.0297211	TF:M01303	TF	Factor: SP1; motif: GGGGYGGGGNS	20045	7936
query_1	TRUE	0.000921049	13977	491	381	0.775967	0.0272591	TF:M08209	TF	Factor: E2F-3:FOXO6; motif: NAATGACACGCGCCCMC	20045	1510
query_1	TRUE	0.000932164	307	464	20	0.0431034	0.0651466	GO:0090132	GO:BP	epithelium migration	21031	18573
query_1	TRUE	0.00094097	1142	491	50	0.101833	0.0437828	TF:M07209	TF	Factor: ELK4; motif: NCRCTTCCGGN	20045	1910
query_1	TRUE	0.000949797	2187	480	84	0.175	0.0384088	GO:0000166	GO:MF	nucleotide binding	20212	31
query_1	TRUE	0.000949797	2188	480	84	0.175	0.0383912	GO:1901265	GO:MF	nucleoside phosphate binding	20212	10909
query_1	TRUE	0.000954388	1457	491	60	0.1222	0.0411805	TF:M07347	TF	Factor: AhR; motif: NNNKNGCGTGNSNNNNN	20045	24
query_1	TRUE	0.000954626	187	464	15	0.0323276	0.0802139	GO:1902806	GO:BP	regulation of cell cycle G1/S phase transition	21031	23089
query_1	TRUE	0.000965132	4787	491	155	0.315682	0.0323794	TF:M09603	TF	Factor: Egr-1; motif: NNNNNGYGKGGGNGGGNN	20045	1650
query_1	TRUE	0.000965132	18431	491	473	0.96334	0.0256633	TF:M04934	TF	Factor: TR4; motif: ACCCCGS	20045	6030
query_1	TRUE	0.000977995	2353	491	87	0.177189	0.0369741	TF:M13148_1	TF	Factor: ZSCAN21; motif: NSNGNSCNNGGTGCTG; match class: 1	20045	9553
query_1	TRUE	0.000989154	3624	344	144	0.418605	0.0397351	HPA:0351182	HPA	pancreas; pancreatic endocrine cells[≥Medium]	11019	504
query_1	TRUE	0.0010021	388	464	23	0.049569	0.0592784	GO:0045786	GO:BP	negative regulation of cell cycle	21031	12014
query_1	TRUE	0.00100708	2630	491	95	0.193483	0.0361217	TF:M03806	TF	Factor: ZBTB7C; motif: GKCCCGGGCKG	20045	9344
query_1	TRUE	0.00102239	133	344	13	0.0377907	0.0977444	HPA:0471481	HPA	skin 2; sebaceous glands[≥Low]	11019	719
query_1	TRUE	0.00103142	1366	491	57	0.11609	0.0417277	TF:M06444	TF	Factor: ZNF557; motif: NCCGCKTCCTGC	20045	10786
query_1	TRUE	0.0010372	845	491	40	0.0814664	0.0473373	TF:M03558_1	TF	Factor: P73; motif: GNNNRRRCNTGCMNNTSASN; match class: 1	20045	6403
query_1	TRUE	0.00104637	6004	491	187	0.380855	0.0311459	TF:M00426_1	TF	Factor: E2F; motif: TTTSGCGS; match class: 1	20045	1587
query_1	TRUE	0.00105899	1709	464	64	0.137931	0.0374488	GO:0048870	GO:BP	cell motility	21031	13538
query_1	TRUE	0.00107176	4264	464	131	0.282328	0.0307223	GO:1901362	GO:BP	organic cyclic compound biosynthetic process	21031	21928
query_1	TRUE	0.00107176	4105	464	127	0.273707	0.0309379	GO:0018130	GO:BP	heterocycle biosynthetic process	21031	5424
query_1	TRUE	0.00107176	8361	464	228	0.491379	0.0272695	GO:0071840	GO:BP	cellular component organization or biogenesis	21031	17446
query_1	TRUE	0.00107189	2156	491	81	0.164969	0.0375696	TF:M11413	TF	Factor: ER71; motif: NACCGGAARTN	20045	2296
query_1	TRUE	0.00108247	146	464	13	0.0280172	0.0890411	GO:0007093	GO:BP	mitotic cell cycle checkpoint signaling	21031	2707
query_1	TRUE	0.00109013	6625	491	203	0.413442	0.0306415	TF:M04107_1	TF	Factor: RUNX2; motif: WRACCGCANWAACCGCAN; match class: 1	20045	7459
query_1	TRUE	0.00109361	4872	344	184	0.534884	0.0377668	HPA:0420052	HPA	salivary gland; glandular cells[≥Medium]	11019	601
query_1	TRUE	0.00109509	4339	344	167	0.485465	0.0384881	HPA:0530721	HPA	spleen; cells in white pulp[≥Low]	11019	779
query_1	TRUE	0.00109799	1338	491	56	0.114053	0.0418535	TF:M09605_1	TF	Factor: Elf-1; motif: NAANCMGGAAGTGN; match class: 1	20045	1733
query_1	TRUE	0.0011017	2672	491	96	0.195519	0.0359281	TF:M00938_1	TF	Factor: E2F-1; motif: TTGGCGCGRAANNGNM; match class: 1	20045	1479
query_1	TRUE	0.0011351	2709	491	97	0.197556	0.0358066	TF:M00940_1	TF	Factor: E2F-1; motif: NTTTCGCGCS; match class: 1	20045	1489
query_1	TRUE	0.00114315	313	464	20	0.0431034	0.0638978	GO:0090130	GO:BP	tissue migration	21031	18571
query_1	TRUE	0.00115364	2094	491	79	0.160896	0.0377268	TF:M09789	TF	Factor: TFDP1; motif: NSGCGGGAANN	20045	8786
query_1	TRUE	0.00115364	4324	491	142	0.289206	0.03284	TF:M07277_1	TF	Factor: BTEB2; motif: RGGGNGKGGN; match class: 1	20045	637
query_1	TRUE	0.00120394	422	474	23	0.0485232	0.0545024	GO:0005925	GO:CC	focal adhesion	22097	451
query_1	TRUE	0.00121446	3926	491	131	0.266802	0.0333673	TF:M03811_1	TF	Factor: AP-2gamma; motif: GCCYNCRGSN; match class: 1	20045	147
query_1	TRUE	0.00121936	71	464	9	0.0193966	0.126761	GO:0006809	GO:BP	nitric oxide biosynthetic process	21031	2518
query_1	TRUE	0.00121936	778	464	36	0.0775862	0.0462725	GO:0030155	GO:BP	regulation of cell adhesion	21031	6925
query_1	TRUE	0.00121936	315	464	20	0.0431034	0.0634921	GO:0097193	GO:BP	intrinsic apoptotic signaling pathway	21031	19072
query_1	TRUE	0.00122145	55	464	8	0.0172414	0.145455	GO:0001836	GO:BP	release of cytochrome c from mitochondria	21031	498
query_1	TRUE	0.00122699	1187	491	51	0.10387	0.0429655	TF:M09900_1	TF	Factor: Elf-1; motif: NNANCCGGAAGTGS; match class: 1	20045	1735
query_1	TRUE	0.00124537	6100	491	189	0.384929	0.0309836	TF:M12227_1	TF	Factor: ZIC4; motif: NNCCNCCCRYNGYGN; match class: 1	20045	9523
query_1	TRUE	0.00126471	907	464	40	0.0862069	0.0441014	GO:0043069	GO:BP	negative regulation of programmed cell death	21031	10865
query_1	TRUE	0.00126548	1506	491	61	0.124236	0.0405046	TF:M02073_1	TF	Factor: Fli-1; motif: ACCGGAAGYN; match class: 1	20045	2485
query_1	TRUE	0.00127041	28	464	6	0.012931	0.214286	GO:0010962	GO:BP	regulation of glucan biosynthetic process	21031	4597
query_1	TRUE	0.00127041	28	464	6	0.012931	0.214286	GO:0005979	GO:BP	regulation of glycogen biosynthetic process	21031	1867
query_1	TRUE	0.00127041	568	464	29	0.0625	0.0510563	GO:2000147	GO:BP	positive regulation of cell motility	21031	26168
query_1	TRUE	0.00129812	3787	491	127	0.258656	0.0335358	TF:M07354_1	TF	Factor: Egr-1; motif: GCGGGGGCGG; match class: 1	20045	1663
query_1	TRUE	0.00130514	10876	491	308	0.627291	0.0283192	TF:M07289_1	TF	Factor: GKLF; motif: NNNRGGNGNGGSN; match class: 1	20045	3227
query_1	TRUE	0.00131554	4300	491	141	0.287169	0.0327907	TF:M11400_1	TF	Factor: Fli-1; motif: NACCGGAARTN; match class: 1	20045	2503
query_1	TRUE	0.00134483	4200	344	162	0.47093	0.0385714	HPA:0600442	HPA	tonsil; non-germinal center cells[≥Medium]	11019	847
query_1	TRUE	0.00135183	4747	491	153	0.311609	0.0322309	TF:M03925	TF	Factor: YY2; motif: NCCGCCATNTY	20045	9182
query_1	TRUE	0.00140417	462	491	26	0.0529532	0.0562771	TF:M02054_1	TF	Factor: ELF2; motif: CCCGGAARYN; match class: 1	20045	1763
query_1	TRUE	0.00140768	428	464	24	0.0517241	0.0560748	GO:0001667	GO:BP	ameboidal-type cell migration	21031	383
query_1	TRUE	0.00140768	428	464	24	0.0517241	0.0560748	GO:0009314	GO:BP	response to radiation	21031	3497
query_1	TRUE	0.00140768	881	464	39	0.0840517	0.0442679	GO:0043066	GO:BP	negative regulation of apoptotic process	21031	10862
query_1	TRUE	0.00140806	3939	464	122	0.262931	0.0309723	GO:0048583	GO:BP	regulation of response to stimulus	21031	13279
query_1	TRUE	0.00143123	2008	491	76	0.154786	0.0378486	TF:M02069_1	TF	Factor: Erm; motif: ACCGGAAGTN; match class: 1	20045	2085
query_1	TRUE	0.00144102	3115	491	108	0.219959	0.0346709	TF:M08913_1	TF	Factor: FLI-1; motif: NAYTTCCGGT; match class: 1	20045	2493
query_1	TRUE	0.00146183	7323	491	220	0.448065	0.0300423	TF:M03971_1	TF	Factor: ELK1; motif: NACTTCCGSCGGAAGYN; match class: 1	20045	1877
query_1	TRUE	0.00146622	42	464	7	0.0150862	0.166667	GO:0032881	GO:BP	regulation of polysaccharide metabolic process	21031	8157
query_1	TRUE	0.00146622	6631	464	187	0.403017	0.0282009	GO:0060255	GO:BP	regulation of macromolecule metabolic process	21031	14938
query_1	TRUE	0.00150842	3048	491	106	0.215886	0.0347769	TF:M03791	TF	Factor: GABPalpha_GABPbeta; motif: CTTCCKGY	20045	2920
query_1	TRUE	0.00151191	4027	464	124	0.267241	0.0307922	GO:0034654	GO:BP	nucleobase-containing compound biosynthetic process	21031	9009
query_1	TRUE	0.0015474	1752	480	70	0.145833	0.0399543	GO:0044877	GO:MF	protein-containing complex binding	20212	6047
query_1	TRUE	0.00155319	5971	491	185	0.376782	0.0309831	TF:M08223_1	TF	Factor: Elk-1:OC-2; motif: RCCGGAASCGATCGATNN; match class: 1	20045	1849
query_1	TRUE	0.00155409	863	491	40	0.0814664	0.0463499	TF:M10018_1	TF	Factor: NRF-1; motif: CNSTGCGCATGCGCNNS; match class: 1	20045	6131
query_1	TRUE	0.0015689	432	464	24	0.0517241	0.0555556	GO:0044772	GO:BP	mitotic cell cycle phase transition	21031	11536
query_1	TRUE	0.00157145	7057	491	213	0.433809	0.0301828	TF:M12183	TF	Factor: KLF14; motif: NRCCACRCCCMCN	20045	4606
query_1	TRUE	0.0015723	3444	491	117	0.238289	0.0339721	TF:M09765_1	TF	Factor: SP1; motif: NRGKGGGCGGGGCN; match class: 1	20045	7947
query_1	TRUE	0.00161468	5556	491	174	0.354379	0.0313175	TF:M12140	TF	Factor: Egr-1; motif: NNCRCCCMCGCNN	20045	1658
query_1	TRUE	0.001615	1924	464	69	0.148707	0.0358628	GO:0045184	GO:BP	establishment of protein localization	21031	11702
query_1	TRUE	0.00162104	2017	491	76	0.154786	0.0376797	TF:M08662	TF	Factor: AP-2gamma:HES-7; motif: NNCACGYGNNNNNNSCCNNNGGS	20045	8714
query_1	TRUE	0.00163561	4116	464	126	0.271552	0.0306122	GO:0019438	GO:BP	aromatic compound biosynthetic process	21031	5983
query_1	TRUE	0.00166841	1079	491	47	0.095723	0.0435589	TF:M09935_1	TF	Factor: GABP-alpha; motif: NNNRCCGGAAGTGN; match class: 1	20045	2933
query_1	TRUE	0.00168137	2394	491	87	0.177189	0.0363409	TF:M11421	TF	Factor: ER81; motif: NACCGGAAGTN	20045	1998
query_1	TRUE	0.00173859	1656	491	65	0.132383	0.0392512	TF:M02067_1	TF	Factor: ER71; motif: ACCGGAARYN; match class: 1	20045	1979
query_1	TRUE	0.00173859	3924	491	130	0.264766	0.0331295	TF:M10530_1	TF	Factor: sp4; motif: NNNGCYCCGCCCCCY; match class: 1	20045	8009
query_1	TRUE	0.00174975	8297	491	244	0.496945	0.0294082	TF:M12160_1	TF	Factor: KLF15; motif: RCCMCRCCCMCN; match class: 1	20045	4619
query_1	TRUE	0.00179321	4702	491	151	0.307536	0.032114	TF:M02074	TF	Factor: GABPalpha; motif: RCCGGAWRYN	20045	2922
query_1	TRUE	0.00179321	1560	491	62	0.126273	0.0397436	TF:M11432_1	TF	Factor: Elk-1; motif: NACMGGAAGTN; match class: 1	20045	1881
query_1	TRUE	0.00181256	704	464	33	0.0711207	0.046875	GO:0006897	GO:BP	endocytosis	21031	2580
query_1	TRUE	0.0018134	1399	491	57	0.11609	0.0407434	TF:M09901_1	TF	Factor: nerf; motif: NNNCCGGAAGTGN; match class: 1	20045	5567
query_1	TRUE	0.00181836	15460	491	412	0.839104	0.0266494	TF:M04691	TF	Factor: Kaiso; motif: TCTCGCGAG	20045	9256
query_1	TRUE	0.00181836	6763	491	205	0.417515	0.030312	TF:M08231	TF	Factor: Elk-1:T-bet; motif: TCACACCGGAAGNN	20045	1860
query_1	TRUE	0.00182282	5305	491	167	0.340122	0.0314797	TF:M00469	TF	Factor: AP-2alpha; motif: GCCNNNRGS	20045	128
query_1	TRUE	0.00182612	76	464	9	0.0193966	0.118421	GO:0046209	GO:BP	nitric oxide metabolic process	21031	12374
query_1	TRUE	0.00183356	583	464	29	0.0625	0.0497427	GO:0040017	GO:BP	positive regulation of locomotion	21031	10246
query_1	TRUE	0.00183814	19	464	5	0.0107759	0.263158	GO:0006978	GO:BP	DNA damage response, signal transduction by p53 class mediator resulting in transcription of p21 class mediator	21031	2634
query_1	TRUE	0.00183814	8976	464	240	0.517241	0.026738	GO:0050896	GO:BP	response to stimulus	21031	13774
query_1	TRUE	0.00183814	44	464	7	0.0150862	0.159091	GO:1905710	GO:BP	positive regulation of membrane permeability	21031	25509
query_1	TRUE	0.00183814	44	464	7	0.0150862	0.159091	GO:0090199	GO:BP	regulation of release of cytochrome c from mitochondria	21031	18630
query_1	TRUE	0.00183986	1497	491	60	0.1222	0.0400802	TF:M01837_1	TF	Factor: FKLF; motif: BGGGNGGVMD; match class: 1	20045	2465
query_1	TRUE	0.00184972	8345	491	245	0.498982	0.0293589	TF:M11066_1	TF	Factor: HES-7; motif: GNCACGYGNN; match class: 1	20045	3427
query_1	TRUE	0.00187467	9356	491	270	0.549898	0.0288585	TF:M12703	TF	Factor: ZNF383; motif: SSNGGGMGGNGSNGGS	20045	10290
query_1	TRUE	0.00188887	3262	464	104	0.224138	0.0318823	GO:0043412	GO:BP	macromolecule modification	21031	11034
query_1	TRUE	0.00190611	6847	491	207	0.421589	0.0302322	TF:M09973_1	TF	Factor: CPBP; motif: GNNRGGGHGGGGNNGGGRN; match class: 1	20045	963
query_1	TRUE	0.00192588	77	464	9	0.0193966	0.116883	GO:2001057	GO:BP	reactive nitrogen species metabolic process	21031	26984
query_1	TRUE	0.00192893	304	464	19	0.0409483	0.0625	GO:0062197	GO:BP	cellular response to chemical stress	21031	16355
query_1	TRUE	0.00192893	228	464	16	0.0344828	0.0701754	GO:0097191	GO:BP	extrinsic apoptotic signaling pathway	21031	19070
query_1	TRUE	0.00192893	158	464	13	0.0280172	0.0822785	GO:0050657	GO:BP	nucleic acid transport	21031	13626
query_1	TRUE	0.00192893	158	464	13	0.0280172	0.0822785	GO:0050658	GO:BP	RNA transport	21031	13627
query_1	TRUE	0.00193089	4935	491	157	0.319756	0.0318136	TF:M00691	TF	Factor: ATF-1; motif: CYYTGACGTCA	20045	278
query_1	TRUE	0.00193304	966	464	41	0.0883621	0.0424431	GO:0042325	GO:BP	regulation of phosphorylation	21031	10439
query_1	TRUE	0.0019338	1896	491	72	0.14664	0.0379747	TF:M12729	TF	Factor: ZNF850; motif: CNSYGGGAGCCCCTCTCNGGGCTGNCC	20045	11710
query_1	TRUE	0.00193619	181	464	14	0.0301724	0.0773481	GO:1901991	GO:BP	negative regulation of mitotic cell cycle phase transition	21031	22460
query_1	TRUE	0.00193619	1133	464	46	0.0991379	0.0406002	GO:0051174	GO:BP	regulation of phosphorus metabolic process	21031	13998
query_1	TRUE	0.0019449	8151	464	221	0.476293	0.0271132	GO:0016043	GO:BP	cellular component organization	21031	5137
query_1	TRUE	0.00194505	2754	491	97	0.197556	0.0352215	TF:M08917	TF	Factor: GABP-ALPHA; motif: RCCGGAARTNN	20045	2930
query_1	TRUE	0.0019485	11180	491	314	0.639511	0.0280859	TF:M11535	TF	Factor: E2F-4; motif: TTTTGGCGCCAWWN	20045	1542
query_1	TRUE	0.00195512	4063	464	124	0.267241	0.0305193	GO:0019219	GO:BP	regulation of nucleobase-containing compound metabolic process	21031	5786
query_1	TRUE	0.00195512	2018	464	71	0.153017	0.0351833	GO:0032879	GO:BP	regulation of localization	21031	8155
query_1	TRUE	0.00196093	2604	344	108	0.313953	0.0414747	HPA:0150053	HPA	duodenum; glandular cells[High]	11019	274
query_1	TRUE	0.00199614	7956	491	235	0.478615	0.0295375	TF:M08767	TF	Factor: HES-1; motif: GNCACGTGNC	20045	3400
query_1	TRUE	0.00205849	7158	464	198	0.426724	0.0276614	GO:0019222	GO:BP	regulation of metabolic process	21031	5789
query_1	TRUE	0.00205849	117	464	11	0.0237069	0.0940171	GO:2000278	GO:BP	regulation of DNA biosynthetic process	21031	26285
query_1	TRUE	0.00206769	1029	491	45	0.0916497	0.0437318	TF:M12156_1	TF	Factor: Sp2; motif: NTAAGYCCCGCCCMCTN; match class: 1	20045	7987
query_1	TRUE	0.00206979	2308	491	84	0.171079	0.0363951	TF:M11433_1	TF	Factor: Elk-1; motif: NRCCGGAAGTN; match class: 1	20045	1883
query_1	TRUE	0.00207002	281	464	18	0.0387931	0.0640569	GO:0006260	GO:BP	DNA replication	21031	2098
query_1	TRUE	0.00209934	842	464	37	0.0797414	0.043943	GO:0097435	GO:BP	supramolecular fiber organization	21031	19199
query_1	TRUE	0.00210291	370	491	22	0.0448065	0.0594595	TF:M02061_1	TF	Factor: ERF; motif: ACCGGAARYN; match class: 1	20045	2049
query_1	TRUE	0.00210291	1902	491	72	0.14664	0.0378549	TF:M07409_1	TF	Factor: BTEB2; motif: GCCCCRCCCH; match class: 1	20045	4659
query_1	TRUE	0.00213996	3010	464	97	0.209052	0.0322259	GO:0009966	GO:BP	regulation of signal transduction	21031	3842
query_1	TRUE	0.00213996	20	464	5	0.0107759	0.25	GO:0042772	GO:BP	DNA damage response, signal transduction resulting in transcription	21031	10706
query_1	TRUE	0.00213996	139	464	12	0.0258621	0.0863309	GO:0010212	GO:BP	response to ionizing radiation	21031	4034
query_1	TRUE	0.00213996	161	464	13	0.0280172	0.0807453	GO:0051236	GO:BP	establishment of RNA localization	21031	14034
query_1	TRUE	0.00214156	232	464	16	0.0344828	0.0689655	GO:0045930	GO:BP	negative regulation of mitotic cell cycle	21031	12122
query_1	TRUE	0.0021548	2380	491	86	0.175153	0.0361345	TF:M00341_1	TF	Factor: GABP; motif: VCCGGAAGNGCR; match class: 1	20045	2949
query_1	TRUE	0.00216394	505	464	26	0.0560345	0.0514851	GO:0010638	GO:BP	positive regulation of organelle organization	21031	4334
query_1	TRUE	0.00217146	5363	491	168	0.342159	0.0313258	TF:M07409	TF	Factor: BTEB2; motif: GCCCCRCCCH	20045	4658
query_1	TRUE	0.00217802	7848	491	232	0.472505	0.0295617	TF:M08767_1	TF	Factor: HES-1; motif: GNCACGTGNC; match class: 1	20045	3401
query_1	TRUE	0.00218678	2006	491	75	0.152749	0.0373878	TF:M03967_1	TF	Factor: ELF3; motif: WACCCGGAAGTAN; match class: 1	20045	1785
query_1	TRUE	0.00223222	162	464	13	0.0280172	0.0802469	GO:0006261	GO:BP	DNA-templated DNA replication	21031	2099
query_1	TRUE	0.00223434	6750	491	204	0.415479	0.0302222	TF:M03966	TF	Factor: ELF1; motif: AACCCGGAAGTR	20045	1724
query_1	TRUE	0.00225256	4393	491	142	0.289206	0.0323242	TF:M00800_1	TF	Factor: AP-2; motif: GSCCSCRGGCNRNRNN; match class: 1	20045	153
query_1	TRUE	0.00227649	5979	491	184	0.374745	0.0307744	TF:M02073	TF	Factor: Fli-1; motif: ACCGGAAGYN	20045	2484
query_1	TRUE	0.00227883	2316	491	84	0.171079	0.0362694	TF:M12508_1	TF	Factor: EGR1; motif: NNMCGCCCACGCNN; match class: 1	20045	1661
query_1	TRUE	0.00231741	11	464	4	0.00862069	0.363636	GO:0160049	GO:BP	negative regulation of cGAS/STING signaling pathway	21031	20745
query_1	TRUE	0.00234983	1776	474	62	0.130802	0.0349099	GO:1902494	GO:CC	catalytic complex	22097	3635
query_1	TRUE	0.00234983	356	474	20	0.0421941	0.0561798	GO:0031253	GO:CC	cell projection membrane	22097	1075
query_1	TRUE	0.00240982	110	344	11	0.0319767	0.1	HPA:0471482	HPA	skin 2; sebaceous glands[≥Medium]	11019	720
query_1	TRUE	0.0024121	10748	491	303	0.617108	0.0281913	TF:M04691_1	TF	Factor: Kaiso; motif: TCTCGCGAG; match class: 1	20045	9257
query_1	TRUE	0.00243295	4736	491	151	0.307536	0.0318834	TF:M09969	TF	Factor: EKLF; motif: NGGGYGKGGCNNGG	20045	1718
query_1	TRUE	0.00243295	138	491	12	0.0244399	0.0869565	TF:M11436_1	TF	Factor: SAP-1; motif: NRNCGGAWRYN; match class: 1	20045	1917
query_1	TRUE	0.00243806	9269	491	267	0.543788	0.0288057	TF:M10086	TF	Factor: TAFII250; motif: RARRWGGCGGMGGNGR	20045	8288
query_1	TRUE	0.00246239	630	464	30	0.0646552	0.047619	GO:0042327	GO:BP	positive regulation of phosphorylation	21031	10441
query_1	TRUE	0.00246581	2430	474	79	0.166667	0.0325103	GO:0005856	GO:CC	cytoskeleton	22097	399
query_1	TRUE	0.00246581	726	474	32	0.0675105	0.0440771	GO:0005813	GO:CC	centrosome	22097	366
query_1	TRUE	0.00248455	1253	464	49	0.105603	0.0391061	GO:0051247	GO:BP	positive regulation of protein metabolic process	21031	14042
query_1	TRUE	0.00248607	7115	491	213	0.433809	0.0299368	TF:M00516	TF	Factor: E2F-1; motif: TTTSGCGCGMNR	20045	1578
query_1	TRUE	0.00249366	6673	464	186	0.400862	0.0278735	GO:0031323	GO:BP	regulation of cellular metabolic process	21031	7372
query_1	TRUE	0.00249654	3779	491	125	0.254582	0.0330775	TF:M03924_1	TF	Factor: YY1; motif: NNCGCCATTNN; match class: 1	20045	9153
query_1	TRUE	0.00250284	428	491	24	0.0488798	0.0560748	TF:M09913_1	TF	Factor: ER81; motif: NNCCGGAAGYG; match class: 1	20045	1991
query_1	TRUE	0.00250653	2188	344	93	0.270349	0.0425046	HPA:0500111	HPA	soft tissue 1; chondrocytes[≥Low]	11019	752
query_1	TRUE	0.0025109	236	464	16	0.0344828	0.0677966	GO:2001234	GO:BP	negative regulation of apoptotic signaling pathway	21031	27109
query_1	TRUE	0.00254672	121	464	11	0.0237069	0.0909091	GO:0001952	GO:BP	regulation of cell-matrix adhesion	21031	566
query_1	TRUE	0.00255466	4779	491	152	0.309572	0.0318058	TF:M00736_1	TF	Factor: E2F-1:DP-1; motif: TTTCSCGC; match class: 1	20045	1455
query_1	TRUE	0.00258412	2499	491	89	0.181263	0.0356142	TF:M13138_1	TF	Factor: ETV4; motif: NNCCGGAAGYNNN; match class: 1	20045	2317
query_1	TRUE	0.00261516	153	474	12	0.0253165	0.0784314	GO:1904949	GO:CC	ATPase complex	22097	3713
query_1	TRUE	0.00263362	7516	491	223	0.454175	0.02967	TF:M00245	TF	Factor: Egr-3; motif: NTGCGTGGGCGK	20045	1682
query_1	TRUE	0.00264239	2259	491	82	0.167006	0.0362992	TF:M07208_1	TF	Factor: EGR1; motif: NCNCCGCCCCCGCN; match class: 1	20045	1647
query_1	TRUE	0.00266809	3859	491	127	0.258656	0.0329101	TF:M04110_1	TF	Factor: RUNX3; motif: NRACCGCANWAACCRCAN; match class: 1	20045	7473
query_1	TRUE	0.00266809	2055	491	76	0.154786	0.036983	TF:M11442	TF	Factor: Net; motif: NACCGGAAGTN	20045	1900
query_1	TRUE	0.0026939	7638	491	226	0.460285	0.0295889	TF:M01241	TF	Factor: BEN; motif: CWGCGAYA	20045	510
query_1	TRUE	0.00273455	6620	491	200	0.407332	0.0302115	TF:M12508	TF	Factor: EGR1; motif: NNMCGCCCACGCNN	20045	1660
query_1	TRUE	0.00273455	6194	491	189	0.384929	0.0305134	TF:M12158_1	TF	Factor: KLF15; motif: NCCMCGCCCMCN; match class: 1	20045	4615
query_1	TRUE	0.00275607	5849	491	180	0.366599	0.0307745	TF:M00920	TF	Factor: E2F; motif: NKCGCGCSAAAN	20045	1596
query_1	TRUE	0.00282039	4529	491	145	0.295316	0.0320159	TF:M00807	TF	Factor: Egr; motif: GTGGGSGCRRS	20045	1704
query_1	TRUE	0.00282464	1363	491	55	0.112016	0.0403522	TF:M07597_1	TF	Factor: Egr-1; motif: GCGTGGGCGT; match class: 1	20045	1649
query_1	TRUE	0.00282464	13938	491	377	0.767821	0.0270484	TF:M04863	TF	Factor: TF3C-beta; motif: CCNGGAGGGCTTCCTGGAGGAG	20045	3362
query_1	TRUE	0.0028247	1235	491	51	0.10387	0.0412955	TF:M03972	TF	Factor: ELK3; motif: ACCGGAAGTN	20045	1892
query_1	TRUE	0.00288364	6627	491	200	0.407332	0.0301796	TF:M00939	TF	Factor: E2F; motif: TTTSGCGSG	20045	1590
query_1	TRUE	0.00288393	3708	344	144	0.418605	0.038835	HPA:0460672	HPA	skin 1; melanocytes[≥Medium]	11019	668
query_1	TRUE	0.00289046	9660	491	276	0.562118	0.0285714	TF:M00470	TF	Factor: AP-2gamma; motif: GCCYNNGGS	20045	140
query_1	TRUE	0.00292584	1579	464	58	0.125	0.0367321	GO:0016310	GO:BP	phosphorylation	21031	5261
query_1	TRUE	0.00295396	1229	464	48	0.103448	0.0390561	GO:0031399	GO:BP	regulation of protein modification process	21031	7414
query_1	TRUE	0.00296495	4238	491	137	0.279022	0.0323266	TF:M05432	TF	Factor: ZSCAN18; motif: TRRCGRCGNMCC	20045	11828
query_1	TRUE	0.00296505	215	464	15	0.0323276	0.0697674	GO:0010810	GO:BP	regulation of cell-substrate adhesion	21031	4475
query_1	TRUE	0.00296651	145	464	12	0.0258621	0.0827586	GO:0006997	GO:BP	nucleus organization	21031	2643
query_1	TRUE	0.00297933	4797	491	152	0.309572	0.0316865	TF:M03977_1	TF	Factor: ETS1; motif: ACCGGAARYN; match class: 1	20045	2207
query_1	TRUE	0.00304494	15020	491	401	0.816701	0.0266977	TF:M07289	TF	Factor: GKLF; motif: NNNRGGNGNGGSN	20045	3226
query_1	TRUE	0.00307632	2317	344	97	0.281977	0.0418645	HPA:0080122	HPA	caudate; glial cells[≥Medium]	11019	92
query_1	TRUE	0.00315722	7107	491	212	0.431772	0.0298297	TF:M10529	TF	Factor: Sp1; motif: RGGGMGGRGSNGGGG	20045	7950
query_1	TRUE	0.00315722	9508	491	272	0.553971	0.0286075	TF:M04110	TF	Factor: RUNX3; motif: NRACCGCANWAACCRCAN	20045	7472
query_1	TRUE	0.00316359	436	491	24	0.0488798	0.0550459	TF:M03791_1	TF	Factor: GABPalpha_GABPbeta; motif: CTTCCKGY; match class: 1	20045	2921
query_1	TRUE	0.00317083	217	464	15	0.0323276	0.0691244	GO:0006457	GO:BP	protein folding	21031	2227
query_1	TRUE	0.00317083	2358	464	79	0.170259	0.033503	GO:0071702	GO:BP	organic substance transport	21031	17372
query_1	TRUE	0.00317083	12	464	4	0.00862069	0.333333	GO:0140896	GO:BP	cGAS/STING signaling pathway	21031	20494
query_1	TRUE	0.00317083	242	464	16	0.0344828	0.0661157	GO:0034599	GO:BP	cellular response to oxidative stress	21031	8982
query_1	TRUE	0.00317083	5	464	3	0.00646552	0.6	GO:0090666	GO:BP	scaRNA localization to Cajal body	21031	18930
query_1	TRUE	0.00317083	705	464	32	0.0689655	0.0453901	GO:0010562	GO:BP	positive regulation of phosphorus metabolic process	21031	4264
query_1	TRUE	0.00317083	705	464	32	0.0689655	0.0453901	GO:0045937	GO:BP	positive regulation of phosphate metabolic process	21031	12129
query_1	TRUE	0.00317083	1132	464	45	0.0969828	0.0397527	GO:0019220	GO:BP	regulation of phosphate metabolic process	21031	5787
query_1	TRUE	0.00319009	433	464	23	0.049569	0.0531178	GO:1901987	GO:BP	regulation of cell cycle phase transition	21031	22456
query_1	TRUE	0.00319781	35	464	6	0.012931	0.171429	GO:0070873	GO:BP	regulation of glycogen metabolic process	21031	16845
query_1	TRUE	0.00321625	2234	344	94	0.273256	0.042077	HPA:0160252	HPA	endometrium 1; cells in endometrial stroma[≥Medium]	11019	308
query_1	TRUE	0.00322914	13516	491	367	0.747454	0.027153	TF:M00144	TF	Factor: Pax-5; motif: RRMSWGANWYCTNRAGCGKRACSRYNSM	20045	6478
query_1	TRUE	0.00323174	85	464	9	0.0193966	0.105882	GO:0048041	GO:BP	focal adhesion assembly	21031	12905
query_1	TRUE	0.00325456	14133	491	381	0.775967	0.0269582	TF:M04106	TF	Factor: RUNX2; motif: NRACCGCAAACCGCAN	20045	7456
query_1	TRUE	0.00325456	2624	491	92	0.187373	0.035061	TF:M08451_1	TF	Factor: Elk-1:HOXA1; motif: ACCGGAAGTAATTA; match class: 1	20045	1843
query_1	TRUE	0.00328745	2243	491	81	0.164969	0.0361123	TF:M08345_1	TF	Factor: HOXB2:PEA3; motif: ACCGGAAATGRN; match class: 1	20045	3897
query_1	TRUE	0.00328745	5756	491	177	0.360489	0.0307505	TF:M00470_1	TF	Factor: AP-2gamma; motif: GCCYNNGGS; match class: 1	20045	141
query_1	TRUE	0.00328745	103	491	10	0.0203666	0.0970874	TF:M11406_1	TF	Factor: Pet-1; motif: NACCGGAAGTN; match class: 1	20045	2435
query_1	TRUE	0.00331209	1341	491	54	0.10998	0.0402685	TF:M03987	TF	Factor: FEV; motif: ACCGGAAGTN	20045	2432
query_1	TRUE	0.00331302	105	464	10	0.0215517	0.0952381	GO:0010595	GO:BP	positive regulation of endothelial cell migration	21031	4293
query_1	TRUE	0.00331573	518	474	25	0.0527426	0.0482625	GO:0005667	GO:CC	transcription regulator complex	22097	262
query_1	TRUE	0.00335301	148	464	12	0.0258621	0.0810811	GO:0010821	GO:BP	regulation of mitochondrion organization	21031	4486
query_1	TRUE	0.00335502	2627	491	92	0.187373	0.0350209	TF:M12151_1	TF	Factor: Sp1; motif: NWRGCCMCGCCCMCN; match class: 1	20045	7953
query_1	TRUE	0.00336217	2768	491	96	0.195519	0.0346821	TF:M02062_1	TF	Factor: Erg; motif: ACCGGAAGTN; match class: 1	20045	2055
query_1	TRUE	0.00340972	1209	344	57	0.165698	0.0471464	HPA:0310443	HPA	lymph node; non-germinal center cells[High]	11019	465
query_1	TRUE	0.00343448	1346	464	51	0.109914	0.03789	GO:0006468	GO:BP	protein phosphorylation	21031	2231
query_1	TRUE	0.00346743	6340	491	192	0.391039	0.0302839	TF:M00919	TF	Factor: E2F; motif: NCSCGCSAAAN	20045	1588
query_1	TRUE	0.00354545	7044	491	210	0.427699	0.0298126	TF:M07329	TF	Factor: Osx; motif: CCNCCCCCNNN	20045	6308
query_1	TRUE	0.00354758	3062	344	122	0.354651	0.0398432	HPA:0570811	HPA	testis; spermatogonia cells[≥Low]	11019	828
query_1	TRUE	0.0035603	10595	491	298	0.606925	0.0281265	TF:M02057	TF	Factor: Elf5; motif: CSMGGAARNN	20045	1818
query_1	TRUE	0.00366471	36	464	6	0.012931	0.166667	GO:0001953	GO:BP	negative regulation of cell-matrix adhesion	21031	567
query_1	TRUE	0.00368511	2953	491	101	0.205703	0.0342025	TF:M12152_1	TF	Factor: Sp1; motif: NWRGCCACGCCCMCN; match class: 1	20045	7955
query_1	TRUE	0.00368511	4040	491	131	0.266802	0.0324257	TF:M11418	TF	Factor: ER81; motif: NRCMGGAWGNN	20045	1992
query_1	TRUE	0.0036858	874	464	37	0.0797414	0.0423341	GO:0009725	GO:BP	response to hormone	21031	3660
query_1	TRUE	0.00371446	13100	491	357	0.727088	0.0272519	TF:M13128	TF	Factor: MED8; motif: CYYNSCYYCCTSCNCC	20045	5084
query_1	TRUE	0.00371879	7247	491	215	0.437882	0.0296674	TF:M00050	TF	Factor: E2F; motif: TTTSGCGC	20045	1576
query_1	TRUE	0.00371879	1844	491	69	0.14053	0.0374187	TF:M12345_1	TF	Factor: Zbtb37; motif: NYACCGCRNTCACCGCR; match class: 1	20045	9273
query_1	TRUE	0.00375382	382	464	21	0.0452586	0.0549738	GO:2001233	GO:BP	regulation of apoptotic signaling pathway	21031	27108
query_1	TRUE	0.00375382	197	464	14	0.0301724	0.071066	GO:0000075	GO:BP	cell cycle checkpoint signaling	21031	27
query_1	TRUE	0.00375597	2991	491	102	0.207739	0.0341023	TF:M08283	TF	Factor: Fli-1:ETV7; motif: NSMGGAMGGATNTCCGNN	20045	2474
query_1	TRUE	0.00375597	14108	491	380	0.773931	0.0269351	TF:M10491	TF	Factor: ZNF586; motif: CAGGCCYRGAGG	20045	10916
query_1	TRUE	0.00378658	13060	491	356	0.725051	0.0272588	TF:M12160	TF	Factor: KLF15; motif: RCCMCRCCCMCN	20045	4618
query_1	TRUE	0.0038112	1424	464	53	0.114224	0.0372191	GO:0015031	GO:BP	protein transport	21031	4854
query_1	TRUE	0.0038112	300	464	18	0.0387931	0.06	GO:0051054	GO:BP	positive regulation of DNA metabolic process	21031	13903
query_1	TRUE	0.00383546	18998	491	481	0.979633	0.0253185	TF:M01822_1	TF	Factor: CPBP; motif: SNCCCNN; match class: 1	20045	969
query_1	TRUE	0.00384445	910	464	38	0.0818966	0.0417582	GO:0001932	GO:BP	regulation of protein phosphorylation	21031	551
query_1	TRUE	0.0038538	15050	491	401	0.816701	0.0266445	TF:M00378_1	TF	Factor: Pax-4; motif: NNNNNYCACCCB; match class: 1	20045	6451
query_1	TRUE	0.00387164	69	464	8	0.0172414	0.115942	GO:0097192	GO:BP	extrinsic apoptotic signaling pathway in absence of ligand	21031	19071
query_1	TRUE	0.00387539	3317	491	111	0.226069	0.033464	TF:M05439_1	TF	Factor: RREB-1; motif: GGGWCSA; match class: 1	20045	7447
query_1	TRUE	0.00387539	14201	491	382	0.778004	0.0268995	TF:M12591	TF	Factor: CREB1; motif: NNNNSSGGCGCSSNNNNRTGACGTCAC	20045	1004
query_1	TRUE	0.00390649	7333	491	217	0.441955	0.0295923	TF:M11881_1	TF	Factor: pax-6; motif: NYACGCNTSANYGCNYN; match class: 1	20045	6503
query_1	TRUE	0.00392635	191	491	14	0.0285132	0.0732984	TF:M01167_1	TF	Factor: SAP-1a; motif: NACCGGAAGTV; match class: 1	20045	7541
query_1	TRUE	0.00402169	942	491	41	0.0835031	0.0435244	TF:M03832	TF	Factor: Net; motif: CACTTCCKGK	20045	5572
query_1	TRUE	0.00402169	3538	491	117	0.238289	0.0330695	TF:M11181	TF	Factor: MyoD; motif: CGNCAGSTGTYN	20045	5494
query_1	TRUE	0.00402338	2513	474	80	0.168776	0.0318345	GO:0031410	GO:CC	cytoplasmic vesicle	22097	1106
query_1	TRUE	0.0040696	2999	491	102	0.207739	0.0340113	TF:M03988_1	TF	Factor: FLI1; motif: ACCGGAARTN; match class: 1	20045	2487
query_1	TRUE	0.00407937	4089	491	132	0.268839	0.0322817	TF:M08911_1	TF	Factor: CTCF; motif: NCCRSTAGGGGGCGC; match class: 1	20045	1159
query_1	TRUE	0.00408577	1184	464	46	0.0991379	0.0388514	GO:0033365	GO:BP	protein localization to organelle	21031	8456
query_1	TRUE	0.00413215	2436	491	86	0.175153	0.0353038	TF:M07415_1	TF	Factor: Elf-1; motif: AWCCCGGAAGTN; match class: 1	20045	1731
query_1	TRUE	0.0041735	2518	474	80	0.168776	0.0317712	GO:0097708	GO:CC	intracellular vesicle	22097	3137
query_1	TRUE	0.00419802	11203	491	312	0.635438	0.0278497	TF:M12354	TF	Factor: ZNF37A; motif: CCYYGGCTCCNTSCCMN	20045	10276
query_1	TRUE	0.00419802	7778	491	228	0.464358	0.0293134	TF:M11492	TF	Factor: LBP9; motif: ACYRGTNNNNACYRGT	20045	4692
query_1	TRUE	0.00422623	109	464	10	0.0215517	0.0917431	GO:2001243	GO:BP	negative regulation of intrinsic apoptotic signaling pathway	21031	27118
query_1	TRUE	0.00422623	109	464	10	0.0215517	0.0917431	GO:1901796	GO:BP	regulation of signal transduction by p53 class mediator	21031	22274
query_1	TRUE	0.00432839	2202	464	74	0.159483	0.0336058	GO:0051172	GO:BP	negative regulation of nitrogen compound metabolic process	21031	13996
query_1	TRUE	0.00432839	53	464	7	0.0150862	0.132075	GO:0010761	GO:BP	fibroblast migration	21031	4432
[truncated: 689 more rows]

## Sheet: APP-spec - up
query	significant	p_value	term_size	query_size	intersection_size	precision	recall	term_id	source	term_name	effective_domain_size	source_order	parents
[truncated: 62 more rows]

[truncated: 4 more sheets: ATXN3-spec - down, ATXN3-spec - up, HTT-spec - down, HTT-spec - up]
