# Supplementary material for: Determining off-target effects of splice-switching antisense oligonucleotides using short read RNAseq in neuronally differentiated human induced pluripotent stem cells
Source: Hum Mol Genet. 2025 Oct 9;34(22):1912–25. doi: 10.1093/hmg/ddaf153 (PMC12581821; doi:10.1093/hmg/ddaf153)
Supplement: Supplementary_file_3_Differential_splicing_events_C1_1_ddaf153 [file supplementary_file_3_differential_splicing_events_c1_1_ddaf153.xlsx]

## Sheet: Sheet1
Supplementary File 3: Differential splicing events identified in cell line 1.1
Sheet 1:	APP-AON compared to scrambled AON1
Sheet 2:	ATXN3-AON compared to scrambled AON1
Sheet 3:	HTT-AON compared to scrambled AON1
Legend:
nr	row number
gene_id	Ensemble gene ID
gene_symbol	Gene name
strand	Location of gene on + or - strand
type	Type of splicing event: exon skip (SE), alternative splice donor site (A5'SS), alternative splice acceptor site (A3'SS), retained intron (RI)
rmats_flank	Coordinates of flanking exons identified by rMATS
rmats_coord	Coordinates of exon identified by rMATS
rmats_p_value	p-value by rMATS
rmats_fdr	FDR by rMATS
rmats_inc_level_1	Exon inclusion percentages in each replicate from condition 1 (scrambled AON) identified by rMATS
rmats_inc_level_2	Exon inclusion percentages in each replicate from condition 2 (targeting AON) identified by rMATS
rmats_inc_level_diff	Difference of exon inclusion percentage between the targeting AON and scrambled AON
rmats_inc_form_len	Length of inclusion form, used for normalization
rmats_skip_form_len	Length of skipping form, used for normalization
whippet_coord	Coordinates of exon identified by Whippet
whippet_probability	Probability of event by Whippet
whippet_complexity	Refers to the discrete categories based-on the ceiling(log2(number of paths)) through each AS event.
whippet_entropy	Refers to the shannon-entropy of the relative expression of the paths through the AS event.
whippet_psi_a	Percent Spliced In in condition 1 (scrambled AON)
whippet_psi_b	Percent Spliced In in condition 2 (targeting AON)
whippet_deltapsi	Difference of Percentage Spliced In between the targeting AON and scrambled AON
unique	Occuring only upon transfection of the targeting AON (unique = yes) or also upon at least one of the other two targeting AONs (unique = no)
mean_dPSI	Average of dPSI identified by rMATS and Whippet
overlap_aon	Event coordinates (and flanking regions) matching with predicted binding site of targeting AON
overlap_scr	Event coordinates (and flanking regions) matching with predicted binding site of scrambled AON
larger	Mean dPSI larger than the intended event of the targeting AON
hybrdep	Potentially hybridization-dependent event (matching with predicted binding site of targeting AON and unique for this AON)

## Sheet: APP_AON
nr	gene_id	gene_symbol	strand	type	rmats_flank	rmats_coord	rmats_p_value	rmats_fdr	rmats_inc_level_1	rmats_inc_level_2	rmats_inc_level_diff	rmats_inc_form_len	rmats_skip_form_len	whippet_coord	whippet_probability	whippet_complexity	whippet_entropy	whippet_psi_a	whippet_psi_b	whippet_deltapsi	unique	mean_dPSI	overlap_aon	overlap_scr	larger	hybrdep
1	ENSG00000160285	LSS	-	SE	21:46222629-46222738,21:46228433-46228599	21:46227552-46227690	0	0	0.988,1.0,1.0,1.0,1.0,0.985,1.0	0.869,0.806,0.77,0.781,0.859,0.785	0.184	242	121	21:46227552-46227690	1	K5	1.9327	0.99324	0.78201	0.21123	yes	0.197615	no	no	no	no
2	ENSG00000183527	PSMG1	-	SE	21:39178448-39178647,21:39180284-39180436	21:39179924-39179986	0	0	0.958,0.943,1.0,0.979,0.976,0.994,0.932	0.719,0.774,0.725,0.578,0.589,0.712	0.286	184	121	21:39179924-39179986	1	K3	1.9198	0.96237	0.65343	0.30894	yes	0.29747	no	no	no	no
3	ENSG00000183527	PSMG1	-	SE	21:39180284-39180436,21:39183251-39183451	21:39181772-39181878	5.16e-11	1.85e-08	0.978,0.991,0.996,1.0,0.955,0.966,0.941	0.831,0.881,0.925,0.839,0.854,0.804	0.12	228	121	21:39181772-39181878	0.999	K3	1.9198	0.97509	0.87138	0.10371	yes	0.111855	no	no	no	no
4	ENSG00000141956	PRDM15	-	SE	21:41804533-41804614,21:41810752-41810836	21:41810154-41810329	0	0	0.96,1.0,1.0,1.0,1.0,1.0,1.0	0.458,0.692,0.694,0.425,0.549,0.655	0.415	242	121	21:41810154-41810329	1	K2	1.9456	0.95326	0.37046	0.5828	no	0.4989	no	no	yes	no
5	ENSG00000160218	TRAPPC10	+	SE	21:44063537-44063785,21:44075038-44075153	21:44074324-44074470	0	0	0.988,0.929,1.0,0.947,0.952,0.989,0.981	0.72,0.75,0.662,0.806,0.738,0.688	0.242	242	121	21:44074324-44074470	0.999	K2	1.0094	0.97264	0.75799	0.21465	yes	0.228325	no	yes	no	no
6	ENSG00000156256	USP16	+	SE	21:29050091-29050178,21:29054065-29054488	21:29053802-29053958	0	0	1.0,1.0,1.0,1.0,0.989,1.0,1.0	0.805,0.864,0.743,0.711,0.758,0.829	0.213	242	121	21:29053802-29053958	1	K1	0.9213	0.99713	0.78924	0.2079	yes	0.21045	no	no	no	no
7	ENSG00000291035	RRP7BP	-	SE	22:42576511-42576609,22:42577843-42577959	22:42576981-42577098	5.85e-11	2.09e-08	1.0,1.0,1.0,1.0,1.0,1.0,1.0	0.82,0.816,0.766,0.846,0.892,0.868	0.165	239	121	22:42576981-42577098	0.998	K1	0.4715	0.99683	0.93661	0.06022	yes	0.11261	no	no	no	no
8	ENSG00000100296	THOC5	-	SE	22:29549051-29549158,22:29553670-29553766	22:29550728-29550843	1.54e-06	0.000328747	0.593,0.73,0.698,0.281,0.533,0.605,0.708	0.267,0.318,0.322,0.247,0.213,0.319	0.312	237	121	22:29550728-29550843	0.967	K2	1.8867	0.55816	0.29822	0.25994	yes	0.28597	no	no	no	no
9	ENSG00000100300	TSPO	+	SE	22:43151558-43151604,22:43161051-43161190	22:43159210-43159420	8.74e-09	2.51e-06	0.991,0.99,0.986,0.982,0.987,0.946,0.986	0.914,0.942,0.841,0.916,0.85,0.916	0.085	242	121	22:43159210-43159420	0.988	K1	0.6173	0.9921	0.9046	0.087505	no	0.0862525	no	no	no	no
10	ENSG00000197608	ZNF841	-	SE	19:52088936-52089002,19:52095574-52095765	19:52093846-52093971	6.99e-15	3.27e-12	1.0,1.0,1.0,1.0,1.0,1.0,1.0	0.111,0.613,0.5,0.778,0.319,0.545	0.522	242	121	19:52093846-52093971	0.992	K2	1.5305	0.95673	0.53932	0.41741	yes	0.469705	yes	no	yes	yes
11	ENSG00000104957	YJU2B	+	SE	19:13757417-13757473,19:13758867-13759010	19:13757786-13757846	0	0	1.0,1.0,1.0,1.0,1.0,1.0,1.0	0.731,0.881,0.893,0.83,0.77,0.795	0.183	182	121	19:13757786-13757846	1	K3	1.4392	0.99738	0.82266	0.17472	yes	0.17886	no	yes	no	no
12	ENSG00000186111	PIP5K1C	-	SE	19:3641704-3641809,19:3643242-3643381	19:3642907-3642939	8.5e-07	0.000189531	0.933,0.824,0.809,0.798,0.764,0.866,0.88	0.944,0.97,0.903,0.944,0.979,0.983	-0.115	154	121	19:3642907-3642939	0.901	K1	0.7457	0.86884	0.94157	-0.072725	no	-0.0938625	no	no	no	no
13	ENSG00000141837	CACNA1A	-	SE	19:13359605-13359799,19:13371687-13371779	19:13365317-13365469	3.08e-08	8.37e-06	1.0,1.0,1.0,1.0,1.0,1.0,0.889	0.467,0.652,0.36,0.286,1.0,0.667	0.412	242	121	19:13365317-13365469	0.901	K1	1	0.9347	0.71153	0.22317	yes	0.317585	no	no	no	no
14	ENSG00000032444	PNPLA6	+	SE	19:7553871-7554015,19:7554554-7554723	19:7554209-7554272	4.65e-12	1.79e-09	1.0,0.997,1.0,1.0,0.975,1.0,0.989	0.922,0.878,0.888,0.943,0.789,0.73	0.136	185	121	19:7554209-7554272	0.994	K3	1.682	0.9928	0.85021	0.14259	yes	0.139295	no	no	no	no
15	ENSG00000105655	ISYNA1	-	SE	19:18436683-18436877,19:18437859-18437988	19:18436973-18437105	3.31e-06	0.00066931	0.987,0.956,0.964,0.994,0.965,0.97,0.973	0.9,0.889,0.845,0.91,0.922,0.863	0.085	242	121	19:18436973-18437105	0.97	K4	1.4859	0.95113	0.89307	0.058057	yes	0.0715285	no	no	no	no
16	ENSG00000105655	ISYNA1	-	SE	19:18436683-18436877,19:18437859-18437988	19:18437599-18437760	9.78e-06	0.00179441	0.986,0.956,0.962,0.994,0.964,0.975,0.969	0.898,0.899,0.854,0.908,0.919,0.864	0.082	242	121	19:18437599-18437760	0.965	K3	0.9979	0.94063	0.88954	0.051093	yes	0.0665465	no	no	no	no
17	ENSG00000087076	HSD17B14	-	SE	19:48813017-48813348,19:48813662-48813730	19:48813456-48813552	1.67e-05	0.00290027	0.586,0.516,0.614,0.594,0.559,0.598,0.538	0.697,0.739,0.662,0.722,0.729,0.655	-0.129	218	121	19:48813456-48813552	0.976	K2	1.1068	0.6521	0.79244	-0.14034	yes	-0.13467	no	no	no	no
18	ENSG00000105197	TIMM50	+	SE	19:39483134-39483156,19:39485687-39485807	19:39485544-39485602	0	0	0.954,0.989,0.957,0.977,0.996,0.981,0.944	0.663,0.7,0.721,0.789,0.73,0.704	0.253	180	121	19:39485544-39485602	1	K5	1.1448	0.96417	0.7994	0.16477	no	0.208885	no	no	no	no
19	ENSG00000161243	FBXO27	-	SE	19:39026869-39027005,19:39031208-39031317	19:39031029-39031124	5.6e-11	2e-08	0.945,0.962,0.902,0.921,1.0,0.863,0.973	0.562,0.905,0.62,0.544,0.626,0.63	0.29	217	121	19:39031029-39031124	0.991	K2	1.2313	0.94247	0.65433	0.28814	yes	0.28907	no	no	no	no
20	ENSG00000105767	CADM4	-	SE	19:43622367-43623439,19:43625077-43625250	19:43624114-43624242	0	0	0.981,0.979,0.982,0.986,0.977,0.99,0.991	0.813,0.829,0.766,0.769,0.826,0.794	0.184	242	121	19:43624114-43624242	1	K1	0.8031	0.99673	0.8029	0.19383	yes	0.188915	no	no	no	no
21	ENSG00000101144	BMP7	-	SE	20:57168752-57171108,20:57183721-57183919	20:57173200-57173310	4.32e-10	1.41e-07	0.858,0.916,0.879,0.89,0.826,0.925,0.849	0.99,0.969,0.99,0.996,0.952,0.984	-0.103	232	121	20:57173200-57173310	0.991	K3	0.9227	0.9046	0.98125	-0.076653	yes	-0.0898265	no	no	no	no
22	ENSG00000166401	SERPINB8	+	SE	18:63970080-63970170,18:63979800-63979938	18:63978299-63978476	4.35e-07	0.000101396	0.7,0.68,0.81,1.0,0.75,0.543,0.705	1.0,0.886,1.0,0.935,1.0,1.0	-0.229	242	121	18:63978299-63978476	0.902	K3	1.7879	0.66785	0.92562	-0.25777	no	-0.243385	no	yes	no	no
23	ENSG00000141385	AFG3L2	-	SE	18:12344131-12344247,18:12351084-12351210	18:12348273-12348383	0	0	0.909,0.868,0.815,0.927,0.822,0.888,0.844	1.0,0.994,1.0,0.989,1.0,1.0	-0.13	232	121	18:12348273-12348383	0.999	K2	0.6431	0.88125	0.99192	-0.11067	no	-0.120335	no	no	no	no
24	ENSG00000074657	ZNF532	+	SE	18:58939444-58939621,18:58953517-58953799	18:58948067-58948229	0	0	0.989,1.0,0.992,0.984,0.99,0.995,0.994	0.94,0.843,0.839,0.755,0.878,0.716	0.163	242	121	18:58948067-58948229	1	K3	1.2628	0.99733	0.82717	0.17016	yes	0.16658	no	no	no	no
25	ENSG00000186496	ZNF396	-	SE	18:35366693-35369660,18:35373875-35374364	18:35373456-35373600	4.83e-09	1.42e-06	0.892,0.8,1.0,1.0,1.0,1.0,1.0	0.672,0.796,0.853,0.617,0.743,0.647	0.235	242	121	18:35373456-35373600	0.975	K2	1.5548	0.94588	0.7124	0.23348	yes	0.23424	no	no	no	no
26	ENSG00000108559	NUP88	-	SE	17:5387604-5387670,17:5391560-5391662	17:5387779-5387904	2.52e-12	9.84e-10	1.0,1.0,1.0,1.0,1.0,1.0,1.0	0.778,0.846,0.583,0.85,0.849,0.533	0.26	242	121	17:5387779-5387904	1	K3	1.3882	0.9929	0.88105	0.11186	yes	0.18593	no	no	no	no
27	ENSG00000108559	NUP88	-	SE	17:5387604-5387670,17:5391560-5391662	17:5388802-5388960	6.2e-08	1.64e-05	1.0,1.0,1.0,1.0,1.0,1.0,1.0	0.857,0.928,0.714,0.887,0.923,0.712	0.163	242	121	17:5388802-5388960	1	K3	1.3882	0.99379	0.88086	0.11293	yes	0.137965	no	no	no	no
28	ENSG00000225190	PLEKHM1	-	SE	17:45475099-45475726,17:45482436-45482525	17:45477900-45478147	1.21e-08	3.43e-06	1.0,0.988,0.978,0.929,1.0,0.768,0.917	0.509,0.768,0.8,0.759,0.78,0.736	0.215	242	121	17:45477900-45478147	0.955	K2	1.6128	0.94479	0.78667	0.15812	yes	0.18656	no	no	no	no
29	ENSG00000159079	CFAP298	-	SE	21:32599353-32601973,21:32603160-32603292	21:32602272-32602367	0	0	0.903,0.92,0.92,0.899,0.925,0.926,0.954	0.482,0.527,0.515,0.498,0.506,0.522	0.413	217	121	21:32602272-32602367	1	K3	1.8451	0.9427	0.56774	0.37496	no	0.39398	no	no	no	no
30	ENSG00000108256	NUFIP2	-	SE	17:29255838-29264591,17:29285991-29287716	17:29267498-29267530	6.85e-14	2.99e-11	1.0,1.0,1.0,1.0,1.0,1.0,1.0	0.773,0.919,0.835,0.802,0.881,0.928	0.144	154	121	17:29267498-29267530	1	K1	0.9767	0.99176	0.69653	0.29523	yes	0.219615	no	no	no	no
31	ENSG00000108852	MPP2	-	SE	17:43880690-43880852,17:43881243-43881349	17:43881090-43881158	1.67e-12	6.63e-10	0.803,0.904,0.889,0.786,0.71,0.908,0.855	1.0,1.0,1.0,1.0,1.0,1.0	-0.164	190	121	17:43881090-43881158	1	K2	0.8463	0.81804	0.99365	-0.1756	no	-0.1698	no	no	no	no
32	ENSG00000258890	CEP95	+	SE	17:64529287-64529427,17:64531889-64532022	17:64530926-64531018	0	0	0.716,0.621,0.637,0.597,0.646,0.579,0.393	1.0,0.97,1.0,0.955,1.0,1.0	-0.389	214	121	17:64530926-64531018	0.999	K2	1.5685	0.64734	0.97819	-0.33085	no	-0.359925	no	no	no	no
33	ENSG00000133026	MYH10	-	SE	17:8546543-8546662,17:8548643-8548787	17:8548313-8548408	0	0	0.584,0.581,0.533,0.597,0.662,0.529,0.623	1.0,0.996,1.0,1.0,1.0,1.0	-0.412	217	121	17:8548313-8548408	1	K1	0.9914	0.61546	0.99673	-0.38127	no	-0.396635	no	no	no	no
34	ENSG00000108395	TRIM37	-	SE	17:59015609-59015799,17:59028414-59028723	17:59017296-59017424	1.94e-11	7.16e-09	0.955,0.918,0.938,0.921,0.919,0.911,0.939	0.715,0.693,0.788,0.743,0.817,0.871	0.158	242	121	17:59017296-59017424	0.994	K2	1.1717	0.93037	0.77291	0.15747	yes	0.157735	no	no	no	no
35	ENSG00000198720	ANKRD13B	+	SE	17:29609085-29609275,17:29610684-29610766	17:29609355-29609421	2.51e-05	0.00419639	0.968,0.864,0.89,0.824,0.866,0.935,0.928	1.0,1.0,1.0,1.0,1.0,1.0	-0.104	188	121	17:29609355-29609421	1	K3	1.3696	0.90336	0.99593	-0.092568	no	-0.098284	no	no	no	no
36	ENSG00000113761	ZNF346	+	SE	5:177041125-177041229,5:177050750-177050936	5:177044392-177044533	3.58e-06	0.000715685	1.0,0.92,0.92,1.0,1.0,0.932,1.0	0.788,1.0,0.818,0.533,0.77,0.703	0.199	242	121	5:177044392-177044533	0.976	K7	3.0767	0.8117	0.61644	0.19526	yes	0.19713	no	no	no	no
37	ENSG00000113761	ZNF346	+	SE	5:177041777-177041870,5:177050750-177050936	5:177044392-177044533	2.56e-07	6.23e-05	1.0,1.0,0.984,1.0,1.0,0.977,0.915	0.815,0.867,0.731,0.654,0.516,1.0	0.218	242	121	5:177044392-177044533	0.976	K7	3.0767	0.8117	0.61644	0.19526	yes	0.20663	no	no	no	no
38	ENSG00000102871	TRADD	-	SE	16:67155376-67155654,16:67159837-67159909	16:67156510-67156668	8.83e-05	0.0130464	1.0,0.854,0.976,1.0,1.0,0.877,0.754	0.812,0.73,0.489,0.92,0.444,0.667	0.246	242	121	16:67156510-67156668	0.981	K3	1.9895	0.89335	0.57378	0.31957	yes	0.282785	no	no	no	no
39	ENSG00000115020	PIKFYVE	+	SE	2:208350770-208350947,2:208352653-208352782	2:208351352-208351455	0	0	0.567,0.574,0.568,0.439,0.531,0.466,0.597	1.0,1.0,1.0,1.0,0.939,0.959	-0.448	225	121	2:208351352-208351455	1	K1	0.9999	0.52847	0.9855	-0.45704	no	-0.45252	no	no	yes	no
40	ENSG00000106462	EZH2	-	SE	7:148816683-148816778,7:148817876-148818117	7:148817222-148817391	5.31e-06	0.00103046	0.939,0.716,0.68,0.729,0.587,0.555,0.772	0.927,0.848,0.933,0.896,0.942,0.86	-0.19	242	121	7:148817222-148817391	0.945	K3	0.989	0.75386	0.90312	-0.14926	no	-0.16963	no	no	no	no
41	ENSG00000197448	GSTK1	+	SE	7:143264085-143264167,7:143264991-143265092	7:143264548-143264676	0	0	0.898,0.847,0.89,0.852,0.826,0.834,0.893	1.0,0.971,0.993,0.986,1.0,0.992	-0.127	242	121	7:143264548-143264676	1	K4	1.5835	0.87147	0.98909	-0.11762	no	-0.12231	no	no	no	no
42	ENSG00000151665	PIGF	-	SE	2:46612227-46612344,2:46616969-46617041	2:46613694-46613785	0	0	0.841,0.759,0.713,0.519,0.712,0.638,0.683	1.0,1.0,1.0,1.0,1.0,1.0	-0.305	213	121	2:46613694-46613785	0.919	K1	0.5204	0.94656	0.99517	-0.048612	no	-0.176806	no	no	no	no
43	ENSG00000136279	DBNL	+	SE	7:44058877-44058983,7:44059542-44059658	7:44059354-44059449	3.51e-05	0.00568252	0.997,1.0,1.0,1.0,0.997,0.978,0.982	0.949,0.903,0.88,0.935,0.899,0.918	0.079	217	121	7:44059354-44059449	0.999	K1	0.4948	0.99093	0.92289	0.068043	yes	0.0735215	no	no	no	no
44	ENSG00000157103	SLC6A1	+	SE	3:11017119-11017259,3:11018597-11018698	3:11017843-11017974	0	0	0.969,0.984,0.966,0.957,0.98,1.0,0.985	0.785,0.711,0.831,0.708,0.84,0.872	0.186	242	121	3:11017843-11017974	1	K4	2.04	0.97423	0.84087	0.13335	yes	0.159675	no	no	no	no
45	ENSG00000013288	MAN2B2	+	SE	4:6614217-6614355,4:6619926-6620044	4:6617380-6617492	0	0	0.686,0.684,0.757,0.718,0.708,0.649,0.686	1.0,1.0,1.0,1.0,1.0,1.0	-0.302	234	121	4:6617380-6617492	1	K2	1.3369	0.73009	0.99493	-0.26484	no	-0.28342	no	no	no	no
46	ENSG00000059378	PARP12	-	SE	7:140026196-140026348,7:140028612-140028688	7:140027276-140027406	1.68e-06	0.000355767	0.933,1.0,1.0,1.0,1.0,1.0,1.0	0.868,0.938,0.915,0.622,0.838,0.813	0.158	242	121	7:140027276-140027406	0.92	K2	1.4089	0.98003	0.80811	0.17192	yes	0.16496	no	no	no	no
127	ENSG00000136758	YME1L1	-	SE	10:27136275-27136385,10:27145427-27145590	10:27142387-27142485	0	0	0.377,0.289,0.386,0.408,0.364,0.455,0.324	0.961,0.941,0.938,0.958,0.928,0.9	-0.566	220	121	10:27142387-27142485	1	K5	1.4509	0.35333	0.89955	-0.54622	no	-0.55611	no	no	yes	no
48	ENSG00000112312	GMNN	+	SE	6:24781476-24781621,6:24784443-24784554	6:24784087-24784169	2.11e-15	1.02e-12	0.765,0.844,0.806,0.884,0.872,0.813,0.936	1.0,1.0,0.992,1.0,1.0,1.0	-0.153	204	121	6:24784087-24784169	1	K1	0.7569	0.85212	0.99582	-0.14369	no	-0.148345	no	no	no	no
130	ENSG00000163374	YY1AP1	-	SE	1:155679408-155679512,1:155688070-155688201	1:155680416-155680456	0	0	0.284,0.324,0.41,0.374,0.284,0.328,0.458	0.812,0.936,0.778,0.929,0.968,0.947	-0.543	162	121	1:155680416-155680456	1	K5	3.2658	0.37192	0.91188	-0.53996	no	-0.54148	no	no	yes	no
50	ENSG00000072954	TMEM38A	+	SE	19:16682420-16682508,19:16688143-16690023	19:16686288-16686405	2.8e-07	6.75e-05	0.897,0.822,0.637,0.916,0.855,0.904,0.886	1.0,1.0,1.0,0.956,1.0,1.0	-0.147	239	121	19:16686288-16686405	0.993	K1	0.9057	0.82431	0.98349	-0.15918	no	-0.15309	no	no	no	no
51	ENSG00000145901	TNIP1	-	SE	5:151039096-151039225,5:151042895-151042961	5:151042540-151042671	0	0	1.0,1.0,1.0,1.0,1.0,0.985,1.0	0.774,0.74,0.754,0.799,0.852,0.782	0.214	242	121	5:151042540-151042671	1	K2	0.9569	0.99499	0.77069	0.2243	yes	0.21915	no	no	no	no
52	ENSG00000112651	MRPL2	-	SE	6:43054028-43054486,6:43055896-43056007	6:43055545-43055618	0	0	0.893,0.905,0.963,0.993,0.936,0.936,0.933	0.66,0.722,0.639,0.595,0.676,0.604	0.288	195	121	6:43055545-43055618	1	K3	1.7753	0.7032	0.45011	0.25309	yes	0.270545	no	no	no	no
53	ENSG00000124570	SERPINB6	-	SE	6:2955523-2955670,6:2968778-2968913	6:2959168-2959342	0	0	0.895,0.957,0.936,0.889,0.889,0.936,0.95	0.467,0.504,0.486,0.504,0.371,0.44	0.46	242	121	6:2959168-2959342	1	K6	4.0558	0.98616	0.71059	0.27557	yes	0.367785	no	no	no	no
54	ENSG00000124570	SERPINB6	-	SE	6:2955523-2955670,6:2971116-2971206	6:2959168-2959342	0	0	0.989,0.966,0.993,0.986,0.964,0.989,0.991	0.759,0.794,0.836,0.799,0.805,0.771	0.189	242	121	6:2959168-2959342	1	K6	4.0558	0.98616	0.71059	0.27557	yes	0.232285	no	no	no	no
55	ENSG00000124570	SERPINB6	-	SE	6:2955523-2955670,6:2971490-2971585	6:2959168-2959342	0	0	0.99,0.983,1.0,1.0,1.0,0.984,1.0	0.71,0.817,0.858,0.905,0.885,0.761	0.171	242	121	6:2959168-2959342	1	K6	4.0558	0.98616	0.71059	0.27557	yes	0.223285	no	no	no	no
56	ENSG00000124570	SERPINB6	-	SE	6:2955523-2955670,6:2971532-2971567	6:2959168-2959342	0	0	0.896,0.965,0.925,0.894,0.926,0.951,0.961	0.622,0.54,0.577,0.606,0.549,0.573	0.353	242	121	6:2959168-2959342	1	K6	4.0558	0.98616	0.71059	0.27557	yes	0.314285	no	no	no	no
57	ENSG00000168769	TET2	+	SE	4:105242833-105242927,4:105259618-105259769	4:105243570-105243778	3.11e-05	0.00508667	0.791,0.864,0.8,0.897,0.636,0.885,0.861	0.5,0.778,0.506,0.537,0.585,0.642	0.228	242	121	4:105243570-105243778	0.904	K1	0.9984	0.81639	0.65152	0.16487	yes	0.196435	no	no	no	no
58	ENSG00000019144	PHLDB1	+	SE	11:118631912-118632053,11:118635392-118635548	11:118632159-118632296	2.7e-07	6.52e-05	0.927,0.87,0.91,0.895,0.887,0.921,0.951	0.829,0.776,0.791,0.707,0.786,0.833	0.122	242	121	11:118632159-118632296	0.995	K5	1.3755	0.90472	0.76357	0.14115	yes	0.131575	no	no	no	no
59	ENSG00000116698	SMG7	+	SE	1:183472477-183472649,1:183512836-183512868	1:183502253-183502391	5.02e-07	0.00011603	0.166,0.172,0.274,0.22,0.125,0.111,0.118	0.016,0.045,0.025,0.036,0.054,0.069	0.129	242	121	1:183502253-183502391	0.981	K5	2.265	0.18907	0.04252	0.14655	yes	0.137775	no	no	no	no
60	ENSG00000146457	WTAP	+	SE	6:159738989-159739045,6:159743664-159743792	6:159742088-159742146	0	0	0.89,0.839,0.806,0.765,0.831,0.818,0.852	1.0,0.986,0.961,0.962,0.979,0.981	-0.149	180	121	6:159742088-159742146	1	K1	0.645	0.86563	0.98615	-0.12052	no	-0.13476	no	no	no	no
61	ENSG00000124608	AARS2	-	SE	6:44306922-44307031,6:44310993-44311161	6:44310299-44310443	1.01e-06	0.000222819	1.0,0.872,0.746,0.788,1.0,0.794,0.791	1.0,0.975,0.918,1.0,1.0,1.0	-0.126	242	121	6:44310299-44310443	0.991	K2	1.3761	0.84658	0.9836	-0.13703	yes	-0.131515	no	no	no	no
62	ENSG00000120802	TMPO	+	SE	12:98537474-98537572,12:98546358-98546447	12:98544951-98545061	4.54e-07	0.000105632	0.276,0.201,0.213,0.325,0.147,0.281,0.217	0.54,0.516,0.484,0.445,0.315,0.43	-0.218	232	121	12:98544951-98545061	0.981	K3	1.6695	0.46735	0.71954	-0.25219	no	-0.235095	no	no	no	no
63	ENSG00000172201	ID4	+	SE	6:19837369-19838195,6:19839209-19842197	6:19838584-19838642	3.62e-09	1.08e-06	0.967,0.955,0.961,0.971,0.944,0.955,0.972	0.901,0.887,0.873,0.863,0.872,0.866	0.084	180	121	6:19838584-19838642	1	K1	0.8477	0.91251	0.75183	0.16068	yes	0.12234	no	no	no	no
64	ENSG00000149743	TRPT1	-	SE	11:64223829-64223967,11:64224284-64224341	11:64224100-64224162	7.68e-10	2.42e-07	0.828,0.756,0.497,0.959,0.733,0.554,0.676	1.0,1.0,1.0,0.895,1.0,1.0	-0.268	184	121	11:64224100-64224162	0.935	K2	0.9061	0.96927	0.99498	-0.025719	yes	-0.14686	no	no	no	no
65	ENSG00000145730	PAM	+	SE	5:103019789-103019843,5:103028181-103028238	5:103025134-103025334	0	0	0.473,0.422,0.416,0.431,0.47,0.391,0.444	0.224,0.248,0.254,0.289,0.255,0.254	0.181	242	121	5:103025134-103025334	1	K7	3.6656	0.70467	0.55394	0.15073	no	0.165865	no	no	no	no
66	ENSG00000124523	SIRT5	+	SE	6:13584075-13584225,6:13591668-13591894	6:13588331-13588464	2.22e-16	1.13e-13	0.972,0.98,0.977,1.0,0.953,0.973,0.876	0.612,0.625,0.543,0.789,0.744,0.795	0.277	242	121	6:13588331-13588464	0.99	K2	1.0787	0.92663	0.67495	0.25168	yes	0.26434	no	no	no	no
67	ENSG00000198818	SFT2D1	-	SE	6:166326131-166326167,6:166329506-166329589	6:166328276-166328357	0	0	0.8,0.706,0.738,0.766,0.86,0.686,0.809	1.0,1.0,1.0,1.0,1.0,0.996	-0.233	203	121	6:166328276-166328357	1	K2	0.8648	0.76154	0.99793	-0.23639	no	-0.234695	no	yes	no	no
68	ENSG00000129595	EPB41L4A	-	SE	5:112204374-112204488,5:112209891-112209982	5:112205421-112205504	1.78e-15	8.59e-13	0.588,0.404,0.555,0.816,0.371,0.859,0.626	1.0,1.0,0.825,1.0,1.0,1.0	-0.368	205	121	5:112205421-112205504	0.996	K1	0.982	0.67184	0.97771	-0.30588	no	-0.33694	no	no	no	no
69	ENSG00000107897	ACBD5	-	SE	10:27215534-27215641,10:27219722-27219803	10:27217980-27218183	1.56e-12	6.21e-10	0.937,0.956,0.971,0.976,0.971,0.989,0.976	0.92,0.837,0.784,0.754,0.848,0.685	0.163	242	121	10:27217980-27218183	0.998	K2	0.8944	0.95748	0.76882	0.18865	yes	0.175825	no	no	no	no
70	ENSG00000093167	LRRFIP2	-	SE	3:37083635-37083806,3:37094791-37094908	3:37091467-37091538	0.000141329	0.0198466	0.228,0.189,0.224,0.207,0.139,0.244,0.165	0.068,0.145,0.071,0.094,0.139,0.042	0.106	193	121	3:37091467-37091538	0.927	K4	1.2458	0.20138	0.10058	0.1008	yes	0.1034	no	no	no	no
71	ENSG00000136636	KCTD3	+	SE	1:215586494-215586685,1:215601866-215601954	1:215595356-215595471	3.51e-05	0.00567742	0.977,0.992,0.994,0.957,0.982,0.989,0.989	0.928,0.943,0.793,0.86,0.926,0.861	0.098	237	121	1:215595356-215595471	0.982	K2	0.7459	0.98586	0.90482	0.081042	yes	0.089521	no	no	no	no
72	ENSG00000138709	LARP1B	+	SE	4:128077787-128077962,4:128091000-128091144	4:128082165-128082305	7.14e-08	1.87e-05	0.874,0.822,0.69,0.737,0.883,0.673,0.779	0.929,0.934,0.947,0.912,0.944,0.972	-0.16	242	121	4:128082165-128082305	0.994	K3	1.8674	0.78875	0.94053	-0.15178	yes	-0.15589	no	no	no	no
73	ENSG00000183474	GTF2H2C	+	SE	5:69578711-69578802,5:69579756-69579864	5:69579021-69579108	1.14e-05	0.00205575	1.0,1.0,1.0,1.0,1.0,1.0,1.0	0.915,0.805,0.802,0.85,0.746,0.955	0.154	209	121	5:69579021-69579108	0.994	K4	1.2976	0.99313	0.82568	0.16745	yes	0.160725	no	no	no	no
74	ENSG00000056050	HPF1	-	SE	4:169741956-169742107,4:169750535-169750725	4:169748744-169748842	0	0	0.674,0.632,0.718,0.736,0.703,0.73,0.642	1.0,1.0,1.0,0.987,0.991,1.0	-0.306	220	121	4:169748744-169748842	1	K2	1.0298	0.67435	0.99626	-0.32191	no	-0.313955	no	no	no	no
75	ENSG00000151806	GUF1	+	SE	4:44680693-44680842,4:44682333-44682411	4:44681123-44681203	0.00014021	0.0196998	0.847,0.905,0.933,0.879,0.86,0.955,0.906	1.0,1.0,1.0,1.0,1.0,1.0	-0.102	202	121	4:44681123-44681203	1	K1	0.5574	0.91385	0.99438	-0.080533	no	-0.0912665	no	no	no	no
76	ENSG00000109323	MANBA	-	SE	4:102650536-102650701,4:102664684-102664852	4:102657682-102657900	0	0	1.0,1.0,0.988,1.0,1.0,1.0,0.903	0.831,0.884,0.626,0.857,0.816,0.738	0.192	242	121	4:102657682-102657900	0.997	K2	0.9345	0.97561	0.78328	0.19232	yes	0.19216	no	no	no	no
77	ENSG00000155016	CYP2U1	+	SE	4:107931548-107932133,4:107947375-107947537	4:107944970-107945605	0	0	0.978,0.967,1.0,0.972,0.991,1.0,1.0	0.774,0.758,0.816,0.699,0.778,0.756	0.223	242	121	4:107944970-107945605	1	K2	1.1729	0.98198	0.79882	0.18316	yes	0.20308	no	no	no	no
78	ENSG00000151725	CENPU	-	SE	4:184716396-184716633,4:184724956-184725062	4:184717136-184717196	0.000241922	0.0320535	0.751,0.901,0.912,0.823,0.835,0.908,0.907	1.0,1.0,1.0,1.0,1.0,1.0	-0.138	182	121	4:184717136-184717196	0.998	K1	0.8113	0.86532	0.99126	-0.12595	no	-0.131975	no	no	no	no
79	ENSG00000164306	PRIMPOL	+	SE	4:184652022-184652100,4:184659339-184659437	4:184657085-184657320	8.09e-07	0.000180776	0.524,0.667,0.814,0.553,0.483,0.582,0.659	0.707,0.931,0.857,1.0,0.854,0.91	-0.265	242	121	4:184657085-184657320	0.987	K2	1.5707	0.70382	0.90544	-0.20162	no	-0.23331	no	no	no	no
80	ENSG00000053900	ANAPC4	+	SE	4:25392337-25392421,4:25394309-25394374	4:25393805-25393891	1.75e-09	5.35e-07	0.843,0.865,0.776,0.803,0.879,0.812,0.699	1.0,0.973,1.0,1.0,0.984,0.946	-0.173	208	121	4:25393805-25393891	0.996	K1	0.9456	0.79235	0.98143	-0.18908	no	-0.18104	no	no	no	no
81	ENSG00000138777	PPA2	-	SE	4:105453597-105453642,4:105473893-105474050	4:105456681-105456745	0	0	0.917,0.926,0.889,0.91,0.883,0.915,0.835	0.68,0.634,0.591,0.477,0.609,0.688	0.283	186	121	4:105456681-105456745	1	K4	2.5439	0.8995	0.63509	0.26441	yes	0.273705	no	no	no	no
82	ENSG00000142192	APP	-	SE	21:25880549-25881771,21:25897572-25897673	21:25891722-25891868	0	0	1.0,1.0,1.0,1.0,1.0,1.0,1.0	0.569,0.589,0.545,0.546,0.608,0.593	0.425	242	121	21:25891722-25891868	1	K1	0.9835	0.99993	0.61131	0.38862	yes	0.40681	yes	no	no	yes
83	ENSG00000143156	NME7	-	SE	1:169309969-169310080,1:169367707-169367797	1:169323117-169323283	3.21e-09	9.59e-07	0.966,0.989,1.0,1.0,0.983,1.0,0.858	0.723,0.788,0.78,0.767,0.831,0.944	0.165	242	121	1:169323117-169323283	0.957	K3	1.5983	0.96009	0.83153	0.12856	yes	0.14678	no	yes	no	no
84	ENSG00000122557	HERPUD2	-	SE	7:35667433-35667588,7:35673200-35673278	7:35670215-35670328	0	0	0.844,0.825,0.892,0.877,0.803,0.866,0.749	0.968,1.0,1.0,1.0,1.0,1.0	-0.158	235	121	7:35670215-35670328	0.985	K4	1.9715	0.75156	0.88945	-0.13789	yes	-0.147945	no	no	no	no
85	ENSG00000135336	ORC3	+	SE	6:87601783-87601881,6:87605916-87606021	6:87603384-87603528	0.000171743	0.0235971	1.0,1.0,1.0,1.0,1.0,1.0,1.0	0.852,0.947,0.858,0.85,0.906,0.89	0.116	242	121	6:87603384-87603528	0.994	K2	0.6395	0.99128	0.89681	0.094468	yes	0.105234	no	no	no	no
86	ENSG00000163161	ERCC3	-	SE	2:127261227-127261346,2:127272864-127272961	2:127271336-127271453	0	0	0.808,0.778,0.851,0.87,0.852,0.859,0.828	1.0,1.0,0.993,1.0,1.0,1.0	-0.164	239	121	2:127271336-127271453	0.995	K2	0.8764	0.87229	0.99388	-0.12159	no	-0.142795	no	no	no	no
87	ENSG00000010270	STARD3NL	+	SE	7:38215027-38215105,7:38217187-38217305	7:38217025-38217078	2.87e-05	0.00472817	0.922,0.914,0.94,0.891,0.956,0.891,0.918	0.85,0.85,0.849,0.775,0.867,0.76	0.094	175	121	7:38217025-38217078	0.994	K1	0.7654	0.9276	0.83178	0.09582	yes	0.09491	no	no	no	no
88	ENSG00000135447	PPP1R1A	-	SE	12:54580943-54581050,12:54583210-54583248	12:54582732-54582795	1.13e-05	0.00203545	0.702,0.915,0.87,0.719,0.766,0.802,1.0	1.0,0.84,1.0,1.0,0.973,1.0	-0.144	185	121	12:54582732-54582795	0.913	K2	1.3208	0.90045	0.97217	-0.071721	yes	-0.10786	no	no	no	no
89	ENSG00000196998	WDR45	-	SE	X:49076644-49076750,X:49077836-49077911	X:49077643-49077747	4.67e-05	0.00737758	0.975,0.915,0.904,0.906,0.972,0.885,0.904	0.76,0.838,0.826,0.766,0.825,0.854	0.112	226	121	X:49077643-49077747	0.937	K4	1.5239	0.9065	0.80037	0.10613	yes	0.109065	no	no	no	no
90	ENSG00000288700		+	SE	3:134531844-134531940,3:134537154-134537268	3:134532778-134532900	1e-09	3.13e-07	0.922,0.774,0.947,0.862,0.852,0.891,0.779	0.966,1.0,1.0,0.982,1.0,0.987	-0.128	242	121	3:134532778-134532900	0.991	K2	0.7132	0.88034	0.98435	-0.10401	no	-0.116005	no	no	no	no
91	ENSG00000116954	RRAGC	-	SE	1:38852373-38852488,1:38856878-38857082	1:38855708-38855907	9.11e-06	0.001682	0.989,0.981,0.991,0.996,0.991,1.0,0.991	0.913,0.85,0.872,0.908,0.913,0.925	0.094	242	121	1:38855708-38855907	1	K1	0.6672	0.99808	0.89211	0.10597	yes	0.099985	no	no	no	no
92	ENSG00000033627	ATP6V0A1	+	SE	17:42494333-42494473,17:42495625-42495716	17:42495034-42495188	2.83e-07	6.8e-05	1.0,0.997,0.993,0.995,0.987,0.977,0.976	0.906,0.898,0.893,0.863,0.949,0.881	0.091	242	121	17:42495034-42495188	0.996	K1	0.5739	0.98629	0.90685	0.079448	yes	0.085224	no	no	no	no
93	ENSG00000173230	GOLGB1	-	SE	3:121699811-121699885,3:121714860-121714976	3:121702481-121702595	0	0	1.0,1.0,0.981,1.0,0.931,0.974,0.992	0.599,0.647,0.599,0.57,0.703,0.642	0.356	236	121	3:121702481-121702595	1	K1	0.9494	0.9687	0.68388	0.28482	yes	0.32041	no	no	no	no
94	ENSG00000168827	GFM1	+	SE	3:158684523-158684668,3:158691138-158691192	3:158690163-158690323	0	0	0.843,0.879,0.813,0.922,0.895,0.819,0.777	1.0,1.0,1.0,1.0,1.0,1.0	-0.15	242	121	3:158690163-158690323	1	K2	0.7201	0.86784	0.9961	-0.12826	no	-0.13913	no	no	no	no
95	ENSG00000135298	ADGRB3	+	SE	6:69332922-69333008,6:69339332-69339504	6:69338916-69339014	2.12e-09	6.42e-07	0.843,0.929,0.913,0.894,0.616,0.928,0.972	0.66,0.711,0.548,0.618,0.401,0.493	0.299	220	121	6:69338916-69339014	0.944	K2	1.1708	0.8554	0.59	0.26539	yes	0.282195	no	no	no	no
96	ENSG00000151576	QTRT2	+	SE	3:114066227-114066283,3:114070625-114070838	3:114067987-114068063	5.72e-06	0.00110442	0.976,0.937,1.0,1.0,0.865,1.0,0.924	0.871,0.811,0.55,0.862,0.791,0.767	0.182	198	121	3:114067987-114068063	0.976	K4	2.3666	0.935	0.67368	0.26131	yes	0.221655	yes	no	no	yes
97	ENSG00000172888	ZNF621	+	SE	3:40525778-40525864,3:40530208-40530316	3:40529319-40529445	0.000129947	0.0184518	0.78,0.575,0.676,0.643,0.789,0.704,0.77	0.904,0.792,0.852,0.953,0.888,0.815	-0.162	242	121	3:40529319-40529445	0.932	K2	1.2669	0.70264	0.84029	-0.13766	no	-0.14983	no	no	no	no
98	ENSG00000007062	PROM1	-	SE	4:16033303-16033509,4:16038945-16039001	4:16035735-16035761	1.37e-14	6.28e-12	0.166,0.169,0.155,0.213,0.148,0.154,0.155	0.304,0.35,0.317,0.336,0.317,0.292	-0.154	148	121	4:16035735-16035761	0.92	K9	3.8548	0.10569	0.26095	-0.15527	no	-0.154635	no	no	no	no
99	ENSG00000145332	KLHL8	-	SE	4:87178476-87178620,4:87220417-87220525	4:87183203-87183389	1.96e-07	4.85e-05	0.697,0.784,0.727,0.61,1.0,0.773,0.778	1.0,1.0,1.0,1.0,1.0,1.0	-0.233	242	121	4:87183203-87183389	0.918	K4	2.1641	0.82741	0.96569	-0.13828	no	-0.18564	no	no	no	no
100	ENSG00000145332	KLHL8	-	SE	4:87178476-87178620,4:87220417-87220525	4:87195324-87195690	8.52e-08	2.22e-05	0.688,0.771,0.6,0.529,1.0,0.744,0.829	1.0,1.0,1.0,1.0,1.0,1.0	-0.263	242	121	4:87195324-87195690	0.919	K3	2.1319	0.76261	0.95484	-0.19224	yes	-0.22762	no	no	no	no
101	ENSG00000182973	CNOT10	+	SE	3:32762732-32762863,3:32764681-32764809	3:32764455-32764490	0	0	0.647,0.536,0.536,0.572,0.768,0.519,0.552	0.932,0.942,0.956,1.0,0.932,0.967	-0.365	157	121	3:32764455-32764490	1	K3	1.2628	0.60466	0.94497	-0.34031	no	-0.352655	no	no	no	no
102	ENSG00000108010	GLRX3	+	SE	10:130145210-130145319,10:130160795-130160997	10:130159995-130160069	0	0	1.0,1.0,0.998,1.0,1.0,0.986,0.997	0.756,0.849,0.772,0.735,0.798,0.819	0.209	196	121	10:130159995-130160069	0.912	K4	1.4782	0.99124	0.93699	0.054254	yes	0.131627	no	no	no	no
103	ENSG00000112282	MED23	-	SE	6:131606478-131606624,6:131610045-131610246	6:131607928-131608071	0	0	0.635,0.696,0.667,0.806,0.881,0.797,0.514	0.981,0.913,1.0,1.0,1.0,0.958	-0.262	242	121	6:131607928-131608071	0.998	K1	0.939	0.73122	0.96862	-0.2374	no	-0.2497	no	no	no	no
104	ENSG00000112079	STK38	-	SE	6:36498362-36498486,6:36506582-36506644	6:36499873-36499990	5.68e-07	0.00013019	0.963,0.912,0.917,0.948,0.933,0.888,0.89	0.622,0.958,0.689,0.611,0.465,0.497	0.281	239	121	6:36499873-36499990	0.989	K1	0.9943	0.93004	0.67953	0.2505	yes	0.26575	no	no	no	no
105	ENSG00000197712	FAM114A1	+	SE	4:38867805-38867834,4:38891742-38891830	4:38878071-38878426	5.2e-07	0.000119975	0.934,0.965,0.971,0.864,0.987,0.989,1.0	0.8,0.778,0.848,0.862,0.847,0.862	0.126	242	121	4:38878071-38878426	0.98	K2	1.4493	0.9425	0.75492	0.18758	yes	0.15679	no	no	no	no
106	ENSG00000025156	HSF2	+	SE	6:122423580-122423686,6:122431429-122431514	6:122427903-122427956	2e-05	0.00342437	0.339,0.361,0.406,0.369,0.399,0.262,0.35	0.231,0.323,0.193,0.118,0.152,0.115	0.166	175	121	6:122427903-122427956	0.944	K1	0.999	0.41311	0.22116	0.19195	yes	0.178975	no	no	no	no
107	ENSG00000111653	ING4	-	SE	12:6651323-6651385,12:6652661-6652767	12:6652271-6652418	0	0	0.979,0.97,0.977,0.966,0.971,0.989,0.983	0.797,0.881,0.836,0.817,0.822,0.889	0.136	242	121	12:6652271-6652418	0.999	K5	2.6158	0.96584	0.86837	0.097465	yes	0.116733	no	no	no	no
108	ENSG00000176261	ZBTB8OS	-	SE	1:32627507-32627544,1:32634767-32634792	1:32633951-32634072	5.31e-06	0.00102961	0.638,0.529,0.611,0.808,0.574,0.606,0.561	0.794,0.738,0.812,0.95,0.874,0.837	-0.216	242	121	1:32633951-32634072	1	K7	4.5484	0.65004	0.89991	-0.24988	yes	-0.23294	no	no	no	no
109	ENSG00000176261	ZBTB8OS	-	SE	1:32633644-32633727,1:32650432-32650525	1:32633951-32634072	2.94e-10	9.89e-08	0.714,0.719,0.834,0.701,0.75,0.65,0.811	1.0,0.968,0.971,0.916,0.897,0.904	-0.203	242	121	1:32633951-32634072	1	K7	4.5484	0.65004	0.89991	-0.24988	yes	-0.22644	no	no	no	no
110	ENSG00000107819	SFXN3	+	SE	10:101034691-101034855,10:101036485-101036561	10:101036003-101036101	7.86e-07	0.000176101	1.0,0.942,1.0,1.0,1.0,1.0,0.986	0.898,0.787,0.794,0.884,0.969,0.715	0.149	220	121	10:101036003-101036101	1	K3	1.8407	0.99721	0.69952	0.29768	yes	0.22334	no	no	no	no
111	ENSG00000107819	SFXN3	+	SE	10:101035496-101035667,10:101036485-101036561	10:101036003-101036101	0	0	1.0,1.0,1.0,1.0,1.0,1.0,1.0	0.619,0.68,0.692,0.717,0.758,0.694	0.307	220	121	10:101036003-101036101	1	K3	1.8407	0.99721	0.69952	0.29768	yes	0.30234	no	no	no	no
112	ENSG00000134900	TPP2	+	SE	13:102614100-102614196,13:102618721-102618846	13:102616396-102616500	0	0	1.0,1.0,1.0,1.0,1.0,1.0,1.0	0.418,0.631,0.745,0.654,0.7,0.533	0.387	226	121	13:102616396-102616500	1	K2	1.3203	0.9948	0.67849	0.31631	yes	0.351655	no	no	no	no
113	ENSG00000162735	PEX19	-	SE	1:160282943-160283109,1:160285054-160285133	1:160283530-160283639	0.000101129	0.0147193	0.844,0.88,0.838,0.904,0.92,0.906,0.8	0.699,0.795,0.722,0.787,0.81,0.748	0.11	231	121	1:160283530-160283639	0.988	K1	0.9083	0.86959	0.75184	0.11775	yes	0.113875	no	no	no	no
114	ENSG00000185658	BRWD1	-	SE	21:39250795-39250889,21:39258486-39258672	21:39255645-39255828	0	0	1.0,0.95,1.0,1.0,1.0,1.0,1.0	0.667,0.851,0.386,0.649,0.579,0.61	0.369	242	121	21:39255645-39255828	1	K1	0.998	0.98032	0.64219	0.33813	yes	0.353565	no	no	no	no
115	ENSG00000137216	TMEM63B	+	SE	6:44135016-44135096,6:44136348-44136439	6:44135328-44135366	1.11e-16	5.74e-14	0.725,0.644,0.697,0.629,0.69,0.617,0.597	0.404,0.409,0.384,0.431,0.399,0.426	0.248	160	121	6:44135328-44135366	1	K2	1.1793	0.71795	0.48948	0.22847	no	0.238235	no	no	no	no
116	ENSG00000068885	IFT80	-	SE	3:160256985-160258635,3:160277305-160277478	3:160268413-160268536	0	0	0.992,0.991,1.0,1.0,1.0,0.975,0.994	0.82,0.896,0.865,0.785,0.924,0.839	0.138	242	121	3:160268413-160268536	1	K2	0.7662	0.99607	0.86236	0.13372	yes	0.13586	no	no	no	no
117	ENSG00000255717	SNHG1	-	SE	11:62854017-62854551,11:62855132-62855216	11:62854888-62854938	3.48e-06	0.000700101	0.837,0.793,0.843,0.815,0.836,0.801,0.749	0.969,0.969,0.923,0.97,0.889,0.893	-0.125	172	121	11:62854888-62854938	0.996	K7	4.0626	0.77192	0.94628	-0.17436	yes	-0.14968	no	no	no	no
118	ENSG00000142875	PRKACB	+	SE	1:84182199-84182328,1:84185099-84185182	1:84184037-84184135	1.19e-05	0.0021531	0.901,0.825,0.917,0.688,0.83,0.989,0.901	1.0,1.0,0.966,0.951,0.991,0.973	-0.116	220	121	1:84184037-84184135	0.991	K4	1.0999	0.85131	0.97768	-0.12637	no	-0.121185	no	no	no	no
119	ENSG00000085552	IGSF9	-	SE	1:159936753-159936908,1:159942962-159943151	1:159937686-159937838	3.53e-12	1.37e-09	0.854,0.815,0.779,0.778,0.959,0.774,0.705	1.0,1.0,0.925,1.0,1.0,1.0	-0.178	242	121	1:159937686-159937838	0.98	K2	1.2432	0.83559	0.9802	-0.14461	no	-0.161305	no	no	no	no
120	ENSG00000188529	SRSF10	-	SE	1:23966444-23967723,1:23971849-23972012	1:23971573-23971623	0.000197177	0.026748	0.864,0.95,0.975,0.893,0.955,0.972,0.922	0.775,0.903,0.844,0.77,0.851,0.817	0.106	172	121	1:23971573-23971623	0.971	K4	2.2202	0.97716	0.93008	0.047086	yes	0.076543	no	no	no	no
121	ENSG00000102081	FMR1	+	SE	X:147925539-147925633,X:147928658-147928807	X:147928322-147928388	0	0	0.392,0.563,0.663,0.19,0.483,0.62,0.467	1.0,1.0,1.0,1.0,1.0,0.963	-0.511	188	121	X:147928322-147928388	1	K2	0.8492	0.86151	0.99442	-0.13291	no	-0.321955	no	no	no	no
122	ENSG00000204568	MRPS18B	+	SE	6:30619920-30619989,6:30625501-30626392	6:30622832-30622898	0	0	0.813,0.712,0.853,0.806,0.822,0.715,0.678	1.0,1.0,1.0,1.0,1.0,1.0	-0.229	188	121	6:30622832-30622898	0.995	K2	1.5047	0.82186	0.91503	-0.093165	yes	-0.161082	no	no	no	no
123	ENSG00000204568	MRPS18B	+	SE	6:30619920-30619989,6:30625501-30626392	6:30624883-30624942	0	0	0.732,0.715,0.886,0.784,0.786,0.696,0.675	1.0,1.0,1.0,1.0,1.0,1.0	-0.247	181	121	6:30624883-30624942	1	K2	1.5047	0.7686	0.99785	-0.22925	no	-0.238125	no	no	no	no
124	ENSG00000204568	MRPS18B	+	SE	6:30622831-30622898,6:30625501-30626392	6:30624883-30624942	0	0	0.804,0.786,0.854,0.799,0.835,0.845,0.81	1.0,1.0,1.0,1.0,1.0,0.98	-0.178	181	121	6:30624883-30624942	1	K2	1.5047	0.7686	0.99785	-0.22925	no	-0.203625	no	no	no	no
125	ENSG00000065308	TRAM2	-	SE	6:52504590-52504754,6:52507552-52507623	6:52506032-52506136	4.04e-07	9.53e-05	1.0,1.0,1.0,1.0,1.0,1.0,1.0	0.929,0.916,0.888,0.688,0.759,0.544	0.213	226	121	6:52506032-52506136	0.999	K2	1.0469	0.99542	0.85582	0.1396	yes	0.1763	no	no	no	no
126	ENSG00000181523	SGSH	-	SE	17:80211533-80212274,17:80214171-80214328	17:80213804-80213885	0	0	0.981,0.977,1.0,0.949,0.992,0.955,0.918	0.728,0.721,0.774,0.75,0.67,0.658	0.251	203	121	17:80213804-80213885	1	K4	1.5828	0.95751	0.6776	0.27991	yes	0.265455	no	no	no	no
137	ENSG00000100568	VTI1B	-	SE	14:67659730-67659922,14:67674374-67674632	14:67662477-67662535	0	0	0.481,0.436,0.387,0.506,0.396,0.441,0.452	0.971,0.96,0.962,0.948,0.974,0.92	-0.513	180	121	14:67662477-67662535	1	K2	1.2355	0.24281	0.89321	-0.6504	no	-0.5817	no	no	yes	no
128	ENSG00000136758	YME1L1	-	SE	10:27136275-27136385,10:27148905-27149040	10:27142387-27142485	4.14e-09	1.23e-06	0.76,0.789,0.766,0.786,0.749,0.951,0.831	0.959,0.931,0.952,0.985,0.965,0.962	-0.154	220	121	10:27142387-27142485	1	K5	1.4509	0.35333	0.89955	-0.54622	no	-0.35011	no	no	no	no
129	ENSG00000105855	ITGB8	+	SE	7:20394895-20394985,7:20401720-20402126	7:20398860-20398994	1.94e-08	5.34e-06	0.998,0.978,0.997,1.0,0.998,0.998,0.988	0.888,0.932,0.893,0.916,0.889,0.917	0.088	242	121	7:20398860-20398994	1	K1	0.4725	0.99893	0.91474	0.084185	yes	0.0860925	no	no	no	no
174	ENSG00000117519	CNN3	-	SE	1:94901668-94901785,1:94903121-94903188	1:94902121-94902258	0	0	0.451,0.48,0.456,0.475,0.48,0.473,0.45	0.999,1.0,1.0,1.0,0.999,1.0	-0.533	242	121	1:94902121-94902258	1	K1	1	0.46703	0.99974	-0.53271	no	-0.532855	no	no	yes	no
131	ENSG00000165240	ATP7A	+	SE	X:78040590-78040733,X:78043316-78043434	X:78042585-78042788	0.000175783	0.0240902	1.0,1.0,1.0,1.0,1.0,1.0,1.0	0.951,0.234,0.75,0.85,0.789,0.879	0.258	242	121	X:78042585-78042788	0.984	K1	0.976	0.97662	0.70072	0.2759	yes	0.26695	no	no	no	no
132	ENSG00000170142	UBE2E1	+	SE	3:23887566-23887699,3:23890508-23891314	3:23889112-23889259	0	0	1.0,1.0,1.0,1.0,1.0,0.998,1.0	0.847,0.878,0.861,0.877,0.827,0.895	0.136	242	121	3:23889112-23889259	0.959	K2	1.1734	0.99803	0.98009	0.017942	yes	0.076971	no	no	no	no
133	ENSG00000145934	TENM2	+	SE	5:168124849-168125050,5:168162610-168162757	5:168126754-168126939	5.5e-10	1.76e-07	0.746,0.712,0.661,0.663,0.679,0.638,0.563	0.854,0.823,1.0,0.918,0.956,0.973	-0.255	242	121	5:168126754-168126939	0.955	K3	2.2364	0.71205	0.92167	-0.20962	no	-0.23231	no	yes	no	no
134	ENSG00000134910	STT3A	+	SE	11:125592851-125592918,11:125597058-125597119	11:125595881-125596003	3.61e-11	1.3e-08	0.971,0.969,0.994,0.975,0.961,0.95,0.965	0.898,0.841,0.858,0.802,0.923,0.827	0.111	242	121	11:125595881-125596003	0.991	K5	1.2706	0.96261	0.88046	0.082158	yes	0.096579	no	no	no	no
135	ENSG00000153187	HNRNPU	-	SE	1:244856456-244856625,1:244857597-244857717	1:244856728-244856856	3.56e-11	1.29e-08	0.932,0.913,0.923,0.915,0.923,0.914,0.903	1.0,1.0,1.0,1.0,1.0,1.0	-0.082	242	121	1:244856728-244856856	1	K1	0.4232	0.92194	0.9997	-0.07776	no	-0.07988	no	no	no	no
136	ENSG00000263528	IKBKE	+	SE	1:206491647-206491749,1:206496111-206496274	1:206493023-206493119	0.000244533	0.0323354	0.727,0.917,1.0,1.0,1.0,1.0,0.913	0.649,0.47,0.357,1.0,1.0,0.504	0.273	218	121	1:206493023-206493119	0.92	K3	1.771	0.94176	0.73506	0.20671	yes	0.239855	no	no	no	no
272	ENSG00000137962	ARHGAP29	-	SE	1:94189925-94190083,1:94202543-94202732	1:94201720-94201857	0	0	0.288,0.377,0.373,0.436,0.423,0.313,0.452	1.0,1.0,1.0,1.0,1.0,1.0	-0.62	242	121	1:94201720-94201857	0.998	K2	1.5653	0.7178	0.98231	-0.26452	no	-0.44226	no	no	yes	no
138	ENSG00000163406	SLC15A2	+	SE	3:121927757-121927839,3:121928981-121929146	3:121928421-121928555	0	0	1.0,1.0,1.0,1.0,1.0,1.0,1.0	0.843,0.891,0.863,0.848,0.799,0.832	0.154	242	121	3:121928421-121928555	1	K2	0.9371	0.99756	0.84535	0.15221	yes	0.153105	no	no	no	no
139	ENSG00000136152	COG3	+	SE	13:45479004-45479066,13:45481229-45481304	13:45480125-45480290	1.42e-07	3.59e-05	0.958,1.0,1.0,1.0,1.0,1.0,1.0	0.821,0.864,0.538,0.75,0.925,0.469	0.266	242	121	13:45480125-45480290	0.955	K2	0.9887	0.97317	0.72773	0.24544	yes	0.25572	no	no	no	no
140	ENSG00000161265	U2AF1L4	-	SE	19:35744011-35744145,19:35744625-35744692	19:35744323-35744421	0.000372204	0.0470981	1.0,1.0,1.0,1.0,1.0,1.0,1.0	0.962,0.885,0.886,0.776,0.942,0.774	0.129	220	121	19:35744323-35744421	0.996	K3	2.6852	0.98917	0.83089	0.15828	yes	0.14364	no	no	no	no
141	ENSG00000243725	TTC4	+	SE	1:54716599-54716717,1:54721162-54721240	1:54717492-54717653	1.78e-07	4.44e-05	1.0,1.0,1.0,1.0,1.0,1.0,1.0	0.882,0.911,0.764,0.891,0.928,0.583	0.173	242	121	1:54717492-54717653	0.999	K2	1.0011	0.99566	0.82721	0.16845	yes	0.170725	no	no	no	no
142	ENSG00000113594	LIFR	-	SE	5:38499512-38499583,5:38503975-38504121	5:38502637-38502799	4.33e-06	0.000853799	0.797,0.84,0.939,0.939,0.932,0.859,0.959	1.0,0.988,1.0,1.0,1.0,1.0	-0.103	242	121	5:38502637-38502799	0.986	K2	0.7543	0.91631	0.99342	-0.077103	no	-0.0900515	no	no	no	no
143	ENSG00000005175	RPAP3	-	SE	12:47701463-47701604,12:47705951-47705986	12:47702688-47702846	0	0	1.0,0.992,1.0,1.0,1.0,1.0,1.0	0.682,0.834,0.759,0.805,0.838,0.737	0.223	242	121	12:47702688-47702846	1	K1	0.8944	0.99413	0.76532	0.2288	yes	0.2259	no	no	no	no
144	ENSG00000117139	KDM5B	-	SE	1:202764048-202764145,1:202774612-202774735	1:202766926-202767060	0	0	1.0,1.0,1.0,1.0,1.0,1.0,1.0	0.909,0.779,0.76,0.901,0.788,0.768	0.182	242	121	1:202766926-202767060	1	K4	1.8983	0.98877	0.78675	0.20202	yes	0.19201	no	no	no	no
145	ENSG00000117139	KDM5B	-	SE	1:202764048-202764145,1:202774612-202774735	1:202773118-202773288	1.67e-15	8.07e-13	1.0,1.0,1.0,1.0,1.0,1.0,1.0	0.917,0.847,0.765,0.87,0.813,0.825	0.16	242	121	1:202773118-202773288	1	K5	2.3987	0.99794	0.65732	0.34062	yes	0.25031	no	no	no	no
146	ENSG00000117139	KDM5B	-	SE	1:202766925-202767060,1:202774612-202774735	1:202773118-202773288	7.33e-09	2.11e-06	1.0,1.0,1.0,1.0,1.0,1.0,1.0	0.85,0.909,0.924,0.869,0.929,0.87	0.108	242	121	1:202773118-202773288	1	K5	2.3987	0.99794	0.65732	0.34062	yes	0.22431	no	no	no	no
147	ENSG00000117139	KDM5B	-	SE	1:202770925-202773053,1:202774612-202774735	1:202773118-202773288	0	0	1.0,1.0,1.0,1.0,1.0,1.0,1.0	0.619,0.645,0.524,0.515,0.644,0.752	0.384	242	121	1:202773118-202773288	1	K5	2.3987	0.99794	0.65732	0.34062	yes	0.36231	no	no	no	no
148	ENSG00000136247	ZDHHC4	+	SE	7:6582072-6582251,7:6585015-6585260	7:6583306-6583431	1.79e-11	6.63e-09	0.907,0.913,0.888,0.943,0.889,0.89,0.874	1.0,1.0,1.0,1.0,1.0,1.0	-0.099	242	121	7:6583306-6583431	1	K2	0.9617	0.90538	0.99673	-0.091354	no	-0.095177	no	no	no	no
149	ENSG00000007402	CACNA2D2	-	SE	3:50379091-50379199,3:50379724-50379824	3:50379432-50379590	1.56e-13	6.62e-11	1.0,1.0,1.0,1.0,1.0,1.0,1.0	0.881,0.889,0.728,0.807,0.839,0.755	0.183	242	121	3:50379432-50379590	0.998	K1	0.8575	0.99434	0.83717	0.15717	yes	0.170085	no	no	no	no
150	ENSG00000198700	IPO9	+	SE	1:201829156-201829372,1:201847551-201847638	1:201847279-201847340	0	0	1.0,1.0,1.0,1.0,1.0,1.0,1.0	0.814,0.667,0.654,0.78,0.763,0.744	0.263	183	121	1:201847279-201847340	1	K3	2.3668	0.99754	0.73974	0.25781	yes	0.260405	no	no	no	no
151	ENSG00000116791	CRYZ	-	SE	1:74724710-74724834,1:74732955-74733408	1:74730382-74730420	5.32e-05	0.0082812	0.083,0.025,0.068,0.064,0.011,0.065,0.091	0.093,0.136,0.136,0.212,0.128,0.229	-0.098	160	121	1:74730382-74730420	0.98	K2	0.916	0.055167	0.16373	-0.10857	no	-0.103285	no	yes	no	no
152	ENSG00000066557	LRRC40	-	SE	1:70152432-70152543,1:70159329-70159438	1:70155689-70155796	5.78e-05	0.00894305	1.0,1.0,1.0,1.0,1.0,1.0,1.0	0.837,0.877,0.932,0.922,0.861,0.894	0.113	229	121	1:70155689-70155796	1	K2	0.7202	0.99478	0.88063	0.11415	yes	0.113575	no	no	no	no
153	ENSG00000204387	SNHG32	+	SE	6:31835410-31835451,6:31837235-31837435	6:31836424-31836517	7.9e-08	2.07e-05	0.133,0.106,0.122,0.14,0.111,0.12,0.125	0.228,0.21,0.224,0.248,0.194,0.223	-0.099	215	121	6:31836424-31836517	1	K3	0.8938	0.12128	0.22282	-0.10155	no	-0.100275	no	no	no	no
154	ENSG00000136895	GARNL3	+	SE	9:127345402-127345477,9:127354293-127354410	9:127353846-127353944	7.73e-12	2.92e-09	0.669,0.595,0.117,0.282,0.595,0.7,0.437	1.0,1.0,0.88,0.898,1.0,0.873	-0.457	220	121	9:127353846-127353944	0.995	K3	1.9352	0.64241	0.95659	-0.31419	no	-0.385595	no	no	no	no
155	ENSG00000178202	POGLUT3	-	SE	11:108477606-108477711,11:108481179-108481376	11:108479301-108479495	4.96e-05	0.00777807	0.923,0.8,0.84,0.957,0.856,0.908,0.904	0.951,1.0,0.988,1.0,0.969,0.959	-0.094	242	121	11:108479301-108479495	0.903	K3	1.1322	0.91152	0.96957	-0.058054	yes	-0.076027	no	no	no	no
156	ENSG00000106070	GRB10	-	SE	7:50595436-50595530,7:50605289-50605406	7:50604311-50604377	1.35e-06	0.000291125	1.0,1.0,1.0,1.0,0.947,1.0,1.0	0.734,0.893,0.453,0.914,0.743,0.853	0.227	188	121	7:50604311-50604377	1	K3	1.469	0.99272	0.66933	0.32339	yes	0.275195	no	no	no	no
157	ENSG00000106070	GRB10	-	SE	7:50603997-50604085,7:50605289-50605406	7:50604311-50604377	0	0	1.0,1.0,1.0,1.0,1.0,1.0,1.0	0.579,0.759,0.713,0.754,0.71,0.718	0.294	188	121	7:50604311-50604377	1	K3	1.469	0.99272	0.66933	0.32339	yes	0.308695	no	no	no	no
158	ENSG00000128683	GAD1	+	SE	2:170846008-170846063,2:170849285-170849350	2:170847676-170847792	2.44e-06	0.000502986	0.934,0.9,0.83,0.829,0.762,0.886,0.669	1.0,0.991,0.904,0.941,0.979,0.963	-0.133	238	121	2:170847676-170847792	0.956	K2	1.2131	0.85758	0.95686	-0.099275	no	-0.116138	no	no	no	no
159	ENSG00000173020	GRK2	+	SE	11:67283127-67283228,11:67283853-67283949	11:67283707-67283773	0	0	0.992,0.983,0.971,0.997,0.997,0.979,0.964	0.853,0.9,0.768,0.879,0.86,0.817	0.137	188	121	11:67283707-67283773	0.998	K1	0.6803	0.99466	0.87542	0.11924	yes	0.12812	no	no	no	no
160	ENSG00000070061	ELP1	-	SE	9:108896495-108896644,9:108897147-108897285	9:108896953-108897038	1.67e-05	0.00289836	1.0,1.0,0.987,1.0,1.0,1.0,1.0	0.854,0.937,0.906,0.886,0.893,0.867	0.108	207	121	9:108896953-108897038	1	K2	1.1908	0.99441	0.89443	0.099979	yes	0.103989	no	no	no	no
161	ENSG00000086712	TXLNG	+	SE	X:16820163-16820255,X:16829575-16829770	X:16828094-16828264	9.53e-08	2.46e-05	0.83,0.7,0.695,0.665,0.784,0.744,0.623	0.808,0.922,0.868,0.945,0.989,0.902	-0.186	242	121	X:16828094-16828264	0.966	K1	0.9236	0.73994	0.89369	-0.15374	no	-0.16987	no	no	no	no
162	ENSG00000136854	STXBP1	+	SE	9:127672050-127672116,9:127675803-127675942	9:127673181-127673261	3.13e-13	1.3e-10	0.884,0.827,0.852,0.815,0.868,0.953,0.896	1.0,0.979,1.0,1.0,1.0,0.979	-0.122	202	121	9:127673181-127673261	1	K2	0.5736	0.89153	0.99334	-0.10182	no	-0.11191	no	no	no	no
163	ENSG00000189157	FAM47E	+	SE	4:76214039-76214424,4:76263703-76263843	4:76256178-76256523	1.62e-07	4.07e-05	0.583,0.574,0.5,0.308,0.5,0.364,0.733	0.905,0.833,1.0,1.0,0.724,0.84	-0.375	242	121	4:76256178-76256523	0.911	K3	2.0504	0.34031	0.53977	-0.19946	yes	-0.28723	no	yes	no	no
164	ENSG00000165732	DDX21	+	SE	10:68970200-68970350,10:68973544-68973664	10:68971891-68972052	0	0	0.992,0.992,0.987,1.0,0.996,0.993,0.989	0.776,0.857,0.827,0.748,0.794,0.794	0.193	242	121	10:68971891-68972052	1	K2	0.8299	0.99204	0.78897	0.20307	yes	0.198035	no	no	no	no
165	ENSG00000204138	PHACTR4	+	SE	1:28465684-28465849,1:28473553-28474151	1:28466382-28466768	0	0	0.805,0.754,0.75,0.707,0.735,0.73,0.754	1.0,1.0,1.0,1.0,1.0,1.0	-0.252	242	121	1:28466382-28466768	1	K2	0.971	0.73049	0.99405	-0.26356	no	-0.25778	no	no	no	no
166	ENSG00000100994	PYGB	+	SE	20:25294157-25294292,20:25296369-25298012	20:25295604-25295670	0	0	1.0,1.0,1.0,1.0,1.0,1.0,1.0	0.762,0.846,0.77,0.808,0.868,0.86	0.181	188	121	20:25295604-25295670	1	K1	0.7796	0.99838	0.81497	0.18341	yes	0.182205	no	no	no	no
167	ENSG00000157978	LDLRAP1	+	SE	1:25563660-25563791,1:25566847-25568886	1:25565173-25565207	0	0	0.891,0.731,0.715,0.716,0.823,0.733,0.804	1.0,1.0,1.0,1.0,1.0,1.0	-0.227	156	121	1:25565173-25565207	1	K1	0.9911	0.7123	0.98481	-0.2725	no	-0.24975	no	no	no	no
168	ENSG00000143374	TARS2	+	SE	1:150488963-150489087,1:150491393-150491511	1:150490601-150490725	9.11e-11	3.22e-08	1.0,0.993,1.0,1.0,0.977,1.0,1.0	0.856,0.941,0.873,0.762,0.757,0.732	0.176	242	121	1:150490601-150490725	0.983	K3	1.1679	0.98557	0.85299	0.13258	no	0.15429	no	no	no	no
169	ENSG00000151883	PARP8	+	SE	5:50822334-50822400,5:50826754-50826803	5:50824908-50824975	1.1e-10	3.85e-08	0.779,0.461,0.823,0.707,0.528,0.828,0.434	1.0,1.0,1.0,1.0,1.0,1.0	-0.349	189	121	5:50824908-50824975	0.998	K1	0.9887	0.6565	0.98678	-0.33028	no	-0.33964	no	no	no	no
170	ENSG00000106829	TLE4	+	SE	9:79722450-79722601,9:79725036-79725233	9:79722959-79723035	0	0	1.0,0.991,1.0,0.986,1.0,0.987,0.968	0.633,0.884,0.746,0.669,0.755,0.838	0.236	198	121	9:79722959-79723035	1	K1	0.9405	0.98253	0.726	0.25653	yes	0.246265	no	no	no	no
171	ENSG00000090686	USP48	-	SE	1:21705726-21705837,1:21706466-21706589	1:21706126-21706187	6.91e-08	1.82e-05	1.0,1.0,1.0,1.0,1.0,1.0,1.0	0.871,0.907,0.882,0.893,0.869,0.938	0.107	183	121	1:21706126-21706187	1	K10	3.7928	0.997	0.88805	0.10896	yes	0.10798	no	no	no	no
172	ENSG00000112130	RNF8	+	SE	6:37371511-37371574,6:37376925-37377033	6:37374620-37374709	1.21e-05	0.0021759	0.747,0.753,0.856,0.884,0.758,0.771,0.758	0.929,0.951,0.883,0.936,0.942,0.928	-0.139	211	121	6:37374620-37374709	0.948	K3	1.268	0.80061	0.92204	-0.12143	no	-0.130215	no	no	no	no
173	ENSG00000147457	CHMP7	+	SE	8:23249209-23249381,8:23256459-23256593	8:23255247-23255432	0	0	1.0,0.981,1.0,1.0,1.0,1.0,1.0	0.812,0.83,0.907,0.814,0.811,0.821	0.165	242	121	8:23255247-23255432	1	K2	0.8844	0.99252	0.83628	0.15625	yes	0.160625	no	no	no	no
292	ENSG00000147316	MCPH1	+	SE	8:6438952-6439096,8:6455142-6455252	8:6442067-6442156	5.69e-10	1.82e-07	0.793,0.584,0.501,0.396,0.741,0.042,0.338	1.0,1.0,1.0,0.955,0.821,0.858	-0.454	211	121	8:6442067-6442156	0.996	K3	2.2975	0.52442	0.90529	-0.38087	no	-0.417435	no	no	yes	no
175	ENSG00000158006	PAFAH2	-	SE	1:25959766-25962083,1:25974479-25974650	1:25972558-25972712	4e-12	1.54e-09	1.0,0.96,1.0,1.0,1.0,0.955,0.976	0.719,0.839,0.846,0.702,0.708,0.857	0.206	242	121	1:25972558-25972712	0.98	K2	1.2259	0.96265	0.72941	0.23325	yes	0.219625	no	no	no	no
176	ENSG00000054282	SDCCAG8	+	SE	1:243256040-243256240,1:243270977-243271063	1:243270105-243270257	0	0	1.0,1.0,1.0,1.0,1.0,1.0,1.0	0.77,0.786,0.683,0.765,0.708,0.841	0.241	242	121	1:243270105-243270257	1	K7	4.7329	0.98219	0.81281	0.16938	yes	0.20519	no	no	no	no
177	ENSG00000140853	NLRC5	+	SE	16:57025367-57027018,16:57028301-57028385	16:57028072-57028155	5.88e-15	2.77e-12	1.0,1.0,1.0,1.0,1.0,1.0,0.958	0.579,0.457,0.674,0.66,0.702,0.747	0.358	205	121	16:57028072-57028155	1	K2	1.5828	0.97551	0.66564	0.30986	yes	0.33393	no	no	no	no
178	ENSG00000159592	GPBP1L1	-	SE	1:45660183-45661225,1:45686411-45686533	1:45685576-45685620	1.25e-06	0.000271666	0.677,0.551,0.611,0.655,0.614,0.577,0.544	0.406,0.513,0.337,0.427,0.422,0.363	0.193	166	121	1:45685576-45685620	0.997	K1	0.9892	0.41147	0.22827	0.1832	yes	0.1881	no	no	no	no
179	ENSG00000135778	NTPCR	+	SE	1:232950610-232950744,1:232956346-232956443	1:232955557-232955719	9.87e-14	4.26e-11	0.906,0.911,0.924,0.934,0.864,0.941,0.927	0.724,0.739,0.798,0.699,0.834,0.784	0.152	242	121	1:232955557-232955719	0.994	K2	1.0491	0.93131	0.81899	0.11231	yes	0.132155	no	no	no	no
180	ENSG00000185730	ZNF696	+	SE	8:143291416-143291767,8:143295739-143299952	8:143292972-143293065	1.65e-07	4.13e-05	1.0,1.0,1.0,1.0,1.0,1.0,1.0	0.75,0.768,0.8,0.964,0.718,0.905	0.182	215	121	8:143292972-143293065	0.999	K3	2.3283	0.98399	0.75415	0.22984	yes	0.20592	no	no	no	no
181	ENSG00000158079	PTPDC1	+	SE	9:94097320-94098579,9:94104274-94104385	9:94101566-94101751	6.66e-16	3.3e-13	1.0,1.0,1.0,0.877,1.0,0.911,1.0	0.538,0.474,0.727,0.556,0.463,0.797	0.377	242	121	9:94101566-94101751	0.996	K2	1.7744	0.95524	0.61001	0.34523	yes	0.361115	no	no	no	no
182	ENSG00000013375	PGM3	-	SE	6:83174373-83174487,6:83178672-83178756	6:83175962-83176060	0	0	0.719,0.724,0.737,0.821,0.781,0.817,0.731	1.0,1.0,0.993,0.971,0.97,1.0	-0.228	220	121	6:83175962-83176060	1	K4	1.3928	0.7629	0.99065	-0.22775	no	-0.227875	no	no	no	no
183	ENSG00000143036	SLC44A3	+	SE	1:94820356-94820478,1:94824492-94824635	1:94820949-94821056	1.35e-09	4.15e-07	0.955,1.0,0.94,0.919,0.972,0.904,0.808	0.571,0.486,0.756,0.82,0.511,0.767	0.276	229	121	1:94820949-94821056	0.961	K2	0.9696	0.93506	0.75047	0.18459	yes	0.230295	no	no	no	no
184	ENSG00000164180	TMEM161B	-	SE	5:88228444-88228528,5:88268720-88268830	5:88240813-88240916	8.39e-14	3.65e-11	0.713,0.801,0.983,0.929,0.635,0.779,0.741	0.395,0.35,0.489,0.358,0.478,0.344	0.395	225	121	5:88240813-88240916	0.974	K3	1.8781	0.76957	0.41905	0.35052	yes	0.37276	no	no	no	no
185	ENSG00000103855	CD276	+	SE	15:73702254-73702593,15:73703658-73703997	15:73702772-73703086	4.44e-16	2.22e-13	0.995,0.972,0.985,0.99,0.993,0.985,1.0	0.882,0.933,0.909,0.863,0.895,0.816	0.106	242	121	15:73702772-73703086	1	K1	0.3102	0.9993	0.95114	0.04816	no	0.07708	no	no	no	no
186	ENSG00000090470	PDCD7	-	SE	15:65119375-65119463,15:65129031-65129170	15:65119718-65119954	3.35e-05	0.00543923	0.902,0.777,0.88,0.799,0.831,0.88,0.896	0.918,0.982,0.986,0.984,0.932,0.945	-0.106	242	121	15:65119718-65119954	0.985	K1	0.684	0.86669	0.96305	-0.096357	no	-0.101179	no	yes	no	no
187	ENSG00000059588	TARBP1	-	SE	1:234392415-234392552,1:234393645-234393837	1:234393362-234393486	0	0	0.967,0.987,0.967,0.988,0.989,0.98,0.994	0.739,0.751,0.774,0.56,0.587,0.73	0.292	242	121	1:234393362-234393486	1	K2	1.1199	0.98668	0.68429	0.30239	yes	0.297195	no	no	no	no
188	ENSG00000106948	AKNA	-	SE	9:114357920-114358167,9:114359895-114360062	9:114359594-114359794	9.32e-13	3.75e-10	1.0,1.0,1.0,1.0,0.953,1.0,1.0	0.882,0.802,0.842,0.776,0.797,0.895	0.161	242	121	9:114359594-114359794	0.999	K2	1.1456	0.98513	0.82093	0.16421	yes	0.162605	no	no	no	no
189	ENSG00000136104	RNASEH2B	+	SE	13:50949462-50949505,13:50956357-50956421	13:50953905-50953985	0	0	0.398,0.682,0.438,0.572,0.375,0.62,0.706	1.0,1.0,1.0,1.0,1.0,0.898	-0.441	202	121	13:50953905-50953985	0.983	K6	2.3757	0.42333	0.76055	-0.33722	no	-0.38911	no	yes	no	no
293	ENSG00000130177	CDC16	+	SE	13:114236798-114236896,13:114239349-114239490	13:114238990-114239028	0	0	0.522,0.502,0.528,0.563,0.472,0.513,0.451	1.0,1.0,1.0,1.0,1.0,1.0	-0.493	160	121	13:114238990-114239028	1	K5	2.5798	0.51194	0.99793	-0.48598	no	-0.48949	no	no	yes	no
191	ENSG00000122417	ODF2L	-	SE	1:86354773-86354859,1:86358786-86358891	1:86356444-86356602	4.93e-09	1.44e-06	0.371,0.495,0.417,0.449,0.465,0.553,0.373	0.681,0.705,0.65,0.633,0.698,0.675	-0.228	242	121	1:86356444-86356602	0.987	K2	1.6988	0.50793	0.69371	-0.18578	yes	-0.20689	no	no	no	no
192	ENSG00000159363	ATP13A2	-	SE	1:16989690-16989770,1:16990126-16990287	1:16989887-16990003	1.39e-05	0.00246657	0.884,0.811,0.862,0.872,0.846,0.818,0.832	0.945,0.971,0.924,0.932,0.935,0.927	-0.093	238	121	1:16989887-16990003	0.985	K2	0.7025	0.87275	0.94792	-0.07517	no	-0.084085	no	no	no	no
193	ENSG00000117475	BLZF1	+	SE	1:169367969-169368342,1:169376539-169376979	1:169369473-169369550	2.48e-12	9.72e-10	0.987,1.0,1.0,1.0,1.0,1.0,1.0	0.785,0.829,0.808,0.655,0.869,0.923	0.187	199	121	1:169369473-169369550	0.999	K1	0.9852	0.9847	0.70675	0.27796	yes	0.23248	no	no	no	no
302	ENSG00000166352	IFTAP	+	SE	11:36610080-36610239,11:36648015-36650464	11:36633284-36633438	0	0	0.278,0.198,0.311,0.294,0.276,0.227,0.204	0.725,0.673,0.662,0.595,0.659,0.714	-0.416	242	121	11:36633284-36633438	1	K6	3.6129	0.30511	0.77274	-0.46763	no	-0.441815	no	no	yes	no
195	ENSG00000188674	C2orf80	-	SE	2:208165346-208165815,2:208171987-208172075	2:208170945-208171063	0	0	0.402,0.4,0.387,0.41,0.383,0.311,0.343	0.78,0.75,0.833,0.831,0.677,0.869	-0.413	240	121	2:208170945-208171063	0.999	K5	2.5207	0.4629	0.72202	-0.25912	no	-0.33606	no	no	no	no
196	ENSG00000188674	C2orf80	-	SE	2:208165346-208165815,2:208180744-208180816	2:208170945-208171063	0.000107021	0.0154898	0.88,0.866,0.956,0.757,0.921,0.863,0.886	0.977,0.928,1.0,0.979,1.0,0.98	-0.102	240	121	2:208170945-208171063	0.999	K5	2.5207	0.4629	0.72202	-0.25912	yes	-0.18056	no	no	no	no
197	ENSG00000117682	DHDDS	+	SE	1:26442730-26442873,1:26447558-26447660	1:26446316-26446432	3.8e-09	1.13e-06	0.983,1.0,0.993,1.0,0.956,1.0,1.0	0.873,0.691,0.846,0.921,0.862,0.884	0.144	238	121	1:26446316-26446432	1	K5	3.1634	0.96526	0.79474	0.17053	yes	0.157265	no	no	no	no
198	ENSG00000109832	DDX25	+	SE	11:125910363-125910478,11:125917013-125917251	11:125911311-125911488	1.01e-09	3.13e-07	0.811,0.901,0.844,0.949,0.789,0.75,0.679	1.0,1.0,1.0,1.0,1.0,1.0	-0.182	242	121	11:125911311-125911488	0.997	K4	2.1775	0.77515	0.98523	-0.21008	no	-0.19604	no	yes	no	no
199	ENSG00000104728	ARHGEF10	+	SE	8:1876570-1876734,8:1882634-1882749	8:1880048-1880164	8.59e-05	0.0127491	0.786,0.825,0.766,0.637,0.797,0.807,0.676	0.594,0.661,0.555,0.657,0.506,0.645	0.153	238	121	8:1880048-1880164	0.919	K2	0.9992	0.76951	0.6327	0.13681	yes	0.144905	no	no	no	no
200	ENSG00000125107	CNOT1	-	SE	16:58547185-58547296,16:58549718-58549898	16:58547566-58547682	0	0	0.995,0.984,0.978,0.988,0.97,0.984,0.982	0.806,0.782,0.76,0.695,0.785,0.716	0.226	238	121	16:58547566-58547682	1	K1	0.8239	0.98324	0.7766	0.20664	no	0.21632	no	no	no	no
201	ENSG00000234741	GAS5	-	SE	1:173864143-173864304,1:173864674-173864704	1:173864484-173864502	9.03e-08	2.34e-05	0.29,0.453,0.474,0.429,0.728,0.528,0.402	0.71,0.82,0.749,0.79,0.9,0.706	-0.307	140	121	1:173864484-173864502	0.994	K8	3.8711	0.9092	0.96792	-0.05872	yes	-0.18286	no	no	no	no
202	ENSG00000034677	RNF19A	-	SE	8:100259853-100259997,8:100264033-100264195	8:100261542-100261755	0	0	0.997,0.995,0.992,1.0,0.989,0.989,0.989	0.85,0.8,0.906,0.763,0.878,0.866	0.149	242	121	8:100261542-100261755	1	K2	0.9487	0.99836	0.8604	0.13796	yes	0.14348	no	no	no	no
203	ENSG00000164190	NIPBL	+	SE	5:36984675-36986301,5:37000372-37000570	5:36995622-36995804	1.06e-05	0.001931	0.855,0.805,0.943,0.922,0.97,0.89,0.878	1.0,1.0,0.99,1.0,1.0,1.0	-0.104	242	121	5:36995622-36995804	0.999	K2	0.7906	0.87435	0.99328	-0.11893	no	-0.111465	no	no	no	no
204	ENSG00000160767	ENTREP3	-	SE	1:155253624-155253732,1:155254399-155254456	1:155254084-155254194	4.81e-05	0.00756403	0.865,0.643,0.766,0.899,0.737,0.772,0.684	0.91,0.911,0.831,1.0,0.96,0.957	-0.162	232	121	1:155254084-155254194	0.945	K3	1.6264	0.48674	0.688	-0.20125	yes	-0.181625	no	no	no	no
205	ENSG00000234545	FAM133B	-	SE	7:92578149-92578182,7:92579316-92579395	7:92578319-92578393	0	0	1.0,1.0,1.0,1.0,1.0,1.0,1.0	0.733,0.89,0.914,0.845,0.775,0.825	0.17	196	121	7:92578319-92578393	1	K2	1.0771	0.99593	0.81077	0.18516	yes	0.17758	no	no	no	no
206	ENSG00000147526	TACC1	+	SE	8:38836161-38836287,8:38840223-38840267	8:38838470-38838546	0	0	0.878,0.828,0.69,0.672,0.775,0.697,0.899	1.0,1.0,1.0,1.0,1.0,1.0	-0.223	198	121	8:38838470-38838546	1	K3	1.028	0.80354	0.99603	-0.19249	no	-0.207745	no	no	no	no
207	ENSG00000234177	LINC01114	-	SE	2:104746637-104747151,2:104754325-104754440	2:104749322-104749489	0.000205481	0.0277198	0.964,1.0,1.0,1.0,0.919,1.0,1.0	0.889,0.85,0.694,0.87,0.952,0.858	0.131	242	121	2:104749322-104749489	0.934	K4	2.906	0.95958	0.79988	0.1597	yes	0.14535	no	no	no	no
208	ENSG00000100664	EIF5	+	SE	14:103339171-103339333,14:103340426-103340561	14:103339639-103339803	0	0	0.996,1.0,0.992,0.996,1.0,1.0,1.0	0.678,0.681,0.66,0.668,0.704,0.737	0.31	242	121	14:103339639-103339803	1	K2	0.9375	0.99693	0.68957	0.30736	yes	0.30868	no	no	no	no
209	ENSG00000163466	ARPC2	+	SE	2:218238663-218238850,2:218245419-218245546	2:218239391-218239484	8.77e-06	0.00162743	0.994,0.999,0.999,0.998,0.995,1.0,0.987	0.935,0.861,0.898,0.905,0.922,0.959	0.083	215	121	2:218239391-218239484	1	K2	0.6377	0.9988	0.91396	0.084838	yes	0.083919	no	no	no	no
210	ENSG00000170445	HARS1	-	SE	5:140679787-140679883,5:140690854-140690944	5:140683100-140683219	0	0	0.943,0.969,0.991,0.994,0.978,0.924,0.955	0.614,0.589,0.539,0.617,0.671,0.613	0.358	241	121	5:140683100-140683219	1	K4	1.3241	0.96418	0.60485	0.35933	yes	0.358665	no	no	no	no
211	ENSG00000175279	CENPS	+	SE	1:10430432-10430568,1:10434656-10434690	1:10433842-10433965	5.63e-05	0.00873271	0.795,0.915,0.888,0.74,0.85,0.892,1.0	1.0,0.977,1.0,0.982,0.911,1.0	-0.11	242	121	1:10433842-10433965	0.963	K3	1.8345	0.68774	0.86235	-0.17461	no	-0.142305	no	no	no	no
212	ENSG00000175279	CENPS	+	SE	1:10431122-10431401,1:10434656-10434690	1:10433842-10433965	0	0	0.635,0.524,0.631,0.532,0.612,0.498,0.623	0.947,0.899,0.889,0.921,0.886,0.896	-0.327	242	121	1:10433842-10433965	0.963	K3	1.8345	0.68774	0.86235	-0.17461	no	-0.250805	no	no	no	no
213	ENSG00000143727	ACP1	+	SE	2:264899-265007,2:275139-275201	2:271866-271939	0	0	1.0,1.0,1.0,1.0,1.0,1.0,1.0	0.62,0.679,0.501,0.554,0.578,0.492	0.429	195	121	2:271866-271939	1	K4	2.0009	0.9988	0.92339	0.075414	yes	0.252207	no	no	no	no
214	ENSG00000143727	ACP1	+	SE	2:264899-265007,2:276979-277085	2:271866-271939	0	0	1.0,1.0,1.0,1.0,1.0,1.0,1.0	0.542,0.594,0.277,0.603,0.688,0.54	0.459	195	121	2:271866-271939	1	K4	2.0009	0.9988	0.92339	0.075414	yes	0.267207	no	no	no	no
215	ENSG00000143727	ACP1	+	SE	2:264946-265007,2:276979-277085	2:275140-275201	1.16e-08	3.31e-06	1.0,1.0,1.0,1.0,1.0,1.0,1.0	0.906,0.867,0.783,0.933,0.934,0.834	0.124	183	121	2:275140-275201	0.99	K4	1.8733	0.9991	0.97244	0.026656	yes	0.075328	no	no	no	no
216	ENSG00000127481	UBR4	-	SE	1:19106836-19106966,1:19110379-19110464	1:19110096-19110223	0	0	0.997,1.0,1.0,0.996,1.0,1.0,0.975	0.797,0.835,0.803,0.82,0.924,0.791	0.167	242	121	1:19110096-19110223	1	K10	3.2947	0.9942	0.84591	0.14829	yes	0.157645	no	no	no	no
217	ENSG00000162298	SYVN1	-	SE	11:65132921-65133074,11:65133469-65133618	11:65133160-65133252	0	0	1.0,1.0,1.0,1.0,1.0,1.0,1.0	0.799,0.736,0.754,0.735,0.77,0.801	0.234	214	121	11:65133160-65133252	1	K1	0.8097	0.99761	0.77991	0.2177	yes	0.22585	no	no	no	no
218	ENSG00000136842	TMOD1	+	SE	9:97564037-97564168,9:97568893-97569037	9:97565848-97565955	0	0	1.0,1.0,1.0,1.0,1.0,1.0,1.0	0.787,0.797,0.75,0.754,0.826,0.746	0.223	229	121	9:97565848-97565955	1	K1	0.7087	0.99699	0.83513	0.16186	yes	0.19243	no	no	no	no
219	ENSG00000099204	ABLIM1	-	SE	10:114431111-114436373,10:114439175-114439250	10:114437844-114437924	3.79e-05	0.00608565	1.0,1.0,1.0,1.0,1.0,1.0,1.0	0.968,0.866,0.736,0.848,0.929,0.867	0.131	202	121	10:114437844-114437924	0.994	K1	0.7141	0.99572	0.9054	0.090321	yes	0.11066	no	no	no	no
220	ENSG00000214575	CPEB1	-	SE	15:82553451-82553556,15:82555869-82556122	15:82553878-82553991	1.69e-08	4.72e-06	0.856,1.0,1.0,0.941,1.0,1.0,1.0	0.607,0.956,0.693,0.809,0.85,0.586	0.221	235	121	15:82553878-82553991	0.936	K2	0.971	0.92344	0.73163	0.19181	yes	0.206405	no	no	no	no
221	ENSG00000182670	TTC3	+	SE	21:37156654-37156906,21:37159698-37159745	21:37157161-37157214	0	0	0.192,0.173,0.13,0.129,0.153,0.145,0.108	0.417,0.463,0.505,0.442,0.443,0.478	-0.311	175	121	21:37157161-37157214	1	K5	1.7612	0.24981	0.57201	-0.32221	yes	-0.316605	no	no	no	no
222	ENSG00000182670	TTC3	+	SE	21:37164050-37164215,21:37167554-37167620	21:37165550-37166615	4.29e-11	1.55e-08	0.999,1.0,1.0,0.991,1.0,0.996,1.0	0.918,0.909,0.921,0.873,0.898,0.926	0.091	242	121	21:37165550-37166615	1	K5	1.0498	0.99723	0.90593	0.091294	yes	0.091147	yes	no	no	yes
223	ENSG00000182670	TTC3	+	SE	21:37197569-37197696,21:37200231-37200324	21:37197882-37198025	1.28e-05	0.00229586	1.0,1.0,0.999,0.997,1.0,0.994,0.992	0.941,0.949,0.898,0.911,0.917,0.913	0.076	242	121	21:37197882-37198025	1	K6	1.0846	0.99756	0.9249	0.072661	yes	0.0743305	no	no	no	no
224	ENSG00000151779	NBAS	-	SE	2:15218772-15218968,2:15234544-15234747	2:15232422-15232511	9.24e-11	3.26e-08	1.0,1.0,1.0,1.0,1.0,1.0,1.0	0.879,0.906,0.87,0.795,0.869,0.934	0.124	211	121	2:15232422-15232511	1	K2	0.78	0.99736	0.87143	0.12592	yes	0.12496	no	no	no	no
225	ENSG00000186976	EFCAB6	-	SE	22:43731698-43731811,22:43755765-43755832	22:43735857-43735993	2.58e-06	0.000530508	0.907,0.714,0.586,0.5,0.8,0.556,0.422	0.951,0.838,1.0,1.0,1.0,0.784	-0.288	242	121	22:43735857-43735993	0.985	K4	3.0025	0.58265	0.91111	-0.32846	yes	-0.30823	no	no	no	no
226	ENSG00000120008	WDR11	+	SE	10:120866568-120866764,10:120871169-120871346	10:120867066-120867169	3.86e-05	0.00618665	0.907,0.802,0.971,0.907,0.924,0.908,0.983	0.748,0.807,0.857,0.825,0.724,0.765	0.127	225	121	10:120867066-120867169	0.942	K1	0.8549	0.91834	0.79305	0.12529	yes	0.126145	no	no	no	no
227	ENSG00000112893	MAN2A1	+	SE	5:109819668-109819887,5:109823722-109823837	5:109820220-109820342	0	0	0.627,0.604,0.706,0.564,0.474,0.614,0.596	1.0,1.0,0.97,1.0,1.0,1.0	-0.397	242	121	5:109820220-109820342	1	K1	0.998	0.60031	0.98773	-0.38742	no	-0.39221	no	no	no	no
228	ENSG00000103852	TTC23	-	SE	15:99136322-99138127,15:99156147-99156297	15:99139317-99139399	2.55e-10	8.62e-08	1.0,0.957,0.914,0.953,1.0,1.0,1.0	0.67,0.891,0.584,0.724,0.811,0.828	0.224	204	121	15:99139317-99139399	0.989	K4	2.7047	0.84449	0.50748	0.33701	yes	0.280505	no	no	no	no
229	ENSG00000124357	NAGK	+	SE	2:71073481-71073594,2:71076603-71076701	2:71075555-71075642	0	0	0.989,0.964,0.923,0.984,0.993,0.966,1.0	0.838,0.891,0.785,0.865,0.739,0.845	0.147	209	121	2:71075555-71075642	1	K6	2.7598	0.97048	0.8205	0.14998	yes	0.14849	no	no	no	no
230	ENSG00000111752	PHC1	+	SE	12:8921600-8921750,12:8930434-8930927	12:8922657-8922788	2.5e-06	0.000515003	0.951,0.944,0.914,0.99,0.925,0.976,0.931	0.798,0.812,0.799,0.787,0.796,0.905	0.131	242	121	12:8922657-8922788	0.986	K4	1.835	0.95792	0.88157	0.07635	yes	0.103675	no	no	no	no
231	ENSG00000127838	PNKD	+	SE	2:218271380-218271549,2:218339782-218339898	2:218272570-218272686	0	0	0.636,0.747,0.745,0.82,0.717,0.77,0.735	0.921,0.928,0.963,0.907,0.904,0.936	-0.188	238	121	2:218272570-218272686	1	K3	0.8921	0.84787	0.9481	-0.10024	no	-0.14412	no	yes	no	no
232	ENSG00000079785	DDX1	+	SE	2:15613223-15613284,2:15618180-15618270	2:15617244-15617342	0	0	0.673,0.671,0.654,0.677,0.638,0.646,0.687	1.0,1.0,1.0,1.0,1.0,1.0	-0.336	220	121	2:15617244-15617342	1	K1	0.8918	0.73746	0.99876	-0.2613	no	-0.29865	no	no	no	no
233	ENSG00000162929	SANBR	+	SE	2:61071605-61071792,2:61081451-61081510	2:61076920-61077158	2.73e-11	9.97e-09	0.75,0.816,0.685,0.761,0.83,0.744,0.84	1.0,1.0,0.934,0.978,0.963,0.918	-0.19	242	121	2:61076920-61077158	1	K3	1.6391	0.82847	0.98767	-0.15919	no	-0.174595	no	no	no	no
234	ENSG00000148634	HERC4	-	SE	10:67936152-67936235,10:67940938-67941105	10:67939588-67939654	0	0	0.946,0.979,0.946,1.0,1.0,0.974,1.0	0.647,0.51,0.68,0.718,0.618,0.696	0.333	188	121	10:67939588-67939654	1	K3	1.4295	0.97441	0.6281	0.34631	yes	0.339655	no	no	no	no
235	ENSG00000136522	MRPL47	-	SE	3:179601729-179601790,3:179604526-179604640	3:179602652-179602737	1.41e-09	4.32e-07	0.771,0.674,0.722,0.674,0.661,0.731,0.674	0.501,0.596,0.381,0.422,0.475,0.373	0.243	207	121	3:179602652-179602737	0.988	K3	1.1017	0.85513	0.70065	0.15447	yes	0.198735	no	no	no	no
236	ENSG00000100209	HSCB	+	SE	22:28744614-28744704,22:28751240-28751288	22:28745864-28746008	4.76e-07	0.000110382	0.975,0.942,0.957,0.987,0.958,0.973,0.985	0.861,0.92,0.755,0.75,0.811,0.815	0.149	242	121	22:28745864-28746008	0.927	K6	4.168	0.8484	0.67774	0.17067	yes	0.159835	no	no	no	no
237	ENSG00000135018	UBQLN1	-	SE	9:83665029-83665145,9:83669184-83669327	9:83666350-83666433	5.72e-07	0.000130899	0.766,0.779,0.75,0.774,0.744,0.782,0.779	0.924,0.862,0.863,0.941,0.902,0.811	-0.116	205	121	9:83666350-83666433	0.991	K1	0.86	0.763	0.88111	-0.11812	yes	-0.11706	no	yes	no	no
238	ENSG00000144426	NBEAL1	+	SE	2:203190291-203190389,2:203197301-203197391	2:203193795-203193911	2.2e-11	8.1e-09	1.0,1.0,0.821,1.0,1.0,1.0,0.803	0.748,0.354,0.656,0.253,0.515,0.632	0.42	238	121	2:203193795-203193911	0.941	K3	1.5541	0.85145	0.52738	0.32407	yes	0.372035	no	no	no	no
239	ENSG00000055044	NOP58	+	SE	2:202275112-202275189,2:202282350-202282472	2:202277950-202278002	0	0	0.974,0.995,0.98,0.982,0.951,0.98,1.0	0.76,0.663,0.803,0.615,0.765,0.801	0.246	174	121	2:202277950-202278002	1	K3	1.1413	0.98163	0.76507	0.21655	yes	0.231275	no	no	no	no
240	ENSG00000186141	POLR3C	+	SE	1:145836493-145836574,1:145839889-145839991	1:145838056-145838206	7.94e-10	2.5e-07	1.0,1.0,1.0,1.0,1.0,1.0,1.0	0.63,0.811,0.826,0.806,0.8,0.907	0.203	242	121	1:145838056-145838206	1	K4	1.6927	0.9903	0.78389	0.20642	yes	0.20471	no	no	no	no
241	ENSG00000163166	IWS1	-	SE	2:127495997-127496148,2:127502814-127502872	2:127498140-127498237	2.19e-05	0.00371544	0.981,0.985,1.0,0.957,1.0,1.0,0.978	0.874,0.916,0.899,0.858,0.911,0.904	0.092	219	121	2:127498140-127498237	0.998	K2	1.0666	0.99337	0.89449	0.098878	yes	0.095439	no	no	no	no
242	ENSG00000138002	IFT172	-	SE	2:27459377-27459522,2:27461014-27461093	2:27459709-27459829	0	0	1.0,1.0,1.0,1.0,1.0,0.98,1.0	0.773,0.838,0.888,0.802,0.791,0.784	0.184	242	121	2:27459709-27459829	1	K1	0.713	0.99133	0.85767	0.13366	no	0.15883	no	no	no	no
243	ENSG00000001084	GCLC	-	SE	6:53514438-53514497,6:53520777-53520960	6:53516109-53516222	2.66e-13	1.11e-10	0.906,0.854,0.702,0.929,0.592,0.706,0.683	1.0,1.0,1.0,1.0,1.0,1.0	-0.233	235	121	6:53516109-53516222	0.992	K2	0.98	0.77948	0.98671	-0.20723	no	-0.220115	no	no	no	no
244	ENSG00000214013	GANC	+	SE	15:42327362-42327442,15:42330575-42330672	15:42329306-42329449	1.27e-05	0.00227233	1.0,0.918,1.0,1.0,1.0,1.0,0.951	0.733,0.636,0.467,0.667,0.652,0.939	0.299	242	121	15:42329306-42329449	0.992	K2	1.6376	0.95975	0.72902	0.23073	yes	0.264865	no	no	no	no
245	ENSG00000167232	ZNF91	-	SE	19:23357695-23362725,19:23374637-23374764	19:23373742-23373837	1.77e-08	4.9e-06	0.42,0.501,0.619,0.79,0.582,0.635,0.548	0.899,0.962,0.796,0.734,1.0,0.914	-0.299	217	121	19:23373742-23373837	0.953	K2	1.3841	0.58778	0.89996	-0.31218	yes	-0.30559	no	no	no	no
246	ENSG00000127980	PEX1	-	SE	7:92504731-92504902,7:92506993-92507126	7:92506248-92506344	0	0	0.581,0.846,0.644,0.651,0.602,0.738,0.472	1.0,1.0,1.0,1.0,1.0,1.0	-0.352	218	121	7:92506248-92506344	1	K2	0.9991	0.64851	0.98885	-0.34034	no	-0.34617	no	no	no	no
247	ENSG00000186340	THBS2	-	SE	6:169239598-169239695,6:169241761-169241958	6:169240452-169240592	6.31e-10	2.01e-07	1.0,0.993,1.0,1.0,1.0,1.0,1.0	0.904,0.841,0.811,0.891,0.805,0.93	0.135	242	121	6:169240452-169240592	0.995	K1	0.6872	0.98732	0.87544	0.11188	yes	0.12344	no	no	no	no
248	ENSG00000091483	FH	-	SE	1:241498737-241500590,1:241504041-241504245	1:241502443-241502570	1.81e-10	6.22e-08	0.923,0.876,0.881,0.898,0.914,0.877,0.903	1.0,1.0,1.0,1.0,1.0,1.0	-0.104	242	121	1:241502443-241502570	1	K1	0.5253	0.8998	0.99846	-0.098654	no	-0.101327	no	no	no	no
249	ENSG00000158019	BABAM2	+	SE	2:28241322-28241393,2:28298337-28298491	2:28244780-28244862	9.74e-07	0.000215279	0.992,1.0,1.0,1.0,1.0,0.966,0.986	0.919,0.918,0.869,0.841,0.857,0.902	0.108	204	121	2:28244780-28244862	0.997	K4	1.5575	0.9904	0.89842	0.091977	yes	0.0999885	no	no	no	no
250	ENSG00000115073	ACTR1B	-	SE	2:97658223-97658316,2:97659351-97659477	2:97658879-97659003	3.62e-06	0.000723314	0.978,1.0,1.0,1.0,1.0,1.0,1.0	0.897,0.938,0.906,0.781,0.829,0.898	0.122	242	121	2:97658879-97659003	0.999	K1	0.4457	0.9977	0.94502	0.052678	yes	0.087339	no	no	no	no
251	ENSG00000054116	TRAPPC3	-	SE	1:36136569-36137322,1:36139719-36139819	1:36137796-36137978	0	0	0.995,1.0,0.996,1.0,1.0,1.0,1.0	0.518,0.652,0.628,0.576,0.635,0.646	0.39	242	121	1:36137796-36137978	1	K3	1.8966	0.99481	0.60686	0.38795	yes	0.388975	no	no	no	no
252	ENSG00000054116	TRAPPC3	-	SE	1:36136569-36137322,1:36149336-36149514	1:36137796-36137978	0	0	0.972,0.98,0.984,0.986,0.972,0.945,0.952	0.695,0.716,0.77,0.795,0.785,0.822	0.206	242	121	1:36137796-36137978	1	K3	1.8966	0.99481	0.60686	0.38795	yes	0.296975	no	no	no	no
253	ENSG00000054116	TRAPPC3	-	SE	1:36136569-36137322,1:36149336-36149486	1:36140069-36140166	6.66e-16	3.3e-13	0.94,0.963,0.963,0.973,0.953,0.903,0.931	0.731,0.678,0.784,0.836,0.792,0.792	0.178	219	121	1:36140069-36140166	0.986	K3	1.8657	0.96528	0.8936	0.071688	yes	0.124844	no	no	no	no
254	ENSG00000116191	RALGPS2	+	SE	1:178811314-178811404,1:178833423-178833550	1:178821612-178821704	2.97e-05	0.00488933	0.874,0.822,0.801,0.75,0.892,0.774,0.8	0.901,0.931,0.922,0.969,0.951,0.968	-0.124	214	121	1:178821612-178821704	0.97	K3	1.3825	0.79568	0.9183	-0.12262	yes	-0.12331	no	no	no	no
255	ENSG00000273611	ZNHIT3	+	SE	17:36492812-36492899,17:36497605-36498148	17:36493926-36494006	6.57e-05	0.0100469	1.0,1.0,1.0,1.0,1.0,1.0,1.0	0.882,1.0,0.901,0.775,0.773,0.834	0.139	202	121	17:36493926-36494006	0.982	K4	1.6338	0.99526	0.9562	0.039054	yes	0.089027	no	no	no	no
256	ENSG00000174233	ADCY6	-	SE	12:48773468-48773647,12:48774401-48774518	12:48773940-48774098	4.27e-06	0.000843541	0.96,0.964,0.99,0.984,0.995,1.0,0.986	0.885,0.899,0.869,0.897,0.884,0.901	0.094	242	121	12:48773940-48774098	0.996	K2	0.7879	0.97837	0.87619	0.10218	no	0.09809	no	no	no	no
257	ENSG00000138246	DNAJC13	+	SE	3:132523156-132523199,3:132525609-132525789	3:132523540-132523713	0	0	1.0,1.0,1.0,0.983,0.992,1.0,0.977	0.819,0.806,0.755,0.797,0.825,0.846	0.185	242	121	3:132523540-132523713	1	K2	0.8103	0.98299	0.81625	0.16674	yes	0.17587	no	no	no	no
306	ENSG00000158122	PRXL2C	-	SE	9:96651389-96651495,9:96654704-96654773	9:96651659-96651712	6.44e-15	3.03e-12	0.453,0.35,0.898,0.54,0.293,0.881,0.446	1.0,1.0,1.0,1.0,1.0,1.0	-0.448	175	121	9:96651659-96651712	1	K1	1	0.55642	0.97709	-0.42067	no	-0.434335	no	no	yes	no
259	ENSG00000167325	RRM1	+	SE	11:4126683-4126833,11:4129073-4129150	11:4127035-4127256	0	0	1.0,1.0,0.982,1.0,1.0,1.0,1.0	0.781,0.789,0.747,0.827,0.83,0.83	0.197	242	121	11:4127035-4127256	1	K1	0.7794	0.99748	0.79779	0.19969	yes	0.198345	no	no	no	no
260	ENSG00000123739	PLA2G12A	-	SE	4:109717547-109717713,4:109729601-109729974	4:109718689-109718759	8.07e-09	2.32e-06	0.649,0.776,0.797,0.606,0.536,0.663,0.713	0.33,0.458,0.335,0.247,0.356,0.501	0.306	192	121	4:109718689-109718759	0.996	K1	0.9996	0.83892	0.56154	0.27737	yes	0.291685	no	yes	no	no
261	ENSG00000100813	ACIN1	-	SE	14:23081747-23081836,14:23090521-23090633	14:23089982-23090101	6.71e-13	2.73e-10	0.685,0.597,0.604,0.546,0.703,0.619,0.641	0.404,0.387,0.419,0.426,0.396,0.316	0.237	241	121	14:23089982-23090101	0.997	K1	0.9947	0.63102	0.39109	0.23994	yes	0.23847	no	no	no	no
262	ENSG00000134072	CAMK1	-	SE	3:9763138-9763213,3:9767666-9767781	3:9765759-9765890	0	0	0.87,0.817,0.86,0.831,0.861,0.889,0.937	0.539,0.635,0.498,0.62,0.714,0.582	0.268	242	121	3:9765759-9765890	0.999	K2	1.2017	0.83209	0.54169	0.2904	yes	0.2792	no	no	no	no
263	ENSG00000135502	SLC26A10P	+	SE	12:57625122-57625156,12:57625409-57625464	12:57625236-57625318	0	0	1.0,0.969,0.993,1.0,1.0,1.0,0.936	0.723,0.6,0.673,0.662,0.775,0.749	0.288	204	121	12:57625236-57625318	0.927	K1	0.9984	0.96562	0.76422	0.20141	yes	0.244705	no	no	no	no
264	ENSG00000103365	GGA2	-	SE	16:23479764-23479887,16:23482922-23483004	16:23480645-23480770	3.02e-06	0.000616174	0.888,0.847,0.913,0.836,0.898,0.923,0.957	1.0,0.979,0.992,1.0,0.99,1.0	-0.099	242	121	16:23480645-23480770	0.999	K1	0.4996	0.91248	0.99148	-0.079	no	-0.089	no	no	no	no
265	ENSG00000070540	WIPI1	-	SE	17:68433467-68433575,17:68435619-68435712	17:68434556-68434626	4.29e-10	1.41e-07	0.925,0.987,0.925,1.0,0.986,1.0,1.0	0.795,0.72,0.876,0.775,0.776,0.81	0.183	192	121	17:68434556-68434626	0.945	K2	1.1199	0.95829	0.78527	0.17302	yes	0.17801	no	no	no	no
266	ENSG00000112685	EXOC2	-	SE	6:555953-556013,6:562783-562845	6:556484-556564	0	0	1.0,1.0,1.0,1.0,1.0,1.0,1.0	0.726,0.781,0.569,0.657,0.664,0.723	0.313	202	121	6:556484-556564	1	K1	0.9685	0.99549	0.69851	0.29699	yes	0.304995	no	no	no	no
267	ENSG00000004468	CD38	+	SE	4:15834216-15834302,4:15840025-15840118	4:15838092-15838165	7.63e-05	0.0115283	1.0,1.0,0.965,1.0,1.0,1.0,1.0	0.869,0.713,0.781,0.661,0.929,0.773	0.207	195	121	4:15838092-15838165	0.994	K1	0.8836	0.98483	0.8122	0.17263	yes	0.189815	no	no	no	no
268	ENSG00000118762	PKD2	+	SE	4:88056065-88056267,4:88061905-88062004	4:88057983-88058103	6.63e-06	0.00126669	0.849,0.912,0.99,1.0,0.817,0.89,0.967	0.738,0.677,0.895,0.528,0.627,0.835	0.201	242	121	4:88057983-88058103	0.963	K2	0.9662	0.91389	0.70999	0.2039	no	0.20245	no	no	no	no
269	ENSG00000081307	UBA5	+	SE	3:132671776-132671881,3:132675604-132675680	3:132675248-132675383	1.83e-08	5.06e-06	1.0,1.0,1.0,1.0,1.0,1.0,0.975	0.836,0.85,0.874,0.846,0.894,0.859	0.137	242	121	3:132675248-132675383	1	K2	0.9547	0.9664	0.84463	0.12177	no	0.129385	no	no	no	no
270	ENSG00000125827	TMX4	-	SE	20:7983793-7983857,20:7996025-7996071	20:7987288-7987389	8.92e-14	3.86e-11	1.0,1.0,1.0,1.0,1.0,1.0,1.0	0.846,0.861,0.919,0.895,0.76,0.836	0.147	223	121	20:7987288-7987389	1	K1	0.6746	0.99611	0.87693	0.11918	yes	0.13309	no	no	no	no
271	ENSG00000072518	MARK2	+	SE	11:63904785-63905043,11:63908876-63909255	11:63908260-63908304	3.26e-06	0.000661089	0.675,0.581,0.667,0.705,0.691,0.683,0.639	0.84,0.813,0.771,0.862,0.869,0.74	-0.153	166	121	11:63908260-63908304	0.984	K2	1.3592	0.49379	0.68955	-0.19576	yes	-0.17438	no	no	no	no
318	ENSG00000205213	LGR4	-	SE	11:27380639-27380711,11:27382187-27382256	11:27380895-27380966	0	0	0.548,0.634,0.621,0.63,0.45,0.612,0.488	1.0,1.0,1.0,1.0,1.0,1.0	-0.431	193	121	11:27380895-27380966	1	K2	1.2026	0.57242	0.9912	-0.41878	no	-0.42489	no	no	yes	no
319	ENSG00000109756	RAPGEF2	+	SE	4:159186641-159186712,4:159210499-159210583	4:159193200-159193256	0	0	0.546,0.312,0.362,0.226,0.274,0.43,0.302	1.0,1.0,1.0,1.0,1.0,1.0	-0.65	178	121	4:159193200-159193256	0.965	K1	0.971	0.4165	0.93811	-0.52162	no	-0.58581	no	no	yes	no
445	ENSG00000165359	INTS6L	+	SE	X:135575083-135575226,X:135579787-135580162	X:135577193-135577295	0	0	0.351,0.51,0.398,0.333,0.528,0.575,0.403	1.0,1.0,1.0,1.0,1.0,0.927	-0.545	224	121	X:135577193-135577295	1	K2	1.4477	0.46682	0.97179	-0.50497	no	-0.524985	no	no	yes	no
275	ENSG00000163607	GTPBP8	+	SE	3:112990984-112991335,3:112996891-112996991	3:112995135-112995265	4.01e-05	0.00640155	0.824,0.879,0.969,0.908,0.927,0.856,0.756	0.613,0.72,0.517,0.639,0.878,0.664	0.202	242	121	3:112995135-112995265	0.953	K3	1.8817	0.85361	0.69521	0.1584	yes	0.1802	no	no	no	no
276	ENSG00000183337	BCOR	-	SE	X:40070972-40071159,X:40072348-40075180	X:40071637-40071690	1.37e-05	0.00243815	0.541,0.598,0.618,0.564,0.551,0.539,0.559	0.644,0.651,0.759,0.76,0.754,0.745	-0.152	175	121	X:40071637-40071690	0.98	K1	0.9999	0.4857	0.63251	-0.14681	no	-0.149405	no	yes	no	no
277	ENSG00000137776	SLTM	-	SE	15:58912562-58912610,15:58916934-58916999	15:58913499-58913696	0	0	0.98,0.954,0.959,0.977,0.995,0.968,0.961	0.727,0.797,0.655,0.583,0.74,0.682	0.273	242	121	15:58913499-58913696	1	K1	0.9109	0.98259	0.74984	0.23275	yes	0.252875	no	no	no	no
278	ENSG00000186376	ZNF75D	-	SE	X:135292280-135292473,X:135295767-135296033	X:135293730-135294258	1.11e-11	4.16e-09	1.0,0.736,0.695,1.0,0.86,0.784,1.0	0.388,0.326,0.429,0.368,0.514,0.414	0.461	242	121	X:135293730-135294258	0.901	K4	3.3598	0.65849	0.36589	0.29261	yes	0.376805	no	no	no	no
279	ENSG00000188352	FOCAD	+	SE	9:20789350-20789608,9:20820323-20820425	9:20819796-20819900	0	0	1.0,0.987,1.0,0.959,1.0,1.0,0.971	0.623,0.682,0.838,0.707,0.806,0.483	0.298	226	121	9:20819796-20819900	1	K2	1.2301	0.96613	0.65803	0.3081	yes	0.30305	no	no	no	no
280	ENSG00000104936	DMPK	-	SE	19:45769763-45770640,19:45771567-45771665	19:45770971-45771056	5.03e-08	1.35e-05	0.865,0.8,0.791,0.842,0.848,0.874,0.813	0.931,0.951,0.961,0.915,0.933,0.939	-0.105	207	121	19:45770971-45771056	0.994	K3	1.6849	0.91957	0.96834	-0.048776	no	-0.076888	no	no	no	no
281	ENSG00000104936	DMPK	-	SE	19:45769716-45770640,19:45771567-45771665	19:45771350-45771396	2.32e-11	8.49e-09	0.737,0.627,0.678,0.761,0.629,0.738,0.609	0.85,0.868,0.926,0.854,0.859,0.894	-0.192	168	121	19:45771350-45771396	0.974	K3	1.6849	0.87883	0.93988	-0.061046	no	-0.126523	no	no	no	no
282	ENSG00000169249	ZRSR2	+	SE	X:15804110-15804197,X:15809199-15809318	X:15808233-15808271	0	0	0.96,1.0,0.98,1.0,0.985,0.974,0.973	0.746,0.611,0.544,0.414,0.707,0.501	0.395	160	121	X:15808233-15808271	0.998	K1	0.9831	0.9751	0.56443	0.41067	yes	0.402835	no	no	no	no
283	ENSG00000137628	DDX60	-	SE	4:168248187-168248292,4:168252508-168252656	4:168250954-168251106	2.44e-10	8.3e-08	1.0,1.0,1.0,1.0,1.0,1.0,1.0	0.74,0.899,0.64,0.725,0.811,0.926	0.21	242	121	4:168250954-168251106	0.998	K1	0.8003	0.98549	0.83142	0.15407	yes	0.182035	no	no	no	no
284	ENSG00000164808	SPIDR	+	SE	8:47293866-47294030,8:47440322-47440542	8:47407861-47407961	5.01e-05	0.00783821	0.956,0.92,0.971,0.899,0.95,0.922,0.957	0.832,0.792,0.813,0.773,0.901,0.564	0.16	222	121	8:47407861-47407961	0.968	K3	2.2466	0.96479	0.78379	0.181	yes	0.1705	no	no	no	no
285	ENSG00000164808	SPIDR	+	SE	8:47396375-47396626,8:47440322-47440542	8:47407861-47407961	1.89e-15	9.11e-13	0.987,0.984,0.969,1.0,0.993,0.988,0.892	0.891,0.687,0.679,0.805,0.862,0.722	0.199	222	121	8:47407861-47407961	0.968	K3	2.2466	0.96479	0.78379	0.181	yes	0.19	no	no	no	no
286	ENSG00000165792	METTL17	+	SE	14:20992123-20992205,14:20993117-20993191	14:20992541-20992622	0	0	0.97,0.995,0.989,1.0,0.986,1.0,1.0	0.761,0.784,0.849,0.801,0.881,0.873	0.167	203	121	14:20992541-20992622	1	K3	1.8925	0.9908	0.85971	0.13108	no	0.14904	no	no	no	no
287	ENSG00000182307	C8orf33	+	SE	8:145053061-145053146,8:145054017-145054141	8:145053297-145053443	0	0	1.0,1.0,1.0,1.0,1.0,1.0,1.0	0.699,0.767,0.719,0.65,0.701,0.77	0.282	242	121	8:145053297-145053443	1	K2	1.0323	0.99867	0.75151	0.24716	yes	0.26458	no	no	no	no
288	ENSG00000181085	MAPK15	+	SE	8:143720702-143720840,8:143721230-143721411	8:143721000-143721105	4.05e-06	0.000802554	0.892,0.833,0.876,0.858,0.77,0.872,0.811	0.942,0.925,0.926,0.956,0.963,0.933	-0.096	227	121	8:143721000-143721105	0.925	K1	0.6661	0.89098	0.96528	-0.074293	yes	-0.0851465	no	no	no	no
47	ENSG00000059378	PARP12	-	SE	7:140046883-140047007,7:140056855-140057153	7:140054662-140054763	2.2e-12	8.69e-10	1.0,1.0,1.0,1.0,1.0,1.0,1.0	0.42,0.591,0.65,1.0,0.628,0.463	0.375	223	121	7:140054662-140054763	0.995	K2	1.7644	0.96063	0.4972	0.46342	yes	0.41921	no	no	yes	no
49	ENSG00000172137	CALB2	+	SE	16:71372152-71372229,16:71377666-71377747	16:71374745-71374834	0	0	1.0,1.0,1.0,0.888,1.0,1.0,0.926	0.214,0.654,0.632,0.569,0.396,0.693	0.447	211	121	16:71374745-71374834	1	K1	1	0.96623	0.4627	0.50353	yes	0.475265	no	no	yes	no
291	ENSG00000147316	MCPH1	+	SE	8:6438952-6439096,8:6444392-6445547	8:6442067-6442156	2.12e-09	6.42e-07	0.632,1.0,0.685,0.932,0.681,0.632,0.632	1.0,1.0,1.0,1.0,1.0,0.873	-0.237	211	121	8:6442067-6442156	0.996	K3	2.2975	0.52442	0.90529	-0.38087	no	-0.308935	no	no	no	no
190	ENSG00000170185	USP38	+	SE	4:143195715-143195845,4:143203407-143203566	4:143197823-143197924	0	0	1.0,1.0,1.0,1.0,1.0,1.0,0.987	0.446,0.431,0.504,0.452,0.45,0.444	0.544	223	121	4:143197823-143197924	1	K1	0.9999	0.99129	0.4719	0.51939	yes	0.531695	no	no	yes	no
194	ENSG00000117475	BLZF1	+	SE	1:169380480-169380609,1:169386996-169387209	1:169382062-169382281	0	0	0.988,0.967,1.0,0.952,1.0,0.985,0.955	0.315,0.309,0.284,0.364,0.233,0.425	0.656	242	121	1:169382062-169382281	1	K1	0.956	0.96906	0.33864	0.63043	yes	0.643215	no	no	yes	no
294	ENSG00000065357	DGKA	+	SE	12:55941251-55941325,12:55941997-55942083	12:55941510-55941584	1.79e-06	0.00037691	0.944,0.942,0.983,0.934,0.964,0.916,0.876	0.717,0.84,0.692,0.804,0.866,0.765	0.156	196	121	12:55941510-55941584	0.969	K2	0.9478	0.92466	0.80065	0.124	yes	0.14	no	no	no	no
295	ENSG00000108510	MED13	-	SE	17:62010549-62011233,17:62029850-62030013	17:62029541-62029651	0	0	1.0,1.0,1.0,1.0,1.0,1.0,1.0	0.589,0.778,0.665,0.74,0.775,0.827	0.271	232	121	17:62029541-62029651	1	K2	1.1682	0.99285	0.68246	0.3104	yes	0.2907	no	no	no	no
296	ENSG00000143393	PI4KB	-	SE	1:151301843-151301967,1:151303540-151303650	1:151302194-151302298	3.39e-07	8.05e-05	0.853,0.886,0.899,0.894,0.908,0.924,0.942	1.0,1.0,0.991,0.995,1.0,1.0	-0.097	226	121	1:151302194-151302298	1	K1	0.4747	0.92156	0.99538	-0.073823	no	-0.0854115	no	no	no	no
297	ENSG00000198363	ASPH	-	SE	8:61644599-61644632,8:61653567-61653660	8:61651050-61651124	0	0	0.804,0.885,0.787,0.843,0.969,0.713,0.854	1.0,0.988,1.0,1.0,1.0,1.0	-0.162	196	121	8:61651050-61651124	0.993	K2	1.5226	0.91439	0.99467	-0.080275	no	-0.121137	no	no	no	no
298	ENSG00000204392	LSM2	-	SE	6:31797395-31797882,6:31798476-31798507	6:31797990-31798049	0.000259167	0.0339473	1.0,1.0,1.0,0.977,1.0,1.0,1.0	0.93,0.912,0.931,0.87,0.881,0.951	0.084	181	121	6:31797990-31798049	0.96	K3	0.6816	0.9895	0.93034	0.059155	yes	0.0715775	no	no	no	no
299	ENSG00000078304	PPP2R5C	+	SE	14:101762904-101762970,14:101856685-101856885	14:101786018-101786183	0	0	0.666,0.626,0.63,0.623,0.695,0.742,0.594	0.959,0.941,0.936,0.972,0.98,0.913	-0.296	242	121	14:101786018-101786183	0.902	K3	1.5225	0.89936	0.98292	-0.083564	no	-0.189782	no	no	no	no
300	ENSG00000144635	DYNC1LI1	-	SE	3:32530283-32530328,3:32532985-32533097	3:32530461-32530520	0	0	0.983,0.982,1.0,0.992,1.0,1.0,0.986	0.781,0.816,0.735,0.845,0.891,0.715	0.195	181	121	3:32530461-32530520	1	K2	0.7736	0.99184	0.83894	0.1529	yes	0.17395	no	no	no	no
301	ENSG00000166352	IFTAP	+	SE	11:36610080-36610239,11:36636050-36636117	11:36633284-36633438	0	0	0.697,0.763,0.671,0.665,0.607,0.796,0.639	0.937,0.972,0.962,1.0,0.957,1.0	-0.28	242	121	11:36633284-36633438	1	K6	3.6129	0.30511	0.77274	-0.46763	no	-0.373815	no	no	no	no
258	ENSG00000088179	PTPN4	+	SE	2:119882502-119882623,2:119900717-119900806	2:119885795-119885882	2.7e-13	1.13e-10	1.0,0.949,0.819,1.0,1.0,1.0,0.942	0.616,0.61,0.448,0.491,0.771,0.201	0.436	209	121	2:119885795-119885882	0.979	K3	1.7175	0.93079	0.53653	0.39425	yes	0.415125	no	no	yes	no
303	ENSG00000166352	IFTAP	+	SE	11:36610080-36610239,11:36648015-36648155	11:36636051-36636117	6.71e-10	2.13e-07	0.267,0.228,0.321,0.273,0.316,0.179,0.307	0.595,0.525,0.472,0.437,0.563,0.662	-0.272	188	121	11:36636051-36636117	1	K6	3.4086	0.4223	0.75198	-0.32968	yes	-0.30084	no	no	no	no
304	ENSG00000119522	DENND1A	-	SE	9:123440359-123440491,9:123452275-123452347	9:123450693-123450749	1.88e-10	6.44e-08	0.881,0.759,0.898,0.884,0.889,0.893,0.821	0.989,1.0,0.992,0.96,0.975,0.983	-0.122	178	121	9:123450693-123450749	0.989	K4	0.9326	0.86304	0.97304	-0.11	no	-0.116	no	no	no	no
305	ENSG00000157985	AGAP1	+	SE	2:235717556-235717644,2:235740962-235741048	2:235718381-235718392	4.89e-08	1.31e-05	0.335,0.312,0.28,0.44,0.355,0.444,0.343	0.222,0.163,0.149,0.182,0.208,0.198	0.171	133	121	2:235718381-235718392	0.983	K4	1.1108	0.39861	0.20781	0.1908	yes	0.1809	no	no	no	no
273	ENSG00000163607	GTPBP8	+	SE	3:112990983-112991335,3:112995134-112995265	3:112993026-112993124	0	0	0.724,0.824,0.784,0.856,0.89,0.698,0.816	0.245,0.382,0.277,0.282,0.262,0.212	0.522	220	121	3:112993026-112993124	1	K3	1.8817	0.75876	0.24281	0.51595	yes	0.518975	no	no	yes	no
307	ENSG00000089157	RPLP0	-	SE	12:120197321-120197462,12:120198853-120199000	12:120198554-120198739	0	0	0.959,0.943,0.946,0.943,0.95,0.955,0.945	0.787,0.792,0.756,0.748,0.787,0.796	0.171	242	121	12:120198554-120198739	1	K2	0.8397	0.94439	0.75943	0.18496	yes	0.17798	no	no	no	no
308	ENSG00000215237		+	SE	9:14997163-14997323,9:15017354-15017527	9:15001634-15001732	3.2e-14	1.43e-11	0.574,0.503,0.693,0.653,0.386,0.544,0.268	1.0,1.0,0.794,1.0,0.908,1.0	-0.433	220	121	9:15001634-15001732	0.985	K3	1.7781	0.54869	0.91129	-0.3626	yes	-0.3978	no	no	no	no
309	ENSG00000105429	MEGF8	+	SE	19:42370700-42370831,19:42375506-42378765	19:42371350-42371482	0	0	0.638,0.592,0.636,0.572,0.637,0.594,0.601	0.36,0.429,0.404,0.386,0.386,0.431	0.211	242	121	19:42371350-42371482	1	K2	1.8315	0.51533	0.35311	0.16222	yes	0.18661	no	no	no	no
310	ENSG00000125844	RRBP1	-	SE	20:17658595-17660528,20:17682027-17682060	20:17679999-17680075	4.7e-05	0.00740222	0.237,0.167,0.134,0.188,0.294,0.246,0.218	0.346,0.375,0.31,0.322,0.374,0.3	-0.126	198	121	20:17679999-17680075	0.904	K1	0.9997	0.33858	0.50769	-0.16911	no	-0.147555	no	yes	no	no
311	ENSG00000006715	VPS41	-	SE	7:38728541-38728586,7:38741984-38742121	7:38728692-38728791	0	0	1.0,1.0,1.0,1.0,1.0,1.0,1.0	0.811,0.837,0.837,0.888,0.813,0.891	0.154	221	121	7:38728692-38728791	1	K1	0.7618	0.99867	0.83791	0.16076	yes	0.15738	no	no	no	no
312	ENSG00000136813	ECPAS	-	SE	9:111397029-111397153,9:111410040-111410213	9:111408571-111408672	0	0	1.0,1.0,1.0,1.0,1.0,1.0,0.988	0.744,0.743,0.69,0.745,0.839,0.812	0.236	223	121	9:111408571-111408672	1	K2	0.8585	0.99525	0.77291	0.22234	yes	0.22917	no	no	no	no
313	ENSG00000136813	ECPAS	-	SE	9:111451424-111451555,9:111484115-111484383	9:111472897-111473000	2.1e-11	7.76e-09	0.411,0.35,0.551,0.418,0.407,0.411,0.482	0.212,0.165,0.16,0.02,0.119,0.119	0.3	225	121	9:111472897-111473000	0.924	K3	2.1589	0.35085	0.16925	0.18159	yes	0.240795	no	no	no	no
274	ENSG00000163607	GTPBP8	+	SE	3:112990983-112991335,3:112996891-112996991	3:112993026-112993124	1.11e-16	5.74e-14	0.799,0.846,0.965,0.927,0.933,0.83,0.798	0.159,0.579,0.095,0.31,0.55,0.271	0.544	220	121	3:112993026-112993124	1	K3	1.8817	0.75876	0.24281	0.51595	yes	0.529975	no	no	yes	no
289	ENSG00000164941	INTS8	+	SE	8:94873373-94873477,8:94876073-94876147	8:94874552-94874602	0	0	0.921,0.919,0.988,0.959,0.947,0.944,0.956	0.423,0.345,0.505,0.451,0.458,0.632	0.479	172	121	8:94874552-94874602	1	K2	1.1866	0.95386	0.51339	0.44047	yes	0.459735	no	no	yes	no
316	ENSG00000144815	NXPE3	+	SE	3:101807052-101807126,3:101821403-101822072	3:101816795-101817001	2.9e-06	0.000593144	1.0,0.992,0.928,0.979,0.942,0.894,0.951	0.802,0.856,0.816,0.87,0.765,0.847	0.129	242	121	3:101816795-101817001	0.979	K3	1.5345	0.94466	0.79557	0.14908	yes	0.13904	no	no	no	no
317	ENSG00000197694	SPTAN1	+	SE	9:128591476-128591625,9:128594174-128594373	9:128592983-128593042	1.23e-05	0.00220977	0.055,0.059,0.062,0.044,0.064,0.055,0.067	0.125,0.141,0.152,0.141,0.114,0.129	-0.076	181	121	9:128592983-128593042	1	K10	1.4464	0.053739	0.11356	-0.059819	no	-0.0679095	no	no	no	no
290	ENSG00000147650	LRP12	-	SE	8:104508938-104509074,8:104588818-104589258	8:104531907-104531963	0	0	0.745,0.77,0.846,0.519,0.627,0.64,0.537	0.296,0.188,0.085,0.224,0.157,0.096	0.495	178	121	8:104531907-104531963	0.999	K2	0.9996	0.69682	0.17809	0.51874	yes	0.50687	no	no	yes	no
314	ENSG00000198121	LPAR1	-	SE	9:110973480-110973558,9:111037840-111038085	9:111036122-111036201	4.8e-12	1.84e-09	0.398,0.118,0.256,0.256,0.27,0.359,0.332	0.811,0.678,0.913,0.803,0.918,0.515	-0.489	201	121	9:111036122-111036201	0.915	K5	3.0686	0.21411	0.77039	-0.55628	yes	-0.52264	no	yes	yes	no
320	ENSG00000121680	PEX16	-	SE	11:45915467-45915568,11:45916226-45916303	11:45915703-45915836	1.86e-09	5.66e-07	1.0,1.0,1.0,1.0,1.0,1.0,1.0	0.91,0.926,0.798,0.897,0.797,0.883	0.131	242	121	11:45915703-45915836	1	K2	0.8744	0.99637	0.87646	0.11991	yes	0.125455	no	no	no	no
321	ENSG00000172725	CORO1B	-	SE	11:67440334-67440439,11:67441332-67441514	11:67441125-67441244	0	0	0.982,0.99,0.985,0.961,0.988,0.971,0.938	0.74,0.833,0.633,0.672,0.781,0.707	0.246	241	121	11:67441125-67441244	0.999	K2	1.0921	0.98432	0.77416	0.21016	yes	0.22808	no	no	no	no
322	ENSG00000111145	ELK3	+	SE	12:96223564-96223773,12:96259730-96259853	12:96246940-96247734	3.08e-06	0.000625993	1.0,1.0,1.0,0.989,1.0,1.0,1.0	0.881,0.851,0.847,0.956,0.931,0.942	0.097	242	121	12:96246940-96247734	1	K2	0.7672	0.99837	0.90344	0.094934	yes	0.095967	no	no	no	no
323	ENSG00000137497	NUMA1	-	SE	11:72009267-72009387,11:72012894-72016260	11:72010786-72010854	0	0	0.998,0.998,0.997,0.994,1.0,1.0,1.0	0.649,0.715,0.675,0.634,0.63,0.702	0.331	190	121	11:72010786-72010854	1	K3	1.4502	0.99554	0.68353	0.31201	no	0.321505	no	no	no	no
324	ENSG00000165458	INPPL1	+	SE	11:72229089-72229230,11:72229923-72230019	11:72229465-72229558	0	0	0.976,0.995,0.991,0.994,0.963,0.951,0.956	0.851,0.873,0.702,0.752,0.815,0.782	0.179	215	121	11:72229465-72229558	1	K4	1.576	0.99032	0.89195	0.098369	yes	0.138684	no	no	no	no
325	ENSG00000165458	INPPL1	+	SE	11:72229089-72229230,11:72229923-72230019	11:72229663-72229752	4.33e-15	2.05e-12	0.973,0.994,0.989,0.993,0.958,0.948,0.946	0.811,0.88,0.747,0.801,0.859,0.826	0.151	211	121	11:72229663-72229752	0.989	K4	1.5175	0.97627	0.89162	0.084643	yes	0.117821	no	no	no	no
326	ENSG00000166833	NAV2	+	SE	11:20048727-20049195,11:20051288-20051333	11:20049836-20049901	3.14e-08	8.53e-06	0.935,0.866,0.723,0.767,0.895,0.871,0.942	0.465,0.687,0.64,0.651,0.512,0.533	0.276	187	121	11:20049836-20049901	0.931	K3	1.3925	0.25371	0.16963	0.084085	yes	0.180042	no	no	no	no
327	ENSG00000110395	CBL	+	SE	11:119296917-119297034,11:119298357-119298540	11:119297384-119297481	0	0	0.857,0.709,0.813,0.781,0.79,0.827,0.811	1.0,1.0,1.0,1.0,1.0,1.0	-0.202	219	121	11:119297384-119297481	1	K1	0.8357	0.79749	0.995	-0.19751	no	-0.199755	no	no	no	no
328	ENSG00000156958	GALK2	+	SE	15:49239220-49239367,15:49283565-49283718	15:49281987-49282085	1.2e-08	3.42e-06	0.876,0.889,0.941,0.961,0.93,0.94,0.961	0.714,0.755,0.706,0.511,0.859,0.551	0.246	220	121	15:49281987-49282085	0.99	K2	1.5339	0.89682	0.57	0.32682	yes	0.28641	no	yes	no	no
329	ENSG00000182359	KBTBD3	-	SE	11:106058864-106059109,11:106077311-106077347	11:106076507-106076707	6.63e-08	1.75e-05	1.0,0.897,0.927,0.929,0.951,0.86,1.0	0.567,0.5,0.667,0.75,0.709,0.75	0.281	242	121	11:106076507-106076707	0.907	K2	1.478	0.89184	0.7091	0.18274	yes	0.23187	no	no	no	no
330	ENSG00000176102	CSTF3	-	SE	11:33099033-33099150,11:33102176-33102339	11:33099608-33099717	0	0	0.801,0.702,0.759,0.803,0.665,0.762,0.842	1.0,1.0,1.0,1.0,1.0,1.0	-0.238	231	121	11:33099608-33099717	1	K2	0.9097	0.7564	0.99008	-0.23367	no	-0.235835	no	no	no	no
331	ENSG00000110713	NUP98	-	SE	11:3683199-3683441,11:3691346-3691489	11:3685973-3686194	0	0	0.973,0.972,0.938,1.0,0.991,0.974,0.977	0.663,0.621,0.642,0.73,0.696,0.48	0.336	242	121	11:3685973-3686194	1	K2	1.1426	0.97423	0.62434	0.3499	yes	0.34295	no	no	no	no
332	ENSG00000148481	MINDY3	-	SE	10:15796099-15796172,10:15833629-15833709	10:15816835-15816915	5.98e-05	0.00921328	0.972,0.873,0.923,0.936,0.932,0.871,0.956	0.791,0.558,0.635,0.897,0.814,0.596	0.208	202	121	10:15816835-15816915	0.978	K5	2.8771	0.86939	0.74913	0.12026	no	0.16413	no	yes	no	no
333	ENSG00000148481	MINDY3	-	SE	10:15796099-15796172,10:15833629-15833709	10:15821656-15821726	4.52e-07	0.000105266	0.98,0.863,0.957,0.957,0.978,0.907,0.973	0.732,0.624,0.673,0.904,0.832,0.644	0.21	192	121	10:15821656-15821726	1	K5	2.8771	0.91784	0.73406	0.18378	no	0.19689	no	yes	no	no
334	ENSG00000148481	MINDY3	-	SE	10:15816834-15816915,10:15833629-15833709	10:15821656-15821726	1.68e-06	0.000355767	0.954,0.901,0.97,0.906,0.945,0.956,0.961	0.558,0.776,0.838,0.738,0.728,0.905	0.185	192	121	10:15821656-15821726	1	K5	2.8771	0.91784	0.73406	0.18378	yes	0.18439	no	yes	no	no
335	ENSG00000148358	GPR107	+	SE	9:130092247-130092381,9:130100628-130100702	9:130099457-130099532	2.61e-05	0.00434629	1.0,1.0,1.0,0.94,1.0,1.0,1.0	0.89,0.891,0.849,0.939,0.907,0.834	0.106	197	121	9:130099457-130099532	0.979	K3	0.8656	0.98634	0.90059	0.085744	yes	0.095872	no	no	no	no
336	ENSG00000242110	AMACR	-	SE	5:33998640-33998827,5:34005755-34005899	5:34004574-34004734	7.29e-09	2.11e-06	0.727,0.865,0.79,0.832,0.547,0.589,0.713	0.302,0.315,0.567,0.396,0.416,0.422	0.32	242	121	5:34004574-34004734	0.977	K1	0.9991	0.70443	0.39386	0.31058	yes	0.31529	no	no	no	no
337	ENSG00000148468	FAM171A1	-	SE	10:15211642-15214601,10:15220943-15221060	10:15215996-15216110	1.11e-16	5.74e-14	0.748,0.789,0.737,0.612,0.833,0.704,0.737	0.456,0.537,0.341,0.424,0.374,0.413	0.313	236	121	10:15215996-15216110	1	K2	1.0068	0.76081	0.43587	0.32495	yes	0.318975	no	no	no	no
338	ENSG00000057608	GDI2	-	SE	10:5785851-5786050,10:5796762-5796862	10:5794885-5795019	1.35e-13	5.74e-11	0.968,0.987,0.97,0.965,0.99,0.975,0.973	0.888,0.897,0.886,0.838,0.891,0.894	0.093	242	121	10:5794885-5795019	1	K1	0.5747	0.97531	0.8926	0.082703	yes	0.0878515	no	no	no	no
339	ENSG00000197748	CFAP43	-	SE	10:104145475-104145564,10:104147890-104147998	10:104146263-104146349	0	0	0.95,0.914,0.924,0.69,0.921,0.794,0.79	0.379,0.46,0.4,0.266,0.594,0.216	0.469	208	121	10:104146263-104146349	0.938	K2	1.2831	0.80565	0.47259	0.33306	no	0.40103	no	no	no	no
340	ENSG00000139746	RBM26	-	SE	13:79344668-79344794,13:79355219-79355384	13:79354439-79354561	0	0	1.0,1.0,1.0,1.0,1.0,1.0,1.0	0.708,0.775,0.843,0.824,0.622,0.807	0.237	242	121	13:79354439-79354561	0.999	K3	1.7741	0.99485	0.87055	0.1243	no	0.18065	no	no	no	no
341	ENSG00000110958	PTGES3	-	SE	12:56664775-56664800,12:56670274-56670364	12:56666204-56666266	1.11e-16	5.74e-14	0.885,0.879,0.879,0.865,0.893,0.872,0.91	0.977,0.972,0.986,0.974,0.981,0.963	-0.092	184	121	12:56666204-56666266	0.999	K3	0.8964	0.8695	0.96836	-0.098855	no	-0.0954275	no	no	no	no
342	ENSG00000143537	ADAM15	+	SE	1:155058245-155058441,1:155059901-155059974	1:155058710-155058787	0	0	0.759,0.763,0.682,0.76,0.777,0.81,0.842	1.0,0.992,1.0,1.0,0.988,0.993	-0.225	199	121	1:155058710-155058787	1	K1	0.9089	0.76935	0.99318	-0.22383	no	-0.224415	no	no	no	no
343	ENSG00000095787	WAC	+	SE	10:28590719-28590832,10:28608185-28608431	10:28595733-28596041	0.000370672	0.046971	0.869,0.837,0.856,0.817,0.873,0.857,0.847	0.927,0.911,0.885,0.936,0.975,0.954	-0.08	242	121	10:28595733-28596041	0.994	K2	0.7129	0.86423	0.93166	-0.067427	no	-0.0737135	no	no	no	no
344	ENSG00000166037	CEP57	+	SE	11:95813467-95813589,11:95818826-95818904	11:95817787-95817903	3.99e-13	1.65e-10	1.0,0.98,0.965,1.0,1.0,1.0,0.953	0.854,0.912,0.793,0.796,0.746,0.861	0.158	238	121	11:95817787-95817903	0.992	K1	0.7736	0.98619	0.84951	0.13668	yes	0.14734	no	no	no	no
345	ENSG00000142611	PRDM16	+	SE	1:3430871-3431108,1:3433676-3438621	1:3431966-3432140	1.23e-10	4.3e-08	0.623,0.527,0.616,0.326,0.63,0.487,0.377	0.854,0.872,0.943,0.92,0.816,0.765	-0.349	242	121	1:3431966-3432140	0.972	K2	1.3987	0.61475	0.92635	-0.3116	no	-0.3303	no	no	no	no
315	ENSG00000198121	LPAR1	-	SE	9:110973480-110973558,9:111038166-111038470	9:111036122-111036201	0	0	0.141,0.045,0.124,0.051,0.065,0.171,0.182	0.63,0.447,0.376,0.513,0.386,0.577	-0.377	201	121	9:111036122-111036201	0.915	K5	3.0686	0.21411	0.77039	-0.55628	yes	-0.46664	no	yes	yes	no
347	ENSG00000008405	CRY1	-	SE	12:106992786-106992890,12:106997293-106997386	12:106992965-106993036	0	0	0.777,0.687,0.641,0.721,0.707,0.752,0.732	1.0,1.0,1.0,1.0,1.0,1.0	-0.283	193	121	12:106992965-106993036	1	K1	0.8982	0.76237	0.99769	-0.23532	no	-0.25916	no	no	no	no
348	ENSG00000111790	FGFR1OP2	+	SE	12:26957600-26957743,12:26963341-26963455	12:26960515-26960628	1.13e-09	3.5e-07	0.547,0.648,0.521,0.663,0.588,0.498,0.628	0.934,0.928,0.749,0.79,0.742,0.859	-0.249	235	121	12:26960515-26960628	0.999	K2	1.5846	0.65183	0.86437	-0.21254	no	-0.23077	no	no	no	no
349	ENSG00000139155	SLCO1C1	+	SE	12:20695331-20695807,12:20705948-20706081	12:20699552-20699705	0	0	0.985,0.957,0.965,0.978,0.964,0.982,0.985	0.81,0.825,0.814,0.807,0.819,0.853	0.152	242	121	12:20699552-20699705	1	K4	2.5304	0.99681	0.94788	0.048933	yes	0.100467	no	no	no	no
350	ENSG00000118307	DNAI7	-	SE	12:25155310-25155412,12:25161112-25161197	12:25158472-25158563	1.26e-06	0.000272456	0.823,0.868,0.58,0.808,0.522,0.841,0.689	0.968,1.0,0.946,0.799,1.0,0.972	-0.214	213	121	12:25158472-25158563	0.961	K5	2.8334	0.57589	0.9035	-0.32761	no	-0.270805	no	no	no	no
351	ENSG00000196141	SPATS2L	+	SE	2:200419249-200419496,2:200440648-200440784	2:200439122-200439328	0	0	0.594,0.585,0.595,0.58,0.571,0.586,0.516	0.263,0.256,0.268,0.29,0.371,0.282	0.287	242	121	2:200439122-200439328	1	K2	0.9927	0.57941	0.29364	0.28577	no	0.286385	no	yes	no	no
352	ENSG00000132964	CDK8	+	SE	13:26385210-26385342,13:26396284-26396354	13:26393367-26393510	1.58e-08	4.4e-06	1.0,1.0,1.0,1.0,0.969,1.0,0.978	0.912,0.837,0.673,0.869,0.827,0.924	0.152	242	121	13:26393367-26393510	1	K1	0.7813	0.99144	0.82812	0.16332	yes	0.15766	no	no	no	no
353	ENSG00000184575	XPOT	+	SE	12:64409961-64410095,12:64416697-64416754	12:64414907-64414989	6.3e-08	1.67e-05	1.0,1.0,1.0,1.0,1.0,1.0,1.0	0.921,0.886,0.925,0.809,0.946,0.903	0.102	204	121	12:64414907-64414989	1	K1	0.5798	0.99889	0.92453	0.074351	yes	0.0881755	no	no	no	no
354	ENSG00000147162	OGT	+	SE	X:71559266-71559425,X:71561774-71561900	X:71559588-71559677	4.74e-14	2.1e-11	1.0,1.0,1.0,1.0,1.0,1.0,1.0	0.848,0.868,0.888,0.875,0.933,0.885	0.117	211	121	X:71559588-71559677	1	K2	0.68	0.99795	0.87968	0.11827	yes	0.117635	no	no	no	no
355	ENSG00000111237	VPS29	-	SE	12:110491082-110492122,12:110496011-110496203	12:110492996-110493231	0	0	0.73,0.67,0.634,0.668,0.776,0.654,0.667	0.959,0.98,0.963,0.948,0.96,0.99	-0.281	242	121	12:110492996-110493231	1	K4	1.5337	0.72332	0.97148	-0.24816	no	-0.26458	no	no	no	no
356	ENSG00000140365	COMMD4	+	SE	15:75338984-75339104,15:75339701-75339878	15:75339264-75339344	0	0	0.971,0.947,0.905,0.975,0.948,0.97,0.934	0.649,0.75,0.745,0.678,0.652,0.667	0.26	202	121	15:75339264-75339344	1	K3	1.2834	0.92574	0.66738	0.25835	yes	0.259175	no	no	no	no
357	ENSG00000140365	COMMD4	+	SE	15:75338984-75339104,15:75339964-75340271	15:75339264-75339344	5.22e-06	0.0010144	0.956,0.967,0.932,0.995,0.987,0.968,0.933	0.763,0.911,0.872,0.876,0.773,0.864	0.119	202	121	15:75339264-75339344	1	K3	1.2834	0.92574	0.66738	0.25835	yes	0.188675	no	no	no	no
358	ENSG00000140750	ARHGAP17	-	SE	16:24935469-24935639,16:24941986-24942143	16:24939364-24939597	2.89e-15	1.38e-12	0.665,0.558,0.652,0.489,0.409,0.591,0.668	0.895,0.84,0.926,0.826,0.865,0.796	-0.282	242	121	16:24939364-24939597	0.998	K3	1.1726	0.57537	0.85936	-0.28399	no	-0.282995	no	no	no	no
359	ENSG00000188921	HACD4	-	SE	9:21008020-21008146,9:21015897-21016010	9:21011589-21011695	8.39e-10	2.63e-07	1.0,1.0,1.0,1.0,1.0,1.0,1.0	0.726,0.809,0.742,0.645,0.804,0.57	0.284	228	121	9:21011589-21011695	1	K2	1.3331	0.98452	0.76053	0.22399	yes	0.253995	no	no	no	no
360	ENSG00000122481	RWDD3	+	SE	1:95234209-95234315,1:95246755-95247225	1:95246542-95246657	3.64e-09	1.08e-06	0.927,0.787,0.92,0.803,0.847,0.948,0.841	0.651,0.729,0.522,0.577,0.447,0.68	0.267	237	121	1:95246542-95246657	0.949	K4	3.0265	0.8537	0.63625	0.21745	no	0.242225	no	yes	no	no
361	ENSG00000122299	ZC3H7A	-	SE	16:11761909-11762043,16:11763477-11763659	16:11762671-11762747	0	0	0.769,0.629,0.573,0.705,0.7,0.666,0.628	0.983,0.989,0.993,1.0,0.98,0.988	-0.322	198	121	16:11762671-11762747	1	K2	1.0621	0.63096	0.98907	-0.35812	no	-0.34006	no	no	no	no
346	ENSG00000131791	PRKAB2	-	SE	1:147162439-147162573,1:147166845-147166939	1:147166498-147166618	0	0	1.0,0.87,0.926,0.851,0.94,0.937,0.828	0.45,0.59,0.483,0.364,0.593,0.224	0.457	242	121	1:147166498-147166618	1	K3	2.1429	0.92292	0.37991	0.54301	yes	0.500005	no	no	yes	no
363	ENSG00000180891	CUEDC1	-	SE	17:57866473-57866544,17:57871285-57871369	17:57869122-57869193	1.62e-10	5.6e-08	0.543,0.491,0.539,0.5,0.492,0.547,0.469	0.87,0.733,0.768,0.878,0.631,0.721	-0.255	193	121	17:57869122-57869193	0.99	K4	1.6459	0.80332	0.91852	-0.1152	no	-0.1851	no	no	no	no
364	ENSG00000169155	ZBTB43	+	SE	9:126805039-126805132,9:126832486-126838210	9:126808793-126808915	7.04e-05	0.0107076	0.719,0.857,0.659,0.556,0.754,0.613,0.711	1.0,0.932,0.862,0.756,1.0,0.952	-0.221	242	121	9:126808793-126808915	0.931	K1	1	0.41379	0.77822	-0.36443	no	-0.292715	no	no	no	no
365	ENSG00000102710	SUPT20H	-	SE	13:37024339-37024442,13:37026203-37026236	13:37025320-37025437	5.42e-06	0.00105018	0.938,0.869,0.925,0.901,0.829,0.883,0.879	0.965,0.989,1.0,0.986,0.968,0.974	-0.091	239	121	13:37025320-37025437	0.999	K2	0.5795	0.89585	0.98222	-0.086369	no	-0.0886845	no	no	no	no
366	ENSG00000198793	MTOR	-	SE	1:11213398-11213566,1:11228667-11228918	1:11216148-11216234	9.77e-15	4.53e-12	1.0,1.0,1.0,1.0,1.0,1.0,1.0	0.932,0.848,0.836,0.761,0.802,0.754	0.178	208	121	1:11216148-11216234	1	K1	0.8722	0.9927	0.7889	0.20379	no	0.190895	no	no	no	no
367	ENSG00000107521	HPS1	-	SE	10:98430570-98430670,10:98433939-98434091	10:98431131-98431291	5.53e-14	2.44e-11	0.764,0.69,0.696,0.683,0.564,0.594,0.721	0.895,0.801,0.896,0.931,0.947,0.932	-0.227	242	121	10:98431131-98431291	0.993	K6	3.095	0.78067	0.92622	-0.14555	no	-0.186275	no	no	no	no
368	ENSG00000107521	HPS1	-	SE	10:98433939-98434091,10:98435634-98435772	10:98435272-98435414	1.88e-11	6.97e-09	0.595,0.711,0.633,0.689,0.642,0.677,0.656	0.874,0.775,0.876,0.793,0.894,0.784	-0.175	242	121	10:98435272-98435414	0.999	K1	0.9869	0.65163	0.82762	-0.176	no	-0.1755	no	no	no	no
369	ENSG00000198707	CEP290	-	SE	12:88139494-88139564,12:88141205-88141334	12:88140956-88141033	0	0	0.852,0.831,0.763,0.752,0.664,0.542,0.783	1.0,0.983,1.0,0.883,1.0,0.991	-0.235	199	121	12:88140956-88141033	0.996	K1	0.9969	0.71799	0.97497	-0.25699	no	-0.245995	no	no	no	no
370	ENSG00000110786	PTPN5	-	SE	11:18732591-18732702,11:18733555-18733635	11:18733235-18733372	0	0	0.972,1.0,1.0,1.0,1.0,1.0,1.0	0.69,0.647,0.584,0.672,0.687,0.529	0.361	242	121	11:18733235-18733372	1	K3	1.4861	0.99011	0.64928	0.34083	yes	0.350915	no	no	no	no
371	ENSG00000085978	ATG16L1	+	SE	2:233263129-233263235,2:233264891-233265143	2:233263992-233264065	1.76e-08	4.9e-06	0.865,0.816,0.814,0.859,0.659,0.931,0.904	0.98,0.966,1.0,1.0,1.0,1.0	-0.156	195	121	2:233263992-233264065	0.972	K2	1.5435	0.69039	0.92053	-0.23014	yes	-0.19307	no	no	no	no
372	ENSG00000157379	DHRS1	-	SE	14:24291138-24291219,14:24296508-24296588	14:24292184-24292330	0	0	0.391,0.048,0.167,0.444,0.161,0.185,0.282	0.733,1.0,1.0,0.833,1.0,1.0	-0.688	242	121	14:24292184-24292330	0.993	K3	1.1683	0.92977	0.98821	-0.058438	no	-0.373219	no	no	no	no
373	ENSG00000032219	ARID4A	+	SE	14:58346410-58346505,14:58347646-58347878	14:58347020-58347117	0	0	0.651,0.59,0.471,0.756,0.662,0.553,0.672	0.946,0.892,0.935,0.95,0.941,0.9	-0.305	219	121	14:58347020-58347117	1	K2	1	0.61741	0.92606	-0.30865	no	-0.306825	no	no	no	no
374	ENSG00000102858	MGRN1	+	SE	16:4665101-4665151,16:4671390-4671459	16:4668265-4668312	0	0	0.945,0.961,0.92,0.923,0.957,0.941,0.97	0.728,0.803,0.665,0.6,0.785,0.806	0.214	169	121	16:4668265-4668312	0.998	K5	2.3682	0.95986	0.8103	0.14956	no	0.18178	no	no	no	no
362	ENSG00000121940	CLCC1	-	SE	1:108949819-108949921,1:108963360-108963484	1:108950309-108950355	0	0	1.0,0.92,0.975,0.82,1.0,1.0,1.0	0.448,0.406,0.265,0.294,0.091,0.241	0.668	168	121	1:108950309-108950355	0.999	K4	3.0481	0.99241	0.74052	0.25189	yes	0.459945	no	no	yes	no
376	ENSG00000100532	CGRRF1	+	SE	14:54509905-54510063,14:54530048-54530226	14:54522454-54522593	0	0	0.884,0.759,0.918,0.755,0.809,0.729,0.782	0.991,0.984,0.954,1.0,0.991,0.941	-0.172	242	121	14:54522454-54522593	0.996	K4	1.6824	0.8157	0.97695	-0.16124	yes	-0.16662	no	no	no	no
377	ENSG00000123342	MMP19	-	SE	12:55835432-55837374,12:55837842-55838007	12:55837555-55837682	3.48e-10	1.16e-07	1.0,0.938,1.0,1.0,0.959,1.0,1.0	0.565,0.758,0.737,0.837,0.826,0.616	0.262	242	121	12:55837555-55837682	0.971	K1	0.9957	0.96195	0.72702	0.23494	yes	0.24847	no	no	no	no
378	ENSG00000167196	FBXO22	+	SE	15:75904490-75904629,15:75917229-75917394	15:75913203-75913290	1.01e-09	3.14e-07	0.957,0.956,0.89,0.945,0.876,0.961,0.959	0.647,0.861,0.639,0.799,0.693,0.766	0.201	209	121	15:75913203-75913290	1	K4	1.5536	0.96381	0.77304	0.19077	yes	0.195885	no	no	no	no
379	ENSG00000168096	ANKS3	-	SE	16:4724749-4724831,16:4726978-4727177	16:4726659-4726780	2.09e-05	0.0035608	0.857,0.922,0.965,0.854,0.947,1.0,0.69	0.672,0.917,0.587,0.443,0.424,0.724	0.263	242	121	16:4726659-4726780	0.932	K5	3.3983	0.89956	0.69917	0.20039	yes	0.231695	no	no	no	no
380	ENSG00000168096	ANKS3	-	SE	16:4724749-4724831,16:4729979-4730246	16:4726659-4726780	8.7e-08	2.26e-05	0.962,0.868,0.914,0.956,0.975,0.941,0.873	0.885,0.759,0.566,0.66,0.596,0.659	0.239	242	121	16:4726659-4726780	0.932	K5	3.3983	0.89956	0.69917	0.20039	yes	0.219695	no	no	no	no
381	ENSG00000165644	COMTD1	-	SE	10:75235059-75235178,10:75235834-75235957	10:75235267-75235372	0.000255146	0.0335477	0.914,0.889,0.939,0.807,0.868,0.894,0.697	1.0,0.969,0.861,1.0,0.972,1.0	-0.109	227	121	10:75235267-75235372	0.903	K2	0.8122	0.93495	0.98505	-0.050102	yes	-0.079551	no	no	no	no
382	ENSG00000102921	N4BP1	-	SE	16:48538725-48543261,16:48548006-48548114	16:48546147-48546254	1.34e-14	6.19e-12	0.976,0.973,0.966,0.959,1.0,1.0,1.0	0.867,0.83,0.81,0.78,0.859,0.89	0.143	229	121	16:48546147-48546254	0.997	K1	0.7658	0.98213	0.84794	0.13419	no	0.138595	no	no	no	no
383	ENSG00000099290	WASHC2A	+	SE	10:50091430-50091518,10:50093267-50093386	10:50092162-50092233	3.34e-06	0.000675729	0.88,0.829,0.811,0.885,0.862,0.87,0.835	0.961,0.974,0.957,0.978,0.937,0.968	-0.109	193	121	10:50092162-50092233	0.997	K2	0.7061	0.84811	0.95774	-0.10963	yes	-0.109315	no	no	no	no
384	ENSG00000103148	NPRL3	-	SE	16:112621-112775,16:119125-119255	16:117301-117375	1.92e-08	5.3e-06	0.787,0.763,0.766,0.822,0.74,0.768,0.674	0.614,0.552,0.526,0.684,0.569,0.563	0.175	196	121	16:117301-117375	0.994	K4	2.6115	0.73959	0.5737	0.1659	no	0.17045	no	no	no	no
385	ENSG00000124074	ENKD1	-	SE	16:67663419-67663556,16:67666070-67666265	16:67663657-67663820	0.000264052	0.0344901	0.734,0.881,0.774,0.72,0.894,0.84,0.785	0.645,0.735,0.595,0.725,0.677,0.603	0.141	242	121	16:67663657-67663820	0.967	K3	1.7287	0.87841	0.75932	0.11909	yes	0.130045	no	no	no	no
386	ENSG00000166716	ZNF592	+	SE	15:84782653-84784895,15:84797868-84798045	15:84790705-84790883	1.58e-06	0.000337135	1.0,1.0,1.0,1.0,1.0,1.0,1.0	0.845,0.842,0.932,0.921,0.689,0.915	0.143	242	121	15:84790705-84790883	0.999	K3	1.9124	0.99549	0.84034	0.15515	yes	0.149075	no	no	no	no
387	ENSG00000129219	PLD2	+	SE	17:4818773-4818823,17:4819428-4819549	17:4819084-4819218	1.52e-07	3.83e-05	1.0,1.0,1.0,0.991,1.0,1.0,1.0	0.927,0.912,0.859,0.828,0.966,0.873	0.105	242	121	17:4819084-4819218	1	K1	0.6203	0.99748	0.90511	0.092364	yes	0.098682	no	no	no	no
388	ENSG00000138303	ASCC1	-	SE	10:72096031-72097450,10:72133056-72133181	10:72128082-72128167	0	0	0.511,0.551,0.566,0.513,0.654,0.57,0.533	0.878,0.898,0.928,0.907,1.0,0.976	-0.374	207	121	10:72128082-72128167	0.984	K3	2.0951	0.87104	0.9776	-0.10656	no	-0.24028	no	no	no	no
389	ENSG00000074755	ZZEF1	-	SE	17:4064360-4064829,17:4067162-4067242	17:4066447-4066540	1.47e-05	0.00260222	1.0,1.0,1.0,1.0,1.0,0.931,1.0	0.887,0.825,0.869,0.681,0.918,0.889	0.145	215	121	17:4066447-4066540	0.936	K1	0.894	0.98242	0.86694	0.11548	yes	0.13024	no	no	no	no
390	ENSG00000074755	ZZEF1	-	SE	17:4086485-4086655,17:4088677-4088893	17:4087434-4087534	1.11e-16	5.74e-14	0.981,1.0,1.0,1.0,1.0,1.0,0.926	0.937,0.636,0.48,0.75,0.647,0.676	0.299	222	121	17:4087434-4087534	1	K2	1.4715	0.97679	0.61156	0.36523	no	0.332115	no	no	no	no
391	ENSG00000109046	WSB1	+	SE	17:27309099-27309272,17:27311508-27311616	17:27310061-27310174	0	0	0.796,0.793,0.771,0.764,0.794,0.82,0.786	1.0,0.996,1.0,0.999,0.997,0.997	-0.209	235	121	17:27310061-27310174	1	K3	2.2035	0.80524	0.99226	-0.18702	no	-0.19801	no	no	no	no
392	ENSG00000133612	AGAP3	+	SE	7:151134399-151134568,7:151139978-151140116	7:151138143-151138313	7.14e-05	0.0108537	0.885,0.833,0.844,0.779,0.849,0.741,0.797	0.987,0.821,0.943,1.0,0.909,0.989	-0.123	242	121	7:151138143-151138313	0.97	K3	1.4128	0.31349	0.43145	-0.11797	yes	-0.120485	no	no	no	no
393	ENSG00000136450	SRSF1	-	SE	17:58004587-58005041,17:58005800-58005973	17:58005414-58005600	0	0	0.906,0.92,0.937,0.958,0.892,0.847,0.922	0.748,0.723,0.67,0.759,0.732,0.727	0.185	242	121	17:58005414-58005600	1	K4	1.3094	0.96853	0.86523	0.10329	yes	0.144145	no	no	no	no
394	ENSG00000119616	FCF1	+	SE	14:74713143-74713200,14:74714871-74714943	14:74713485-74713552	0	0	0.589,0.62,0.815,0.61,0.748,0.765,0.707	1.0,1.0,1.0,1.0,1.0,1.0	-0.307	189	121	14:74713485-74713552	1	K4	2.685	0.63368	0.99523	-0.36155	no	-0.334275	no	no	no	no
395	ENSG00000119616	FCF1	+	SE	14:74713169-74713259,14:74714871-74714943	14:74713485-74713552	0	0	0.693,0.686,0.702,0.619,0.771,0.797,0.634	1.0,1.0,1.0,1.0,1.0,1.0	-0.3	189	121	14:74713485-74713552	1	K4	2.685	0.63368	0.99523	-0.36155	no	-0.330775	no	no	no	no
375	ENSG00000119682	AREL1	-	SE	14:74667464-74667594,14:74669946-74670126	14:74669649-74669774	0	0	1.0,1.0,1.0,1.0,1.0,1.0,1.0	0.519,0.362,0.63,0.434,0.542,0.564	0.491	242	121	14:74669649-74669774	1	K3	1.3982	0.99138	0.54419	0.44719	yes	0.469095	no	no	yes	no
397	ENSG00000136436	CALCOCO2	+	SE	17:48852505-48852628,17:48856091-48856187	17:48852926-48853012	0	0	0.768,0.72,0.69,0.685,0.834,0.726,0.695	1.0,1.0,1.0,1.0,1.0,1.0	-0.269	208	121	17:48852926-48853012	1	K1	0.9094	0.76194	0.99724	-0.23529	no	-0.252145	no	no	no	no
398	ENSG00000160310	PRMT2	+	SE	21:46635680-46635763,21:46636895-46636990	21:46636444-46636547	3.45e-08	9.34e-06	0.459,0.533,0.452,0.41,0.424,0.496,0.496	0.629,0.653,0.594,0.641,0.669,0.586	-0.162	225	121	21:46636444-46636547	0.991	K2	1.6282	0.62753	0.77709	-0.14956	yes	-0.15578	no	no	no	no
399	ENSG00000100416	TRMU	+	SE	22:46337778-46337944,22:46350345-46350463	22:46346422-46346544	0	0	1.0,1.0,1.0,1.0,1.0,1.0,1.0	0.832,0.71,0.867,0.489,0.725,0.671	0.284	242	121	22:46346422-46346544	1	K4	2.8088	0.99686	0.85365	0.14322	yes	0.21361	no	no	no	no
400	ENSG00000129351	ILF3	+	SE	19:10677162-10677310,19:10679096-10679192	19:10678614-10678704	7.36e-05	0.0111681	0.685,0.576,0.675,0.656,0.723,0.65,0.679	0.769,0.846,0.76,0.747,0.773,0.779	-0.116	212	121	19:10678613-10678704	0.992	K1	0.6947	0.84787	0.9032	-0.055327	no	-0.0856635	no	no	no	no
401	ENSG00000285589		-	SE	19:12676016-12676142,19:12679456-12679543	19:12677291-12677376	8.13e-06	0.0015178	0.792,0.889,0.916,0.713,0.759,0.648,1.0	0.387,0.479,0.573,0.438,0.697,0.597	0.288	207	121	19:12677291-12677376	0.977	K4	1.4215	0.98909	0.9522	0.03689	yes	0.162445	no	no	no	no
402	ENSG00000154845	PPP4R1	-	SE	18:9561979-9562075,18:9563377-9563550	18:9562922-9563046	2.56e-05	0.00427376	0.276,0.332,0.256,0.223,0.249,0.308,0.215	0.153,0.161,0.109,0.143,0.216,0.14	0.112	242	121	18:9562922-9563046	0.921	K1	0.9086	0.25538	0.1668	0.088574	no	0.100287	no	no	no	no
403	ENSG00000108256	NUFIP2	-	SE	17:29255838-29264591,17:29285991-29287716	17:29267498-29267529	0	0	1.0,1.0,1.0,1.0,1.0,1.0,1.0	0.428,0.684,0.561,0.365,0.608,0.709	0.441	153	121	17:29267498-29267530	1	K1	0.9767	0.99176	0.69653	0.29523	yes	0.368115	no	no	no	no
396	ENSG00000005884	ITGA3	+	SE	17:50070843-50070930,17:50071985-50072182	17:50071311-50071518	9.47e-14	4.09e-11	1.0,1.0,1.0,1.0,0.931,1.0,0.846	0.261,0.415,0.733,0.733,0.6,0.429	0.44	242	121	17:50071311-50071518	0.972	K2	1.4002	0.90683	0.48127	0.42556	yes	0.43278	no	no	yes	no
405	ENSG00000164062	APEH	+	SE	3:49681100-49681239,3:49681886-49681967	3:49681722-49681804	2.6e-14	1.18e-11	0.893,0.837,0.831,0.894,0.876,0.908,0.914	1.0,1.0,1.0,0.98,1.0,1.0	-0.118	204	121	3:49681722-49681805	1	K2	0.4639	0.95248	0.99885	-0.04637	no	-0.082185	no	no	no	no
406	ENSG00000112312	GMNN	+	SE	6:24781476-24781621,6:24784443-24784554	6:24784087-24784168	0	0	0.498,0.697,0.653,0.755,0.737,0.598,0.884	1.0,1.0,0.985,1.0,1.0,1.0	-0.309	203	121	6:24784087-24784169	1	K1	0.7569	0.85212	0.99582	-0.14369	yes	-0.226345	no	no	no	no
407	ENSG00000112312	GMNN	+	SE	6:24781476-24781621,6:24784443-24784554	6:24784088-24784169	0	0	0.559,0.618,0.559,0.771,0.722,0.664,0.824	1.0,1.0,0.973,1.0,1.0,1.0	-0.322	203	121	6:24784087-24784169	1	K1	0.7569	0.85212	0.99582	-0.14369	no	-0.232845	no	no	no	no
408	ENSG00000072954	TMEM38A	+	SE	19:16682420-16682508,19:16688143-16690023	19:16686289-16686405	4.76e-14	2.11e-11	0.803,0.67,0.494,0.831,0.722,0.848,0.785	1.0,1.0,1.0,0.908,1.0,1.0	-0.249	238	121	19:16686288-16686405	0.993	K1	0.9057	0.82431	0.98349	-0.15918	yes	-0.20409	no	no	no	no
409	ENSG00000197081	IGF2R	+	SE	6:160083949-160084184,6:160088032-160088147	6:160084995-160085130	9.85e-08	2.54e-05	1.0,1.0,1.0,1.0,1.0,1.0,1.0	0.91,0.906,0.838,0.922,0.847,0.925	0.109	242	121	6:160084995-160085131	0.999	K2	0.6348	0.99871	0.92923	0.069477	yes	0.0892385	no	no	no	no
410	ENSG00000124570	SERPINB6	-	SE	6:2955523-2955670,6:2968798-2968913	6:2959168-2959342	4.87e-13	2e-10	0.976,0.973,0.972,0.992,0.993,0.994,0.997	0.918,0.833,0.876,0.867,0.773,0.79	0.142	242	121	6:2959168-2959342	1	K6	4.0558	0.98616	0.71059	0.27557	yes	0.208785	no	no	no	no
411	ENSG00000172201	ID4	+	SE	6:19837369-19838195,6:19839209-19842197	6:19838584-19838641	0	0	0.787,0.844,0.836,0.849,0.743,0.838,0.892	0.703,0.637,0.616,0.578,0.602,0.546	0.213	179	121	6:19838584-19838642	1	K1	0.8477	0.91251	0.75183	0.16068	no	0.18684	no	no	no	no
412	ENSG00000146247	PHIP	-	SE	6:78946000-78946260,6:78946710-78946874	6:78946538-78946607	0.00011897	0.017047	0.31,0.159,0.261,0.185,0.253,0.267,0.161	0.06,0.125,0.1,0.068,0.178,0.097	0.123	191	121	6:78946538-78946607	0.921	K1	0.8776	0.19511	0.091052	0.10406	no	0.11353	no	no	no	no
413	ENSG00000155816	FMN2	+	SE	1:240330602-240330749,1:240334108-240334229	1:240333887-240333945	3.94e-05	0.00630787	0.919,0.974,0.972,1.0,0.921,0.978,0.92	0.895,0.813,0.881,0.815,0.844,0.786	0.116	180	121	1:240333887-240333946	0.979	K1	0.3515	0.98755	0.94202	0.045534	yes	0.080767	no	no	no	no
414	ENSG00000009413	REV3L	-	SE	6:111329531-111329738,6:111331675-111331784	6:111330186-111330312	2.22e-16	1.13e-13	0.099,0.075,0.129,0.048,0.068,0.061,0.026	0.464,0.333,0.314,0.511,0.32,0.264	-0.295	242	121	6:111330186-111330312	0.953	K2	1.5264	0.13916	0.38072	-0.24155	yes	-0.268275	no	no	no	no
415	ENSG00000163694	RBM47	-	SE	4:40432650-40432862,4:40437770-40438924	4:40436441-40436644	5.21e-12	1.99e-09	0.617,0.778,0.559,0.709,0.467,0.75,0.652	1.0,1.0,0.887,0.972,1.0,0.915	-0.315	242	121	4:40436441-40436644	0.985	K3	2.2266	0.61594	0.91437	-0.29843	yes	-0.306715	no	no	no	no
416	ENSG00000163939	PBRM1	-	SE	3:52679573-52679726,3:52685748-52685913	3:52682092-52682233	1.73e-10	5.97e-08	0.727,0.451,0.63,0.474,0.436,0.709,0.558	0.25,0.208,0.123,0.108,0.261,0.191	0.379	242	121	3:52682092-52682233	0.961	K5	3.6254	0.63029	0.34501	0.28528	yes	0.33214	no	no	no	no
417	ENSG00000010270	STARD3NL	+	SE	7:38215027-38215105,7:38217187-38217305	7:38217026-38217078	6.99e-06	0.00132313	0.717,0.722,0.797,0.637,0.854,0.693,0.684	0.61,0.552,0.604,0.456,0.586,0.459	0.185	174	121	7:38217025-38217078	0.994	K1	0.7654	0.9276	0.83178	0.09582	yes	0.14041	no	no	no	no
418	ENSG00000116954	RRAGC	-	SE	1:38852373-38852488,1:38856878-38857082	1:38855708-38855906	1.11e-16	5.74e-14	0.98,0.965,0.981,0.992,0.981,1.0,0.983	0.862,0.73,0.768,0.817,0.831,0.844	0.174	242	121	1:38855708-38855907	1	K1	0.6672	0.99808	0.89211	0.10597	yes	0.139985	no	no	no	no
419	ENSG00000107372	ZFAND5	-	SE	9:72356930-72357056,9:72360109-72360221	9:72359418-72359520	9.03e-06	0.00166968	0.959,0.826,0.935,0.927,0.875,0.888,0.894	1.0,1.0,1.0,0.993,1.0,0.985	-0.096	224	121	9:72359418-72359521	0.961	K1	0.3916	0.96423	0.9964	-0.03217	no	-0.064085	yes	no	no	no
420	ENSG00000172046	USP19	-	SE	3:49116726-49116943,3:49117436-49117570	3:49117209-49117358	5.21e-09	1.52e-06	0.436,0.714,0.906,0.617,0.812,0.308,0.724	0.196,0.224,0.167,0.2,0.269,0.299	0.419	242	121	3:49117209-49117358	0.973	K5	2.6366	0.93459	0.8154	0.11919	yes	0.269095	no	no	no	no
404	ENSG00000108256	NUFIP2	-	SE	17:29264398-29264591,17:29285991-29287716	17:29267499-29267530	0	0	1.0,1.0,1.0,1.0,1.0,1.0,1.0	0.273,0.62,0.378,0.365,0.422,0.513	0.572	153	121	17:29267498-29267530	1	K1	0.9767	0.99176	0.69653	0.29523	yes	0.433615	no	no	yes	no
422	ENSG00000162735	PEX19	-	SE	1:160282943-160283109,1:160285054-160285133	1:160283531-160283639	0.000143795	0.0201612	0.712,0.733,0.667,0.807,0.814,0.8,0.619	0.44,0.603,0.507,0.634,0.603,0.592	0.173	230	121	1:160283530-160283639	0.988	K1	0.9083	0.86959	0.75184	0.11775	yes	0.145375	no	no	no	no
423	ENSG00000122008	POLK	+	SE	5:75590343-75590440,5:75596221-75597178	5:75593966-75594049	7.82e-06	0.00146569	0.785,0.628,0.778,0.929,0.546,0.813,0.915	0.628,0.474,0.473,0.324,0.568,0.403	0.292	205	121	5:75593966-75594049	0.991	K4	1.8791	0.86019	0.67797	0.18221	yes	0.237105	no	no	no	no
424	ENSG00000118873	RAB3GAP2	-	SE	1:220162197-220162268,1:220167292-220167399	1:220164733-220164795	2.88e-14	1.3e-11	0.453,0.855,0.692,0.719,0.759,0.385,0.87	1.0,1.0,1.0,1.0,1.0,1.0	-0.324	184	121	1:220164733-220164795	1	K3	1.3099	0.82928	0.99675	-0.16747	no	-0.245735	no	no	no	no
425	ENSG00000116679	IVNS1ABP	-	SE	1:185301433-185301563,1:185306484-185306625	1:185305536-185305643	2.99e-05	0.00492074	1.0,1.0,0.976,1.0,1.0,1.0,1.0	0.839,0.919,0.777,0.859,0.893,0.887	0.134	229	121	1:185305536-185305643	1	K2	1.6257	0.99638	0.80847	0.18791	yes	0.160955	no	no	no	no
426	ENSG00000110321	EIF4G2	-	SE	11:10799212-10799424,11:10800089-10800348	11:10799552-10799755	4.15e-10	1.37e-07	0.908,0.929,0.904,0.933,0.948,0.903,0.893	1.0,1.0,1.0,1.0,1.0,0.999	-0.083	242	121	11:10799552-10799756	1	K1	0.3129	0.95674	0.99978	-0.043034	no	-0.063017	no	yes	no	no
427	ENSG00000110321	EIF4G2	-	SE	11:10799212-10799424,11:10800089-10800348	11:10799553-10799756	7.16e-12	2.72e-09	0.904,0.926,0.904,0.928,0.945,0.9,0.892	1.0,1.0,1.0,1.0,1.0,0.999	-0.086	242	121	11:10799552-10799756	1	K1	0.3129	0.95674	0.99978	-0.043034	yes	-0.064517	no	yes	no	no
428	ENSG00000135541	AHI1	-	SE	6:135300499-135300558,6:135318518-135318616	6:135302712-135302817	7.04e-11	2.51e-08	0.324,0.324,0.33,0.158,0.217,0.146,0.279	0.651,0.551,0.625,0.453,0.757,0.654	-0.361	227	121	6:135302712-135302817	0.993	K5	2.1733	0.53599	0.86498	-0.32899	no	-0.344995	no	no	no	no
429	ENSG00000100568	VTI1B	-	SE	14:67659730-67659922,14:67674374-67674632	14:67663029-67663190	1.16e-13	4.99e-11	0.029,0.066,0.009,0.011,0.016,0.016,0.006	0.561,0.371,0.395,0.455,0.775,0.101	-0.421	242	121	14:67663029-67663190	0.951	K2	1.2355	0.056949	0.21192	-0.15497	yes	-0.287985	no	no	no	no
430	ENSG00000243725	TTC4	+	SE	1:54716599-54716717,1:54721162-54721240	1:54717493-54717653	1.26e-13	5.39e-11	1.0,1.0,1.0,1.0,1.0,1.0,1.0	0.805,0.81,0.604,0.766,0.846,0.393	0.296	242	121	1:54717492-54717653	0.999	K2	1.0011	0.99566	0.82721	0.16845	yes	0.232225	no	no	no	no
431	ENSG00000117523	PRRC2C	+	SE	1:171588378-171588505,1:171591586-171593511	1:171591152-171591204	3.82e-12	1.48e-09	0.215,0.234,0.23,0.196,0.23,0.176,0.182	0.08,0.091,0.099,0.086,0.087,0.066	0.124	174	121	1:171591152-171591204	0.998	K2	1.0488	0.18293	0.068872	0.11406	yes	0.11903	no	no	no	no
432	ENSG00000007402	CACNA2D2	-	SE	3:50379091-50379199,3:50379724-50379824	3:50379432-50379589	0	0	1.0,1.0,1.0,1.0,1.0,1.0,1.0	0.8,0.798,0.525,0.585,0.695,0.574	0.337	242	121	3:50379432-50379590	0.998	K1	0.8575	0.99434	0.83717	0.15717	yes	0.247085	no	no	no	no
433	ENSG00000198700	IPO9	+	SE	1:201829156-201829372,1:201847551-201847638	1:201834954-201835064	0	0	1.0,1.0,1.0,1.0,1.0,1.0,1.0	0.5,0.473,0.513,0.57,0.408,0.507	0.505	232	121	1:201834954-201835064	0.928	K3	2.3668	0.23393	0.35053	-0.1166	yes	0.1942	no	no	no	no
434	ENSG00000198700	IPO9	+	SE	1:201834953-201835064,1:201847551-201847638	1:201847279-201847340	0	0	1.0,1.0,1.0,1.0,1.0,1.0,1.0	0.723,0.747,0.611,0.681,0.714,0.64	0.314	183	121	1:201847279-201847340	1	K3	2.3668	0.99754	0.73974	0.25781	yes	0.285905	no	no	no	no
435	ENSG00000170889	RPS9	+	SE	19:54201132-54201281,19:54207397-54207647	19:54206276-54206461	2.7e-07	6.52e-05	1.0,0.647,0.818,0.667,0.581,1.0,0.6	1.0,1.0,1.0,0.958,1.0,1.0	-0.234	242	121	19:54206276-54206462	0.984	K4	0.4421	0.97521	0.98623	-0.011024	yes	-0.122512	no	no	no	no
436	ENSG00000070061	ELP1	-	SE	9:108896495-108896644,9:108897147-108897285	9:108896953-108897037	0	0	1.0,1.0,0.955,1.0,1.0,1.0,1.0	0.61,0.804,0.707,0.707,0.686,0.674	0.296	206	121	9:108896953-108897038	1	K2	1.1908	0.99441	0.89443	0.099979	yes	0.19799	no	no	no	no
437	ENSG00000149547	EI24	+	SE	11:125581210-125581322,11:125583520-125584684	11:125582346-125582419	0	0	0.843,0.798,0.858,0.84,0.813,0.775,0.857	0.975,0.984,1.0,1.0,0.98,0.986	-0.161	195	121	11:125582346-125582420	0.999	K4	0.9405	0.91272	0.98894	-0.076222	yes	-0.118611	no	no	no	no
438	ENSG00000104763	ASAH1	-	SE	8:18063184-18063230,8:18067219-18067298	8:18064457-18064530	3.74e-06	0.000746986	1.0,0.987,0.997,1.0,1.0,1.0,1.0	0.853,0.928,0.909,0.884,0.912,0.904	0.099	195	121	8:18064457-18064531	1	K2	0.2226	0.9976	0.97457	0.023028	yes	0.061014	no	no	no	no
439	ENSG00000115419	GLS	+	SE	2:190910262-190910321,2:190921023-190921056	2:190920215-190920248	0.000238069	0.0316058	0.0,0.148,0.022,0.0,0.0,0.028,0.07	0.281,0.215,0.1,0.159,0.099,0.186	-0.135	155	121	2:190920215-190920248	0.975	K2	1.0522	0.050309	0.19212	-0.14181	yes	-0.138405	no	no	no	no
440	ENSG00000152382	TADA1	-	SE	1:166869444-166869510,1:166876159-166876264	1:166869763-166869853	1.2e-08	3.41e-06	1.0,0.948,1.0,1.0,0.976,1.0,0.971	0.844,0.861,0.732,0.927,0.864,0.791	0.148	212	121	1:166869763-166869854	0.998	K3	0.8911	0.98682	0.87708	0.10974	yes	0.12887	no	no	no	no
441	ENSG00000188674	C2orf80	-	SE	2:208168381-208168492,2:208171987-208172075	2:208170945-208171063	0.000178423	0.0243772	0.831,0.778,0.755,0.777,0.842,0.681,0.768	0.816,0.869,0.886,0.954,0.972,0.909	-0.125	240	121	2:208170945-208171063	0.999	K5	2.5207	0.4629	0.72202	-0.25912	no	-0.19206	no	no	no	no
442	ENSG00000188674	C2orf80	-	SE	2:208168381-208168495,2:208171987-208172075	2:208170945-208171063	9.59e-12	3.61e-09	0.423,0.444,0.568,0.488,0.493,0.457,0.396	0.696,0.716,0.81,0.79,0.697,0.637	-0.257	240	121	2:208170945-208171063	0.999	K5	2.5207	0.4629	0.72202	-0.25912	no	-0.25806	no	no	no	no
443	ENSG00000100664	EIF5	+	SE	14:103339171-103339333,14:103340426-103340561	14:103339640-103339803	0	0	0.99,1.0,0.981,0.991,1.0,1.0,1.0	0.493,0.496,0.454,0.471,0.499,0.553	0.5	242	121	14:103339639-103339803	1	K2	0.9375	0.99693	0.68957	0.30736	yes	0.40368	no	no	no	no
444	ENSG00000055609	KMT2C	-	SE	7:152156204-152156346,7:152158862-152159072	7:152157761-152157854	0.000176507	0.0241648	0.712,0.784,1.0,0.873,0.745,0.915,0.827	0.64,0.625,0.638,0.729,0.756,0.593	0.173	215	121	7:152157761-152157854	0.949	K4	2.5138	0.93795	0.80271	0.13524	yes	0.15412	no	no	no	no
421	ENSG00000134900	TPP2	+	SE	13:102614100-102614196,13:102618721-102618846	13:102616397-102616500	0	0	1.0,1.0,1.0,1.0,1.0,1.0,1.0	0.344,0.441,0.646,0.36,0.546,0.292	0.562	225	121	13:102616396-102616500	1	K2	1.3203	0.9948	0.67849	0.31631	yes	0.439155	no	no	yes	no
446	ENSG00000204186	ZDBF2	+	SE	2:206281800-206281909,2:206297245-206297373	2:206292014-206292116	0	0	0.358,0.379,0.483,0.44,0.286,0.292,0.296	0.012,0.057,0.034,0.025,0.098,0.049	0.316	224	121	2:206292014-206292116	0.966	K2	1.3369	0.33545	0.099837	0.23562	yes	0.27581	no	yes	no	no
447	ENSG00000165275	TRMT10B	+	SE	9:37761902-37762117,9:37763628-37763753	9:37762578-37762685	1.89e-05	0.00323657	0.514,0.565,0.679,0.346,0.638,0.391,0.733	0.905,0.635,0.954,0.671,1.0,1.0	-0.309	229	121	9:37762577-37762685	0.959	K4	2.7394	0.59059	0.84203	-0.25144	yes	-0.28022	no	no	no	no
448	ENSG00000116191	RALGPS2	+	SE	1:178811314-178811404,1:178833423-178833550	1:178821613-178821704	0.000265306	0.0346369	0.762,0.6,0.59,0.477,0.694,0.457,0.574	0.651,0.793,0.773,0.932,0.826,0.911	-0.221	213	121	1:178821612-178821704	0.97	K3	1.3825	0.79568	0.9183	-0.12262	yes	-0.17181	no	no	no	no
449	ENSG00000156170	NDUFAF6	+	SE	8:95031994-95032094,8:95035453-95035576	8:95034008-95034122	4.56e-06	0.00089361	0.199,0.13,0.141,0.077,0.024,0.156,0.074	0.328,0.384,0.19,0.329,0.425,0.318	-0.215	236	121	8:95034008-95034122	0.987	K3	2.0426	0.15652	0.39086	-0.23434	yes	-0.22467	no	no	no	no
450	ENSG00000130717	UCK1	-	SE	9:131528943-131529038,9:131529487-131529584	9:131529128-131529201	1.2e-06	0.000261254	1.0,1.0,1.0,1.0,1.0,1.0,1.0	0.797,0.842,0.872,0.813,0.898,0.938	0.14	195	121	9:131529128-131529201	1	K2	0.8225	0.99791	0.92778	0.070125	yes	0.105063	no	no	no	no
451	ENSG00000050820	BCAR1	-	SE	16:75234888-75235986,16:75237182-75237344	16:75236883-75236998	8.8e-06	0.00163257	0.726,0.708,0.692,0.772,0.808,0.741,0.737	0.905,0.81,0.784,0.91,0.899,0.942	-0.134	237	121	16:75236882-75236998	0.984	K5	2.0665	0.81633	0.91962	-0.1033	no	-0.11865	no	no	no	no
452	ENSG00000181085	MAPK15	+	SE	8:143720702-143720840,8:143721230-143721411	8:143721000-143721104	4.5e-10	1.47e-07	0.782,0.695,0.739,0.73,0.616,0.758,0.646	0.879,0.842,0.852,0.909,0.925,0.863	-0.169	226	121	8:143721000-143721105	0.925	K1	0.6661	0.89098	0.96528	-0.074293	yes	-0.121647	no	no	no	no
453	ENSG00000135069	PSAT1	+	SE	9:78317675-78317804,9:78328980-78330093	9:78328051-78328187	1.64e-05	0.00285254	0.909,0.862,0.911,0.872,0.858,0.839,0.886	0.979,0.964,0.944,0.943,0.952,0.98	-0.084	242	121	9:78328051-78328188	0.99	K1	0.3744	0.93798	0.98631	-0.048333	yes	-0.0661665	no	no	no	no
454	ENSG00000119392	GLE1	+	SE	9:128504730-128504904,9:128508875-128509097	9:128507216-128507340	1.19e-06	0.000259027	0.156,0.096,0.093,0.071,0.107,0.088,0.056	0.299,0.268,0.341,0.563,0.227,0.167	-0.216	242	121	9:128507216-128507340	0.962	K2	1.2004	0.099341	0.31826	-0.21892	yes	-0.21746	no	no	no	no
455	ENSG00000006715	VPS41	-	SE	7:38728541-38728586,7:38741984-38742121	7:38728692-38728790	0	0	1.0,1.0,1.0,1.0,1.0,1.0,1.0	0.632,0.683,0.661,0.735,0.615,0.75	0.321	220	121	7:38728692-38728791	1	K1	0.7618	0.99867	0.83791	0.16076	yes	0.24088	no	no	no	no
456	ENSG00000198121	LPAR1	-	SE	9:111011547-111011690,9:111038166-111038470	9:111036122-111036201	5.38e-08	1.44e-05	0.376,0.118,0.391,0.231,0.693,0.429,0.465	0.909,0.952,1.0,0.803,0.837,0.605	-0.465	201	121	9:111036122-111036201	0.915	K5	3.0686	0.21411	0.77039	-0.55628	yes	-0.51064	no	no	yes	no
457	ENSG00000168000	BSCL2	-	SE	11:62692375-62692473,11:62694567-62694711	11:62692663-62692796	1.16e-08	3.31e-06	0.991,0.992,0.964,0.998,0.981,0.982,0.993	0.927,0.893,0.884,0.898,0.896,0.91	0.085	242	121	11:62692663-62692797	1	K4	0.4485	0.98087	0.95248	0.028387	yes	0.0566935	no	no	no	no
458	ENSG00000168000	BSCL2	-	SE	11:62692375-62692473,11:62694567-62694711	11:62692664-62692797	7.7e-05	0.0116098	0.993,0.993,0.968,0.998,0.984,0.985,0.994	0.935,0.909,0.905,0.913,0.914,0.924	0.071	242	121	11:62692663-62692797	1	K4	0.4485	0.98087	0.95248	0.028387	yes	0.0496935	no	no	no	no
459	ENSG00000166037	CEP57	+	SE	11:95813467-95813589,11:95818826-95818904	11:95817787-95817902	2.22e-16	1.13e-13	1.0,0.964,0.944,1.0,1.0,1.0,0.922	0.797,0.84,0.678,0.622,0.631,0.772	0.252	237	121	11:95817787-95817903	0.992	K1	0.7736	0.98619	0.84951	0.13668	yes	0.19434	no	no	no	no
460	ENSG00000111788		+	SE	12:9311730-9311831,12:9312874-9313029	12:9312622-9312695	0.000162347	0.0223981	0.614,0.522,0.557,0.656,0.668,0.569,0.573	0.773,0.826,0.796,0.72,0.765,0.729	-0.174	195	121	12:9312622-9312695	0.92	K4	2.7442	0.77688	0.88659	-0.10971	yes	-0.141855	no	no	no	no
461	ENSG00000139155	SLCO1C1	+	SE	12:20695331-20695807,12:20705948-20706081	12:20701318-20701406	0	0	0.565,0.386,0.348,0.606,0.404,0.485,0.659	0.0,0.074,0.022,0.009,0.01,0.016	0.471	210	121	12:20701318-20701406	1	K4	2.5304	0.97742	0.60648	0.37094	yes	0.42097	no	no	yes	no
462	ENSG00000139155	SLCO1C1	+	SE	12:20699551-20699705,12:20705948-20706081	12:20701318-20701406	0	0	0.953,0.93,0.949,0.941,0.922,0.955,0.975	0.406,0.461,0.416,0.384,0.475,0.405	0.522	210	121	12:20701318-20701406	1	K4	2.5304	0.97742	0.60648	0.37094	yes	0.44647	no	no	yes	no
463	ENSG00000196141	SPATS2L	+	SE	2:200419249-200419496,2:200440648-200440784	2:200439123-200439328	0	0	0.422,0.389,0.384,0.391,0.357,0.406,0.318	0.15,0.134,0.132,0.144,0.178,0.173	0.229	242	121	2:200439122-200439328	1	K2	0.9927	0.57941	0.29364	0.28577	yes	0.257385	no	yes	no	no
464	ENSG00000122481	RWDD3	+	SE	1:95234209-95234315,1:95246541-95246657	1:95244211-95244651	4.02e-06	0.000797726	0.777,0.632,0.686,0.699,0.7,0.73,0.775	0.407,0.333,0.262,0.553,0.564,0.53	0.273	242	121	1:95244211-95244651	0.999	K4	3.0265	0.7023	0.39404	0.30826	no	0.29063	no	yes	no	no
465	ENSG00000122481	RWDD3	+	SE	1:95234209-95234315,1:95246755-95247225	1:95244211-95244651	3.55e-12	1.38e-09	0.942,0.706,0.894,0.746,0.848,0.945,0.815	0.57,0.5,0.258,0.464,0.348,0.608	0.384	242	121	1:95244211-95244651	0.999	K4	3.0265	0.7023	0.39404	0.30826	no	0.34613	no	yes	no	no
466	ENSG00000181555	SETD2	-	SE	3:47056820-47057490,3:47062162-47062346	3:47061401-47061494	1.02e-11	3.83e-09	0.0,0.0,0.008,0.0,0.0,0.0,0.0	0.163,0.096,0.097,0.101,0.107,0.082	-0.107	215	121	3:47061401-47061494	1	K1	0.6501	0.0043632	0.094466	-0.090103	yes	-0.0985515	no	no	no	no
467	ENSG00000198793	MTOR	-	SE	1:11213398-11213566,1:11228667-11228918	1:11216148-11216233	0	0	1.0,1.0,1.0,1.0,1.0,1.0,1.0	0.835,0.687,0.68,0.585,0.607,0.614	0.332	207	121	1:11216148-11216234	1	K1	0.8722	0.9927	0.7889	0.20379	no	0.267895	no	no	no	no
468	ENSG00000088538	DOCK3	+	SE	3:51355457-51355639,3:51356406-51356493	3:51356089-51356255	0	0	1.0,0.953,1.0,0.895,0.968,1.0,0.975	0.745,0.542,0.475,0.485,0.727,0.479	0.395	242	121	3:51356089-51356255	0.99	K2	1.069	0.96259	0.76858	0.19401	yes	0.294505	no	no	no	no
469	ENSG00000185963	BICD2	-	RI	9:92711362-92713461,9:92715252-92715463	9:92713462-92715252	2.05e-08	3.28e-05	0.599,0.661,0.727,0.683,0.706,0.77,0.657	0.409,0.52,0.457,0.465,0.483,0.557	0.204	242	121	9:92713462-92715252	0.981	K1	0.9965	0.68663	0.48662	0.20001	yes	0.202005	no	no	no	no
470	ENSG00000174775	HRAS	-	RI	11:532241-532522,11:532630-532755	11:532523-532630	2.22e-05	0.0125858	0.15,0.215,0.19,0.165,0.191,0.171,0.189	0.092,0.092,0.096,0.098,0.072,0.107	0.089	229	121	11:532523-532630	0.996	K1	0.6885	0.16699	0.08879	0.078199	yes	0.0835995	no	no	no	no
471	ENSG00000157103	SLC6A1	+	A5SS	3:11017842-11017974	3:11017260-11017449	0	0	0.981,0.974,0.987,0.987,1.0,0.984,0.996	0.722,0.794,0.589,0.606,0.499,0.666	0.341	242	121	3:11017260-11017449	1	K4	2.04	0.96388	0.56275	0.40113	yes	0.371065	no	no	no	no
472	ENSG00000157103	SLC6A1	+	A5SS	3:11018597-11018698	3:11017260-11017449	0	0	0.968,0.984,0.971,0.95,0.982,1.0,0.981	0.637,0.638,0.677,0.547,0.639,0.755	0.328	242	121	3:11017260-11017449	1	K4	2.04	0.96388	0.56275	0.40113	yes	0.364565	no	no	no	no
473	ENSG00000100938	GMPR2	+	A5SS	14:24237070-24237152	14:24236042-24236140	0	0	0.826,0.875,0.902,0.853,0.929,0.76,0.767	1.0,1.0,0.995,1.0,1.0,0.997	-0.154	220	121	14:24236042-24236140	0.999	K2	0.85	0.83075	0.99335	-0.1626	no	-0.1583	no	no	no	no
474	ENSG00000104290	FZD3	+	A5SS	8:28527146-28528164	8:28520771-28520834	0	0	0.978,0.998,0.988,0.992,0.987,1.0,0.988	0.855,0.867,0.834,0.775,0.809,0.753	0.175	185	121	8:28520771-28520834	1	K5	2.7061	0.98448	0.80685	0.17762	yes	0.17631	no	no	no	no
475	ENSG00000204387	SNHG32	+	A5SS	6:31835410-31835455	6:31835058-31835200	0	0	0.934,0.938,0.928,0.957,0.929,0.945,0.924	0.833,0.795,0.794,0.823,0.772,0.814	0.131	242	121	6:31835058-31835200	0.998	K3	0.7621	0.98201	0.94016	0.041841	yes	0.0864205	no	no	no	no
476	ENSG00000167992	VWCE	-	A5SS	11:61282788-61282905	11:61286313-61286376	1.11e-15	1.84e-12	1.0,0.958,0.951,1.0,0.84,1.0,0.921	0.669,0.826,0.584,0.671,0.671,0.672	0.271	184	121	11:61286314-61286376	0.972	K2	1.0006	0.93383	0.71256	0.22128	yes	0.24614	no	no	no	no
477	ENSG00000107223	EDF1	-	A5SS	9:136862905-136862999	9:136863287-136863341	0	0	1.0,0.999,1.0,0.994,0.999,0.998,0.998	0.89,0.888,0.84,0.85,0.838,0.848	0.139	175	121	9:136863288-136863341	1	K4	1.4396	0.99877	0.75887	0.2399	yes	0.18945	no	no	no	no
478	ENSG00000186166	CENATAC	+	A5SS	11:119011938-119012003	11:119011284-119011311	2.65e-09	3.08e-06	0.452,0.474,0.387,0.38,0.331,0.464,0.484	0.668,0.691,0.69,0.646,0.639,0.644	-0.238	149	121	11:119011284-119011311	0.952	K3	1.8193	0.37646	0.58332	-0.20686	yes	-0.22243	no	no	no	no
479	ENSG00000129460	NGDN	+	A5SS	14:23475557-23475642	14:23475294-23475308	0	0	0.756,0.747,0.703,0.742,0.73,0.642,0.729	1.0,1.0,1.0,1.0,1.0,1.0	-0.279	136	121	14:23475294-23475308	1	K3	1.2908	0.56758	0.99366	-0.42608	no	-0.35254	no	no	no	no
480	ENSG00000242259	C22orf39	-	A3SS	22:19447377-19447545	22:19441695-19444390	1.03e-12	2.96e-09	0.42,0.406,0.397,0.362,0.413,0.405,0.316	0.781,0.61,0.629,0.648,0.566,0.743	-0.274	242	121	22:19441695-19444390	1	K1	0.9998	0.44982	0.72529	-0.27547	no	-0.274735	no	no	no	no
481	ENSG00000141452	RMC1	+	A3SS	18:23530228-23530297	18:23530387-23530510	2.75e-13	8.71e-10	0.938,0.704,0.773,0.6,0.729,0.74,0.825	1.0,0.965,1.0,0.943,0.949,0.951	-0.21	242	121	18:23530387-23530510	0.987	K2	0.8657	0.80756	0.96081	-0.15326	no	-0.18163	no	no	no	no
482	ENSG00000163374	YY1AP1	-	A3SS	1:155670319-155670464	1:155668718-155668777	3.97e-06	0.0036954	0.277,0.49,0.401,0.376,0.351,0.295,0.474	0.705,0.514,0.56,0.678,0.517,0.673	-0.227	181	121	1:155668718-155668777	0.909	K4	1.5918	0.38066	0.52149	-0.14083	yes	-0.183915	no	yes	no	no
483	ENSG00000149231	CCDC82	-	A3SS	11:96364979-96365150	11:96359098-96359178	1.23e-12	3.46e-09	0.926,0.975,0.98,0.973,0.994,1.0,0.994	0.863,0.799,0.847,0.818,0.902,0.836	0.133	202	121	11:96359098-96359178	0.984	K2	1.066	0.94565	0.78859	0.15706	yes	0.14503	no	no	no	no
484	ENSG00000114107	CEP70	-	A3SS	3:138591853-138591956	3:138572933-138572984	5.41e-11	1.3e-07	0.4,0.44,0.386,0.31,0.362,0.282,0.281	0.108,0.13,0.226,0.145,0.154,0.048	0.216	173	121	3:138572933-138572984	0.936	K6	2.4949	0.32954	0.18367	0.14587	no	0.180935	no	no	no	no
485	ENSG00000205758	CRYZL1	-	A3SS	21:33591161-33591211	21:33589806-33589921	1.11e-08	1.93e-05	0.821,0.714,0.749,0.935,0.824,0.671,0.754	1.0,0.955,0.958,0.984,0.827,1.0	-0.173	237	121	21:33589806-33589921	0.992	K4	2.2604	0.84836	0.98861	-0.14025	no	-0.156625	no	no	no	no
486	ENSG00000173166	RAPH1	-	A3SS	2:203491213-203491319	2:203489891-203490089	0	0	1.0,1.0,1.0,1.0,1.0,1.0,1.0	0.667,0.255,0.548,0.615,0.614,0.474	0.471	242	121	2:203489891-203490089	1	K4	2.7296	0.98587	0.68037	0.30551	yes	0.388255	no	no	no	no
487	ENSG00000163617	CCDC191	-	A3SS	3:113980649-113980793	3:113978978-113979010	4.56e-10	9.72e-07	1.0,1.0,0.985,0.973,0.977,0.981,1.0	0.79,0.867,0.792,0.894,0.808,0.978	0.133	154	121	3:113978978-113979010	0.946	K1	0.7607	0.96638	0.83556	0.13083	yes	0.131915	no	no	no	no
488	ENSG00000221955	SLC12A8	-	A3SS	3:125110188-125110335	3:125107632-125108126	4.68e-10	9.74e-07	1.0,1.0,0.911,0.931,1.0,0.926,1.0	0.7,1.0,0.444,0.448,0.792,0.6	0.303	242	121	3:125107632-125108126	0.97	K2	1.3938	0.97413	0.81285	0.16128	yes	0.23214	no	no	no	no
489	ENSG00000175216	CKAP5	-	A3SS	11:46788680-46788773	11:46784632-46784673	0	0	0.834,0.829,0.861,0.769,0.83,0.774,0.809	0.996,0.979,0.976,1.0,1.0,0.994	-0.176	163	121	11:46784632-46784673	1	K1	0.6679	0.85436	0.99851	-0.14415	no	-0.160075	no	no	no	no

## Sheet: ATXN3-AON10.4
nr	gene_id	gene_symbol	strand	type	rmats_flank	rmats_coord	rmats_p_value	rmats_fdr	rmats_inc_level_1	rmats_inc_level_2	rmats_inc_level_diff	rmats_inc_form_len	rmats_skip_form_len	whippet_coord	whippet_probability	whippet_complexity	whippet_entropy	whippet_psi_a	whippet_psi_b	whippet_deltapsi	unique	mean_dPSI	overlap_aon	overlap_scr	larger	hybrdep
3998	ENSG00000090615	GOLGA3	-	SE	12:132774496-132775305,12:132777665-132777805	12:132776634-132776756	0	0	1.0,1.0,1.0,1.0,1.0,1.0,1.0	0.311,0.278,0.255,0.248,0.245,0.291	0.729	242	121	12:132776634-132776756	1	K4	2.2592	0.99646	0.26883	0.72762	yes	0.72831	yes	no	yes	yes
3999	ENSG00000090615	GOLGA3	-	SE	12:132774496-132775305,12:132777665-132777805	12:132776958-132777090	0	0	1.0,1.0,1.0,1.0,1.0,1.0,1.0	0.381,0.431,0.344,0.326,0.332,0.366	0.637	242	121	12:132776958-132777090	1	K4	2.2592	0.99315	0.42757	0.56558	yes	0.60129	yes	no	yes	yes
2682	ENSG00000148357	HMCN2	+	SE	9:130405954-130406168,9:130408742-130408933	9:130407571-130407705	0	0	1.0,0.99,1.0,1.0,0.979,0.995,0.929	0.323,0.389,0.357,0.415,0.564,0.383	0.58	242	121	9:130407571-130407705	1	K3	1.2951	0.98956	0.37793	0.61163	yes	0.595815	yes	no	yes	yes
1014	ENSG00000105928	GSDME	-	SE	7:24702759-24702833,7:24708126-24708254	7:24706184-24706376	0	0	1.0,0.993,1.0,1.0,1.0,1.0,0.979	0.378,0.412,0.45,0.371,0.624,0.528	0.536	242	121	7:24706184-24706376	1	K3	1.9936	0.99542	0.39952	0.5959	yes	0.56595	yes	no	yes	yes
3997	ENSG00000090615	GOLGA3	-	SE	12:132774496-132775305,12:132776957-132777090	12:132776634-132776756	0	0	1.0,1.0,1.0,1.0,1.0,1.0,1.0	0.74,0.528,0.813,0.698,0.679,0.708	0.306	242	121	12:132776634-132776756	1	K4	2.2592	0.99646	0.26883	0.72762	yes	0.51681	yes	no	yes	yes
4732	ENSG00000164535	DAGLB	-	SE	7:6425987-6426114,7:6432836-6432959	7:6430480-6430606	0	0	1.0,1.0,1.0,1.0,1.0,1.0,0.957	0.455,0.5,0.314,0.421,0.515,0.6	0.526	242	121	7:6430480-6430607	1	K6	3.9822	0.96975	0.48317	0.48657	yes	0.506285	yes	no	yes	yes
1446	ENSG00000092199	HNRNPC	-	SE	14:21233952-21234229,14:21269297-21269403	14:21263311-21263336	0	0	0.735,0.771,0.756,0.734,0.757,0.745,0.748	0.126,0.118,0.116,0.111,0.118,0.111	0.633	147	121	14:21263311-21263336	1	K5	2.4386	0.89617	0.54063	0.35554	yes	0.49427	yes	yes	yes	yes
5590	ENSG00000111783	RFX4	+	SE	12:106654227-106654351,12:106686883-106687097	12:106681993-106682053	0	0	0.957,0.941,0.965,0.986,0.981,0.966,0.958	0.286,0.352,0.371,0.34,0.24,0.292	0.651	182	121	12:106681993-106682054	0.99	K3	1.3412	0.99242	0.675	0.31743	yes	0.484215	yes	no	yes	yes
4250	ENSG00000198838	RYR3	+	SE	15:33756305-33756373,15:33768657-33768707	15:33757475-33757596	2.75e-14	1.16e-12	0.964,0.916,0.938,1.0,0.942,0.97,0.936	0.719,0.625,0.205,0.343,0.444,0.705	0.445	242	121	15:33757475-33757596	0.989	K10	6.5716	0.92498	0.47085	0.45412	yes	0.44956	yes	no	yes	yes
663	ENSG00000137312	FLOT1	-	SE	6:30727708-30728145,6:30730427-30730565	6:30730022-30730186	0	0	1.0,0.999,0.998,1.0,1.0,1.0,0.997	0.559,0.479,0.575,0.57,0.571,0.523	0.453	242	121	6:30730022-30730186	1	K1	0.9993	0.99958	0.58238	0.4172	yes	0.4351	yes	no	yes	yes
1884	ENSG00000090686	USP48	-	SE	1:21701497-21701602,1:21704261-21704392	1:21703512-21703618	0	0	1.0,0.984,0.997,1.0,1.0,0.987,0.994	0.677,0.537,0.513,0.587,0.668,0.539	0.408	228	121	1:21703512-21703618	1	K11	5.9243	0.99122	0.54669	0.44453	yes	0.426265	yes	no	yes	yes
554	ENSG00000164535	DAGLB	-	SE	7:6425987-6426114,7:6432836-6432959	7:6430480-6430607	0	0	1.0,1.0,1.0,1.0,1.0,1.0,0.978	0.667,0.679,0.478,0.62,0.738,0.758	0.34	242	121	7:6430480-6430607	1	K6	3.9822	0.96975	0.48317	0.48657	yes	0.413285	yes	no	yes	yes
553	ENSG00000164535	DAGLB	-	SE	7:6424751-6424835,7:6432836-6432959	7:6430480-6430607	2.43e-05	0.000532504	1.0,1.0,1.0,1.0,1.0,1.0,1.0	0.913,0.922,0.733,0.94,0.452,0.439	0.267	242	121	7:6430480-6430607	1	K6	3.9822	0.96975	0.48317	0.48657	yes	0.376785	yes	no	yes	yes
4973	ENSG00000134644	PUM1	-	SE	1:30974650-30974802,1:31028795-31028864	1:31006994-31007099	1.11e-16	5.19e-15	1.0,1.0,1.0,1.0,1.0,1.0,1.0	0.304,0.46,0.314,0.651,0.463,0.821	0.498	227	121	1:31006994-31007099	0.997	K5	2.9766	0.96593	0.71627	0.24966	yes	0.37383	yes	no	yes	yes
5452	ENSG00000167110	GOLGA2	-	SE	9:128259006-128259082,9:128260075-128260189	9:128259167-128259390	0	0	1.0,1.0,1.0,1.0,1.0,1.0,1.0	0.47,0.521,0.498,0.501,0.486,0.571	0.492	242	121	9:128259167-128259391	1	K2	0.9119	0.99824	0.74335	0.25489	yes	0.373445	yes	no	yes	yes
5806	ENSG00000196689	TRPV1	-	A5SS	17:3585767-3585926	17:3588187-3588217	0	0	1.0,1.0,1.0,1.0,1.0,1.0,1.0	0.851,0.665,0.64,0.677,0.734,0.706	0.288	151	121	17:3588188-3588217	1	K4	2.7236	0.95961	0.50878	0.45083	yes	0.369415	yes	no	yes	yes
3023	ENSG00000086065	CHMP5	+	SE	9:33267852-33267899,9:33271151-33271223	9:33270623-33270716	0	0	1.0,1.0,1.0,1.0,1.0,0.996,1.0	0.601,0.578,0.703,0.619,0.645,0.556	0.382	215	121	9:33270623-33270716	1	K2	1.1782	0.99908	0.65863	0.34045	yes	0.361225	yes	no	yes	yes
3915	ENSG00000111783	RFX4	+	SE	12:106654227-106654351,12:106686883-106687097	12:106681993-106682054	0	0	0.986,0.982,0.989,0.995,0.994,0.99,0.988	0.6,0.651,0.635,0.615,0.473,0.542	0.403	183	121	12:106681993-106682054	0.99	K3	1.3412	0.99242	0.675	0.31743	yes	0.360215	yes	no	yes	yes
5371	ENSG00000169057	MECP2	-	SE	X:154032206-154032557,X:154097603-154097737	X:154039792-154039903	3.33e-16	1.53e-14	0.0,0.0,0.0,0.0,0.09,0.0,0.026	0.445,0.174,0.352,0.124,0.342,0.164	-0.25	233	121	X:154039792-154039903	0.987	K3	2.5114	0.091252	0.57098	-0.47973	yes	-0.364865	yes	no	yes	yes
80	ENSG00000099992	TBC1D10A	-	SE	22:30294940-30295055,22:30299443-30299551	22:30295737-30295843	5.81e-10	1.9e-08	1.0,0.961,1.0,1.0,0.981,1.0,1.0	0.787,0.827,0.869,0.878,0.817,0.928	0.141	228	121	22:30295737-30295843	1	K3	1.7892	0.98352	0.83465	0.14887	yes	0.144935	yes	no	no	yes
83	ENSG00000186575	NF2	+	SE	22:29678195-29678323,22:29694751-29698598	22:29681439-29681601	0	0	1.0,1.0,0.977,1.0,0.948,0.977,0.993	0.639,0.808,0.769,0.622,0.879,0.8	0.232	242	121	22:29681439-29681601	0.998	K2	1.2252	0.97038	0.77246	0.19792	yes	0.21496	yes	no	no	yes
150	ENSG00000105355	PLIN3	-	SE	19:4852015-4852301,19:4861328-4861411	19:4859590-4859672	0	0	0.972,0.99,0.996,0.987,0.983,1.0,1.0	0.863,0.85,0.716,0.847,0.697,0.788	0.196	204	121	19:4859590-4859672	0.999	K3	0.5415	0.99665	0.93958	0.057063	yes	0.126531	yes	no	no	yes
192	ENSG00000129347	KRI1	-	SE	19:10562728-10562837,19:10565905-10566010	19:10564929-10565034	6.61e-13	2.6e-11	1.0,1.0,0.969,1.0,1.0,0.885,1.0	0.842,0.583,0.955,0.622,0.681,0.631	0.26	227	121	19:10564929-10565034	0.987	K2	1.1821	0.98824	0.83081	0.15743	yes	0.208715	yes	no	no	yes
193	ENSG00000129347	KRI1	-	SE	19:10562728-10562837,19:10565905-10566010	19:10565717-10565790	3.86e-12	1.45e-10	1.0,1.0,0.965,1.0,1.0,0.919,1.0	0.825,0.448,0.942,0.685,0.724,0.661	0.269	195	121	19:10565717-10565790	0.987	K2	1.1821	0.98449	0.82587	0.15862	yes	0.21381	yes	no	no	yes
318	ENSG00000184402	SS18L1	+	SE	20:62165421-62165514,20:62174516-62174644	20:62172682-62172801	3.02e-07	8.05e-06	1.0,1.0,1.0,1.0,1.0,1.0,1.0	0.917,0.858,0.883,0.67,0.802,0.953	0.153	241	121	20:62172682-62172801	1	K6	2.4307	0.99531	0.72082	0.27449	yes	0.213745	yes	no	no	yes
319	ENSG00000184402	SS18L1	+	SE	20:62165421-62165514,20:62179181-62179356	20:62172682-62172801	2.33e-07	6.27e-06	1.0,1.0,1.0,1.0,1.0,1.0,1.0	0.822,0.852,0.966,0.433,0.799,0.734	0.232	241	121	20:62172682-62172801	1	K6	2.4307	0.99531	0.72082	0.27449	yes	0.253245	yes	no	no	yes
320	ENSG00000184402	SS18L1	+	SE	20:62165421-62165514,20:62179181-62179356	20:62174517-62174644	1.44e-09	4.59e-08	1.0,1.0,1.0,1.0,1.0,1.0,1.0	0.8,0.793,0.969,0.627,0.855,0.744	0.202	242	121	20:62174517-62174644	0.991	K6	2.4307	0.96376	0.79533	0.16843	yes	0.185215	yes	no	no	yes
450	ENSG00000128487	SPECC1	+	SE	17:20260191-20260294,17:20306022-20306082	17:20296961-20297077	1.15e-10	3.93e-09	0.951,0.947,0.972,0.919,0.661,0.877,0.918	0.529,0.648,0.599,0.651,0.781,0.718	0.238	238	121	17:20296961-20297077	0.994	K1	0.9815	0.96921	0.7121	0.25711	yes	0.247555	yes	yes	no	yes
461	ENSG00000131473	ACLY	-	SE	17:41904728-41904790,17:41906527-41906646	17:41905522-41905658	0	0	0.998,0.986,0.998,0.998,0.994,0.997,1.0	0.705,0.681,0.613,0.681,0.646,0.668	0.33	242	121	17:41905522-41905658	1	K1	0.9526	0.99926	0.66814	0.33112	yes	0.33056	yes	no	no	yes
469	ENSG00000171302	CANT1	-	SE	17:78997839-78997963,17:79009663-79009778	17:78998148-78998286	8.71e-05	0.00178621	0.024,0.016,0.014,0.0,0.041,0.007,0.0	0.158,0.042,0.075,0.17,0.097,0.101	-0.093	242	121	17:78998148-78998286	0.974	K4	2.6021	0.019533	0.10189	-0.082355	yes	-0.0876775	yes	no	no	yes
552	ENSG00000164535	DAGLB	-	SE	7:6424751-6424835,7:6432836-6432959	7:6425988-6426114	0.000673349	0.0122301	1.0,1.0,1.0,1.0,1.0,1.0,1.0	0.944,0.951,0.886,0.961,0.58,0.613	0.177	242	121	7:6425988-6426114	0.931	K7	4.2367	0.97692	0.87342	0.1035	yes	0.14025	yes	no	no	yes
558	ENSG00000161036	LRWD1	+	SE	7:102469573-102469646,7:102472217-102472309	7:102469742-102469882	0	0	1.0,1.0,1.0,1.0,1.0,1.0,1.0	0.844,0.788,0.779,0.836,0.876,0.779	0.183	242	121	7:102469742-102469882	1	K2	0.9933	0.99693	0.78009	0.21684	yes	0.19992	yes	no	no	yes
619	ENSG00000102218	RP2	+	SE	X:46859987-46860102,X:46879685-46882358	X:46877505-46877590	5.31e-05	0.00111978	1.0,0.993,1.0,0.981,1.0,1.0,0.925	0.902,0.909,0.859,0.932,0.884,0.834	0.099	207	121	X:46877505-46877590	0.988	K1	0.6732	0.98802	0.89783	0.090184	yes	0.094592	yes	no	no	yes
714	ENSG00000213672	NCKIPSD	-	SE	3:48678876-48678969,3:48679376-48679457	3:48679055-48679183	0	0	1.0,1.0,1.0,1.0,1.0,1.0,1.0	0.568,0.62,0.681,0.698,0.737,0.575	0.353	242	121	3:48679055-48679183	1	K2	1.0351	0.99633	0.63509	0.36124	yes	0.35712	yes	no	no	yes
785	ENSG00000176108	CHMP6	+	SE	17:80991840-80991981,17:80995018-80995106	17:80994581-80994690	2.98e-05	0.000647849	1.0,1.0,1.0,1.0,1.0,1.0,1.0	0.925,0.851,0.748,0.869,0.914,0.955	0.123	231	121	17:80994581-80994690	1	K2	0.9277	0.99688	0.89589	0.101	yes	0.112	yes	no	no	yes
921	ENSG00000111642	CHD4	-	SE	12:6600925-6601053,12:6601647-6601766	12:6601289-6601530	0	0	1.0,1.0,1.0,1.0,1.0,1.0,1.0	0.83,0.855,0.851,0.837,0.852,0.859	0.153	242	121	12:6601289-6601530	1	K4	1.9622	0.99675	0.84497	0.15177	yes	0.152385	yes	no	no	yes
948	ENSG00000167191	GPRC5B	-	SE	16:19856690-19860544,16:19871815-19872845	16:19861837-19861973	0	0	1.0,1.0,1.0,1.0,1.0,1.0,1.0	0.891,0.861,0.85,0.864,0.908,0.937	0.115	242	121	16:19861837-19861973	1	K2	1.1606	0.99818	0.89569	0.10249	yes	0.108745	yes	no	no	yes
1013	ENSG00000105928	GSDME	-	SE	7:24698354-24699259,7:24708126-24708254	7:24702760-24702833	3.33e-16	1.53e-14	1.0,1.0,1.0,1.0,1.0,1.0,1.0	0.728,0.94,0.775,0.824,0.602,0.647	0.247	195	121	7:24702760-24702833	1	K3	1.9936	0.9938	0.74033	0.25347	yes	0.250235	yes	no	no	yes
1110	ENSG00000049540	ELN	+	SE	7:74048141-74048201,7:74051749-74051839	7:74048503-74048556	0.00040993	0.00770112	1.0,1.0,1.0,1.0,1.0,1.0,1.0	0.898,0.891,0.938,0.843,0.921,0.927	0.097	175	121	7:74048503-74048556	1	K9	2.9794	0.99843	0.91945	0.078979	yes	0.0879895	yes	no	no	yes
1113	ENSG00000077782	FGFR1	-	SE	8:38428345-38428435,8:38457355-38457534	8:38429682-38429948	0	0	0.882,0.886,0.894,0.901,0.904,0.894,0.903	0.632,0.694,0.626,0.669,0.712,0.661	0.229	242	121	8:38429682-38429948	0.918	K4	1.8314	0.96547	0.88872	0.076753	yes	0.152876	yes	no	no	yes
1144	ENSG00000128731	HERC2	-	SE	15:28132099-28132261,15:28135477-28135692	15:28132653-28132830	0	0	1.0,1.0,1.0,1.0,1.0,1.0,1.0	0.69,0.737,0.743,0.84,0.752,0.837	0.234	242	121	15:28132653-28132830	1	K1	0.8861	0.99862	0.77218	0.22644	yes	0.23022	yes	no	no	yes
1275	ENSG00000131584	ACAP3	-	SE	1:1292390-1293708,1:1294089-1294199	1:1293823-1293933	1.05e-09	3.36e-08	1.0,1.0,1.0,1.0,1.0,1.0,1.0	0.872,0.822,0.918,0.943,0.808,0.943	0.116	232	121	1:1293823-1293933	1	K1	0.6987	0.99783	0.91176	0.086065	yes	0.101032	yes	no	no	yes
1345	ENSG00000186951	PPARA	+	SE	22:46151887-46151970,22:46198341-46198591	22:46176753-46176836	0.00209234	0.0350529	0.338,0.244,0.57,0.408,0.702,0.515,0.611	0.899,1.0,0.925,0.774,0.747,0.389	-0.305	205	121	22:46176753-46176836	0.989	K1	0.971	0.59153	0.94492	-0.35339	yes	-0.329195	yes	yes	no	yes
1399	ENSG00000196220	SRGAP3	-	SE	3:9015596-9015731,3:9047390-9047475	3:9025261-9025338	0.000394774	0.00743654	1.0,1.0,1.0,1.0,1.0,1.0,1.0	0.841,0.934,0.766,0.955,0.928,0.86	0.119	199	121	3:9025261-9025338	1	K4	1.4134	0.99694	0.93244	0.064498	yes	0.091749	yes	no	no	yes
1400	ENSG00000196220	SRGAP3	-	SE	3:9015596-9015731,3:9047390-9047475	3:9038063-9038090	6.7e-13	2.63e-11	1.0,1.0,1.0,1.0,1.0,1.0,1.0	0.582,0.876,0.684,0.894,0.691,0.703	0.262	149	121	3:9038063-9038090	0.999	K5	1.481	0.99636	0.92916	0.067208	yes	0.164604	yes	no	no	yes
1445	ENSG00000092199	HNRNPC	-	SE	14:21212959-21213117,14:21269297-21269403	14:21263311-21263336	1.53e-10	5.2e-09	1.0,1.0,1.0,1.0,1.0,1.0,1.0	0.638,0.826,0.758,0.922,0.744,0.441	0.279	147	121	14:21263311-21263336	1	K5	2.4386	0.89617	0.54063	0.35554	yes	0.31727	yes	yes	no	yes
1463	ENSG00000131023	LATS1	-	SE	6:149682918-149684592,6:149701778-149702266	6:149695074-149695221	0	0	1.0,0.958,1.0,0.938,0.825,1.0,0.956	0.62,0.765,0.635,0.773,0.591,0.628	0.285	242	121	6:149695074-149695221	0.996	K4	2.4547	0.94566	0.60372	0.34194	yes	0.31347	yes	yes	no	yes
1476	ENSG00000134644	PUM1	-	SE	1:30995053-30995220,1:31028795-31028864	1:31005853-31006031	0	0	0.944,0.923,0.916,0.819,0.89,0.923,0.818	0.713,0.525,0.649,0.607,0.585,0.608	0.276	242	121	1:31005853-31006031	0.988	K6	3.0838	0.95913	0.75381	0.20532	yes	0.24066	yes	no	no	yes
1760	ENSG00000031003	FAM13B	-	SE	5:137954165-137954376,5:138006989-138007147	5:137988274-137988315	0	0	1.0,0.834,0.979,1.0,1.0,1.0,1.0	0.413,0.401,0.345,0.646,0.64,0.719	0.446	163	121	5:137988274-137988315	1	K4	2.5034	0.95718	0.73092	0.22627	yes	0.336135	yes	no	no	yes
1861	ENSG00000106992	AK1	-	SE	9:127873025-127873061,9:127877622-127877675	9:127874611-127874649	0.000410598	0.00771284	1.0,1.0,0.992,1.0,1.0,1.0,1.0	0.913,0.896,0.912,0.907,0.893,0.947	0.088	160	121	9:127874611-127874649	0.983	K1	0.3983	0.9967	0.94802	0.048676	yes	0.068338	yes	no	no	yes
1882	ENSG00000112655	PTK7	+	SE	6:43144450-43144606,6:43146617-43146698	6:43145200-43145432	0	0	0.986,0.986,0.992,0.995,0.99,0.977,0.971	0.697,0.75,0.622,0.552,0.702,0.648	0.323	242	121	6:43145200-43145432	1	K1	0.8802	0.99886	0.80941	0.18945	yes	0.256225	yes	no	no	yes
1893	ENSG00000183431	SF3A3	-	SE	1:37987572-37987678,1:37989869-37990022	1:37987784-37987836	0	0	1.0,1.0,1.0,1.0,1.0,1.0,1.0	0.684,0.708,0.705,0.831,0.726,0.602	0.291	174	121	1:37987784-37987836	1	K3	1.2484	0.99278	0.87343	0.11935	yes	0.205175	yes	no	no	yes
1894	ENSG00000183431	SF3A3	-	SE	1:37987572-37987678,1:37989869-37990022	1:37989548-37989595	0	0	1.0,1.0,1.0,1.0,1.0,1.0,1.0	0.54,0.61,0.689,0.824,0.794,0.667	0.313	169	121	1:37989548-37989595	1	K3	1.2484	0.99729	0.74847	0.24882	yes	0.28091	yes	no	no	yes
1895	ENSG00000183431	SF3A3	-	SE	1:37987783-37987836,1:37989869-37990022	1:37989548-37989595	5.25e-14	2.18e-12	1.0,1.0,1.0,1.0,0.982,1.0,0.996	0.834,0.89,0.857,0.859,0.921,0.861	0.127	169	121	1:37989548-37989595	1	K3	1.2484	0.99729	0.74847	0.24882	yes	0.18791	yes	no	no	yes
2009	ENSG00000168994	PXDC1	-	SE	6:3722618-3723736,6:3737078-3737196	6:3727551-3727662	0	0	0.997,0.985,0.996,1.0,0.99,1.0,0.978	0.784,0.845,0.833,0.895,0.835,0.89	0.145	233	121	6:3727551-3727662	1	K2	0.853	0.99825	0.8482	0.15005	yes	0.147525	yes	no	no	yes
2053	ENSG00000066427	ATXN3	-	SE	14:92058551-92064414,14:92080964-92081061	14:92070935-92071053	0	0	1.0,1.0,1.0,1.0,1.0,1.0,1.0	0.702,0.541,0.558,0.619,0.752,0.457	0.395	240	121	14:92070935-92071053	0.979	K2	1.5739	0.98189	0.66158	0.32031	yes	0.357655	yes	no	no	yes
2055	ENSG00000106948	AKNA	-	SE	9:114368438-114368595,9:114394356-114394405	9:114381060-114381446	4.2e-05	0.000897025	1.0,1.0,1.0,1.0,1.0,1.0,0.962	0.795,1.0,0.613,0.792,0.81,0.667	0.215	242	121	9:114381060-114381446	0.999	K4	2.5125	0.95524	0.63335	0.32189	yes	0.268445	yes	no	no	yes
2088	ENSG00000107263	RAPGEF1	-	SE	9:131643238-131643417,9:131650809-131650949	9:131650129-131650242	0.000800931	0.0143666	0.383,0.311,0.406,0.419,0.456,0.358,0.402	0.507,0.476,0.491,0.651,0.627,0.492	-0.15	235	121	9:131650129-131650242	0.947	K3	1.2223	0.39909	0.54113	-0.14205	yes	-0.146025	yes	no	no	yes
2148	ENSG00000120158	RCL1	+	SE	9:4841201-4841357,9:4849446-4849550	9:4844525-4844681	3.54e-05	0.000762749	1.0,1.0,1.0,1.0,1.0,1.0,1.0	0.896,0.834,0.894,0.852,0.814,0.966	0.124	242	121	9:4844525-4844681	0.992	K2	0.7642	0.98915	0.87878	0.11037	yes	0.117185	yes	no	no	yes
2152	ENSG00000083093	PALB2	-	SE	16:23621361-23621478,16:23624008-23624094	16:23622969-23623130	3.51e-09	1.08e-07	1.0,1.0,1.0,1.0,1.0,1.0,1.0	0.888,0.942,0.869,0.834,0.897,0.855	0.119	242	121	16:23622969-23623130	0.999	K2	0.713	0.99232	0.87637	0.11595	yes	0.117475	yes	no	no	yes
2225	ENSG00000087338	GMCL1	+	SE	2:69840941-69841039,2:69844130-69844196	2:69843149-69843261	4.62e-14	1.93e-12	1.0,1.0,0.961,1.0,1.0,1.0,1.0	0.685,0.467,0.937,0.69,0.652,0.404	0.355	234	121	2:69843149-69843261	1	K2	1.1229	0.98608	0.71634	0.26973	yes	0.312365	yes	no	no	yes
2484	ENSG00000167548	KMT2D	-	SE	12:49030600-49030768,12:49031174-49033964	12:49030893-49031033	0	0	1.0,1.0,1.0,1.0,1.0,0.988,1.0	0.814,0.781,0.765,0.759,0.729,0.766	0.229	242	121	12:49030893-49031033	1	K4	3.0196	0.99697	0.76669	0.23028	yes	0.22964	yes	no	no	yes
2497	ENSG00000213024	NUP62	-	SE	19:49906865-49909884,19:49927693-49927815	19:49911105-49911366	4.44e-16	2.04e-14	0.02,0.051,0.016,0.052,0.0,0.032,0.101	0.171,0.329,0.261,0.363,0.325,0.151	-0.228	242	121	19:49911105-49911366	0.997	K4	3.3073	0.11709	0.54453	-0.42744	yes	-0.32772	yes	no	no	yes
2498	ENSG00000213024	NUP62	-	SE	19:49906865-49909884,19:49929325-49929531	19:49911105-49911366	2.44e-14	1.04e-12	0.006,0.038,0.013,0.013,0.0,0.027,0.05	0.155,0.198,0.14,0.117,0.152,0.11	-0.124	242	121	19:49911105-49911366	0.997	K4	3.3073	0.11709	0.54453	-0.42744	yes	-0.27572	yes	no	no	yes
2504	ENSG00000006607	FARP2	+	SE	2:241468139-241468377,2:241483464-241483533	2:241475857-241475987	5.11e-11	1.79e-09	1.0,0.977,0.985,1.0,0.934,1.0,0.969	0.543,1.0,0.514,0.722,0.803,0.705	0.266	242	121	2:241475857-241475987	0.941	K2	1.197	0.96027	0.7621	0.19817	yes	0.232085	yes	no	no	yes
2519	ENSG00000126016	AMOT	-	SE	X:112815357-112815877,X:112832293-112832370	X:112825072-112825220	0.00110504	0.0194021	0.492,0.568,0.431,0.482,0.633,0.513,0.516	0.433,1.0,0.931,1.0,0.612,0.714	-0.262	242	121	X:112825072-112825220	0.904	K3	1.4294	0.73365	0.86415	-0.1305	yes	-0.19625	yes	no	no	yes
2712	ENSG00000173193	PARP14	+	SE	3:122699389-122701635,3:122704526-122704748	3:122703742-122703978	0	0	1.0,1.0,1.0,1.0,0.991,1.0,1.0	0.806,0.741,0.743,0.818,0.884,0.832	0.195	242	121	3:122703742-122703978	1	K1	0.7537	0.99572	0.80794	0.18779	yes	0.191395	yes	no	no	yes
2819	ENSG00000132478	UNK	+	SE	17:75819683-75819785,17:75824261-75825799	17:75819920-75820108	0	0	1.0,1.0,1.0,1.0,1.0,1.0,1.0	0.685,0.888,0.809,0.789,0.899,0.717	0.202	242	121	17:75819920-75820108	1	K3	1.4434	0.99783	0.87285	0.12497	yes	0.163485	yes	no	no	yes
2820	ENSG00000132478	UNK	+	SE	17:75819683-75819785,17:75824261-75825799	17:75823265-75823522	3.77e-15	1.66e-13	1.0,1.0,1.0,1.0,1.0,1.0,1.0	0.652,0.887,0.814,0.809,0.923,0.714	0.2	242	121	17:75823265-75823522	1	K3	1.4434	0.99799	0.88064	0.11735	yes	0.158675	yes	no	no	yes
2900	ENSG00000104936	DMPK	-	SE	19:45770091-45770640,19:45772640-45772752	19:45771568-45771665	0	0	1.0,1.0,1.0,1.0,1.0,1.0,1.0	0.613,0.38,0.499,0.317,0.213,0.505	0.579	219	121	19:45771568-45771665	1	K5	2.2498	0.9992	0.9559	0.043297	yes	0.311148	yes	no	no	yes
3004	ENSG00000147586	MRPS28	-	SE	8:79918939-79919148,8:80030035-80030289	8:80002999-80003120	0	0	0.814,0.873,0.895,0.856,0.952,0.874,0.919	0.518,0.589,0.638,0.578,0.634,0.48	0.31	242	121	8:80002999-80003120	1	K4	2.9576	0.91937	0.63637	0.283	yes	0.2965	yes	no	no	yes
3085	ENSG00000160949	TONSL	-	SE	8:144440350-144440476,8:144442036-144442151	8:144440718-144440870	2.02e-10	6.8e-09	1.0,1.0,1.0,1.0,1.0,1.0,1.0	0.869,0.756,0.835,0.769,0.72,0.983	0.178	242	121	8:144440718-144440870	0.998	K2	1.4435	0.9942	0.83063	0.16357	yes	0.170785	yes	no	no	yes
3178	ENSG00000177548	RABEP2	-	SE	16:28914671-28914782,16:28924402-28924615	16:28919786-28919943	0.000330704	0.00629665	1.0,1.0,1.0,1.0,1.0,1.0,1.0	0.765,0.82,0.967,0.859,0.856,0.901	0.139	242	121	16:28919786-28919943	0.993	K2	0.7355	0.99113	0.87217	0.11896	yes	0.12898	yes	no	no	yes
3184	ENSG00000047249	ATP6V1H	-	SE	8:53715542-53716024,8:53756554-53756656	8:53743577-53743690	0	0	0.994,1.0,1.0,0.994,1.0,0.997,1.0	0.754,0.717,0.676,0.68,0.716,0.629	0.303	235	121	8:53743577-53743690	1	K3	1.4013	0.99724	0.76227	0.23497	yes	0.268985	yes	no	no	yes
3208	ENSG00000165699	TSC1	-	SE	9:132901588-132901699,9:132904410-132904454	9:132902605-132902787	0	0	1.0,1.0,1.0,1.0,1.0,1.0,1.0	0.8,0.663,0.76,0.684,0.718,0.791	0.264	242	121	9:132902605-132902787	1	K4	2.718	0.99203	0.76104	0.23099	yes	0.247495	yes	no	no	yes
3285	ENSG00000095397	WHRN	-	SE	9:114424987-114425024,9:114478552-114478771	9:114466267-114466392	0.00052997	0.00978767	1.0,0.979,0.964,1.0,1.0,1.0,1.0	0.938,0.519,0.739,0.895,0.933,0.786	0.19	242	121	9:114466267-114466392	0.927	K2	1.3731	0.88664	0.72323	0.1634	yes	0.1767	yes	no	no	yes
3295	ENSG00000167110	GOLGA2	-	SE	9:128259006-128259082,9:128260075-128260189	9:128259167-128259391	0	0	1.0,1.0,1.0,1.0,1.0,1.0,1.0	0.674,0.702,0.689,0.693,0.714,0.746	0.297	242	121	9:128259167-128259391	1	K2	0.9119	0.99824	0.74335	0.25489	yes	0.275945	yes	no	no	yes
3409	ENSG00000172725	CORO1B	-	SE	11:67435509-67438501,11:67439785-67439843	11:67438671-67438949	5.36e-11	1.87e-09	1.0,1.0,0.996,1.0,1.0,1.0,1.0	0.906,0.873,0.945,0.934,0.855,0.833	0.108	242	121	11:67438671-67438949	1	K1	0.508	0.99851	0.92218	0.07633	yes	0.092165	yes	no	no	yes
3866	ENSG00000122203	KIAA1191	-	SE	5:176348249-176348356,5:176361601-176361764	5:176359811-176359918	7.72e-07	1.98e-05	0.699,0.69,0.69,0.763,0.779,0.797,0.735	0.529,0.359,0.604,0.342,0.586,0.498	0.25	229	121	5:176359811-176359918	1	K5	2.8778	0.40124	0.12958	0.27165	yes	0.260825	yes	no	no	yes
3867	ENSG00000122203	KIAA1191	-	SE	5:176355570-176355749,5:176361601-176361764	5:176359811-176359918	0	0	0.441,0.49,0.629,0.471,0.569,0.516,0.582	0.173,0.127,0.212,0.171,0.202,0.19	0.349	229	121	5:176359811-176359918	1	K5	2.8778	0.40124	0.12958	0.27165	yes	0.310325	yes	no	no	yes
3868	ENSG00000122203	KIAA1191	-	SE	5:176359480-176359567,5:176361601-176361764	5:176359811-176359918	0	0	0.523,0.534,0.543,0.437,0.582,0.581,0.513	0.281,0.236,0.192,0.185,0.152,0.234	0.317	229	121	5:176359811-176359918	1	K5	2.8778	0.40124	0.12958	0.27165	yes	0.294325	yes	no	no	yes
3882	ENSG00000103512	NOMO1	+	SE	16:14886760-14886862,16:14894997-14895090	16:14889096-14889215	0	0	1.0,0.995,0.985,1.0,1.0,1.0,1.0	0.832,0.764,0.894,0.919,0.876,0.91	0.131	241	121	16:14889096-14889215	1	K1	0.6227	0.99892	0.90282	0.096099	yes	0.113549	yes	no	no	yes
4006	ENSG00000140750	ARHGAP17	-	SE	16:24970506-24970580,16:25015208-25015331	16:24978966-24979005	0.000147509	0.00293591	1.0,1.0,1.0,0.969,0.963,0.976,0.904	0.772,0.869,0.62,0.797,0.896,0.929	0.159	161	121	16:24978966-24979005	0.975	K3	0.9753	0.98636	0.93698	0.049386	yes	0.104193	yes	no	no	yes
4178	ENSG00000100577	GSTZ1	+	SE	14:77329122-77329201,14:77330309-77330359	14:77329755-77329807	1.02e-05	0.000234164	1.0,1.0,0.964,0.948,0.882,0.9,0.898	0.943,0.756,0.718,0.788,0.635,0.676	0.189	174	121	14:77329755-77329807	0.995	K3	2.3923	0.95315	0.65145	0.30169	yes	0.245345	yes	no	no	yes
4241	ENSG00000166411	IDH3A	+	SE	15:78157547-78157631,15:78161580-78161768	15:78160092-78160206	0.00277003	0.0453634	0.99,0.943,0.967,0.959,0.914,0.991,0.971	0.844,0.909,0.877,0.87,0.881,0.908	0.081	236	121	15:78160092-78160206	0.939	K4	1.1457	0.96539	0.90875	0.056646	yes	0.068823	yes	no	no	yes
4269	ENSG00000137802	MAPKBP1	+	SE	15:41815258-41815405,15:41816558-41816650	15:41815624-41815799	1.81e-07	4.92e-06	1.0,1.0,1.0,1.0,1.0,1.0,1.0	0.839,0.897,0.762,0.949,0.923,0.874	0.126	242	121	15:41815624-41815799	0.963	K4	1.2862	0.97893	0.84636	0.13257	yes	0.129285	yes	no	no	yes
4272	ENSG00000196187	TMEM63A	-	SE	1:225845535-225846932,1:225848491-225848554	1:225847034-225847213	0	0	1.0,1.0,1.0,1.0,1.0,1.0,1.0	0.725,0.772,0.805,0.773,0.899,0.845	0.197	242	121	1:225847034-225847213	1	K1	0.8933	0.99631	0.81257	0.18374	yes	0.19037	yes	no	no	yes
4369	ENSG00000007392	LUC7L	-	SE	16:188968-190135,16:192926-193015	16:190541-190570	0	0	0.995,0.995,0.988,0.995,0.993,0.987,0.994	0.814,0.856,0.78,0.797,0.829,0.799	0.18	151	121	16:190541-190570	1	K5	2.0289	0.98796	0.83507	0.15288	yes	0.16644	yes	no	no	yes
4381	ENSG00000121281	ADCY7	+	SE	16:50300714-50300873,16:50304359-50304551	16:50301082-50301214	0.000230519	0.0044781	1.0,1.0,1.0,1.0,1.0,1.0,1.0	0.946,0.846,0.491,0.957,0.859,0.704	0.2	242	121	16:50301082-50301214	0.982	K3	1.4485	0.94357	0.58637	0.35721	yes	0.278605	yes	no	no	yes
4391	ENSG00000040199	PHLPP2	-	SE	16:71658652-71658815,16:71667177-71667333	16:71663899-71664099	3.91e-07	1.03e-05	1.0,1.0,1.0,1.0,0.962,1.0,1.0	1.0,0.717,0.744,0.925,0.827,0.788	0.161	242	121	16:71663899-71664099	0.986	K1	0.8767	0.98242	0.82392	0.1585	yes	0.15975	yes	no	no	yes
4592	ENSG00000105397	TYK2	-	SE	19:10368294-10368418,19:10378213-10378426	19:10368532-10368763	0	0	0.054,0.083,0.044,0.01,0.051,0.034,0.034	0.261,0.212,0.292,0.232,0.196,0.311	-0.206	242	121	19:10368532-10368763	1	K3	1.4515	0.045109	0.26578	-0.22067	yes	-0.213335	yes	no	no	yes
4593	ENSG00000105397	TYK2	-	SE	19:10368294-10368418,19:10378213-10378426	19:10369757-10369877	0.00221965	0.0370017	0.017,0.017,0.007,0.038,0.079,0.049,0.034	0.155,0.102,0.08,0.107,0.134,0.08	-0.075	242	121	19:10369757-10369877	0.984	K3	1.4515	0.03092	0.1191	-0.088183	yes	-0.0815915	yes	no	no	yes
4701	ENSG00000171302	CANT1	-	SE	17:78997839-78997963,17:79009663-79009817	17:79000100-79000270	0	0	0.008,0.019,0.018,0.0,0.01,0.014,0.038	0.356,0.243,0.313,0.207,0.207,0.346	-0.263	242	121	17:79000100-79000270	1	K4	2.6021	0.024191	0.2752	-0.25101	yes	-0.257005	yes	no	no	yes
4736	ENSG00000161036	LRWD1	+	SE	7:102469573-102469646,7:102472217-102472309	7:102469742-102469881	0	0	1.0,1.0,1.0,1.0,1.0,1.0,1.0	0.725,0.668,0.667,0.762,0.793,0.686	0.283	242	121	7:102469742-102469882	1	K2	0.9933	0.99693	0.78009	0.21684	yes	0.24992	yes	no	no	yes
4834	ENSG00000154310	TNIK	-	SE	3:171140398-171140666,3:171161269-171161336	3:171157460-171157664	0.000101713	0.00206821	1.0,1.0,1.0,1.0,1.0,1.0,1.0	0.672,0.831,0.947,0.867,0.82,0.929	0.156	242	121	3:171157460-171157664	0.996	K3	1.2747	0.99316	0.84169	0.15146	yes	0.15373	yes	no	no	yes
4886	ENSG00000077782	FGFR1	-	SE	8:38428351-38428435,8:38457355-38457534	8:38429247-38429390	2.72e-06	6.62e-05	0.077,0.087,0.081,0.048,0.163,0.038,0.102	0.196,0.16,0.173,0.26,0.21,0.164	-0.109	242	121	8:38429247-38429390	0.998	K4	1.8314	0.054689	0.21081	-0.15612	yes	-0.13256	yes	no	no	yes
4887	ENSG00000077782	FGFR1	-	SE	8:38429244-38429390,8:38457355-38457534	8:38429682-38429948	1.22e-12	4.73e-11	1.0,1.0,1.0,1.0,0.993,1.0,1.0	0.897,0.957,0.851,0.827,0.858,0.924	0.113	242	121	8:38429682-38429948	0.918	K4	1.8314	0.96547	0.88872	0.076753	yes	0.0948765	yes	no	no	yes
4908	ENSG00000160961	ZNF333	+	SE	19:14705053-14705170,19:14706685-14706773	19:14706091-14706229	1.56e-05	0.00035013	0.038,0.064,0.083,0.138,0.169,0.026,0.116	0.326,0.21,0.25,0.219,0.135,0.187	-0.131	242	121	19:14706091-14706229	0.967	K1	0.9573	0.086475	0.26675	-0.18027	yes	-0.155635	yes	no	no	yes
4925	ENSG00000170876	TMEM43	+	SE	3:14125051-14125205,3:14129411-14129561	3:14128855-14129085	0	0	0.026,0.035,0.012,0.008,0.014,0.018,0.011	0.191,0.09,0.117,0.127,0.124,0.148	-0.115	242	121	3:14128855-14129085	0.997	K2	0.9969	0.018536	0.12435	-0.10581	yes	-0.110405	yes	no	no	yes
4975	ENSG00000134644	PUM1	-	SE	1:30995053-30995220,1:31028795-31028864	1:31006994-31007099	4.13e-10	1.36e-08	0.615,0.569,0.598,0.242,0.348,0.571,0.201	0.089,0.028,0.037,0.109,0.118,0.232	0.347	227	121	1:31006994-31007099	0.997	K5	2.9766	0.96593	0.71627	0.24966	yes	0.29833	yes	no	no	yes
4976	ENSG00000134644	PUM1	-	SE	1:31005852-31006031,1:31028795-31028864	1:31006994-31007099	0	0	1.0,1.0,1.0,1.0,1.0,1.0,1.0	0.823,0.693,0.689,0.776,0.525,0.824	0.278	227	121	1:31006994-31007099	0.997	K5	2.9766	0.96593	0.71627	0.24966	yes	0.26383	yes	no	no	yes
5143	ENSG00000168994	PXDC1	-	SE	6:3722618-3723736,6:3737078-3737196	6:3727551-3727661	0	0	0.994,0.971,0.991,1.0,0.98,1.0,0.954	0.643,0.733,0.735,0.79,0.747,0.801	0.243	232	121	6:3727551-3727662	1	K2	0.853	0.99825	0.8482	0.15005	yes	0.196525	yes	no	no	yes
5172	ENSG00000083093	PALB2	-	SE	16:23621361-23621478,16:23624008-23624094	16:23622970-23623130	0	0	1.0,1.0,1.0,1.0,1.0,1.0,1.0	0.789,0.853,0.762,0.714,0.797,0.759	0.221	242	121	16:23622969-23623130	0.999	K2	0.713	0.99232	0.87637	0.11595	yes	0.168475	yes	no	no	yes
5242	ENSG00000171604	CXXC5	+	SE	5:139648932-139649009,5:139680363-139681447	5:139679847-139679940	1.49e-05	0.000336456	0.07,0.072,0.062,0.086,0.057,0.025,0.071	0.139,0.173,0.184,0.131,0.203,0.216	-0.111	215	121	5:139679847-139679940	0.937	K2	1.7902	0.049763	0.31118	-0.26142	yes	-0.18621	yes	no	no	yes
5370	ENSG00000169057	MECP2	-	SE	X:154032206-154032557,X:154092183-154092307	X:154039792-154039903	5.08e-14	2.11e-12	0.0,0.0,0.0,0.0,0.086,0.0,0.026	0.274,0.153,0.179,0.106,0.381,0.15	-0.191	233	121	X:154039792-154039903	0.987	K3	2.5114	0.091252	0.57098	-0.47973	yes	-0.335365	yes	no	no	yes
5382	ENSG00000147586	MRPS28	-	SE	8:79918939-79919148,8:80030020-80030259	8:80002999-80003120	5.84e-13	2.3e-11	0.913,0.918,0.989,0.954,1.0,0.969,0.928	0.71,0.848,0.791,0.818,0.778,0.733	0.173	242	121	8:80002999-80003120	1	K4	2.9576	0.91937	0.63637	0.283	yes	0.228	yes	no	no	yes
5383	ENSG00000147586	MRPS28	-	SE	8:79918939-79919148,8:80030053-80030259	8:80002999-80003120	0	0	0.967,0.95,0.995,0.94,0.953,0.977,0.962	0.857,0.747,0.804,0.703,0.669,0.748	0.209	242	121	8:80002999-80003120	1	K4	2.9576	0.91937	0.63637	0.283	yes	0.246	yes	no	no	yes
5534	ENSG00000125386	FAM193A	+	SE	4:2630934-2631169,4:2639734-2639859	4:2638853-2639089	2.22e-15	9.87e-14	0.028,0.0,0.0,0.0,0.0,0.022,0.0	0.063,0.156,0.216,0.123,0.226,0.088	-0.138	242	121	4:2638853-2639089	0.983	K2	1.0146	0.034554	0.17744	-0.14289	yes	-0.140445	yes	no	no	yes
5598	ENSG00000135486	HNRNPA1	+	SE	12:54283811-54283967,12:54284548-54287087	12:54284258-54284316	0	0	1.0,1.0,1.0,1.0,1.0,1.0,1.0	0.894,0.896,0.878,0.892,0.873,0.868	0.116	180	121	12:54284258-54284317	0.999	K4	2.9397	0.99413	0.86785	0.12628	yes	0.12114	yes	no	no	yes
5645	ENSG00000020577	SAMD4A	+	SE	14:54764454-54764540,14:54770103-54770222	14:54767174-54767332	0	0	0.0,0.0,0.0,0.0,0.0,0.0,0.0	0.127,0.128,0.285,0.111,0.275,0.154	-0.18	242	121	14:54767174-54767332	0.978	K1	0.8709	0.025742	0.18162	-0.15588	yes	-0.16794	yes	no	no	yes
5737	ENSG00000174886	NDUFA11	-	SE	19:5896904-5896997,19:5903611-5903790	19:5901335-5901454	8.02e-07	2.06e-05	0.008,0.016,0.011,0.008,0.009,0.008,0.006	0.111,0.074,0.061,0.061,0.067,0.09	-0.068	241	121	19:5901335-5901454	1	K2	0.5974	0.01104	0.095024	-0.083984	yes	-0.075992	yes	no	no	yes
5866	ENSG00000101457	DNTTIP1	+	A5SS	20:45792676-45792747	20:45792110-45792431	0.000651788	0.0306943	0.0,0.0,0.019,0.0,0.0,0.0,0.0	0.047,0.13,0.108,0.09,0.051,0.16	-0.095	242	121	20:45792110-45792431	0.997	K1	0.7794	0.015639	0.16922	-0.15358	yes	-0.12429	yes	no	no	yes
5888	ENSG00000152620	NADK2	-	A5SS	5:36227476-36227565	5:36241498-36241855	3.66e-13	4.69e-11	1.0,1.0,1.0,1.0,1.0,1.0,1.0	0.714,0.953,0.625,0.652,0.71,0.73	0.269	242	121	5:36241499-36241855	1	K2	1.3373	0.99352	0.74421	0.24931	yes	0.259155	yes	no	no	yes
5926	ENSG00000138674	SEC31A	-	A5SS	4:82827368-82827632	4:82828764-82828999	0	0	0.019,0.023,0.023,0.013,0.015,0.016,0.027	0.146,0.138,0.178,0.116,0.156,0.152	-0.128	242	121	4:82828765-82828999	1	K3	2.2759	0.053556	0.26492	-0.21137	yes	-0.169685	yes	no	no	yes
6087	ENSG00000109111	SUPT6H	+	A5SS	17:28696843-28697082	17:28695548-28695704	2.46e-11	2.8e-09	0.0,0.0,0.0,0.0,0.0,0.0,0.0	0.092,0.132,0.145,0.085,0.116,0.045	-0.103	242	121	17:28695548-28695704	1	K1	0.8736	0.0033967	0.20697	-0.20358	yes	-0.15329	yes	no	no	yes
6156	ENSG00000198911	SREBF2	+	A3SS	22:41833104-41833358	22:41866831-41867066	0	0	1.0,0.989,1.0,0.996,1.0,1.0,0.997	0.681,0.732,0.612,0.786,0.614,0.482	0.346	242	121	22:41866831-41867066	0.941	K1	0.374	0.99828	0.96481	0.033471	yes	0.189736	yes	no	no	yes
6196	ENSG00000167548	KMT2D	-	A3SS	12:49034066-49034299	12:49031313-49033964	0	0	1.0,1.0,1.0,1.0,1.0,1.0,1.0	0.871,0.645,0.614,0.708,0.725,0.646	0.298	242	121	12:49031313-49033964	1	K1	0.6166	0.99634	0.87219	0.12415	yes	0.211075	yes	no	no	yes
6	ENSG00000159147	DONSON	-	SE	21:33581950-33582055,21:33584589-33584726	21:33582165-33582246	0	0	0.843,0.839,0.719,0.977,0.873,0.941,0.913	0.472,0.387,0.458,0.336,0.343,0.59	0.441	203	121	21:33582165-33582246	1	K3	1.6805	0.93748	0.63249	0.30499	yes	0.372995	no	no	yes	no
8	ENSG00000160305	DIP2A	+	SE	21:46498581-46498833,21:46509256-46509376	21:46504361-46504489	0	0	0.873,1.0,0.911,0.804,0.964,0.962,0.956	0.39,0.578,0.652,0.374,0.652,0.316	0.431	242	121	21:46504361-46504489	0.999	K2	1.2804	0.90249	0.52499	0.3775	yes	0.40425	no	no	yes	no
15	ENSG00000141956	PRDM15	-	SE	21:41804533-41804614,21:41810752-41810836	21:41810154-41810329	0	0	0.96,1.0,1.0,1.0,1.0,1.0,1.0	0.446,0.344,0.215,0.319,0.306,0.245	0.682	242	121	21:41810154-41810329	1	K3	2.1581	0.95326	0.26509	0.68817	no	0.685085	no	no	yes	no
20	ENSG00000265590	CFAP298-TCP10L	-	SE	21:32578693-32578831,21:32603160-32603292	21:32582200-32582415	0	0	1.0,1.0,1.0,0.968,0.978,1.0,1.0	0.492,0.525,0.4,0.527,0.475,0.367	0.528	242	121	21:32582200-32582415	0.944	K3	1.9584	0.96111	0.77379	0.18733	yes	0.357665	no	no	yes	no
21	ENSG00000265590	CFAP298-TCP10L	-	SE	21:32578693-32578831,21:32604124-32604283	21:32582200-32582415	0	0	1.0,1.0,1.0,1.0,1.0,1.0,1.0	0.278,0.179,0.395,0.562,0.271,0.129	0.698	242	121	21:32582200-32582415	0.944	K3	1.9584	0.96111	0.77379	0.18733	yes	0.442665	no	no	yes	no
29	ENSG00000142207	URB1	-	SE	21:32320530-32320640,21:32322477-32322584	21:32321801-32321944	0	0	1.0,1.0,1.0,1.0,1.0,1.0,1.0	0.61,0.59,0.453,0.619,0.448,0.474	0.468	242	121	21:32321801-32321944	1	K1	0.9947	0.99382	0.53291	0.46091	yes	0.464455	no	no	yes	no
34	ENSG00000142207	URB1	-	SE	21:32354858-32354997,21:32357536-32357656	21:32355449-32355565	0	0	1.0,1.0,1.0,1.0,1.0,1.0,1.0	0.447,0.613,0.718,0.795,0.645,0.61	0.362	238	121	21:32355449-32355565	1	K1	0.9858	0.99243	0.63395	0.35848	yes	0.36024	no	no	yes	no
40	ENSG00000070371	CLTCL1	-	SE	22:19235695-19235869,22:19242774-19242936	22:19239275-19239388	0	0	0.933,0.837,1.0,1.0,0.866,0.925,0.941	0.221,0.082,0.236,0.183,0.396,0.546	0.652	235	121	22:19239275-19239388	0.994	K2	1.3157	0.9063	0.31369	0.59261	yes	0.622305	no	no	yes	no
41	ENSG00000167037	SGSM1	+	SE	22:24886599-24886728,22:24897971-24898559	22:24893431-24893613	7.46e-14	3.08e-12	1.0,1.0,1.0,1.0,1.0,1.0,1.0	0.294,0.818,0.263,0.333,0.083,0.7	0.585	242	121	22:24893431-24893613	0.953	K2	1.3785	0.93139	0.62759	0.3038	yes	0.4444	no	no	yes	no
51	ENSG00000100083	GGA1	+	SE	22:37629461-37629526,22:37631995-37632165	22:37630903-37631099	0	0	1.0,1.0,1.0,1.0,1.0,1.0,1.0	0.575,0.538,0.597,0.66,0.407,0.575	0.441	242	121	22:37630903-37631099	1	K3	1.8774	0.99767	0.52872	0.46895	yes	0.454975	no	no	yes	no
52	ENSG00000100083	GGA1	+	SE	22:37629997-37630170,22:37631995-37632165	22:37630903-37631099	0	0	1.0,1.0,1.0,1.0,1.0,1.0,1.0	0.646,0.659,0.762,0.7,0.705,0.69	0.306	242	121	22:37630903-37631099	1	K3	1.8774	0.99767	0.52872	0.46895	yes	0.387475	no	no	yes	no
73	ENSG00000099954	CECR2	+	SE	22:17504846-17505016,22:17524117-17524271	22:17511813-17511896	0	0	0.065,0.16,0.11,0.248,0.158,0.154,0.108	0.429,0.581,0.541,0.736,0.574,0.481	-0.414	205	121	22:17511813-17511896	0.99	K3	0.9936	0.13867	0.53845	-0.39979	yes	-0.406895	no	no	yes	no
112	ENSG00000104805	NUCB1	+	SE	19:48921153-48921324,19:48922317-48923255	19:48921869-48921932	0	0	1.0,0.997,1.0,0.992,0.996,0.989,0.994	0.36,0.291,0.299,0.27,0.317,0.201	0.706	185	121	19:48921869-48921932	1	K3	1.2388	0.9979	0.66006	0.33784	yes	0.52192	no	no	yes	no
114	ENSG00000090372	STRN4	-	SE	19:46722241-46722340,19:46724806-46724928	19:46722810-46722950	0	0	1.0,1.0,0.981,0.992,1.0,1.0,0.971	0.568,0.444,0.398,0.513,0.447,0.482	0.517	242	121	19:46722810-46722950	1	K3	1.4047	0.99912	0.6309	0.36822	yes	0.44261	no	no	yes	no
122	ENSG00000188629	ZNF177	+	SE	19:9378258-9378344,19:9379526-9379619	19:9378962-9379088	0	0	1.0,0.983,1.0,1.0,1.0,1.0,1.0	0.452,0.479,0.738,0.534,0.5,0.6	0.447	242	121	19:9378962-9379088	1	K1	1	0.97936	0.55182	0.42754	yes	0.43727	no	no	yes	no
126	ENSG00000267254	ZNF790-AS1	+	SE	19:36801875-36801933,19:36827649-36828094	19:36823731-36823821	6.56e-10	2.14e-08	0.041,0.222,0.175,0.125,0.081,0.0,0.509	0.937,0.562,0.588,0.718,0.411,0.559	-0.464	212	121	19:36823731-36823821	0.989	K4	2.8472	0.25604	0.73423	-0.47819	yes	-0.471095	no	yes	yes	no
140	ENSG00000105321	CCDC9	+	SE	19:47260587-47260839,19:47266610-47266792	19:47264603-47264686	0	0	1.0,1.0,0.941,1.0,0.972,1.0,1.0	0.312,0.407,0.447,0.511,0.48,0.36	0.568	205	121	19:47264603-47264686	1	K3	1.4427	0.99293	0.60938	0.38356	yes	0.47578	no	no	yes	no
171	ENSG00000156304	SCAF4	-	SE	21:31701775-31701918,21:31703764-31703926	21:31702244-31702379	0	0	1.0,1.0,1.0,1.0,1.0,1.0,1.0	0.285,0.525,0.351,0.543,0.466,0.281	0.591	242	121	21:31702244-31702379	1	K1	0.9991	0.99604	0.41751	0.57854	yes	0.58477	no	no	yes	no
172	ENSG00000178386	ZNF223	+	SE	19:44055108-44055191,19:44060748-44060841	19:44060455-44060581	6.45e-13	2.54e-11	0.736,1.0,1.0,1.0,1.0,1.0,0.831	0.397,0.725,0.544,0.242,0.643,0.531	0.424	242	121	19:44060455-44060581	0.968	K2	1.5651	0.9149	0.55498	0.35992	yes	0.39196	no	no	yes	no
179	ENSG00000256683	ZNF350	-	SE	19:51968577-51968673,19:51974345-51974531	19:51969005-51969131	0	0	1.0,1.0,1.0,1.0,1.0,1.0,1.0	0.256,0.178,0.418,0.237,0.235,0.269	0.734	242	121	19:51969005-51969131	1	K1	0.9989	0.97921	0.31711	0.6621	no	0.69805	no	no	yes	no
182	ENSG00000105619	TFPT	-	SE	19:54108325-54108395,19:54115246-54115288	19:54110051-54110121	0	0	1.0,1.0,1.0,1.0,1.0,1.0,1.0	0.446,0.281,0.443,0.56,0.405,0.306	0.593	192	121	19:54110051-54110121	0.998	K4	2.3064	0.98025	0.69871	0.28154	yes	0.43727	no	no	yes	no
183	ENSG00000105619	TFPT	-	SE	19:54108325-54108395,19:54115246-54115288	19:54114442-54114700	0	0	1.0,1.0,1.0,1.0,1.0,1.0,1.0	0.413,0.296,0.514,0.614,0.4,0.446	0.553	242	121	19:54114442-54114700	1	K4	2.3064	0.99587	0.65853	0.33734	yes	0.44517	no	no	yes	no
186	ENSG00000105617	LENG1	-	SE	19:54155160-54155940,19:54158281-54158461	19:54156763-54157025	0	0	1.0,1.0,1.0,1.0,1.0,1.0,1.0	0.572,0.59,0.633,0.588,0.634,0.63	0.392	242	121	19:54156763-54157025	1	K1	0.9908	0.99347	0.61663	0.37683	yes	0.384415	no	no	yes	no
197	ENSG00000132005	RFX1	-	SE	19:13966632-13966751,19:13969993-13970175	19:13968565-13968680	0	0	1.0,1.0,1.0,1.0,1.0,1.0,1.0	0.304,0.952,0.302,0.505,0.47,0.37	0.516	237	121	19:13968565-13968680	1	K2	1.6038	0.99386	0.65186	0.342	yes	0.429	no	no	yes	no
216	ENSG00000161914	ZNF653	-	SE	19:11486986-11487158,19:11495949-11496165	19:11487292-11487903	0	0	1.0,1.0,1.0,1.0,1.0,1.0,1.0	0.4,0.556,0.742,0.471,0.805,0.583	0.407	242	121	19:11487292-11487903	1	K2	1.2444	0.98501	0.5789	0.40611	yes	0.406555	no	no	yes	no
217	ENSG00000133250	ZNF414	-	SE	19:8511616-8511960,19:8512603-8512711	19:8512387-8512492	0	0	1.0,1.0,1.0,1.0,1.0,1.0,1.0	0.431,0.527,0.426,0.528,0.694,0.666	0.455	227	121	19:8512387-8512492	1	K3	2.2308	0.99067	0.58662	0.40405	yes	0.429525	no	no	yes	no
218	ENSG00000133250	ZNF414	-	SE	19:8512603-8512711,19:8514043-8514148	19:8513029-8513341	0	0	1.0,1.0,1.0,1.0,1.0,1.0,0.967	0.446,0.426,0.39,0.559,0.37,0.449	0.555	242	121	19:8513029-8513341	1	K3	2.2308	0.99437	0.44988	0.54449	yes	0.549745	no	no	yes	no
235	ENSG00000105197	TIMM50	+	SE	19:39480411-39480961,19:39482884-39482916	19:39481883-39482033	0	0	1.0,1.0,0.997,0.996,0.992,0.993,1.0	0.671,0.724,0.556,0.614,0.531,0.662	0.371	242	121	19:39481883-39482033	1	K6	3.0659	0.98433	0.5688	0.41553	yes	0.393265	no	no	yes	no
236	ENSG00000105197	TIMM50	+	SE	19:39483134-39483156,19:39485687-39485807	19:39485544-39485602	0	0	0.954,0.989,0.957,0.977,0.996,0.981,0.944	0.556,0.66,0.59,0.53,0.526,0.613	0.392	180	121	19:39485544-39485602	1	K7	3.5431	0.96387	0.62502	0.33885	no	0.365425	no	no	yes	no
253	ENSG00000083844	ZNF264	+	SE	19:57191499-57191946,19:57205396-57205492	19:57193875-57194001	0	0	1.0,1.0,1.0,1.0,1.0,1.0,1.0	0.402,0.551,0.284,0.545,0.556,0.641	0.504	242	121	19:57193875-57194001	0.999	K2	1.7127	0.97602	0.57159	0.40444	yes	0.45422	no	no	yes	no
254	ENSG00000171606	ZNF274	+	SE	19:58183920-58183998,19:58186946-58187042	19:58185712-58185838	0	0	0.862,0.829,0.925,0.694,0.805,0.729,0.75	0.318,0.411,0.371,0.39,0.389,0.546	0.395	242	121	19:58185712-58185838	0.999	K3	1.6372	0.86934	0.4638	0.40554	yes	0.40027	no	no	yes	no
263	ENSG00000268362		+	SE	19:24033448-24033621,19:24046183-24046279	19:24042443-24042722	0.00271598	0.0445497	0.043,0.049,0.074,0.1,0.0,0.123,0.071	0.294,0.069,0.096,0.438,0.327,0.185	-0.169	242	121	19:24042443-24042722	0.994	K2	1.698	0.17986	0.83203	-0.65217	yes	-0.410585	no	no	yes	no
265	ENSG00000085872	CHERP	-	SE	19:16525241-16525677,19:16530584-16530674	19:16529648-16529900	0	0	1.0,1.0,1.0,1.0,1.0,1.0,1.0	0.45,0.682,0.709,0.837,0.767,0.637	0.32	242	121	19:16529648-16529900	1	K3	2.0996	0.99528	0.5166	0.47867	yes	0.399335	no	no	yes	no
266	ENSG00000085872	CHERP	-	SE	19:16528079-16528255,19:16530584-16530674	19:16529648-16529900	0	0	1.0,1.0,1.0,1.0,1.0,1.0,1.0	0.576,0.668,0.68,0.617,0.578,0.726	0.359	242	121	19:16529648-16529900	1	K3	2.0996	0.99528	0.5166	0.47867	yes	0.418835	no	no	yes	no
278	ENSG00000089091	DZANK1	-	SE	20:18393710-18393811,20:18396471-18396546	20:18394254-18394350	1.22e-15	5.49e-14	1.0,1.0,1.0,0.833,1.0,0.866,0.934	0.702,0.526,0.462,0.156,0.604,0.454	0.464	218	121	20:18394254-18394350	0.997	K2	1.575	0.95068	0.46376	0.48693	yes	0.475465	no	no	yes	no
284	ENSG00000171456	ASXL1	+	SE	20:32429337-32429431,20:32431320-32431484	20:32429901-32430053	0	0	0.84,0.714,0.774,0.642,0.685,0.779,0.731	0.318,0.414,0.485,0.418,0.423,0.416	0.326	242	121	20:32429901-32430053	1	K3	2.3669	0.75511	0.35465	0.40046	yes	0.36323	no	no	yes	no
286	ENSG00000171456	ASXL1	+	SE	20:32429337-32429431,20:32432879-32432985	20:32429901-32430053	0	0	1.0,1.0,1.0,1.0,1.0,1.0,1.0	0.348,0.562,0.375,0.433,0.507,0.358	0.569	242	121	20:32429901-32430053	1	K3	2.3669	0.75511	0.35465	0.40046	yes	0.48473	no	no	yes	no
300	ENSG00000125520	SLC2A4RG	+	SE	20:63741369-63741479,20:63742129-63742230	20:63741869-63742056	0	0	0.984,0.99,1.0,0.982,0.991,0.977,1.0	0.589,0.519,0.464,0.549,0.639,0.596	0.43	242	121	20:63741869-63742056	1	K2	1.5173	0.98824	0.60682	0.38143	yes	0.405715	no	no	yes	no
301	ENSG00000125520	SLC2A4RG	+	SE	20:63741369-63741479,20:63742335-63742615	20:63741869-63742056	0	0	1.0,1.0,1.0,1.0,1.0,1.0,1.0	0.512,0.489,0.559,0.665,0.662,0.774	0.39	242	121	20:63741869-63742056	1	K2	1.5173	0.98824	0.60682	0.38143	yes	0.385715	no	no	yes	no
307	ENSG00000124198	ARFGEF2	+	SE	20:48963829-48963898,20:48969146-48969277	20:48965875-48966023	0	0	1.0,1.0,1.0,1.0,1.0,0.948,1.0	0.504,0.512,0.389,0.511,0.606,0.464	0.495	242	121	20:48965875-48966023	0.999	K3	2.1049	0.97468	0.67096	0.30372	yes	0.39936	no	no	yes	no
325	ENSG00000124151	NCOA3	+	SE	20:47639007-47639202,20:47642212-47642384	20:47639925-47640051	0	0	1.0,1.0,1.0,1.0,1.0,1.0,1.0	0.75,0.545,0.41,0.593,0.522,0.654	0.421	242	121	20:47639925-47640051	1	K3	1.7623	0.98806	0.62256	0.3655	yes	0.39325	no	no	yes	no
327	ENSG00000124191	TOX2	+	SE	20:44054298-44054526,20:44068649-44068914	20:44064777-44064857	0	0	1.0,1.0,1.0,1.0,1.0,1.0,1.0	0.725,0.522,0.384,0.365,0.517,0.478	0.502	202	121	20:44064777-44064857	0.985	K3	2.4426	0.68753	0.4499	0.23763	yes	0.369815	no	no	yes	no
328	ENSG00000124191	TOX2	+	SE	20:44054298-44054526,20:44068649-44068914	20:44066730-44066857	0	0	1.0,1.0,1.0,1.0,1.0,1.0,1.0	0.718,0.531,0.525,0.583,0.537,0.55	0.426	242	121	20:44066730-44066857	1	K4	2.4426	0.99587	0.59852	0.39735	yes	0.411675	no	no	yes	no
334	ENSG00000198646	NCOA6	-	SE	20:34768463-34768586,20:34782120-34782404	20:34776293-34776448	0	0	1.0,1.0,1.0,1.0,1.0,0.946,0.929	0.509,0.613,0.437,0.557,0.566,0.571	0.44	242	121	20:34776293-34776448	1	K1	0.9982	0.97635	0.5567	0.41965	yes	0.429825	no	no	yes	no
345	ENSG00000160294	MCM3AP	-	SE	21:46246627-46246886,21:46254391-46254526	21:46251529-46251682	0	0	0.942,0.981,0.94,0.914,0.958,0.954,0.945	0.551,0.422,0.449,0.503,0.454,0.505	0.467	242	121	21:46251529-46251682	1	K1	0.9985	0.92887	0.38717	0.5417	yes	0.50435	no	no	yes	no
352	ENSG00000101577	LPIN2	-	SE	18:2960648-2960849,18:3013086-3013144	18:3011718-3011959	1.5e-13	6.1e-12	0.015,0.04,0.077,0.0,0.145,0.043,0.043	0.341,0.327,0.707,0.403,0.353,0.808	-0.438	242	121	18:3011718-3011959	0.988	K3	1.9411	0.1055	0.57052	-0.46502	yes	-0.45151	no	no	yes	no
354	ENSG00000152223	EPG5	-	SE	18:45930675-45930830,18:45939599-45939755	18:45934809-45934966	1.02e-12	3.98e-11	1.0,0.857,1.0,1.0,1.0,0.928,0.911	0.391,0.351,0.442,0.879,0.172,0.551	0.492	242	121	18:45934809-45934966	0.99	K2	1.294	0.9313	0.46758	0.46372	yes	0.47786	no	no	yes	no
365	ENSG00000215421	ZNF407	+	SE	18:74877196-74877363,18:74889917-74890038	18:74881036-74881119	0	0	1.0,1.0,1.0,1.0,1.0,1.0,1.0	0.318,0.812,0.228,0.607,0.662,0.371	0.5	205	121	18:74881036-74881119	0.937	K3	1.8748	0.92874	0.51838	0.41036	yes	0.45518	no	no	yes	no
406	ENSG00000274211	SOCS7	+	SE	17:38361710-38361775,17:38366286-38366417	17:38364752-38364856	7.77e-14	3.2e-12	0.868,0.871,0.738,0.946,0.766,0.849,0.877	0.457,0.634,0.443,0.589,0.481,0.443	0.337	226	121	17:38364752-38364856	0.977	K2	1.8055	0.87201	0.48021	0.3918	yes	0.3644	no	no	yes	no
421	ENSG00000005100	DHX33	-	SE	17:5450202-5450406,17:5453579-5453668	17:5450807-5450934	0	0	0.932,1.0,0.969,0.942,0.988,0.964,0.977	0.591,0.637,0.453,0.78,0.459,0.48	0.401	242	121	17:5450807-5450934	0.999	K1	0.9994	0.96968	0.62127	0.34841	no	0.374705	no	no	yes	no
427	ENSG00000159079	CFAP298	-	SE	21:32599353-32601973,21:32603160-32603292	21:32602272-32602367	0	0	0.903,0.92,0.92,0.899,0.925,0.926,0.954	0.381,0.451,0.5,0.487,0.374,0.435	0.483	217	121	21:32602272-32602367	1	K3	1.997	0.94169	0.4971	0.44459	no	0.463795	no	no	yes	no
437	ENSG00000278311	GGNBP2	+	SE	17:36544918-36545097,17:36554819-36554900	17:36545619-36545817	0	0	1.0,1.0,0.985,1.0,1.0,0.995,1.0	0.674,0.65,0.522,0.706,0.561,0.567	0.384	242	121	17:36545619-36545817	1	K2	1.404	0.99641	0.62263	0.37378	yes	0.37889	no	yes	yes	no
443	ENSG00000078687	TNRC6C	+	SE	17:78077160-78077334,17:78083046-78083166	17:78079395-78079541	0	0	1.0,1.0,1.0,0.871,1.0,1.0,0.976	0.536,0.387,0.262,0.404,0.406,0.257	0.603	242	121	17:78079395-78079541	1	K2	1.8365	0.93111	0.30482	0.62629	yes	0.614645	no	no	yes	no
467	ENSG00000133026	MYH10	-	SE	17:8546543-8546662,17:8548643-8548787	17:8548313-8548408	0	0	0.584,0.581,0.533,0.597,0.662,0.529,0.623	1.0,1.0,1.0,0.987,1.0,1.0	-0.411	217	121	17:8548313-8548408	1	K1	0.993	0.61404	0.9941	-0.38006	no	-0.39553	no	no	yes	no
475	ENSG00000219665	ZNF433-AS1	+	SE	19:11987766-11987823,19:12001773-12001822	19:11990169-11990381	0	0	0.05,0.019,0.045,0.0,0.125,0.068,0.027	0.444,0.286,0.5,0.465,0.333,0.439	-0.363	242	121	19:11990169-11990381	0.992	K1	0.8113	0.28644	0.89804	-0.6116	yes	-0.4873	no	no	yes	no
484	ENSG00000161513	FDXR	-	SE	17:74862496-74862947,17:74864147-74864345	17:74863076-74863246	0	0	1.0,1.0,1.0,1.0,1.0,1.0,1.0	0.355,0.281,0.373,0.466,0.388,0.416	0.62	242	121	17:74863076-74863246	1	K2	1.6076	0.99799	0.52179	0.4762	yes	0.5481	no	no	yes	no
485	ENSG00000161513	FDXR	-	SE	17:74862496-74862947,17:74864147-74864345	17:74863896-74864067	0	0	1.0,1.0,1.0,1.0,1.0,1.0,1.0	0.318,0.373,0.363,0.473,0.443,0.358	0.612	242	121	17:74863896-74864067	1	K2	1.6076	0.97669	0.53198	0.44471	yes	0.528355	no	no	yes	no
487	ENSG00000275066	SYNRG	-	SE	17:37585324-37585430,17:37596222-37596341	17:37586419-37586549	0	0	1.0,1.0,1.0,1.0,1.0,1.0,0.989	0.476,0.391,0.513,0.495,0.736,0.593	0.464	242	121	17:37586419-37586549	1	K3	1.3168	0.98921	0.54324	0.44597	yes	0.454985	no	no	yes	no
498	ENSG00000185379	RAD51D	-	SE	17:35106385-35106481,17:35119110-35119172	17:35106988-35107122	1.57e-07	4.28e-06	0.2,0.061,0.148,0.204,0.094,0.194,0.248	0.944,0.41,0.61,0.571,0.512,0.367	-0.405	242	121	17:35106988-35107122	0.987	K4	2.5605	0.23387	0.58236	-0.34849	no	-0.376745	no	no	yes	no
505	ENSG00000173210	ABLIM3	+	SE	5:149239758-149239888,5:149242490-149242538	5:149240676-149240774	1.58e-06	3.94e-05	0.641,0.309,0.56,0.287,0.341,0.362,0.323	0.842,1.0,0.459,0.757,0.889,0.767	-0.382	220	121	5:149240676-149240774	0.968	K4	2.6727	0.18828	0.68466	-0.49638	yes	-0.43919	no	no	yes	no
519	ENSG00000115020	PIKFYVE	+	SE	2:208350770-208350947,2:208352653-208352782	2:208351352-208351455	0	0	0.567,0.574,0.568,0.439,0.531,0.466,0.597	0.987,1.0,1.0,0.993,1.0,1.0	-0.462	225	121	2:208351352-208351455	1	K1	0.9999	0.52698	0.99638	-0.4694	no	-0.4657	no	no	yes	no
556	ENSG00000009780	FAM76A	+	SE	1:27732602-27732657,1:27744653-27744811	1:27734031-27734183	0	0	1.0,1.0,1.0,1.0,1.0,1.0,0.933	0.608,0.503,0.441,0.652,0.5,0.495	0.457	242	121	1:27734031-27734183	1	K2	1.3045	0.98717	0.56544	0.42173	yes	0.439365	no	no	yes	no
572	ENSG00000113716	HMGXB3	+	SE	5:150024261-150024680,5:150030740-150030839	5:150027020-150027117	0	0	1.0,1.0,1.0,1.0,1.0,1.0,1.0	0.407,0.833,0.479,0.565,0.227,0.748	0.457	219	121	5:150027020-150027117	1	K2	1.3861	0.99283	0.73043	0.2624	yes	0.3597	no	no	yes	no
576	ENSG00000071243	ING3	+	SE	7:120950762-120950924,7:120953303-120953404	7:120951164-120951235	0	0	1.0,1.0,1.0,1.0,1.0,1.0,1.0	0.649,0.455,0.346,0.41,0.508,0.418	0.536	193	121	7:120951164-120951235	1	K2	1.1864	0.99374	0.48998	0.50376	no	0.51988	no	no	yes	no
583	ENSG00000132549	VPS13B	+	SE	8:99192875-99193057,8:99275080-99275254	8:99274198-99274332	0	0	1.0,1.0,1.0,1.0,1.0,1.0,1.0	0.738,0.411,0.164,0.562,0.531,0.583	0.502	242	121	8:99274198-99274332	0.997	K1	0.9955	0.97927	0.54564	0.43364	yes	0.46782	no	no	yes	no
591	ENSG00000147813	NAPRT	-	SE	8:143576077-143576162,8:143577268-143577399	8:143577062-143577177	1.09e-09	3.49e-08	1.0,1.0,1.0,1.0,1.0,1.0,1.0	0.77,0.909,0.586,0.803,0.724,0.74	0.245	237	121	8:143577062-143577177	1	K3	1.6944	0.93384	0.33846	0.59538	yes	0.42019	no	no	yes	no
592	ENSG00000147813	NAPRT	-	SE	8:143576645-143576842,8:143577268-143577399	8:143577062-143577177	0	0	1.0,0.936,0.953,0.809,0.96,0.919,0.896	0.494,0.297,0.269,0.354,0.311,0.291	0.589	237	121	8:143577062-143577177	1	K3	1.6944	0.93384	0.33846	0.59538	yes	0.59219	no	no	yes	no
597	ENSG00000150773	PIH1D2	-	SE	11:112069736-112070701,11:112071634-112071758	11:112071038-112071283	0	0	1.0,1.0,0.942,0.981,1.0,1.0,1.0	0.739,0.3,0.429,0.345,0.5,0.737	0.481	242	121	11:112071038-112071283	1	K1	0.971	0.98411	0.4439	0.54021	yes	0.510605	no	no	yes	no
606	ENSG00000112039	FANCE	+	SE	6:35455746-35456353,6:35457915-35457984	6:35457556-35457600	0	0	1.0,1.0,1.0,1.0,1.0,1.0,0.891	0.842,0.713,0.389,0.434,0.507,0.422	0.433	166	121	6:35457556-35457600	0.978	K3	2.2623	0.95999	0.62294	0.33705	yes	0.385025	no	no	yes	no
607	ENSG00000011021	CLCN6	+	SE	1:11826155-11826214,1:11828105-11828219	1:11827089-11827221	0	0	1.0,1.0,1.0,1.0,1.0,1.0,1.0	0.556,0.506,0.364,0.598,0.558,0.625	0.466	242	121	1:11827089-11827221	1	K3	1.6319	0.99729	0.53411	0.46318	yes	0.46459	no	no	yes	no
608	ENSG00000011021	CLCN6	+	SE	1:11833876-11834030,1:11834483-11834590	1:11834236-11834395	0	0	1.0,1.0,0.997,1.0,0.979,1.0,1.0	0.521,0.397,0.481,0.562,0.615,0.563	0.473	242	121	1:11834236-11834395	1	K2	1.1924	0.99019	0.49706	0.49313	yes	0.483065	no	no	yes	no
610	ENSG00000065060	BLTP3A	+	SE	6:34823256-34823348,6:34834720-34834861	6:34834217-34834406	0	0	1.0,1.0,1.0,1.0,1.0,1.0,1.0	0.375,0.391,0.333,0.492,0.657,0.39	0.56	242	121	6:34834217-34834406	1	K2	0.9998	0.98412	0.47426	0.50986	yes	0.53493	no	no	yes	no
611	ENSG00000065060	BLTP3A	+	SE	6:34835293-34835464,6:34855616-34855703	6:34836156-34836348	1.78e-09	5.62e-08	1.0,0.972,1.0,0.802,0.893,1.0,0.903	0.63,0.931,0.333,0.452,0.414,0.5	0.395	242	121	6:34836156-34836348	0.985	K2	1	0.92787	0.55423	0.37364	yes	0.38432	no	no	yes	no
612	ENSG00000065060	BLTP3A	+	SE	6:34871583-34871692,6:34872312-34877514	6:34871819-34871925	0	0	1.0,1.0,1.0,1.0,1.0,1.0,1.0	0.452,0.463,0.65,0.635,0.347,0.635	0.47	228	121	6:34871819-34871925	1	K1	0.9999	0.98888	0.51255	0.47633	yes	0.473165	no	no	yes	no
631	ENSG00000196586	MYO6	+	SE	6:75908495-75908627,6:75914062-75914281	6:75911672-75911698	0	0	0.679,0.746,0.657,0.669,0.638,0.687,0.729	0.3,0.259,0.242,0.335,0.319,0.367	0.383	148	121	6:75911672-75911698	1	K1	0.9956	0.64349	0.29219	0.35129	yes	0.367145	no	no	yes	no
633	ENSG00000172943	PHF8	-	SE	X:53940179-53940516,X:53962843-53962939	X:53944134-53944243	0	0	1.0,1.0,1.0,1.0,1.0,1.0,1.0	0.432,0.508,0.458,0.479,0.41,0.348	0.561	231	121	X:53944134-53944243	1	K2	1.1175	0.9934	0.48456	0.50884	yes	0.53492	no	no	yes	no
644	ENSG00000112511	PHF1	+	SE	6:33415234-33415329,6:33415809-33416439	6:33415590-33415670	0	0	1.0,1.0,1.0,1.0,1.0,1.0,1.0	0.468,0.433,0.544,0.53,0.447,0.53	0.508	202	121	6:33415590-33415670	1	K4	2.3123	0.99794	0.4885	0.50944	yes	0.50872	no	no	yes	no
658	ENSG00000131051	RBM39	-	SE	20:35724569-35724722,20:35731940-35732135	20:35729312-35729365	0	0	1.0,1.0,1.0,1.0,1.0,1.0,1.0	0.285,0.283,0.268,0.324,0.269,0.189	0.73	175	121	20:35729312-35729365	1	K7	2.3641	0.9789	0.71316	0.26573	yes	0.497865	no	no	yes	no
673	ENSG00000106571	GLI3	-	SE	7:41967595-41967923,7:41977557-41977722	7:41972337-41972627	0	0	1.0,1.0,1.0,1.0,1.0,1.0,1.0	0.633,0.552,0.59,0.518,0.611,0.238	0.476	242	121	7:41972337-41972627	1	K2	1.1465	0.98357	0.50893	0.47464	yes	0.47532	no	no	yes	no
674	ENSG00000106571	GLI3	-	SE	7:42023467-42023608,7:42026198-42026412	7:42025264-42025377	0	0	1.0,1.0,1.0,1.0,0.984,1.0,1.0	0.661,0.411,0.673,0.474,0.861,0.297	0.435	235	121	7:42025264-42025377	1	K1	1	0.99057	0.6425	0.34807	yes	0.391535	no	no	yes	no
675	ENSG00000170734	POLH	+	SE	6:43576184-43576440,6:43583006-43583141	6:43582316-43582456	0	0	1.0,0.858,0.985,0.895,1.0,1.0,0.976	0.476,0.465,0.58,0.591,0.618,0.617	0.401	242	121	6:43582316-43582456	1	K3	1.1542	0.94741	0.56241	0.385	yes	0.393	no	no	yes	no
687	ENSG00000274272		-	SE	7:100576693-100577005,7:100577496-100577558	7:100577273-100577389	1.15e-09	3.69e-08	1.0,0.957,0.961,1.0,0.983,0.944,0.977	0.614,0.906,0.651,0.6,0.746,0.857	0.246	238	121	7:100577273-100577389	1	K3	2.2542	0.94003	0.27137	0.66866	yes	0.45733	no	no	yes	no
688	ENSG00000274272		-	SE	7:100577085-100577154,7:100577496-100577558	7:100577273-100577389	0	0	0.962,0.983,0.952,0.992,0.983,1.0,0.98	0.203,0.592,0.449,0.502,0.486,0.619	0.504	238	121	7:100577273-100577389	1	K3	2.2542	0.94003	0.27137	0.66866	yes	0.58633	no	no	yes	no
697	ENSG00000164414	SLC35A1	+	SE	6:87508419-87508596,6:87511398-87512330	6:87509041-87509175	0	0	1.0,1.0,1.0,1.0,1.0,1.0,1.0	0.5,0.588,0.554,0.649,0.457,0.596	0.443	242	121	6:87509041-87509175	1	K3	1.5619	0.99681	0.5693	0.42752	yes	0.43526	no	no	yes	no
700	ENSG00000112659	CUL9	+	SE	6:43187712-43188118,6:43193000-43193208	6:43188523-43188715	0	0	0.972,0.981,0.934,0.914,0.912,0.939,0.94	0.464,0.774,0.471,0.597,0.49,0.588	0.378	242	121	6:43188523-43188715	0.997	K1	0.9989	0.93591	0.56647	0.36944	yes	0.37372	no	no	yes	no
704	ENSG00000112659	CUL9	+	SE	6:43204359-43204539,6:43204932-43205115	6:43204748-43204857	0	0	1.0,1.0,1.0,0.973,1.0,0.933,1.0	0.467,0.467,0.367,0.697,0.663,0.666	0.432	231	121	6:43204748-43204857	1	K1	0.9993	0.98331	0.5732	0.41012	yes	0.42106	no	no	yes	no
706	ENSG00000112658	SRF	+	SE	6:43173846-43174113,6:43178293-43178485	6:43175706-43175967	0	0	1.0,1.0,0.971,1.0,1.0,1.0,1.0	0.548,0.588,0.425,0.528,0.498,0.528	0.477	242	121	6:43175706-43175967	1	K2	1.5294	0.98465	0.6177	0.36695	yes	0.421975	no	no	yes	no
707	ENSG00000112658	SRF	+	SE	6:43173846-43174113,6:43178293-43178485	6:43176548-43176667	0	0	1.0,1.0,0.971,1.0,1.0,1.0,1.0	0.458,0.41,0.403,0.486,0.472,0.423	0.554	241	121	6:43176548-43176667	1	K2	1.5294	0.97389	0.55851	0.41538	yes	0.48469	no	no	yes	no
723	ENSG00000114270	COL7A1	-	SE	3:48574487-48574550,3:48574796-48574865	3:48574677-48574721	0	0	0.965,0.992,1.0,1.0,0.975,0.948,1.0	0.113,0.184,0.142,0.279,0.293,0.199	0.781	166	121	3:48574677-48574721	1	K10	4.8711	0.74159	0.20505	0.53654	yes	0.65877	no	no	yes	no
747	ENSG00000185728	YTHDF3	+	SE	8:63175330-63175416,8:63209682-63209955	8:63186147-63187745	0	0	1.0,0.992,1.0,0.995,1.0,1.0,1.0	0.556,0.53,0.57,0.527,0.512,0.524	0.462	242	121	8:63186147-63187745	1	K3	1.7022	0.99753	0.55967	0.43787	yes	0.449935	no	no	yes	no
752	ENSG00000176531	PHLDB3	-	SE	19:43497747-43497876,19:43502100-43502283	19:43501734-43501871	0	0	1.0,1.0,1.0,1.0,1.0,1.0,1.0	0.344,0.784,0.655,0.714,0.468,0.594	0.407	242	121	19:43501734-43501871	1	K3	2.3702	0.99045	0.48659	0.50386	yes	0.45543	no	no	yes	no
759	ENSG00000164331	ANKRA2	-	SE	5:73554860-73554986,5:73557574-73557640	5:73555488-73555585	0	0	0.987,0.914,0.991,0.888,1.0,0.983,1.0	0.421,0.459,0.44,0.327,0.356,0.565	0.538	219	121	5:73555488-73555585	1	K2	0.9999	0.98589	0.50336	0.48253	yes	0.510265	no	no	yes	no
794	ENSG00000204469	PRRC2A	+	SE	6:31627764-31628239,6:31630590-31630801	6:31629144-31629334	0	0	1.0,1.0,1.0,1.0,1.0,1.0,1.0	0.725,0.729,0.798,0.721,0.773,0.675	0.263	242	121	6:31629144-31629334	1	K3	1.7293	0.99821	0.43444	0.56377	yes	0.413385	no	no	yes	no
795	ENSG00000204469	PRRC2A	+	SE	6:31627764-31628239,6:31630590-31630801	6:31629548-31629845	0	0	1.0,1.0,1.0,1.0,1.0,1.0,1.0	0.719,0.718,0.761,0.717,0.745,0.637	0.284	242	121	6:31629548-31629845	1	K3	1.7293	0.99868	0.46323	0.53545	yes	0.409725	no	no	yes	no
812	ENSG00000100211	CBY1	+	SE	22:38670883-38670989,22:38673158-38673850	22:38671070-38671188	0	0	0.869,0.918,0.874,0.878,0.941,0.874,0.857	0.304,0.403,0.444,0.428,0.405,0.423	0.486	240	121	22:38671070-38671188	1	K1	0.9738	0.8812	0.35113	0.53007	yes	0.508035	no	no	yes	no
817	ENSG00000291099		+	SE	7:5833526-5833568,7:5840689-5840856	7:5839949-5840075	1.27e-08	3.79e-07	0.76,0.86,0.849,0.743,0.873,0.752,0.739	0.412,0.319,0.613,0.122,0.476,0.519	0.386	242	121	7:5839949-5840075	1	K4	3.4205	0.72651	0.3387	0.38781	no	0.386905	no	no	yes	no
819	ENSG00000134352	IL6ST	-	SE	5:55951463-55951604,5:55952249-55952351	5:55951929-55952075	0	0	1.0,0.993,0.979,1.0,1.0,0.977,1.0	0.495,0.596,0.626,0.677,0.522,0.514	0.421	242	121	5:55951929-55952075	1	K3	1.1339	0.98991	0.58397	0.40594	no	0.41347	no	no	yes	no
822	ENSG00000149743	TRPT1	-	SE	11:64224542-64224717,11:64225498-64225580	11:64224801-64224970	0	0	0.953,0.99,0.978,0.989,0.981,0.94,0.985	0.609,0.643,0.648,0.628,0.607,0.626	0.347	242	121	11:64224801-64224970	1	K4	3.1563	0.95672	0.52925	0.42747	yes	0.387235	no	no	yes	no
832	ENSG00000003393	ALS2	-	SE	2:201753145-201753242,2:201757401-201757759	2:201754503-201754623	0	0	1.0,1.0,1.0,1.0,1.0,1.0,1.0	0.574,0.422,0.524,0.471,0.417,0.357	0.539	242	121	2:201754503-201754623	1	K2	0.9599	0.99087	0.6797	0.31117	yes	0.425085	no	no	yes	no
834	ENSG00000172354	GNB2	+	SE	7:100673739-100673923,7:100677351-100677415	7:100676177-100676322	0	0	1.0,1.0,1.0,1.0,1.0,1.0,1.0	0.304,0.067,0.333,0.388,0.08,0.095	0.789	242	121	7:100676177-100676322	0.976	K4	1.8846	0.99879	0.82736	0.17143	yes	0.480215	no	no	yes	no
842	ENSG00000291122	CASTOR3P	-	SE	7:100222596-100222720,7:100223881-100224075	7:100223570-100223698	0	0	0.874,0.912,0.925,0.887,0.928,0.906,0.924	0.315,0.315,0.289,0.458,0.449,0.308	0.552	242	121	7:100223570-100223698	1	K6	4.0289	0.9188	0.38693	0.53187	yes	0.541935	no	no	yes	no
858	ENSG00000164347	GFM2	-	SE	5:74738317-74738417,5:74739988-74740137	5:74738502-74738642	0	0	0.843,0.946,0.891,0.949,0.869,0.915,0.883	0.218,0.174,0.2,0.131,0.21,0.192	0.712	242	121	5:74738502-74738642	1	K1	0.8393	0.92607	0.2135	0.71257	yes	0.712285	no	no	yes	no
885	ENSG00000171574	ZNF584	+	SE	19:58415523-58415646,19:58416810-58417091	19:58415819-58415940	0	0	0.054,0.11,0.045,0.11,0.0,0.096,0.028	0.395,0.361,0.364,0.436,0.383,0.381	-0.323	242	121	19:58415819-58415940	1	K2	1.5552	0.11943	0.59765	-0.47822	yes	-0.40061	no	no	yes	no
891	ENSG00000145882	PCYOX1L	+	SE	5:149358045-149358156,5:149364035-149364210	5:149362637-149362843	0	0	1.0,1.0,1.0,1.0,1.0,1.0,1.0	0.632,0.458,0.742,0.533,0.5,0.692	0.407	242	121	5:149362637-149362843	1	K2	1.5503	0.99248	0.61583	0.37665	yes	0.391825	no	no	yes	no
908	ENSG00000162236	STX5	-	SE	11:62827560-62827631,11:62831953-62832042	11:62831019-62831110	0	0	0.983,0.982,0.926,0.906,1.0,1.0,0.954	0.52,0.476,0.426,0.697,0.587,0.668	0.402	213	121	11:62831019-62831110	1	K2	1.3733	0.97728	0.6552	0.32208	yes	0.36204	no	no	yes	no
918	ENSG00000154310	TNIK	-	SE	3:171138190-171138379,3:171140398-171140509	3:171139470-171139556	0	0	0.877,1.0,0.881,0.965,0.961,0.978,0.925	0.405,0.475,0.588,0.561,0.638,0.622	0.393	208	121	3:171139470-171139556	1	K1	0.9986	0.93896	0.56802	0.37094	yes	0.38197	no	no	yes	no
960	ENSG00000120251	GRIA2	+	SE	4:157359895-157360143,4:157362798-157362933	4:157361010-157361124	4.22e-12	1.58e-10	1.0,1.0,0.771,0.862,1.0,0.923,0.949	0.456,0.712,0.394,0.41,0.639,0.492	0.412	236	121	4:157361010-157361124	0.932	K4	2.81	0.64103	0.33718	0.30385	yes	0.357925	no	no	yes	no
979	ENSG00000164134	NAA15	+	SE	4:139378755-139378854,4:139387883-139391368	4:139384835-139384978	0	0	0.81,1.0,1.0,1.0,1.0,1.0,1.0	0.667,0.661,0.182,0.476,0.182,0.235	0.572	242	121	4:139384835-139384978	1	K6	2.35	0.99143	0.6937	0.29773	yes	0.434865	no	no	yes	no
980	ENSG00000163071	SPATA18	+	SE	4:52051303-52051791,4:52060781-52060897	4:52060419-52060524	0	0	0.924,0.98,0.9,0.822,1.0,0.949,1.0	0.499,0.477,0.46,0.299,0.228,0.266	0.568	227	121	4:52060419-52060524	0.998	K7	5.2179	0.75039	0.29371	0.45668	yes	0.51234	no	no	yes	no
992	ENSG00000076706	MCAM	-	SE	11:119308528-119309915,11:119310755-119310903	11:119310349-119310466	0	0	0.946,0.921,0.946,0.9,0.891,0.953,0.899	0.297,0.362,0.351,0.332,0.26,0.32	0.602	239	121	11:119310349-119310466	1	K3	0.8813	0.88842	0.2431	0.64532	yes	0.62366	no	no	yes	no
998	ENSG00000132424	PNISR	-	SE	6:99402539-99402710,6:99404602-99404702	6:99403829-99403882	0	0	0.98,0.929,0.973,0.948,0.968,0.957,0.98	0.494,0.5,0.598,0.618,0.514,0.548	0.417	175	121	6:99403829-99403882	1	K3	2.1273	0.96376	0.54164	0.42212	yes	0.41956	no	no	yes	no
999	ENSG00000132424	PNISR	-	SE	6:99408080-99408271,6:99412550-99412734	6:99409173-99409344	0	0	1.0,1.0,1.0,0.99,1.0,1.0,1.0	0.427,0.422,0.478,0.4,0.493,0.405	0.561	242	121	6:99409173-99409344	1	K6	4.199	0.99796	0.58817	0.40979	yes	0.485395	no	no	yes	no
1001	ENSG00000132424	PNISR	-	SE	6:99408080-99408271,6:99412550-99412734	6:99410741-99410964	0	0	1.0,1.0,1.0,0.988,1.0,1.0,1.0	0.355,0.355,0.446,0.357,0.461,0.399	0.603	242	121	6:99410741-99410964	1	K6	4.199	0.99805	0.53608	0.46198	yes	0.53249	no	no	yes	no
1003	ENSG00000132424	PNISR	-	SE	6:99412550-99412739,6:99416348-99416428	6:99414572-99414686	0	0	1.0,1.0,1.0,1.0,1.0,1.0,1.0	0.443,0.497,0.613,0.465,0.435,0.413	0.522	236	121	6:99414572-99414686	1	K6	4.199	0.99791	0.4963	0.5016	yes	0.5118	no	no	yes	no
1004	ENSG00000132424	PNISR	-	SE	6:99412550-99412739,6:99425214-99425277	6:99414572-99414686	0	0	0.996,0.997,0.991,1.0,0.995,1.0,0.996	0.587,0.659,0.727,0.676,0.642,0.594	0.349	236	121	6:99414572-99414686	1	K6	4.199	0.99791	0.4963	0.5016	yes	0.4253	no	no	yes	no
1011	ENSG00000105559	PLEKHA4	-	SE	19:48865502-48865610,19:48868082-48868454	19:48867537-48867626	0	0	1.0,0.997,0.995,1.0,1.0,1.0,1.0	0.515,0.529,0.594,0.565,0.605,0.627	0.426	211	121	19:48867537-48867626	1	K5	2.4498	0.99804	0.54881	0.44923	yes	0.437615	no	no	yes	no
1019	ENSG00000138688	BLTP1	+	SE	4:122347521-122347779,4:122349157-122349315	4:122348567-122348717	0	0	1.0,1.0,0.989,0.983,1.0,1.0,1.0	0.414,0.546,0.42,0.503,0.477,0.495	0.52	242	121	4:122348567-122348717	1	K10	7.6331	0.99338	0.5167	0.47668	yes	0.49834	no	no	yes	no
1024	ENSG00000109332	UBE2D3	-	SE	4:102802560-102802638,4:102826484-102826636	4:102809672-102809703	0	0	1.0,1.0,0.976,1.0,1.0,0.976,0.968	0.566,0.425,0.405,0.451,0.461,0.412	0.535	153	121	4:102809672-102809703	1	K7	2.9288	0.9978	0.75629	0.24151	yes	0.388255	no	no	yes	no
1031	ENSG00000274070	CASTOR2	+	SE	7:75017597-75017791,7:75018971-75019095	7:75017990-75018122	0	0	1.0,0.984,0.985,1.0,0.984,0.983,1.0	0.569,0.775,0.624,0.719,0.638,0.486	0.356	242	121	7:75017990-75018122	1	K1	0.9863	0.99622	0.62715	0.36907	yes	0.362535	no	no	yes	no
1033	ENSG00000109534	GAR1	+	SE	4:109815761-109815804,4:109817935-109818090	4:109816153-109816378	0	0	0.987,0.967,0.988,0.967,0.995,0.996,0.955	0.675,0.662,0.701,0.693,0.682,0.659	0.301	242	121	4:109816153-109816378	1	K3	2.5154	0.95904	0.49517	0.46387	yes	0.382435	no	no	yes	no
1038	ENSG00000198917	SPOUT1	-	SE	9:128827031-128827191,9:128829109-128829155	9:128828735-128828860	0	0	1.0,1.0,1.0,1.0,1.0,1.0,1.0	0.612,0.431,0.569,0.635,0.451,0.635	0.445	242	121	9:128828735-128828860	1	K2	1.033	0.99644	0.65645	0.33999	yes	0.392495	no	no	yes	no
1065	ENSG00000174197	MGA	+	SE	15:41696074-41697023,15:41699063-41699159	15:41698863-41698941	0	0	1.0,0.961,1.0,1.0,1.0,1.0,1.0	0.466,0.518,0.448,0.686,0.433,0.64	0.463	200	121	15:41698863-41698941	1	K4	2.5651	0.96997	0.48962	0.48035	yes	0.471675	no	no	yes	no
1066	ENSG00000174197	MGA	+	SE	15:41739905-41740203,15:41748636-41748927	15:41742546-41743172	0	0	1.0,0.971,0.971,0.853,1.0,1.0,0.872	0.574,0.484,0.554,0.456,0.607,0.659	0.397	242	121	15:41742546-41743172	0.999	K3	1.2767	0.9385	0.517	0.4215	yes	0.40925	no	no	yes	no
1091	ENSG00000145348	TBCK	-	SE	4:106171094-106171270,4:106212749-106212835	4:106193609-106193770	0	0	1.0,1.0,1.0,1.0,1.0,1.0,1.0	0.656,0.703,0.375,0.495,0.636,0.614	0.42	242	121	4:106193609-106193770	1	K2	1.2739	0.99457	0.65715	0.33742	yes	0.37871	no	no	yes	no
1092	ENSG00000145348	TBCK	-	SE	4:106171094-106171270,4:106212749-106212835	4:106194718-106194754	0	0	1.0,1.0,1.0,1.0,1.0,1.0,1.0	0.258,0.455,0.187,0.189,0.309,0.418	0.697	158	121	4:106194718-106194754	0.999	K2	1.2739	0.93983	0.62315	0.31667	yes	0.506835	no	no	yes	no
1145	ENSG00000128731	HERC2	-	SE	15:28152676-28152830,15:28167686-28167827	15:28163094-28163285	0	0	1.0,1.0,1.0,1.0,1.0,1.0,1.0	0.603,0.628,0.684,0.605,0.619,0.637	0.371	242	121	15:28163094-28163285	1	K2	1.0692	0.99771	0.64145	0.35626	yes	0.36363	no	no	yes	no
1149	ENSG00000164631	ZNF12	-	SE	7:6697338-6697434,7:6705158-6705223	7:6697685-6697811	4.78e-11	1.68e-09	1.0,1.0,1.0,1.0,1.0,1.0,1.0	0.897,0.797,0.761,0.538,0.52,0.86	0.271	242	121	7:6697685-6697811	1	K3	1.9713	0.97537	0.47466	0.50071	yes	0.385855	no	no	yes	no
1150	ENSG00000164631	ZNF12	-	SE	7:6697338-6697434,7:6706431-6706923	7:6697685-6697811	0	0	1.0,1.0,1.0,1.0,1.0,1.0,1.0	0.487,0.381,0.647,0.45,0.509,0.692	0.472	242	121	7:6697685-6697811	1	K3	1.9713	0.97537	0.47466	0.50071	yes	0.486355	no	no	yes	no
1167	ENSG00000173230	GOLGB1	-	SE	3:121718387-121718501,3:121722261-121722378	3:121719646-121719753	8.43e-09	2.54e-07	0.748,0.588,0.742,0.809,0.735,0.514,0.555	0.228,0.416,0.338,0.339,0.403,0.346	0.325	229	121	3:121719646-121719753	1	K2	1.8789	0.67087	0.24889	0.42198	yes	0.37349	no	no	yes	no
1189	ENSG00000105497	ZNF175	+	SE	19:51573149-51573401,19:51581786-51581882	19:51581391-51581517	0	0	1.0,1.0,1.0,1.0,1.0,1.0,1.0	0.541,0.446,0.605,0.6,0.491,0.618	0.45	242	121	19:51581391-51581517	1	K2	1.555	0.98182	0.56948	0.41234	yes	0.43117	no	no	yes	no
1190	ENSG00000163932	PRKCD	+	SE	3:53185603-53185700,3:53186166-53186340	3:53185927-53186027	5.13e-08	1.46e-06	0.822,1.0,1.0,0.798,1.0,0.95,0.91	0.243,0.567,0.732,0.82,0.597,0.304	0.382	222	121	3:53185927-53186027	0.957	K3	1.7178	0.91177	0.55106	0.3607	yes	0.37135	no	no	yes	no
1193	ENSG00000166147	FBN1	-	SE	15:48497265-48497391,15:48503786-48503939	15:48498985-48499038	0	0	1.0,1.0,1.0,1.0,1.0,1.0,1.0	0.655,0.597,0.75,0.566,0.331,0.675	0.404	175	121	15:48498985-48499038	1	K3	1.455	0.98442	0.58768	0.39675	yes	0.400375	no	no	yes	no
1198	ENSG00000111271	ACAD10	+	SE	12:111727961-111728143,12:111733922-111734068	12:111729806-111729956	1.11e-16	5.19e-15	0.885,0.888,0.914,0.855,0.793,0.935,0.959	0.589,0.29,0.372,0.677,0.24,0.393	0.463	242	121	12:111729806-111729956	0.997	K8	4.6077	0.81085	0.40506	0.40579	yes	0.434395	no	no	yes	no
1213	ENSG00000130695	CEP85	+	SE	1:26259616-26259802,1:26269459-26269614	1:26268483-26268635	0	0	1.0,1.0,1.0,1.0,1.0,1.0,1.0	0.526,0.686,0.628,0.486,0.59,0.571	0.419	242	121	1:26268483-26268635	1	K2	1.1571	0.98829	0.58115	0.40714	yes	0.41307	no	no	yes	no
1233	ENSG00000143375	CGN	+	SE	1:151535041-151535131,1:151536236-151536345	1:151535780-151535898	0	0	0.933,0.951,1.0,1.0,1.0,1.0,1.0	0.092,0.4,0.3,0.408,0.378,0.343	0.663	240	121	1:151535780-151535898	0.998	K1	0.999	0.9713	0.59099	0.3803	yes	0.52165	no	no	yes	no
1237	ENSG00000099875	MKNK2	-	SE	19:2041039-2041204,19:2042606-2042662	19:2041840-2042034	0	0	1.0,1.0,1.0,1.0,1.0,1.0,1.0	0.382,0.469,0.408,0.552,0.395,0.476	0.553	242	121	19:2041840-2042034	1	K3	1.8367	0.99917	0.45026	0.54891	yes	0.550955	no	no	yes	no
1238	ENSG00000099875	MKNK2	-	SE	19:2041039-2041204,19:2042765-2042870	19:2041840-2042034	0	0	1.0,1.0,1.0,1.0,1.0,1.0,1.0	0.562,0.518,0.539,0.744,0.535,0.59	0.419	242	121	19:2041840-2042034	1	K3	1.8367	0.99917	0.45026	0.54891	yes	0.483955	no	no	yes	no
1239	ENSG00000099875	MKNK2	-	SE	19:2041039-2041204,19:2042606-2042662	19:2042427-2042522	0	0	1.0,1.0,1.0,1.0,1.0,1.0,1.0	0.363,0.431,0.338,0.479,0.469,0.475	0.574	217	121	19:2042427-2042522	1	K2	1.7947	0.99909	0.50407	0.49503	yes	0.534515	no	no	yes	no
1248	ENSG00000168890	TMEM150A	-	SE	2:85599890-85600018,2:85601020-85601107	2:85600345-85600412	0	0	0.522,0.63,0.555,0.551,0.682,0.593,0.521	0.091,0.268,0.071,0.089,0.144,0.129	0.447	189	121	2:85600345-85600412	0.998	K2	1.3698	0.67275	0.22037	0.45238	yes	0.44969	no	no	yes	no
1286	ENSG00000110851	PRDM4	-	SE	12:107732870-107734522,12:107742220-107742348	12:107739383-107739551	0	0	1.0,1.0,1.0,1.0,1.0,1.0,1.0	0.449,0.477,0.43,0.754,0.552,0.581	0.46	242	121	12:107739383-107739551	1	K4	1.9289	0.993	0.61579	0.3772	yes	0.4186	no	no	yes	no
1287	ENSG00000110851	PRDM4	-	SE	12:107732870-107734522,12:107742220-107742348	12:107740946-107741260	0	0	1.0,1.0,1.0,1.0,1.0,1.0,1.0	0.406,0.305,0.459,0.753,0.507,0.545	0.504	242	121	12:107740946-107741260	1	K4	1.9289	0.98664	0.57935	0.4073	yes	0.45565	no	no	yes	no
1292	ENSG00000172046	USP19	-	SE	3:49114173-49114284,3:49114958-49115117	3:49114763-49114873	0	0	1.0,1.0,1.0,1.0,1.0,1.0,1.0	0.71,0.606,0.622,0.733,0.71,0.736	0.314	232	121	3:49114763-49114873	1	K3	1.6496	0.99782	0.58739	0.41043	yes	0.362215	no	no	yes	no
1293	ENSG00000172046	USP19	-	SE	3:49114173-49114284,3:49115227-49115361	3:49114763-49114873	0	0	1.0,1.0,1.0,1.0,1.0,1.0,1.0	0.778,0.471,0.596,0.696,0.657,0.49	0.385	232	121	3:49114763-49114873	1	K3	1.6496	0.99782	0.58739	0.41043	no	0.397715	no	no	yes	no
1334	ENSG00000197989	SNHG12	-	SE	1:28579911-28579981,1:28581093-28581229	1:28580560-28580646	9.93e-05	0.00202223	1.0,1.0,1.0,1.0,1.0,1.0,1.0	0.724,0.795,0.856,0.9,0.856,0.803	0.178	208	121	1:28580560-28580646	1	K5	2.6134	0.97852	0.24606	0.73246	yes	0.45523	no	no	yes	no
1335	ENSG00000197989	SNHG12	-	SE	1:28579911-28579981,1:28581110-28581229	1:28580560-28580646	1.11e-16	5.19e-15	1.0,1.0,1.0,1.0,1.0,1.0,1.0	0.883,0.823,0.855,0.746,0.819,0.687	0.198	208	121	1:28580560-28580646	1	K5	2.6134	0.97852	0.24606	0.73246	yes	0.46523	no	no	yes	no
1336	ENSG00000197989	SNHG12	-	SE	1:28579911-28579981,1:28581589-28581873	1:28580560-28580646	0	0	0.878,0.908,1.0,0.928,1.0,1.0,0.964	0.018,0.065,0.08,0.05,0.034,0.084	0.899	208	121	1:28580560-28580646	1	K5	2.6134	0.97852	0.24606	0.73246	yes	0.81573	no	no	yes	no
1337	ENSG00000197989	SNHG12	-	SE	1:28579911-28579981,1:28581589-28581873	1:28581111-28581229	0	0	0.945,0.947,1.0,0.953,1.0,1.0,0.984	0.053,0.109,0.13,0.096,0.141,0.125	0.867	240	121	1:28581111-28581229	1	K5	2.6134	0.91896	0.29772	0.62123	yes	0.744115	no	no	yes	no
1362	ENSG00000112941	TENT4A	+	SE	5:6742489-6742597,5:6746213-6746427	5:6743712-6743840	0	0	1.0,0.93,0.935,0.869,0.935,0.983,0.986	0.548,0.447,0.545,0.497,0.416,0.489	0.458	242	121	5:6743712-6743840	1	K3	1.9765	0.92286	0.44704	0.47582	no	0.46691	no	no	yes	no
1383	ENSG00000138750	NUP54	-	SE	4:76136185-76136412,4:76144389-76144473	4:76144149-76144292	0	0	0.921,0.924,0.985,1.0,0.89,0.976,0.991	0.478,0.379,0.433,0.644,0.431,0.495	0.479	242	121	4:76144149-76144292	1	K6	3.4265	0.94997	0.43119	0.51878	yes	0.49889	no	no	yes	no
1385	ENSG00000137411	VARS2	+	SE	6:30916151-30916249,6:30917104-30917224	6:30916878-30916959	0	0	0.989,0.993,0.996,0.993,1.0,0.983,0.984	0.562,0.535,0.543,0.567,0.583,0.517	0.44	203	121	6:30916878-30916959	1	K5	2.3987	0.98594	0.59377	0.39217	yes	0.416085	no	no	yes	no
1386	ENSG00000137411	VARS2	+	SE	6:30919757-30919848,6:30920332-30920436	6:30920095-30920216	0	0	0.7,0.866,0.714,0.832,0.875,0.794,0.801	0.237,0.344,0.281,0.397,0.3,0.449	0.463	242	121	6:30920095-30920216	0.996	K5	2.3987	0.7995	0.37787	0.42163	yes	0.442315	no	no	yes	no
1390	ENSG00000146587	RBAK	+	SE	7:5048032-5048091,7:5057683-5057779	7:5057295-5057421	0	0	1.0,1.0,1.0,1.0,1.0,1.0,1.0	0.44,0.529,0.482,0.586,0.342,0.563	0.51	242	121	7:5057295-5057421	1	K3	2.2253	0.96863	0.48947	0.47916	yes	0.49458	no	no	yes	no
1401	ENSG00000178814	OPLAH	-	SE	8:144058495-144058691,8:144058979-144059079	8:144058773-144058896	0	0	1.0,1.0,1.0,1.0,1.0,1.0,1.0	0.512,0.18,0.222,0.556,0.547,0.475	0.585	242	121	8:144058773-144058896	1	K2	1.1514	0.98568	0.48161	0.50406	yes	0.54453	no	no	yes	no
1404	ENSG00000204568	MRPS18B	+	SE	6:30622831-30622898,6:30625501-30626392	6:30624883-30624942	0	0	0.804,0.786,0.854,0.799,0.835,0.845,0.81	0.29,0.365,0.408,0.297,0.361,0.316	0.479	181	121	6:30624883-30624942	1	K2	1.7255	0.76952	0.37441	0.39511	no	0.437055	no	no	yes	no
1412	ENSG00000173273	TNKS	+	SE	8:9726640-9726720,8:9734864-9735084	8:9730890-9731035	0	0	0.954,1.0,0.971,0.973,1.0,1.0,0.987	0.554,0.632,0.573,0.38,0.36,0.561	0.474	242	121	8:9730890-9731035	1	K2	1.4729	0.99696	0.66929	0.32767	yes	0.400835	no	no	yes	no
1413	ENSG00000173273	TNKS	+	SE	8:9726640-9726720,8:9734864-9735084	8:9733279-9733444	0	0	0.959,1.0,0.978,0.973,1.0,1.0,0.989	0.557,0.529,0.503,0.393,0.319,0.524	0.515	242	121	8:9733279-9733444	1	K2	1.4729	0.99698	0.57118	0.42581	yes	0.470405	no	no	yes	no
1417	ENSG00000178467	P4HTM	+	SE	3:49002499-49002596,3:49006686-49007153	3:49004861-49005046	0	0	0.0,0.014,0.273,0.0,0.0,0.0,0.0	0.833,0.624,0.769,0.667,1.0,0.613	-0.71	242	121	3:49004861-49005046	0.993	K6	2.2096	0.9337	0.98896	-0.055262	no	-0.382631	no	no	yes	no
1423	ENSG00000172366	MCRIP2	+	SE	16:641827-642043,16:648119-648474	16:642120-642249	2.76e-14	1.17e-12	1.0,1.0,1.0,0.972,0.931,0.976,1.0	0.846,0.652,0.3,0.289,0.724,0.484	0.434	242	121	16:642120-642249	0.953	K4	3.0033	0.93437	0.55868	0.37569	yes	0.404845	no	no	yes	no
1437	ENSG00000136875	PRPF4	+	SE	9:113290465-113290588,9:113291466-113292905	9:113290700-113290807	0	0	1.0,1.0,1.0,1.0,1.0,1.0,1.0	0.456,0.344,0.341,0.319,0.394,0.361	0.631	229	121	9:113290700-113290807	1	K3	1.726	0.99682	0.66251	0.33431	yes	0.482655	no	no	yes	no
1438	ENSG00000136875	PRPF4	+	SE	9:113290465-113290588,9:113291466-113292905	9:113290898-113291016	0	0	1.0,1.0,1.0,1.0,1.0,1.0,1.0	0.566,0.406,0.458,0.498,0.47,0.477	0.521	240	121	9:113290898-113291016	1	K3	1.726	0.99692	0.70488	0.29203	yes	0.406515	no	no	yes	no
1469	ENSG00000136758	YME1L1	-	SE	10:27136275-27136385,10:27145427-27145590	10:27142387-27142485	0	0	0.377,0.289,0.386,0.408,0.364,0.455,0.324	0.869,0.878,0.826,0.842,0.878,0.882	-0.491	220	121	10:27142387-27142485	1	K5	2.3123	0.35303	0.77661	-0.42358	no	-0.45729	no	no	yes	no
1474	ENSG00000134644	PUM1	-	SE	1:30953713-30953981,1:30967166-30967310	1:30965982-30966197	0	0	1.0,1.0,1.0,1.0,1.0,1.0,1.0	0.471,0.313,0.343,0.336,0.401,0.317	0.637	242	121	1:30965982-30966197	0.996	K4	2.9543	0.9983	0.91985	0.078454	yes	0.357727	no	no	yes	no
1479	ENSG00000166246	DNAAF8	+	SE	16:4740152-4740659,16:4746374-4746512	16:4743043-4743160	1.07e-10	3.67e-09	1.0,0.848,0.866,1.0,1.0,1.0,0.89	0.835,0.687,0.415,0.035,0.257,0.439	0.499	239	121	16:4743043-4743160	0.903	K2	1.5185	0.92945	0.60526	0.3242	yes	0.4116	no	yes	yes	no
1484	ENSG00000163374	YY1AP1	-	SE	1:155679408-155679512,1:155688070-155688201	1:155680416-155680456	0	0	0.284,0.324,0.41,0.374,0.284,0.328,0.458	0.879,0.982,0.743,0.879,0.775,0.931	-0.513	162	121	1:155680416-155680456	1	K5	3.2665	0.37296	0.87571	-0.50275	no	-0.507875	no	no	yes	no
1508	ENSG00000184634	MED12	+	SE	X:71137725-71137943,X:71141882-71141964	X:71140635-71140857	0	0	1.0,1.0,1.0,1.0,1.0,1.0,1.0	0.538,0.678,0.4,0.333,0.394,0.619	0.506	242	121	X:71140635-71140857	1	K4	2.5349	0.99082	0.42105	0.56977	yes	0.537885	no	no	yes	no
1518	ENSG00000157500	APPL1	+	SE	3:57252268-57252311,3:57256956-57257051	3:57253682-57253738	0	0	1.0,1.0,1.0,1.0,1.0,1.0,1.0	0.499,0.549,0.452,0.483,0.342,0.611	0.511	178	121	3:57253682-57253738	1	K1	0.979	0.99621	0.66994	0.32627	yes	0.418635	no	no	yes	no
1521	ENSG00000159479	MED8	-	SE	1:43383916-43385106,1:43386588-43386670	1:43385978-43386226	0	0	0.986,1.0,1.0,0.98,1.0,1.0,0.987	0.538,0.625,0.401,0.52,0.584,0.598	0.449	242	121	1:43385978-43386226	1	K1	0.9835	0.9912	0.60251	0.38869	yes	0.418845	no	no	yes	no
1522	ENSG00000157856	DRC1	+	SE	2:26421287-26421400,2:26429627-26429765	2:26424271-26424454	5.08e-05	0.00107244	0.708,0.684,0.832,0.842,1.0,0.753,0.918	0.5,0.095,0.353,0.29,0.7,0.773	0.368	242	121	2:26424271-26424454	0.943	K2	0.9852	0.83247	0.44076	0.39171	yes	0.379855	no	no	yes	no
1533	ENSG00000204344	STK19	+	SE	6:31978902-31978998,6:31980450-31980548	6:31979414-31979553	0	0	0.978,0.954,0.915,0.934,0.956,0.935,0.948	0.456,0.387,0.485,0.397,0.404,0.436	0.518	242	121	6:31979414-31979553	1	K3	1.6229	0.92094	0.37935	0.54159	yes	0.529795	no	no	yes	no
1534	ENSG00000204344	STK19	+	SE	6:31978902-31979010,6:31980450-31980548	6:31979414-31979553	1.19e-13	4.86e-12	1.0,0.977,1.0,1.0,1.0,1.0,1.0	0.689,0.868,0.79,0.724,0.833,0.931	0.191	242	121	6:31979414-31979553	1	K3	1.6229	0.92094	0.37935	0.54159	yes	0.366295	no	no	yes	no
1536	ENSG00000135541	AHI1	-	SE	6:135427166-135427307,6:135429881-135430000	6:135428629-135428759	0	0	1.0,0.969,0.989,1.0,0.971,1.0,1.0	0.655,0.537,0.519,0.515,0.386,0.589	0.456	242	121	6:135428629-135428759	1	K2	1.2324	0.9895	0.55599	0.43351	yes	0.444755	no	no	yes	no
1537	ENSG00000153187	HNRNPU	-	SE	1:244850296-244854503,1:244855423-244855608	1:244854973-244855044	0	0	1.0,1.0,0.998,1.0,1.0,0.999,0.999	0.607,0.608,0.655,0.656,0.645,0.617	0.368	193	121	1:244854973-244855044	1	K1	0.9976	0.99938	0.55871	0.44067	yes	0.404335	no	no	yes	no
1542	ENSG00000168811	IL12A	+	SE	3:159990166-159990312,3:159993450-159993492	3:159993012-159993125	5.87e-07	1.52e-05	1.0,1.0,0.905,1.0,1.0,1.0,0.783	0.256,0.486,0.823,0.541,0.579,1.0	0.341	235	121	3:159993012-159993125	0.966	K2	1.5766	0.91454	0.49539	0.41915	yes	0.380075	no	no	yes	no
1544	ENSG00000100568	VTI1B	-	SE	14:67659730-67659922,14:67674374-67674632	14:67662477-67662535	0	0	0.481,0.436,0.387,0.506,0.396,0.441,0.452	0.977,0.964,0.945,0.989,0.935,0.954	-0.518	180	121	14:67662477-67662535	1	K2	1.3386	0.44393	0.95203	-0.50811	no	-0.513055	no	no	yes	no
1550	ENSG00000136152	COG3	+	SE	13:45516142-45516263,13:45524975-45525051	13:45518762-45518850	4.33e-15	1.9e-13	0.717,0.787,0.886,0.846,0.882,1.0,0.795	0.228,0.282,0.204,0.457,0.39,0.518	0.498	210	121	13:45518762-45518850	1	K3	2.0424	0.93493	0.52933	0.40561	yes	0.451805	no	no	yes	no
1560	ENSG00000143248	RGS5	-	SE	1:163152537-163152716,1:163168257-163168368	1:163161915-163161976	4.65e-13	1.84e-11	1.0,1.0,1.0,1.0,1.0,1.0,0.955	1.0,0.433,0.166,0.248,0.421,0.491	0.534	183	121	1:163161915-163161976	0.97	K1	1	0.94648	0.58201	0.36447	yes	0.449235	no	no	yes	no
1561	ENSG00000140332	TLE3	-	SE	15:70052373-70052524,15:70055048-70055298	15:70053227-70053374	0	0	1.0,1.0,1.0,1.0,1.0,1.0,1.0	0.335,0.379,0.29,0.383,0.338,0.401	0.646	242	121	15:70053227-70053374	1	K3	1.4462	0.99814	0.48275	0.51539	yes	0.580695	no	no	yes	no
1562	ENSG00000140332	TLE3	-	SE	15:70052373-70052524,15:70055048-70055298	15:70054438-70054685	0	0	1.0,1.0,1.0,1.0,1.0,1.0,1.0	0.31,0.321,0.332,0.372,0.264,0.428	0.662	242	121	15:70054438-70054685	1	K3	1.4462	0.99803	0.49449	0.50354	yes	0.58277	no	no	yes	no
1578	ENSG00000111845	PAK1IP1	+	SE	6:10694971-10695069,6:10702368-10702489	6:10697324-10697486	0	0	0.938,0.935,0.896,0.964,0.986,0.992,0.901	0.45,0.517,0.557,0.369,0.585,0.451	0.456	242	121	6:10697324-10697486	1	K3	1.684	0.95497	0.54761	0.40736	yes	0.43168	no	no	yes	no
1595	ENSG00000128739	SNRPN	+	SE	15:24962113-24962209,15:24974310-24974456	15:24967932-24968082	0	0	0.969,0.977,0.979,0.962,0.973,0.971,0.968	0.564,0.532,0.527,0.58,0.542,0.511	0.429	242	121	15:24967932-24968082	1	K8	2.3617	0.9737	0.55789	0.41581	yes	0.422405	no	no	yes	no
1608	ENSG00000132323	ILKAP	-	SE	2:238189852-238189972,2:238194804-238194870	2:238194275-238194331	0	0	1.0,1.0,1.0,1.0,1.0,1.0,1.0	0.589,0.395,0.509,0.635,0.506,0.548	0.47	178	121	2:238194275-238194331	1	K4	2.1757	0.99001	0.63697	0.35304	yes	0.41152	no	no	yes	no
1612	ENSG00000168916	ZNF608	-	SE	5:124639132-124639214,5:124643510-124643683	5:124641252-124641405	0	0	0.994,0.965,1.0,0.949,0.912,0.975,0.959	0.593,0.547,0.6,0.59,0.487,0.631	0.39	242	121	5:124641252-124641405	1	K3	1.804	0.96763	0.61269	0.35493	yes	0.372465	no	no	yes	no
1613	ENSG00000146909	NOM1	+	SE	7:156962150-156962261,7:156963904-156964026	7:156963008-156963175	0	0	1.0,1.0,1.0,1.0,1.0,1.0,1.0	0.373,0.561,0.568,0.579,0.613,0.625	0.447	242	121	7:156963008-156963175	1	K4	3.085	0.98148	0.43047	0.55102	yes	0.49901	no	no	yes	no
1614	ENSG00000146909	NOM1	+	SE	7:156966269-156966402,7:156969086-156969196	7:156966961-156967092	0	0	1.0,1.0,1.0,1.0,1.0,1.0,1.0	0.701,0.358,0.617,0.752,0.495,0.879	0.366	242	121	7:156966961-156967092	1	K4	3.085	0.98563	0.56442	0.4212	yes	0.3936	no	no	yes	no
1619	ENSG00000269713	NBPF9	-	SE	1:149098437-149098706,1:149102728-149102847	1:149100741-149100930	0	0	1.0,0.926,0.97,0.951,0.636,1.0,0.9	0.29,0.295,0.388,0.491,0.361,0.379	0.545	242	121	1:149100741-149100930	0.911	K5	3.6208	0.49672	0.31563	0.18109	yes	0.363045	no	no	yes	no
1621	ENSG00000181135	ZNF707	+	SE	8:143690056-143690123,8:143691599-143691713	8:143691073-143691199	0	0	1.0,0.983,1.0,1.0,1.0,1.0,1.0	0.433,0.58,0.528,0.53,0.277,0.496	0.524	242	121	8:143691073-143691199	1	K7	5.4609	0.98013	0.53814	0.44199	yes	0.482995	no	no	yes	no
1631	ENSG00000153207	AHCTF1	-	SE	1:246902524-246902675,1:246905540-246905657	1:246903949-246904033	0	0	1.0,1.0,1.0,1.0,1.0,1.0,1.0	0.627,0.569,0.66,0.509,0.475,0.641	0.42	206	121	1:246903949-246904033	1	K2	1.147	0.99008	0.58266	0.40742	yes	0.41371	no	no	yes	no
1642	ENSG00000196781	TLE1	-	SE	9:81585504-81585655,9:81590804-81591052	9:81587681-81587828	0	0	0.998,1.0,1.0,1.0,1.0,0.999,1.0	0.654,0.648,0.692,0.699,0.681,0.783	0.307	242	121	9:81587681-81587828	1	K4	2.1966	0.99923	0.53032	0.46891	yes	0.387955	no	no	yes	no
1643	ENSG00000196781	TLE1	-	SE	9:81585504-81585655,9:81593024-81593274	9:81587681-81587828	0	0	0.989,0.997,0.996,1.0,0.997,0.995,0.991	0.61,0.693,0.713,0.601,0.513,0.597	0.374	242	121	9:81587681-81587828	1	K4	2.1966	0.99923	0.53032	0.46891	yes	0.421455	no	no	yes	no
1665	ENSG00000136895	GARNL3	+	SE	9:127345402-127345477,9:127354293-127354410	9:127353846-127353944	1.11e-16	5.19e-15	0.669,0.595,0.117,0.282,0.595,0.7,0.437	1.0,1.0,0.815,1.0,1.0,1.0	-0.484	220	121	9:127353846-127353944	0.977	K2	1.9352	0.64569	0.94842	-0.30273	no	-0.393365	no	no	yes	no
1670	ENSG00000204351	SKIC2	+	SE	6:31961004-31961094,6:31961546-31961675	6:31961196-31961386	0	0	0.982,0.95,0.996,1.0,1.0,0.909,1.0	0.579,0.675,0.564,0.606,0.613,0.69	0.356	242	121	6:31961196-31961386	1	K2	1.0792	0.98421	0.60162	0.38259	yes	0.369295	no	no	yes	no
1683	ENSG00000290555	LINC00680	-	SE	6:57948872-57949068,6:57959027-57959111	6:57949859-57950011	0	0	0.956,0.659,0.769,0.778,0.765,0.949,0.733	0.0,0.19,0.083,0.118,0.154,0.074	0.698	242	121	6:57949859-57950011	0.966	K5	3.7214	0.79396	0.47607	0.31789	yes	0.507945	no	no	yes	no
1706	ENSG00000090612	ZNF268	+	SE	12:133187871-133188072,12:133191907-133192003	12:133191489-133191615	0	0	1.0,1.0,0.912,0.871,1.0,1.0,1.0	0.423,0.446,0.244,0.372,0.433,0.523	0.562	242	121	12:133191489-133191615	1	K3	2.6323	0.9147	0.38314	0.53156	yes	0.54678	no	no	yes	no
1716	ENSG00000196313	POM121	+	SE	7:72926801-72926963,7:72929939-72930111	7:72928385-72928465	0	0	1.0,0.991,1.0,1.0,1.0,1.0,0.993	0.495,0.455,0.382,0.391,0.38,0.331	0.592	202	121	7:72928385-72928465	1	K1	0.9997	0.99411	0.49085	0.50326	yes	0.54763	no	no	yes	no
1723	ENSG00000162599	NFIA	+	SE	1:61406561-61406727,1:61455302-61455487	1:61426465-61426556	0	0	0.874,0.876,0.885,0.87,0.839,0.793,0.818	0.406,0.679,0.489,0.418,0.472,0.446	0.366	213	121	1:61426465-61426556	0.999	K4	1.6146	0.85122	0.46294	0.38828	no	0.37714	no	no	yes	no
1725	ENSG00000118965	WDR35	-	SE	2:19910262-19913708,2:19930395-19930552	2:19914037-19914277	0	0	1.0,0.995,1.0,1.0,0.983,1.0,0.993	0.598,0.553,0.609,0.591,0.508,0.548	0.428	242	121	2:19914037-19914277	1	K2	1.1627	0.99652	0.56441	0.43211	yes	0.430055	no	yes	yes	no
1730	ENSG00000131149	GSE1	+	SE	16:85663343-85663614,16:85665975-85666347	16:85665015-85665128	0	0	0.851,0.787,0.883,0.823,0.723,0.82,0.73	0.367,0.462,0.363,0.404,0.402,0.382	0.406	235	121	16:85665015-85665128	1	K2	1.1608	0.79488	0.39159	0.40329	yes	0.404645	no	no	yes	no
1743	ENSG00000163867	ZMYM6	-	SE	1:35020382-35020467,1:35031814-35031905	1:35030547-35030713	0	0	0.899,0.955,0.929,0.944,0.938,1.0,0.982	0.603,0.417,0.333,0.448,0.684,0.485	0.455	242	121	1:35030547-35030713	1	K3	2.097	0.95809	0.58863	0.36946	yes	0.41223	no	no	yes	no
1744	ENSG00000129933	MAU2	+	SE	19:19354354-19354445,19:19355707-19358754	19:19355264-19355391	0	0	1.0,1.0,1.0,1.0,1.0,1.0,0.982	0.495,0.563,0.421,0.505,0.499,0.474	0.505	242	121	19:19355264-19355391	1	K1	0.9998	0.99726	0.49446	0.5028	yes	0.5039	no	no	yes	no
1747	ENSG00000068120	COASY	+	SE	17:42562150-42562219,17:42562611-42563322	17:42562356-42562487	0	0	0.209,0.04,0.059,0.055,0.008,0.1,0.147	0.747,0.683,0.719,0.592,0.75,0.554	-0.586	242	121	17:42562356-42562487	0.997	K4	1.6801	0.78369	0.9401	-0.15641	yes	-0.371205	no	no	yes	no
1762	ENSG00000031003	FAM13B	-	SE	5:138018301-138018514,5:138021030-138021197	5:138018955-138019146	0	0	0.833,0.886,0.754,0.86,0.927,0.89,0.81	0.504,0.37,0.361,0.475,0.561,0.563	0.379	242	121	5:138018955-138019146	1	K4	1.877	0.80342	0.45255	0.35088	yes	0.36494	no	no	yes	no
1763	ENSG00000130749	ZC3H4	-	SE	19:47064186-47067869,19:47072351-47072713	19:47069092-47069343	0	0	1.0,1.0,1.0,1.0,1.0,1.0,1.0	0.45,0.392,0.264,0.349,0.564,0.491	0.582	242	121	19:47069092-47069343	1	K3	1.8139	0.85429	0.44777	0.40652	yes	0.49426	no	no	yes	no
1764	ENSG00000130749	ZC3H4	-	SE	19:47064186-47067869,19:47072351-47072713	19:47071778-47072121	0	0	1.0,1.0,1.0,1.0,1.0,1.0,1.0	0.163,0.244,0.291,0.295,0.355,0.532	0.687	242	121	19:47071778-47072121	1	K3	1.8139	0.99135	0.44221	0.54914	yes	0.61807	no	no	yes	no
1779	ENSG00000084072	PPIE	+	SE	1:39741365-39741409,1:39743215-39743297	1:39741895-39741921	0	0	1.0,0.972,1.0,1.0,1.0,1.0,1.0	0.53,0.523,0.378,0.537,0.446,0.465	0.516	148	121	1:39741895-39741921	1	K3	1.8405	0.99353	0.51748	0.47604	yes	0.49602	no	no	yes	no
1802	ENSG00000112159	MDN1	-	SE	6:89701557-89701678,6:89706058-89706192	6:89701904-89702061	0	0	1.0,1.0,1.0,1.0,1.0,1.0,1.0	0.269,0.55,0.309,0.439,0.355,0.663	0.569	242	121	6:89701904-89702061	1	K4	1.7787	0.98211	0.44265	0.53946	yes	0.55423	no	no	yes	no
1815	ENSG00000291129	PPIEL	-	SE	1:39547578-39548951,1:39554348-39554392	1:39553118-39553144	0	0	0.814,0.801,0.77,0.889,0.858,0.929,0.78	0.102,0.349,0.342,0.065,0.349,0.248	0.592	148	121	1:39553118-39553144	1	K1	0.9998	0.85651	0.35578	0.50073	yes	0.546365	no	no	yes	no
1820	ENSG00000143374	TARS2	+	SE	1:150492410-150492489,1:150496809-150496908	1:150496482-150496628	0	0	0.953,0.964,0.857,0.936,0.934,0.94,0.907	0.333,0.286,0.241,0.386,0.259,0.362	0.616	242	121	1:150496482-150496628	1	K4	1.9183	0.50618	0.14274	0.36344	yes	0.48972	no	no	yes	no
1837	ENSG00000100014	SPECC1L	+	SE	22:24369217-24369320,22:24412647-24412707	22:24411588-24411704	0	0	0.975,0.994,0.989,1.0,0.984,0.988,0.982	0.256,0.419,0.315,0.495,0.319,0.451	0.612	238	121	22:24411588-24411704	1	K2	1.0826	0.9874	0.48242	0.50498	no	0.55849	no	yes	yes	no
1854	ENSG00000135736	CCDC102A	-	SE	16:57516292-57516463,16:57521067-57521176	16:57518625-57518741	0	0	0.899,1.0,1.0,1.0,1.0,1.0,1.0	0.487,0.471,0.308,0.709,0.452,0.43	0.509	238	121	16:57518625-57518741	1	K2	1.1283	0.98874	0.68406	0.30467	yes	0.406835	no	no	yes	no
1857	ENSG00000037637	FBXO42	-	SE	1:16253095-16253152,1:16255710-16255821	1:16253635-16253731	0	0	1.0,1.0,0.971,1.0,1.0,1.0,1.0	0.681,0.565,0.513,0.655,0.57,0.568	0.404	218	121	1:16253635-16253731	1	K2	1.4528	0.99061	0.62971	0.3609	yes	0.38245	no	no	yes	no
1858	ENSG00000162415	ZSWIM5	-	SE	1:45038935-45039073,1:45043218-45043395	1:45040392-45040538	0	0	1.0,1.0,1.0,1.0,1.0,1.0,1.0	0.59,0.6,0.375,0.714,0.5,0.474	0.458	242	121	1:45040392-45040538	0.998	K2	1.5685	0.96831	0.4516	0.5167	yes	0.48735	no	no	yes	no
1860	ENSG00000130766	SESN2	+	SE	1:28272580-28272793,1:28274039-28274158	1:28273358-28273508	0	0	1.0,1.0,1.0,0.974,0.992,0.978,0.982	0.589,0.652,0.493,0.646,0.626,0.691	0.373	242	121	1:28273358-28273508	1	K1	0.9954	0.99207	0.63037	0.3617	yes	0.36735	no	no	yes	no
1865	ENSG00000172273	HINFP	+	SE	11:119131829-119131982,11:119132660-119132781	11:119132496-119132573	0	0	1.0,1.0,1.0,1.0,1.0,1.0,1.0	0.761,0.807,0.883,0.706,0.625,0.705	0.252	199	121	11:119132496-119132573	1	K3	2.1842	0.99295	0.40875	0.5842	yes	0.4181	no	no	yes	no
1866	ENSG00000172273	HINFP	+	SE	11:119131829-119131982,11:119132863-119133002	11:119132661-119132781	0	0	1.0,1.0,1.0,1.0,1.0,1.0,1.0	0.651,0.364,0.275,0.538,0.272,0.24	0.61	242	121	11:119132661-119132781	1	K3	2.1842	0.99357	0.53404	0.45953	yes	0.534765	no	no	yes	no
1878	ENSG00000160789	LMNA	+	SE	1:156138487-156138757,1:156139769-156140013	1:156139080-156139102	0	0	1.0,0.828,0.96,0.948,0.964,0.977,1.0	0.344,0.583,0.602,0.502,0.583,0.483	0.438	144	121	1:156139080-156139102	0.944	K5	3.2309	0.89557	0.60841	0.28716	yes	0.36258	no	no	yes	no
1897	ENSG00000134058	CDK7	+	SE	5:69269206-69269293,5:69276542-69276690	5:69272892-69273041	0	0	1.0,1.0,0.979,1.0,0.98,1.0,1.0	0.441,0.54,0.623,0.588,0.532,0.514	0.454	242	121	5:69272892-69273041	1	K5	2.8829	0.99474	0.58301	0.41173	yes	0.432865	no	no	yes	no
1907	ENSG00000092054	MYH7	-	SE	14:23418209-23418406,14:23419482-23419609	14:23419177-23419295	0	0	1.0,1.0,1.0,1.0,1.0,1.0,0.896	0.602,0.398,0.398,0.385,0.269,0.502	0.559	240	121	14:23419177-23419295	1	K1	0.994	0.973	0.40928	0.56373	yes	0.561365	no	no	yes	no
1923	ENSG00000112130	RNF8	+	SE	6:37368483-37369218,6:37376925-37377033	6:37374620-37374709	0	0	0.963,0.91,0.936,0.952,1.0,1.0,0.902	0.415,0.223,0.364,0.433,0.605,0.364	0.551	211	121	6:37374620-37374709	0.985	K3	1.5766	0.80124	0.51578	0.28546	yes	0.41823	no	no	yes	no
1926	ENSG00000140688	RUSF1	-	SE	16:31492196-31492340,16:31493602-31493781	16:31492978-31493048	0	0	0.992,0.982,0.989,0.978,0.991,0.938,0.943	0.212,0.343,0.292,0.315,0.37,0.257	0.675	192	121	16:31492978-31493048	1	K4	1.3066	0.98088	0.41657	0.56431	yes	0.619655	no	no	yes	no
1927	ENSG00000140688	RUSF1	-	SE	16:31492196-31492340,16:31493602-31493781	16:31493467-31493524	0	0	0.987,0.977,0.98,0.951,0.988,0.89,0.917	0.253,0.308,0.307,0.241,0.254,0.134	0.706	179	121	16:31493467-31493524	1	K4	1.3066	0.95479	0.45598	0.49881	yes	0.602405	no	no	yes	no
1941	ENSG00000117519	CNN3	-	SE	1:94901668-94901785,1:94903121-94903188	1:94902121-94902258	0	0	0.451,0.48,0.456,0.475,0.48,0.473,0.45	1.0,1.0,1.0,1.0,0.999,0.998	-0.533	242	121	1:94902121-94902258	1	K2	1	0.46703	0.9989	-0.53187	no	-0.532435	no	no	yes	no
1964	ENSG00000173846	PLK3	+	SE	1:44802954-44803153,1:44803599-44803691	1:44803268-44803391	0	0	0.963,0.918,0.964,1.0,0.949,0.974,1.0	0.464,0.53,0.547,0.434,0.541,0.565	0.453	242	121	1:44803268-44803391	1	K1	0.9996	0.97533	0.53296	0.44237	yes	0.447685	no	no	yes	no
1969	ENSG00000251022	THAP9-AS1	-	SE	4:82893008-82894847,4:82900076-82900223	4:82895692-82895774	0	0	0.939,0.714,0.909,0.923,0.798,0.748,0.744	0.318,0.394,0.299,0.509,0.428,0.295	0.451	204	121	4:82895692-82895774	0.947	K4	2.6044	0.70912	0.40089	0.30822	yes	0.37961	no	no	yes	no
1971	ENSG00000288701	PRRC2B	+	SE	9:131483358-131483445,9:131484947-131485140	9:131484686-131484790	0	0	1.0,1.0,1.0,1.0,1.0,1.0,1.0	0.677,0.572,0.606,0.721,0.665,0.611	0.358	226	121	9:131484686-131484790	1	K7	3.9044	0.99884	0.64125	0.35759	yes	0.357795	no	no	yes	no
1995	ENSG00000248333	CDK11B	-	SE	1:1642346-1642508,1:1649498-1649637	1:1645126-1645262	0	0	0.868,0.864,0.863,0.879,0.896,0.932,0.942	0.302,0.184,0.296,0.378,0.393,0.347	0.575	242	121	1:1645126-1645262	1	K4	2.624	0.95285	0.47838	0.47447	yes	0.524735	no	no	yes	no
2001	ENSG00000013375	PGM3	-	SE	6:83168266-83170478,6:83174373-83174487	6:83171937-83172059	0	0	0.95,0.927,0.972,0.984,0.977,0.995,0.986	0.549,0.538,0.566,0.623,0.497,0.598	0.408	242	121	6:83171937-83172059	1	K2	1.3188	0.97339	0.58906	0.38433	yes	0.396165	no	no	yes	no
2016	ENSG00000163879	DNALI1	+	SE	1:37556918-37557075,1:37562080-37562245	1:37557603-37557748	0	0	0.993,0.995,0.992,1.0,0.989,1.0,0.997	0.475,0.426,0.488,0.397,0.399,0.377	0.568	242	121	1:37557603-37557748	1	K3	1.9425	0.999	0.53241	0.46659	yes	0.517295	no	no	yes	no
2017	ENSG00000163879	DNALI1	+	SE	1:37556918-37557075,1:37561556-37561735	1:37559327-37559496	6.58e-13	2.59e-11	1.0,1.0,1.0,1.0,1.0,1.0,1.0	0.963,0.667,0.591,0.845,0.522,0.513	0.317	242	121	1:37559327-37559496	1	K3	1.9425	0.84368	0.1964	0.64728	yes	0.48214	no	no	yes	no
2018	ENSG00000163879	DNALI1	+	SE	1:37557602-37557748,1:37561556-37561735	1:37559327-37559496	0	0	0.901,0.859,0.834,0.864,0.884,0.861,0.894	0.5,0.456,0.259,0.417,0.388,0.413	0.465	242	121	1:37559327-37559496	1	K3	1.9425	0.84368	0.1964	0.64728	yes	0.55614	no	no	yes	no
2019	ENSG00000163879	DNALI1	+	SE	1:37557602-37557748,1:37562080-37562245	1:37559327-37559496	8.76e-08	2.44e-06	0.955,0.916,0.91,0.918,0.938,0.947,0.921	0.857,0.648,0.615,0.762,0.702,0.75	0.207	242	121	1:37559327-37559496	1	K3	1.9425	0.84368	0.1964	0.64728	yes	0.42714	no	no	yes	no
2020	ENSG00000163879	DNALI1	+	SE	1:37556918-37557075,1:37562080-37562245	1:37561557-37561735	0	0	0.992,0.994,0.99,1.0,0.989,1.0,0.997	0.387,0.457,0.455,0.432,0.441,0.412	0.564	242	121	1:37561557-37561735	1	K3	1.9425	0.97651	0.537	0.43951	yes	0.501755	no	no	yes	no
2023	ENSG00000113810	SMC4	+	SE	3:160399649-160399749,3:160404327-160404504	3:160400822-160400965	0	0	1.0,1.0,0.976,1.0,1.0,1.0,0.98	0.581,0.645,0.458,0.557,0.543,0.389	0.465	242	121	3:160400822-160400965	1	K4	2.2768	0.98847	0.66212	0.32634	yes	0.39567	no	no	yes	no
2039	ENSG00000148153	INIP	-	SE	9:112683925-112687633,9:112694130-112694233	9:112689527-112689617	0	0	0.875,0.841,0.843,0.749,0.927,0.862,0.925	0.332,0.262,0.352,0.434,0.435,0.378	0.495	212	121	9:112689527-112689617	1	K4	2.4712	0.86588	0.39405	0.47183	no	0.483415	no	no	yes	no
2048	ENSG00000168944	CEP120	-	SE	5:123349943-123350089,5:123372649-123372751	5:123364496-123364594	0	0	1.0,1.0,1.0,1.0,1.0,1.0,1.0	0.371,0.714,0.407,0.711,0.342,0.409	0.508	220	121	5:123364496-123364594	1	K6	2.4621	0.99053	0.51617	0.47436	yes	0.49118	no	no	yes	no
2049	ENSG00000198837	DENND4B	-	SE	1:153934134-153934302,1:153936059-153936188	1:153934760-153934964	0	0	1.0,1.0,1.0,1.0,1.0,1.0,1.0	0.21,0.342,0.236,0.301,0.375,0.22	0.719	242	121	1:153934760-153934964	1	K2	1.432	0.99561	0.2056	0.79002	yes	0.75451	no	no	yes	no
2054	ENSG00000162517	PEF1	-	SE	1:31629865-31630842,1:31633158-31633314	1:31632495-31632638	0	0	0.987,0.998,1.0,0.994,1.0,0.985,1.0	0.397,0.541,0.428,0.435,0.553,0.407	0.535	242	121	1:31632495-31632638	1	K3	1.562	0.98913	0.48386	0.50527	yes	0.520135	no	no	yes	no
2057	ENSG00000106948	AKNA	-	SE	9:114376465-114377532,9:114394356-114394405	9:114381060-114381446	0	0	0.958,1.0,1.0,1.0,1.0,1.0,0.985	0.426,0.568,0.476,0.597,0.589,0.375	0.487	242	121	9:114381060-114381446	0.999	K4	2.5125	0.95524	0.63335	0.32189	yes	0.404445	no	no	yes	no
2074	ENSG00000092850	TEKT2	+	SE	1:36086703-36086847,1:36087203-36087311	1:36086931-36087045	0	0	1.0,1.0,0.937,1.0,0.863,1.0,0.928	0.413,0.408,0.356,0.446,0.497,0.553	0.516	236	121	1:36086931-36087045	1	K2	1.2792	0.95222	0.45671	0.49551	yes	0.505755	no	no	yes	no
2098	ENSG00000290835		+	SE	7:6735304-6735389,7:6741684-6741852	7:6737076-6737936	1.24e-12	4.78e-11	0.894,0.889,0.744,0.925,0.897,1.0,0.904	0.516,0.536,0.729,0.58,0.589,0.363	0.341	242	121	7:6737076-6737936	0.997	K3	2.2013	0.9156	0.52936	0.38624	yes	0.36362	no	no	yes	no
2100	ENSG00000188674	C2orf80	-	SE	2:208165346-208165815,2:208171987-208172075	2:208170945-208171063	0	0	0.402,0.4,0.387,0.41,0.383,0.311,0.343	0.816,0.809,0.796,0.809,0.782,0.728	-0.413	240	121	2:208170945-208171063	0.999	K5	2.5384	0.46689	0.7818	-0.31491	no	-0.363955	no	no	yes	no
2107	ENSG00000183833	CFAP91	+	SE	3:119703021-119703222,3:119707403-119707561	3:119706809-119706885	0	0	0.681,0.812,1.0,1.0,1.0,1.0,0.942	0.251,0.143,0.192,0.389,0.328,0.27	0.657	198	121	3:119706809-119706885	1	K3	1.4061	0.84429	0.20803	0.63626	yes	0.64663	no	no	yes	no
2109	ENSG00000272391	POM121C	-	SE	7:75437514-75437686,7:75440953-75441115	7:75439144-75439224	0	0	1.0,1.0,1.0,1.0,1.0,1.0,1.0	0.57,0.544,0.548,0.56,0.56,0.573	0.441	202	121	7:75439144-75439224	1	K1	0.9947	0.99781	0.57811	0.4197	yes	0.43035	no	no	yes	no
2116	ENSG00000131018	SYNE1	-	SE	6:152141202-152141329,6:152148044-152148378	6:152143623-152143765	0	0	1.0,1.0,1.0,1.0,1.0,1.0,1.0	0.495,0.553,0.325,0.467,0.537,0.649	0.496	242	121	6:152143623-152143765	1	K2	1.5471	0.99561	0.54218	0.45343	yes	0.474715	no	no	yes	no
2117	ENSG00000131018	SYNE1	-	SE	6:152367217-152367382,6:152373036-152373219	6:152369471-152369614	0	0	1.0,1.0,1.0,1.0,1.0,1.0,1.0	0.439,0.77,0.564,0.717,0.436,0.361	0.452	242	121	6:152369471-152369614	1	K11	6.73	0.98586	0.66219	0.32366	yes	0.38783	no	no	yes	no
2120	ENSG00000138756	BMP2K	+	SE	4:78865556-78865720,4:78871849-78871948	4:78870783-78871060	0	0	1.0,1.0,1.0,1.0,1.0,1.0,1.0	0.567,0.558,0.636,0.615,0.901,0.652	0.345	242	121	4:78870783-78871060	1	K5	2.8057	0.98933	0.58175	0.40758	yes	0.37629	no	yes	yes	no
2131	ENSG00000055917	PUM2	-	SE	2:20263192-20263460,2:20283342-20283486	2:20282947-20283231	0	0	1.0,1.0,1.0,1.0,1.0,1.0,1.0	0.688,0.813,0.789,0.659,0.803,0.827	0.237	242	121	2:20282947-20283231	1	K6	3.7565	0.99761	0.40924	0.58836	yes	0.41268	no	no	yes	no
2132	ENSG00000055917	PUM2	-	SE	2:20278582-20278819,2:20283342-20283486	2:20282947-20283231	0	0	1.0,1.0,1.0,1.0,1.0,1.0,1.0	0.41,0.392,0.32,0.504,0.565,0.482	0.554	242	121	2:20282947-20283231	1	K6	3.7565	0.99761	0.40924	0.58836	yes	0.57118	no	no	yes	no
2141	ENSG00000175352	NRIP3	-	SE	11:8984071-8984124,11:8987547-8987630	11:8985711-8985850	7.07e-14	2.92e-12	1.0,1.0,0.972,1.0,0.778,0.966,0.746	0.61,0.382,0.421,0.613,0.673,0.567	0.379	242	121	11:8985711-8985850	0.986	K2	1.288	0.91697	0.55983	0.35714	yes	0.36807	no	no	yes	no
2144	ENSG00000136010	ALDH1L2	-	SE	12:105049907-105050058,12:105052811-105052931	12:105052090-105052217	0	0	1.0,1.0,1.0,1.0,1.0,1.0,1.0	0.234,0.75,0.49,0.562,0.586,0.395	0.497	242	121	12:105052090-105052217	0.998	K2	1.5005	0.96207	0.47258	0.48949	yes	0.493245	no	no	yes	no
2167	ENSG00000168434	COG7	-	SE	16:23406075-23406262,16:23413447-23413564	16:23410295-23410360	0	0	0.967,0.968,1.0,1.0,1.0,1.0,1.0	0.58,0.47,0.463,0.474,0.561,0.485	0.485	187	121	16:23410295-23410360	1	K1	0.9999	0.98625	0.56588	0.42036	yes	0.45268	no	no	yes	no
2176	ENSG00000116977	LGALS8	+	SE	1:236542760-236542787,1:236543559-236543648	1:236542915-236543040	0	0	0.0,0.186,0.091,0.034,0.102,0.1,0.032	0.752,0.408,0.518,0.525,0.386,0.614	-0.456	242	121	1:236542915-236543040	0.972	K1	0.9971	0.14555	0.4809	-0.33535	yes	-0.395675	no	no	yes	no
2183	ENSG00000126870	DYNC2I1	+	SE	7:158879683-158879989,7:158887020-158887075	7:158884564-158884619	0	0	0.889,0.892,0.89,0.924,0.913,0.891,0.908	0.488,0.444,0.465,0.53,0.356,0.467	0.443	177	121	7:158884564-158884619	1	K1	1	0.93054	0.55088	0.37966	no	0.41133	no	no	yes	no
2187	ENSG00000166348	USP54	-	SE	10:73516374-73517747,10:73523582-73523750	10:73519797-73519992	0	0	1.0,1.0,0.957,1.0,1.0,0.932,1.0	0.6,0.391,0.434,0.833,0.211,0.66	0.463	242	121	10:73519797-73519992	1	K2	1.6078	0.97263	0.59535	0.37728	yes	0.42014	no	no	yes	no
2192	ENSG00000114648	KLHL18	+	SE	3:47340571-47340676,3:47343554-47346816	3:47342719-47342830	0	0	1.0,1.0,0.993,1.0,0.99,0.955,1.0	0.555,0.602,0.696,0.499,0.752,0.576	0.378	233	121	3:47342719-47342830	1	K4	3.2318	0.98963	0.56372	0.42591	yes	0.401955	no	no	yes	no
2201	ENSG00000198799	LRIG2	+	SE	1:113107593-113107757,1:113112478-113112760	1:113110242-113110562	9.99e-16	4.51e-14	0.895,0.967,0.973,0.871,0.848,0.878,0.946	0.75,0.547,0.588,0.41,0.429,0.355	0.398	242	121	1:113110242-113110562	0.992	K2	1.4146	0.89593	0.55409	0.34184	yes	0.36992	no	yes	yes	no
2223	ENSG00000102967	DHODH	+	SE	16:72023164-72023318,16:72024144-72027659	16:72023474-72023633	0	0	1.0,1.0,1.0,1.0,0.983,1.0,1.0	0.404,0.607,0.636,0.569,0.512,0.726	0.422	242	121	16:72023474-72023633	0.999	K4	2.4377	0.92245	0.53257	0.38988	yes	0.40594	no	no	yes	no
2228	ENSG00000149182	ARFGAP2	-	SE	11:47171663-47171800,11:47175014-47175098	11:47172281-47172333	0	0	1.0,0.947,0.933,1.0,1.0,1.0,0.976	0.611,0.548,0.45,0.621,0.406,0.832	0.401	174	121	11:47172281-47172333	1	K5	2.7542	0.98117	0.64334	0.33783	yes	0.369415	no	no	yes	no
2233	ENSG00000120688	WBP4	+	SE	13:41068560-41068737,13:41076043-41076237	13:41071527-41071573	0	0	1.0,1.0,1.0,1.0,1.0,1.0,1.0	0.429,0.113,0.347,0.338,0.155,0.316	0.717	168	121	13:41071527-41071573	1	K2	1.4129	0.96454	0.57638	0.38816	yes	0.55258	no	no	yes	no
2234	ENSG00000120688	WBP4	+	SE	13:41068560-41068737,13:41076043-41076237	13:41072782-41072857	0	0	1.0,1.0,1.0,1.0,1.0,1.0,1.0	0.551,0.426,0.483,0.375,0.245,0.349	0.595	197	121	13:41072782-41072857	1	K2	1.4129	0.9937	0.57668	0.41703	yes	0.506015	no	no	yes	no
2241	ENSG00000115760	BIRC6	+	SE	2:32430864-32431090,2:32436052-32436184	2:32433644-32433804	0	0	1.0,1.0,1.0,1.0,1.0,1.0,1.0	0.709,0.547,0.506,0.872,0.5,0.445	0.404	242	121	2:32433644-32433804	0.999	K5	3.0481	0.9871	0.66115	0.32595	yes	0.364975	no	no	yes	no
2249	ENSG00000131871	SELENOS	-	SE	15:101274591-101274681,15:101277341-101277450	15:101275255-101275361	0	0	1.0,1.0,1.0,1.0,1.0,1.0,1.0	0.543,0.678,0.57,0.605,0.53,0.537	0.423	228	121	15:101275255-101275361	1	K3	1.4124	0.99856	0.66467	0.33389	yes	0.378445	no	no	yes	no
2251	ENSG00000115459	ELMOD3	+	SE	2:85368685-85368754,2:85371085-85371209	2:85369739-85369830	0	0	0.836,1.0,0.929,1.0,0.856,1.0,0.961	0.198,0.26,0.295,0.278,0.694,0.514	0.567	213	121	2:85369739-85369830	0.999	K4	3.0028	0.913	0.40393	0.50907	no	0.538035	no	no	yes	no
2260	ENSG00000171735	CAMTA1	+	SE	1:7747709-7747781,1:7751198-7751392	1:7749771-7749791	2.32e-07	6.25e-06	0.134,0.193,0.245,0.282,0.422,0.221,0.161	0.844,0.643,0.732,0.719,0.405,0.46	-0.397	142	121	1:7749771-7749791	0.951	K1	0.9998	0.35696	0.73159	-0.37463	yes	-0.385815	no	no	yes	no
2268	ENSG00000147526	TACC1	+	SE	8:38843288-38843395,8:38847954-38848132	8:38846699-38846819	0	0	1.0,1.0,1.0,1.0,1.0,1.0,1.0	0.398,0.633,0.417,0.577,0.59,0.509	0.479	242	121	8:38846699-38846819	1	K1	0.9963	0.99384	0.54045	0.45338	yes	0.46619	no	no	yes	no
2269	ENSG00000144021	CIAO1	+	SE	2:96268456-96268658,2:96271110-96274173	2:96269268-96269355	0	0	0.988,0.952,0.968,0.993,0.953,0.971,0.983	0.517,0.491,0.528,0.605,0.428,0.51	0.459	209	121	2:96269268-96269355	1	K1	0.9991	0.97054	0.44955	0.52098	yes	0.48999	no	no	yes	no
2273	ENSG00000251369	ZNF550	-	SE	19:57552626-57552722,19:57559655-57559812	19:57556231-57556357	0	0	1.0,1.0,1.0,1.0,1.0,1.0,1.0	0.489,0.718,0.649,0.462,0.769,0.604	0.385	242	121	19:57556231-57556357	0.997	K1	0.9986	0.97388	0.62733	0.34655	yes	0.365775	no	no	yes	no
2309	ENSG00000205423	CNEP1R1	+	SE	16:50024409-50025340,16:50026395-50026467	16:50025651-50025701	0	0	0.141,0.064,0.126,0.069,0.11,0.117,0.143	0.56,0.413,0.612,0.512,0.409,0.408	-0.376	172	121	16:50025651-50025701	1	K2	1.2595	0.16	0.5479	-0.3879	yes	-0.38195	no	no	yes	no
2310	ENSG00000138769	CDKL2	-	SE	4:75596246-75596340,4:75598076-75598212	4:75596935-75597236	0	0	0.846,1.0,0.889,1.0,1.0,0.955,0.892	0.263,0.071,0.241,0.29,0.182,0.5	0.682	242	121	4:75596935-75597236	1	K1	0.9789	0.93525	0.33114	0.60411	yes	0.643055	no	no	yes	no
2331	ENSG00000141505	ASGR1	-	SE	17:7176980-7177076,17:7178493-7178588	17:7177210-7177326	0	0	1.0,0.836,0.928,1.0,0.77,0.879,0.975	0.246,0.341,0.337,0.484,0.33,0.221	0.586	238	121	17:7177210-7177326	0.988	K3	2.3754	0.84354	0.33811	0.50543	yes	0.545715	no	no	yes	no
2333	ENSG00000206562	METTL6	-	SE	3:15409759-15411437,3:15415497-15415583	3:15414021-15414162	0	0	1.0,0.951,0.805,0.826,0.873,0.879,0.961	0.353,0.491,0.333,0.158,0.333,0.292	0.573	242	121	3:15414021-15414162	1	K3	2.4345	0.69271	0.19007	0.50264	yes	0.53782	no	no	yes	no
2334	ENSG00000206562	METTL6	-	SE	3:15409759-15411437,3:15415771-15415942	3:15414021-15414162	0	0	1.0,0.966,1.0,0.937,1.0,1.0,1.0	0.459,0.339,0.376,0.213,0.282,0.282	0.661	242	121	3:15414021-15414162	1	K3	2.4345	0.69271	0.19007	0.50264	yes	0.58182	no	no	yes	no
2335	ENSG00000206562	METTL6	-	SE	3:15409759-15411437,3:15424954-15425089	3:15414021-15414162	1.69e-09	5.34e-08	1.0,0.959,1.0,1.0,1.0,1.0,1.0	1.0,0.646,0.647,0.714,0.444,0.586	0.321	242	121	3:15414021-15414162	1	K3	2.4345	0.69271	0.19007	0.50264	yes	0.41182	no	no	yes	no
2340	ENSG00000178950	GAK	-	SE	4:866955-867432,4:870710-870904	4:868539-868685	0	0	0.967,0.978,0.975,0.951,0.972,0.977,0.968	0.335,0.32,0.329,0.329,0.254,0.261	0.665	242	121	4:868539-868685	1	K1	0.9418	0.98352	0.32718	0.65633	yes	0.660665	no	no	yes	no
2344	ENSG00000179094	PER1	-	SE	17:8140471-8141340,17:8142268-8142458	17:8141805-8141955	0	0	1.0,0.983,1.0,1.0,1.0,1.0,1.0	0.625,0.538,0.577,0.625,0.57,0.567	0.414	242	121	17:8141805-8141955	1	K2	1.583	0.9981	0.38282	0.61528	yes	0.51464	no	no	yes	no
2345	ENSG00000179094	PER1	-	SE	17:8140471-8141340,17:8142648-8142835	17:8142269-8142458	0	0	1.0,1.0,1.0,1.0,1.0,1.0,1.0	0.44,0.47,0.541,0.572,0.634,0.537	0.468	242	121	17:8142269-8142458	1	K2	1.583	0.99769	0.62792	0.36977	yes	0.418885	no	no	yes	no
2365	ENSG00000169045	HNRNPH1	-	SE	5:179614177-179614959,5:179617020-179617110	5:179616126-179616218	0	0	1.0,1.0,1.0,1.0,1.0,1.0,1.0	0.514,0.437,0.454,0.598,0.459,0.422	0.519	214	121	5:179616126-179616218	1	K4	2.3697	0.99961	0.65268	0.34693	yes	0.432965	no	no	yes	no
2369	ENSG00000138798	EGF	+	SE	4:109945072-109945275,4:109960866-109960989	4:109959312-109959437	0	0	0.883,0.807,0.816,0.748,0.741,0.869,0.952	0.33,0.388,0.276,0.326,0.481,0.284	0.483	242	121	4:109959312-109959437	1	K2	1.3626	0.79645	0.31016	0.4863	yes	0.48465	no	no	yes	no
2374	ENSG00000115282	TTC31	+	SE	2:74483321-74483410,2:74490243-74490473	2:74490025-74490127	1.11e-09	3.54e-08	0.661,0.711,0.712,0.827,0.448,0.865,0.722	0.249,0.367,0.297,0.194,0.499,0.29	0.391	224	121	2:74490025-74490127	0.957	K2	1.6574	0.67637	0.32337	0.35299	yes	0.371995	no	no	yes	no
2385	ENSG00000291137	GBAP1	-	SE	1:155217239-155217373,1:155217963-155218049	1:155217519-155217593	0	0	0.105,0.113,0.118,0.193,0.148,0.045,0.0	0.43,0.936,0.712,0.447,0.526,0.687	-0.52	196	121	1:155217519-155217593	0.982	K4	3.134	0.40481	0.79624	-0.39144	yes	-0.45572	no	no	yes	no
2388	ENSG00000165478	HEPACAM	-	SE	11:124923728-124924010,11:124935921-124936042	11:124924728-124925069	0	0	0.989,0.975,1.0,0.971,1.0,0.935,1.0	0.397,0.483,0.303,0.444,0.63,0.248	0.564	242	121	11:124924728-124925069	1	K1	0.9977	0.97752	0.44705	0.53048	yes	0.54724	no	no	yes	no
2392	ENSG00000139613	SMARCC2	-	SE	12:56164302-56164731,12:56168059-56168194	12:56165318-56165699	0	0	1.0,0.999,1.0,1.0,0.988,0.997,0.995	0.527,0.555,0.529,0.545,0.499,0.512	0.469	242	121	12:56165318-56165699	1	K1	0.9999	0.99821	0.53076	0.46745	yes	0.468225	no	no	yes	no
2413	ENSG00000173575	CHD2	+	SE	15:92927243-92927330,15:92937517-92937625	15:92929030-92929091	0	0	0.98,0.894,0.966,0.986,0.918,0.964,0.957	0.351,0.519,0.481,0.557,0.417,0.483	0.484	183	121	15:92929030-92929091	1	K2	1.2547	0.9475	0.50665	0.44084	yes	0.46242	no	no	yes	no
2418	ENSG00000112893	MAN2A1	+	SE	5:109819668-109819887,5:109823722-109823837	5:109820220-109820342	0	0	0.627,0.604,0.706,0.564,0.474,0.614,0.596	1.0,0.955,1.0,1.0,0.956,1.0	-0.387	242	121	5:109820220-109820342	1	K1	0.9995	0.60656	0.97729	-0.37073	no	-0.378865	no	no	yes	no
2419	ENSG00000160072	ATAD3B	+	SE	1:1478643-1478745,1:1480866-1480936	1:1479049-1479108	0	0	1.0,1.0,1.0,1.0,1.0,1.0,1.0	0.468,0.495,0.417,0.529,0.621,0.574	0.483	181	121	1:1479049-1479108	1	K9	4.9213	0.98989	0.47764	0.51226	yes	0.49763	no	no	yes	no
2427	ENSG00000162613	FUBP1	-	SE	1:77956571-77956700,1:77960343-77960495	1:77960184-77960263	0	0	1.0,1.0,1.0,1.0,1.0,1.0,1.0	0.619,0.591,0.694,0.622,0.573,0.684	0.37	201	121	1:77960184-77960263	1	K4	1.814	0.99873	0.61271	0.38602	yes	0.37801	no	no	yes	no
2433	ENSG00000156983	BRPF1	+	SE	3:9744223-9744508,3:9745811-9745930	3:9745008-9745155	0	0	1.0,1.0,1.0,1.0,1.0,1.0,1.0	0.292,0.462,0.423,0.363,0.282,0.34	0.64	242	121	3:9745008-9745155	1	K6	4.0043	0.993	0.46059	0.53241	yes	0.586205	no	no	yes	no
2434	ENSG00000156983	BRPF1	+	SE	3:9744223-9744508,3:9745811-9745930	3:9745573-9745709	0	0	1.0,1.0,1.0,1.0,1.0,1.0,1.0	0.223,0.326,0.347,0.448,0.337,0.45	0.645	242	121	3:9745573-9745709	1	K6	4.0043	0.99378	0.45166	0.54212	yes	0.59356	no	no	yes	no
2472	ENSG00000114982	KANSL3	-	SE	2:96602115-96602338,2:96604249-96604380	2:96602753-96602862	0	0	1.0,0.943,0.893,0.928,1.0,0.924,0.961	0.599,0.467,0.567,0.553,0.483,0.556	0.412	231	121	2:96602753-96602862	1	K3	1.4667	0.92419	0.5652	0.35898	yes	0.38549	no	no	yes	no
2490	ENSG00000167548	KMT2D	-	SE	12:49054527-49054751,12:49055275-49055324	12:49054900-49055026	0	0	1.0,1.0,1.0,1.0,1.0,1.0,1.0	0.473,0.607,0.631,0.455,0.586,0.489	0.46	242	121	12:49054900-49055026	1	K4	2.3928	0.9902	0.5311	0.4591	no	0.45955	no	no	yes	no
2493	ENSG00000123983	ACSL3	+	SE	2:222927016-222927189,2:222930620-222930812	2:222928862-222928936	0	0	1.0,1.0,0.998,0.982,1.0,1.0,1.0	0.522,0.563,0.571,0.614,0.605,0.59	0.42	196	121	2:222928862-222928936	1	K3	1.3698	0.99103	0.50828	0.48275	yes	0.451375	no	no	yes	no
2518	ENSG00000163125	RPRD2	+	SE	1:150440922-150441023,1:150443230-150443283	1:150441881-150441958	1.01e-12	3.93e-11	0.625,0.585,0.746,0.578,0.843,0.745,0.739	0.29,0.358,0.346,0.378,0.412,0.357	0.338	199	121	1:150441881-150441958	0.968	K1	0.9979	0.77151	0.37238	0.39913	yes	0.368565	no	no	yes	no
2538	ENSG00000077684	JADE1	+	SE	4:128852056-128852268,4:128861703-128862225	4:128857338-128857454	4.44e-13	1.76e-11	1.0,0.873,1.0,1.0,0.938,1.0,1.0	0.844,0.748,0.727,0.364,0.693,0.64	0.304	238	121	4:128857338-128857454	1	K2	1.4385	0.97888	0.54788	0.431	yes	0.3675	no	no	yes	no
2539	ENSG00000077684	JADE1	+	SE	4:128855629-128855797,4:128861703-128862225	4:128857338-128857454	0	0	0.979,1.0,1.0,1.0,1.0,1.0,1.0	0.69,0.51,0.678,0.625,0.773,0.608	0.35	238	121	4:128857338-128857454	1	K2	1.4385	0.97888	0.54788	0.431	yes	0.3905	no	no	yes	no
2540	ENSG00000130733	YIPF2	-	SE	19:10923832-10923999,19:10927798-10927959	19:10927630-10927716	0.00108993	0.0191532	1.0,1.0,1.0,1.0,1.0,1.0,1.0	1.0,0.777,0.294,0.762,1.0,0.756	0.235	208	121	19:10927630-10927716	1	K3	1.5333	0.87997	0.25845	0.62151	yes	0.428255	no	no	yes	no
2541	ENSG00000130733	YIPF2	-	SE	19:10925685-10925773,19:10927798-10927959	19:10927630-10927716	0	0	0.804,0.853,0.845,0.862,0.872,0.79,0.864	0.249,0.36,0.136,0.299,0.104,0.315	0.598	208	121	19:10927630-10927716	1	K3	1.5333	0.87997	0.25845	0.62151	yes	0.609755	no	no	yes	no
2577	ENSG00000187531	SIRT7	-	SE	17:81914293-81914530,17:81915439-81915512	17:81914604-81914702	0	0	0.881,0.974,1.0,0.924,0.882,0.979,1.0	0.371,0.428,0.398,0.594,0.335,0.521	0.507	220	121	17:81914604-81914702	1	K2	1.1029	0.95071	0.57279	0.37792	yes	0.44246	no	no	yes	no
2584	ENSG00000140396	NCOA2	-	SE	8:70170201-70170379,8:70213902-70214075	8:70174756-70174859	0	0	1.0,1.0,1.0,1.0,0.943,1.0,1.0	0.606,0.438,0.53,0.524,0.507,0.753	0.432	225	121	8:70174756-70174859	1	K2	1.2855	0.98116	0.52926	0.4519	yes	0.44195	no	no	yes	no
2588	ENSG00000112200	ZNF451	+	SE	6:57124733-57124859,6:57133041-57133192	6:57128729-57128840	0	0	1.0,1.0,1.0,1.0,1.0,1.0,1.0	0.575,0.461,0.554,0.651,0.438,0.381	0.49	233	121	6:57128729-57128840	1	K3	2.1231	0.96084	0.43769	0.52315	yes	0.506575	no	no	yes	no
2606	ENSG00000144233	AMMECR1L	-	SE	2:127870813-127870928,2:127873827-127874272	2:127871249-127871359	0	0	0.951,0.875,0.961,0.978,0.952,0.93,0.978	0.555,0.616,0.469,0.514,0.483,0.435	0.434	232	121	2:127871249-127871359	1	K6	3.3424	0.79171	0.19505	0.59666	yes	0.51533	no	no	yes	no
2607	ENSG00000144233	AMMECR1L	-	SE	2:127870813-127870928,2:127884202-127884312	2:127871249-127871359	0	0	1.0,1.0,1.0,1.0,1.0,1.0,1.0	0.465,0.504,0.219,0.439,0.368,0.395	0.602	232	121	2:127871249-127871359	1	K6	3.3424	0.79171	0.19505	0.59666	yes	0.59933	no	no	yes	no
2608	ENSG00000144233	AMMECR1L	-	SE	2:127866899-127866996,2:127884202-127884312	2:127873828-127874272	0	0	1.0,1.0,1.0,1.0,1.0,0.939,0.98	0.654,0.433,0.418,0.602,0.468,0.635	0.453	242	121	2:127873828-127874272	1	K8	4.0232	0.98323	0.47682	0.50641	no	0.479705	no	no	yes	no
2609	ENSG00000144233	AMMECR1L	-	SE	2:127869453-127869544,2:127884202-127884312	2:127873828-127874272	0	0	1.0,0.955,1.0,1.0,1.0,0.982,1.0	0.727,0.757,0.784,0.8,0.756,0.659	0.244	242	121	2:127873828-127874272	1	K8	4.0232	0.98323	0.47682	0.50641	yes	0.375205	no	no	yes	no
2610	ENSG00000144233	AMMECR1L	-	SE	2:127870813-127870928,2:127884202-127884312	2:127873828-127874272	0	0	1.0,1.0,1.0,1.0,1.0,1.0,1.0	0.697,0.743,0.609,0.826,0.796,0.821	0.251	242	121	2:127873828-127874272	1	K8	4.0232	0.98323	0.47682	0.50641	yes	0.378705	no	no	yes	no
2617	ENSG00000186973	FAM183A	+	SE	1:43150760-43150820,1:43156205-43156396	1:43152828-43152931	1.11e-16	5.19e-15	0.953,0.836,0.926,0.909,0.892,0.751,0.762	0.278,0.402,0.617,0.328,0.152,0.158	0.539	225	121	1:43152828-43152931	1	K1	0.9993	0.90847	0.38714	0.52133	no	0.530165	no	no	yes	no
2651	ENSG00000138375	SMARCAL1	+	SE	2:216416256-216416307,2:216423632-216423683	2:216420299-216420532	0	0	1.0,1.0,0.962,1.0,0.985,0.893,1.0	0.553,0.287,0.366,0.726,0.737,0.432	0.46	242	121	2:216420299-216420532	1	K2	1.4585	0.95364	0.40125	0.55239	yes	0.506195	no	no	yes	no
2663	ENSG00000165406	MARCHF8	-	SE	10:45461230-45461411,10:45464238-45464327	10:45463151-45463996	7.34e-08	2.06e-06	0.205,0.158,0.242,0.248,0.366,0.243,0.289	0.79,0.543,0.838,0.354,0.47,0.667	-0.36	242	121	10:45463151-45463996	0.986	K3	1.5801	0.38581	0.75239	-0.36659	yes	-0.363295	no	no	yes	no
2668	ENSG00000168958	MFF	+	SE	2:227325249-227325427,2:227330625-227330846	2:227328678-227328789	0	0	0.35,0.409,0.319,0.317,0.309,0.335,0.37	0.728,0.688,0.78,0.666,0.871,0.639	-0.385	233	121	2:227328678-227328789	0.998	K7	4.0398	0.33314	0.71386	-0.38072	yes	-0.38286	no	no	yes	no
2673	ENSG00000132326	PER2	-	SE	2:238259968-238260053,2:238261728-238261837	2:238260828-238260953	0	0	1.0,1.0,1.0,1.0,1.0,1.0,1.0	0.077,0.556,0.576,0.333,0.511,0.485	0.577	242	121	2:238260828-238260953	1	K2	1.7795	0.9376	0.24596	0.69164	yes	0.63432	no	no	yes	no
2679	ENSG00000148357	HMCN2	+	SE	9:130299024-130299288,9:130304729-130305002	9:130303487-130303608	4.18e-13	1.66e-11	1.0,1.0,1.0,1.0,1.0,1.0,1.0	0.256,1.0,0.355,0.5,0.59,0.407	0.482	242	121	9:130303487-130303608	0.993	K3	1.1385	0.97904	0.60019	0.37886	yes	0.43043	no	no	yes	no
2681	ENSG00000148357	HMCN2	+	SE	9:130365875-130365995,9:130369569-130369851	9:130368276-130368437	0	0	1.0,1.0,1.0,1.0,1.0,1.0,1.0	0.741,0.793,0.714,0.571,0.421,0.676	0.347	242	121	9:130368276-130368437	1	K3	2.1702	0.99532	0.54837	0.44695	yes	0.396975	no	no	yes	no
2685	ENSG00000168066	SF1	-	SE	11:64764808-64765518,11:64767191-64767251	11:64766900-64766972	0	0	0.93,1.0,0.976,1.0,1.0,1.0,1.0	0.433,0.384,0.432,0.396,0.454,0.473	0.558	194	121	11:64766900-64766972	1	K4	2.069	0.99169	0.68866	0.30302	yes	0.43051	no	no	yes	no
2688	ENSG00000046651	OFD1	+	SE	X:13762343-13762444,X:13767126-13767284	X:13763745-13763855	0	0	0.982,0.898,0.976,0.79,0.956,0.866,0.883	0.42,0.21,0.446,0.63,0.436,0.483	0.47	232	121	X:13763745-13763855	0.999	K2	1.1751	0.88212	0.42581	0.45632	yes	0.46316	no	no	yes	no
2689	ENSG00000114388	NPRL2	-	SE	3:50347758-50347901,3:50348316-50348410	3:50348124-50348241	0	0	1.0,1.0,1.0,0.971,0.99,1.0,0.989	0.526,0.432,0.606,0.543,0.543,0.459	0.475	239	121	3:50348124-50348241	1	K3	1.9428	0.94054	0.5709	0.36964	yes	0.42232	no	no	yes	no
2697	ENSG00000151445	VIPAS39	-	SE	14:77426674-77427636,14:77429005-77429095	14:77428370-77428474	0	0	0.981,0.982,0.971,1.0,0.975,0.964,1.0	0.536,0.702,0.541,0.578,0.685,0.631	0.37	226	121	14:77428370-77428474	1	K1	0.9949	0.97934	0.60167	0.37766	no	0.37383	no	no	yes	no
2702	ENSG00000164548	TRA2A	-	SE	7:23505745-23505813,7:23507419-23507535	7:23506138-23506266	0	0	1.0,1.0,1.0,1.0,1.0,1.0,1.0	0.347,0.463,0.515,0.475,0.361,0.324	0.586	242	121	7:23506138-23506266	1	K2	0.9972	0.9702	0.10889	0.86132	yes	0.72366	no	no	yes	no
2709	ENSG00000083290	ULK2	-	SE	17:19780985-19781104,17:19783696-19783905	17:19781889-19782067	0	0	0.994,1.0,0.982,1.0,0.965,0.982,0.995	0.598,0.534,0.414,0.633,0.378,0.44	0.489	242	121	17:19781889-19782067	1	K6	3.419	0.98458	0.47113	0.51345	yes	0.501225	no	no	yes	no
2716	ENSG00000082684	SEMA5B	-	SE	3:122913198-122913424,3:122913857-122914001	3:122913537-122913681	0	0	1.0,1.0,0.99,1.0,1.0,1.0,0.918	0.57,0.723,0.313,0.456,0.625,0.623	0.435	242	121	3:122913537-122913681	1	K2	1.3643	0.99216	0.67103	0.32113	yes	0.378065	no	no	yes	no
2737	ENSG00000156170	NDUFAF6	+	SE	8:94957994-94958179,8:94975816-94975983	8:94975318-94975415	0	0	0.418,0.415,0.144,0.768,0.824,0.479,0.262	1.0,1.0,1.0,1.0,1.0,1.0	-0.527	219	121	8:94975318-94975415	0.961	K2	1.7103	0.35677	0.81995	-0.46318	yes	-0.49509	no	no	yes	no
2738	ENSG00000156170	NDUFAF6	+	SE	8:94957994-94958179,8:94980854-94980973	8:94975318-94975415	1.71e-07	4.67e-06	0.207,0.277,0.289,0.549,0.152,0.133,0.203	0.696,0.56,0.617,0.636,0.904,0.453	-0.386	219	121	8:94975318-94975415	0.961	K2	1.7103	0.35677	0.81995	-0.46318	yes	-0.42459	no	no	yes	no
2745	ENSG00000215712	TMEM242	-	SE	6:157318180-157318919,6:157323411-157323519	6:157322705-157322805	0	0	1.0,1.0,1.0,0.976,1.0,1.0,1.0	0.334,0.509,0.406,0.513,0.335,0.478	0.567	222	121	6:157322705-157322805	1	K1	0.9995	0.99692	0.42734	0.56958	yes	0.56829	no	no	yes	no
2748	ENSG00000111731	C2CD5	-	SE	12:22456970-22457161,12:22459491-22459542	12:22458484-22458555	0	0	1.0,1.0,1.0,0.829,0.885,1.0,1.0	0.15,0.535,0.135,0.681,0.2,0.406	0.608	193	121	12:22458484-22458555	1	K3	2.4721	0.49583	0.20028	0.29554	yes	0.45177	no	no	yes	no
2760	ENSG00000154099	DNAAF1	+	SE	16:84159674-84159796,16:84169858-84170356	16:84165783-84165949	6.42e-08	1.81e-06	0.884,0.86,0.965,1.0,0.881,1.0,0.858	0.172,0.6,0.622,0.4,0.636,0.778	0.386	242	121	16:84165783-84165949	0.969	K1	0.994	0.9164	0.51885	0.39756	yes	0.39178	no	no	yes	no
2771	ENSG00000156976	EIF4A2	+	SE	3:186787126-186787264,3:186789124-186789897	3:186787495-186787584	0	0	1.0,1.0,1.0,1.0,1.0,1.0,0.996	0.56,0.537,0.562,0.547,0.544,0.512	0.456	211	121	3:186787495-186787584	1	K4	1.5452	0.9884	0.65748	0.33091	yes	0.393455	no	no	yes	no
2772	ENSG00000156976	EIF4A2	+	SE	3:186787126-186787264,3:186789124-186789897	3:186787803-186787882	0	0	1.0,1.0,1.0,1.0,1.0,1.0,0.994	0.545,0.507,0.563,0.548,0.531,0.511	0.465	201	121	3:186787803-186787882	1	K4	1.5452	0.99902	0.67227	0.32675	yes	0.395875	no	no	yes	no
2785	ENSG00000125826	RBCK1	+	SE	20:408077-408779,20:410411-410764	20:409881-410025	0	0	0.981,0.948,0.89,0.953,0.977,0.965,0.99	0.512,0.419,0.574,0.466,0.47,0.524	0.464	242	121	20:409881-410025	1	K4	2.3332	0.96704	0.57076	0.39628	yes	0.43014	no	no	yes	no
2789	ENSG00000125826	RBCK1	+	SE	20:419557-419731,20:422126-422238	20:420871-421031	1.09e-11	3.97e-10	0.709,0.465,0.711,0.778,0.717,0.81,0.694	0.387,0.189,0.175,0.231,0.497,0.383	0.387	242	121	20:420871-421031	0.992	K2	1.4282	0.71408	0.34728	0.36681	yes	0.376905	no	no	yes	no
2803	ENSG00000085224	ATRX	-	SE	X:77520787-77520916,X:77522262-77522388	X:77521403-77521498	0	0	1.0,0.997,1.0,1.0,0.995,1.0,0.987	0.62,0.736,0.552,0.568,0.663,0.554	0.381	217	121	X:77521403-77521498	1	K2	1.1706	0.9944	0.60917	0.38522	yes	0.38311	no	no	yes	no
2805	ENSG00000108651	UTP6	-	SE	17:31873672-31873753,17:31878249-31878327	17:31875234-31875413	0	0	0.987,0.991,0.982,1.0,0.961,1.0,0.971	0.458,0.517,0.458,0.565,0.548,0.519	0.474	242	121	17:31875234-31875413	1	K2	1.1261	0.98366	0.4801	0.50356	yes	0.48878	no	no	yes	no
2818	ENSG00000132478	UNK	+	SE	17:75813760-75813878,17:75816769-75816912	17:75815169-75815253	0	0	0.959,0.961,0.965,1.0,0.98,0.994,0.99	0.436,0.485,0.494,0.571,0.419,0.426	0.507	206	121	17:75815169-75815253	1	K3	2.0423	0.9859	0.36422	0.62169	yes	0.564345	no	no	yes	no
2823	ENSG00000163818	LZTFL1	-	SE	3:45823315-45826332,3:45828438-45828615	3:45827356-45827459	0	0	0.84,0.941,0.877,0.867,0.901,0.936,0.929	0.481,0.555,0.471,0.469,0.417,0.558	0.407	225	121	3:45827356-45827459	1	K1	0.9961	0.86253	0.40878	0.45375	yes	0.430375	no	no	yes	no
2850	ENSG00000137642	SORL1	+	SE	11:121566939-121567113,11:121574240-121574363	11:121570157-121570270	0	0	1.0,0.947,0.968,1.0,0.897,0.899,0.982	0.273,0.456,0.242,0.773,0.264,0.311	0.57	235	121	11:121570157-121570270	0.983	K1	0.9997	0.96597	0.55309	0.41288	yes	0.49144	no	yes	yes	no
2871	ENSG00000137962	ARHGAP29	-	SE	1:94189925-94190083,1:94202543-94202732	1:94201720-94201857	0	0	0.288,0.377,0.373,0.436,0.423,0.313,0.452	1.0,1.0,1.0,1.0,1.0,1.0	-0.62	242	121	1:94201720-94201857	1	K1	0.9992	0.37939	0.99745	-0.61806	no	-0.61903	no	no	yes	no
2879	ENSG00000167858	TEKT1	-	SE	17:6815833-6815962,17:6830186-6830393	17:6819193-6819358	5.33e-15	2.33e-13	1.0,0.744,0.938,1.0,0.873,0.947,0.878	0.692,0.231,0.189,0.257,0.2,0.514	0.564	242	121	17:6819193-6819358	0.945	K3	1.6454	0.7923	0.41951	0.37279	yes	0.468395	no	no	yes	no
2883	ENSG00000177595	PIDD1	-	SE	11:799814-800014,11:800383-800451	11:800131-800244	0	0	0.967,0.994,0.987,0.894,0.968,0.988,1.0	0.461,0.503,0.512,0.386,0.483,0.467	0.502	235	121	11:800131-800244	1	K2	1.8348	0.98952	0.60215	0.38737	yes	0.444685	no	no	yes	no
2889	ENSG00000169826	CSGALNACT2	+	SE	10:43160493-43160595,10:43175950-43176032	10:43167004-43167098	0	0	0.887,0.864,1.0,1.0,0.85,1.0,0.918	0.318,0.186,0.397,0.324,0.232,0.334	0.633	216	121	10:43167004-43167098	0.935	K3	2.0266	0.97009	0.84893	0.12116	yes	0.37708	no	no	yes	no
2909	ENSG00000141582	CBX4	-	SE	17:79833155-79835395,17:79837836-79837902	17:79835646-79835712	0	0	0.943,0.988,0.996,1.0,0.984,1.0,0.99	0.552,0.521,0.483,0.57,0.548,0.561	0.447	188	121	17:79835646-79835712	1	K2	1.3617	0.99668	0.67179	0.3249	yes	0.38595	no	no	yes	no
2915	ENSG00000188897		-	SE	16:11384215-11384325,16:11387110-11387295	16:11385211-11385416	0	0	1.0,1.0,1.0,1.0,1.0,1.0,1.0	0.19,0.12,0.448,0.5,0.308,0.296	0.69	242	121	16:11385211-11385416	1	K2	1.2157	0.99162	0.71201	0.27961	yes	0.484805	no	no	yes	no
2918	ENSG00000188897		-	SE	16:11398347-11398509,16:11401265-11401406	16:11399702-11399815	0	0	1.0,1.0,1.0,1.0,1.0,1.0,1.0	0.566,0.388,0.368,0.646,0.807,0.47	0.459	235	121	16:11399702-11399815	1	K2	1.357	0.98853	0.70265	0.28588	yes	0.37244	no	no	yes	no
2922	ENSG00000119630	PGF	-	SE	14:74949356-74949553,14:74955167-74955242	14:74953904-74953946	0	0	1.0,1.0,1.0,1.0,1.0,1.0,1.0	0.89,0.464,0.525,0.657,0.585,0.444	0.406	164	121	14:74953904-74953946	1	K1	0.9975	0.97875	0.46012	0.51863	yes	0.462315	no	no	yes	no
2948	ENSG00000146083	RNF44	-	SE	5:176529730-176529818,5:176530581-176530743	5:176530082-176530206	0	0	1.0,1.0,1.0,1.0,0.968,1.0,0.896	0.276,0.307,0.254,0.372,0.32,0.26	0.682	242	121	5:176530082-176530206	1	K2	1.3848	0.98372	0.20812	0.7756	yes	0.7288	no	no	yes	no
2959	ENSG00000068400	GRIPAP1	-	SE	X:48981595-48981691,X:48982978-48983092	X:48981795-48981839	0	0	0.61,0.634,0.613,0.531,0.561,0.599,0.72	0.122,0.084,0.13,0.172,0.18,0.152	0.47	166	121	X:48981795-48981839	1	K2	1.0256	0.8995	0.48454	0.41497	yes	0.442485	no	no	yes	no
2961	ENSG00000215301	DDX3X	+	SE	X:41346858-41347012,X:41347639-41349694	X:41347315-41347451	0	0	0.993,0.991,0.997,0.984,0.998,1.0,1.0	0.408,0.473,0.374,0.436,0.426,0.389	0.577	242	121	X:41347315-41347451	1	K3	1.7345	0.99618	0.47711	0.51907	yes	0.548035	no	no	yes	no
2963	ENSG00000006194	ZNF263	+	SE	16:3283455-3284205,16:3286022-3286149	16:3285059-3285239	8.94e-11	3.08e-09	0.632,0.382,0.663,0.478,0.407,0.371,0.393	0.805,0.926,0.865,0.981,0.795,0.775	-0.383	242	121	16:3285059-3285239	0.999	K4	2.7065	0.21581	0.58263	-0.36682	yes	-0.37491	no	no	yes	no
2964	ENSG00000006194	ZNF263	+	SE	16:3283455-3284205,16:3289392-3290553	16:3285059-3285239	0	0	0.235,0.163,0.36,0.372,0.085,0.111,0.133	0.668,0.6,0.625,0.642,0.592,0.587	-0.411	242	121	16:3285059-3285239	0.999	K4	2.7065	0.21581	0.58263	-0.36682	yes	-0.38891	no	no	yes	no
2965	ENSG00000006194	ZNF263	+	SE	16:3283505-3284205,16:3286022-3286149	16:3285681-3285754	8.15e-06	0.000188984	0.68,0.322,0.502,0.473,0.318,0.337,0.204	0.546,0.872,0.848,0.978,0.66,0.651	-0.354	195	121	16:3285681-3285754	1	K4	2.7065	0.2113	0.57839	-0.36709	yes	-0.360545	no	no	yes	no
2975	ENSG00000254093	PINX1	-	SE	8:10831664-10831743,8:10834665-10834775	8:10832892-10832984	0	0	0.963,0.983,1.0,1.0,1.0,1.0,0.98	0.485,0.537,0.615,0.555,0.419,0.428	0.483	214	121	8:10832892-10832984	1	K2	1.3717	0.98503	0.50464	0.48039	yes	0.481695	no	no	yes	no
2979	ENSG00000147459	DOCK5	+	SE	8:25392795-25392882,8:25399910-25399994	8:25395543-25395719	0	0	1.0,1.0,1.0,1.0,1.0,1.0,1.0	0.484,0.565,0.624,0.643,0.766,0.711	0.368	242	121	8:25395543-25395719	1	K3	1.3013	0.98028	0.57559	0.40469	yes	0.386345	no	no	yes	no
2983	ENSG00000172671	ZFAND4	-	SE	10:45648293-45648534,10:45663541-45663842	10:45651966-45652033	0	0	0.762,0.52,0.829,0.61,0.908,1.0,1.0	0.189,0.318,0.055,0.107,0.209,0.026	0.653	189	121	10:45651966-45652033	1	K4	2.5793	0.83456	0.25511	0.57945	yes	0.616225	no	no	yes	no
2984	ENSG00000172671	ZFAND4	-	SE	10:45648293-45648534,10:45663541-45663842	10:45652984-45653059	7.88e-09	2.38e-07	0.697,0.46,0.513,0.214,0.847,1.0,1.0	0.122,0.235,0.027,0.037,0.126,0.17	0.556	197	121	10:45652984-45653059	0.997	K4	2.5793	0.7211	0.25164	0.46947	yes	0.512735	no	no	yes	no
2992	ENSG00000120549	KIAA1217	+	SE	10:24536773-24536893,10:24544980-24545103	10:24542883-24544481	4.98e-05	0.00105374	0.448,0.217,0.268,0.2,0.107,0.2,0.17	0.6,1.0,0.333,0.818,0.379,0.826	-0.429	242	121	10:24542883-24544481	0.913	K2	1.787	0.28366	0.63585	-0.35218	yes	-0.39059	no	no	yes	no
2994	ENSG00000170776	AKAP13	+	SE	15:85736089-85736134,15:85743491-85743825	15:85741046-85741495	0	0	0.947,0.93,1.0,1.0,1.0,1.0,1.0	0.476,0.388,0.349,0.367,0.517,0.368	0.572	242	121	15:85741046-85741495	1	K3	1.9355	0.99526	0.54204	0.45321	no	0.512605	no	no	yes	no
2995	ENSG00000170776	AKAP13	+	SE	15:85740221-85740272,15:85743491-85743825	15:85741046-85741495	0	0	1.0,1.0,1.0,1.0,1.0,1.0,1.0	0.769,0.715,0.785,0.623,0.785,0.643	0.28	242	121	15:85741046-85741495	1	K3	1.9355	0.99526	0.54204	0.45321	yes	0.366605	no	no	yes	no
3017	ENSG00000204120	GIGYF2	+	SE	2:232839848-232839971,2:232844368-232844574	2:232844046-232844255	0	0	1.0,1.0,1.0,1.0,1.0,1.0,1.0	0.661,0.611,0.566,0.628,0.64,0.545	0.391	242	121	2:232844046-232844255	1	K5	2.7	0.99719	0.5413	0.45589	yes	0.423445	no	no	yes	no
3018	ENSG00000204120	GIGYF2	+	SE	2:232844368-232844574,2:232850261-232850409	2:232847348-232847571	0.00143711	0.024771	1.0,1.0,1.0,1.0,1.0,1.0,1.0	0.5,1.0,0.514,0.767,0.909,0.9	0.235	242	121	2:232847348-232847571	1	K4	2.4791	0.98971	0.32199	0.66772	yes	0.45136	no	no	yes	no
3019	ENSG00000204120	GIGYF2	+	SE	2:232845731-232845886,2:232850261-232850409	2:232847348-232847571	0	0	1.0,1.0,0.988,1.0,1.0,1.0,1.0	0.247,0.337,0.305,0.424,0.331,0.244	0.684	242	121	2:232847348-232847571	1	K4	2.4791	0.98971	0.32199	0.66772	yes	0.67586	no	no	yes	no
3030	ENSG00000198026	ZNF335	-	SE	20:45953688-45953948,20:45957834-45957928	20:45957586-45957680	0	0	1.0,0.892,0.908,0.933,0.969,0.964,0.961	0.661,0.459,0.359,0.41,0.384,0.356	0.509	216	121	20:45957586-45957680	0.998	K2	1	0.95506	0.57918	0.37588	yes	0.44244	no	no	yes	no
3050	ENSG00000170873	MTSS1	-	SE	8:124556231-124556405,8:124562781-124562992	8:124558713-124558832	9.94e-13	3.87e-11	0.395,0.444,0.342,0.424,0.497,0.251,0.457	0.632,0.788,0.725,0.695,0.727,0.706	-0.311	241	121	8:124558713-124558832	0.928	K2	1.3015	0.4752	0.91749	-0.44229	yes	-0.376645	no	no	yes	no
3052	ENSG00000160957	RECQL4	-	SE	8:144511680-144511789,8:144512641-144512771	8:144511911-144512067	0	0	1.0,1.0,1.0,1.0,1.0,1.0,1.0	0.245,0.225,0.174,0.292,0.277,0.275	0.752	242	121	8:144511911-144512067	1	K4	2.4457	0.94952	0.49335	0.45617	yes	0.604085	no	no	yes	no
3053	ENSG00000160957	RECQL4	-	SE	8:144511680-144511789,8:144512641-144512771	8:144512392-144512561	0	0	1.0,1.0,1.0,1.0,1.0,1.0,1.0	0.163,0.231,0.286,0.439,0.245,0.383	0.709	242	121	8:144512392-144512561	1	K4	2.4457	0.9934	0.3713	0.6221	yes	0.66555	no	no	yes	no
3054	ENSG00000160957	RECQL4	-	SE	8:144512143-144512324,8:144512641-144512771	8:144512392-144512561	0	0	1.0,1.0,1.0,1.0,1.0,1.0,0.949	0.75,0.556,0.63,0.707,0.704,0.661	0.325	242	121	8:144512392-144512561	1	K4	2.4457	0.9934	0.3713	0.6221	yes	0.47355	no	no	yes	no
3058	ENSG00000168487	BMP1	+	SE	8:22192048-22192151,8:22194444-22194590	8:22194058-22194174	0	0	1.0,0.973,0.97,1.0,1.0,0.988,0.991	0.487,0.365,0.475,0.499,0.486,0.516	0.518	238	121	8:22194058-22194174	1	K2	1.1574	0.99066	0.50698	0.48368	yes	0.50084	no	no	yes	no
3073	ENSG00000167992	VWCE	-	SE	11:61264955-61265038,11:61268921-61269018	11:61265122-61265212	0	0	1.0,0.931,0.901,1.0,1.0,1.0,0.877	0.516,0.551,0.338,0.574,0.61,0.367	0.466	212	121	11:61265122-61265212	0.974	K6	3.9979	0.9411	0.66296	0.27814	yes	0.37207	no	no	yes	no
3082	ENSG00000133247	KMT5C	+	SE	19:55341793-55342046,19:55342741-55342851	19:55342215-55342380	1.11e-16	5.19e-15	0.755,0.862,0.838,0.857,0.784,0.853,0.733	0.402,0.562,0.439,0.297,0.567,0.455	0.358	242	121	19:55342215-55342380	0.999	K2	1.4692	0.82997	0.4681	0.36187	yes	0.359935	no	no	yes	no
3091	ENSG00000130177	CDC16	+	SE	13:114236798-114236896,13:114239349-114239490	13:114238990-114239028	0	0	0.522,0.502,0.528,0.563,0.472,0.513,0.451	1.0,1.0,1.0,1.0,0.975,0.992	-0.487	160	121	13:114238990-114239028	1	K5	2.5799	0.51164	0.99158	-0.47993	no	-0.483465	no	no	yes	no
3137	ENSG00000122692	SMU1	-	SE	9:33048105-33048258,9:33056112-33056239	9:33053123-33053290	0	0	0.983,0.982,0.982,0.952,0.993,0.97,0.957	0.611,0.621,0.655,0.59,0.645,0.58	0.357	242	121	9:33053123-33053290	1	K2	1.099	0.9827	0.61102	0.37168	yes	0.36434	no	no	yes	no
3154	ENSG00000187742	SECISBP2	+	SE	9:89338457-89338580,9:89341346-89341479	9:89339864-89339953	0	0	0.944,0.768,0.913,0.823,0.733,0.749,0.844	0.204,0.209,0.42,0.341,0.274,0.26	0.54	211	121	9:89339864-89339953	1	K1	0.999	0.80729	0.36746	0.43983	yes	0.489915	no	no	yes	no
3162	ENSG00000166352	IFTAP	+	SE	11:36610080-36610239,11:36648015-36650464	11:36633284-36633438	1.6e-07	4.36e-06	0.278,0.198,0.311,0.294,0.276,0.227,0.204	0.556,0.972,0.516,0.559,0.717,0.421	-0.368	242	121	11:36633284-36633438	1	K6	3.6152	0.30464	0.71325	-0.40861	no	-0.388305	no	no	yes	no
3165	ENSG00000198000	NOL8	-	SE	9:92321667-92321746,9:92324022-92324161	9:92323441-92323503	0	0	1.0,1.0,1.0,1.0,1.0,1.0,1.0	0.431,0.43,0.42,0.422,0.531,0.543	0.537	184	121	9:92323441-92323503	1	K3	2.2039	0.98884	0.47145	0.5174	no	0.5272	no	no	yes	no
3167	ENSG00000165115	KIF27	-	SE	9:83834098-83837485,9:83850098-83850297	9:83842237-83842401	0	0	1.0,1.0,0.966,0.907,0.928,1.0,1.0	0.425,0.582,0.583,0.831,0.413,0.649	0.391	242	121	9:83842237-83842401	0.981	K1	0.9987	0.95583	0.5884	0.36743	yes	0.379215	no	no	yes	no
3170	ENSG00000171843	MLLT3	-	SE	9:20365668-20365744,9:20448122-20448266	9:20413721-20414425	0	0	1.0,0.955,0.935,1.0,1.0,0.983,1.0	0.383,0.308,0.21,0.222,0.357,0.295	0.686	242	121	9:20413721-20414425	1	K1	0.8905	0.98181	0.26493	0.71689	yes	0.701445	no	yes	yes	no
3176	ENSG00000109927	TECTA	+	SE	11:121187831-121187994,11:121189763-121189880	11:121189080-121189167	0	0	1.0,1.0,0.972,1.0,0.808,1.0,0.894	0.325,0.436,0.469,0.292,0.263,0.38	0.593	209	121	11:121189080-121189167	1	K3	2.3394	0.9457	0.36769	0.57802	yes	0.58551	no	no	yes	no
3177	ENSG00000109927	TECTA	+	SE	11:121187831-121187994,11:121190705-121190806	11:121189080-121189167	3.63e-07	9.59e-06	1.0,1.0,1.0,1.0,1.0,1.0,1.0	0.755,0.614,0.93,0.743,0.591,0.607	0.293	209	121	11:121189080-121189167	1	K3	2.3394	0.9457	0.36769	0.57802	yes	0.43551	no	no	yes	no
3183	ENSG00000198805	PNP	+	SE	14:20474471-20474575,14:20475061-20475252	14:20474773-20474948	0	0	1.0,1.0,1.0,1.0,1.0,1.0,1.0	0.67,0.528,0.573,0.614,0.604,0.689	0.387	242	121	14:20474773-20474948	1	K1	0.9979	0.99706	0.63868	0.35838	yes	0.37269	no	no	yes	no
3185	ENSG00000079387	SENP1	-	SE	12:48065595-48065680,12:48071666-48071721	12:48066927-48066965	9.73e-10	3.13e-08	1.0,0.788,0.905,1.0,0.872,0.974,1.0	0.505,0.516,0.729,0.175,0.465,0.769	0.408	160	121	12:48066927-48066965	0.966	K1	0.9976	0.94462	0.61397	0.33066	yes	0.36933	no	no	yes	no
3187	ENSG00000175356	SCUBE2	-	SE	11:9030757-9030925,11:9047355-9047562	11:9033626-9033796	0	0	0.876,0.978,0.992,0.865,0.976,0.912,0.876	0.439,0.37,0.448,0.292,0.21,0.39	0.567	242	121	11:9033626-9033796	1	K5	3.7646	0.93995	0.27361	0.66634	no	0.61667	no	no	yes	no
3197	ENSG00000167106	FAM102A	-	SE	9:127945648-127945753,9:127948367-127948414	9:127948071-127948225	0	0	1.0,1.0,1.0,1.0,1.0,1.0,0.984	0.547,0.587,0.718,0.615,0.668,0.722	0.355	242	121	9:127948071-127948225	1	K2	1.9684	0.98691	0.47857	0.50834	yes	0.43167	no	no	yes	no
3198	ENSG00000167106	FAM102A	-	SE	9:127945648-127945753,9:127950422-127950539	9:127948071-127948225	0	0	1.0,1.0,1.0,0.909,0.986,1.0,1.0	0.619,0.338,0.566,0.579,0.377,0.531	0.483	242	121	9:127948071-127948225	1	K2	1.9684	0.98691	0.47857	0.50834	yes	0.49567	no	no	yes	no
3200	ENSG00000158122	PRXL2C	-	SE	9:96651389-96651495,9:96654704-96654773	9:96651659-96651712	6.44e-15	2.81e-13	0.453,0.35,0.898,0.54,0.293,0.881,0.446	1.0,1.0,1.0,1.0,1.0,1.0	-0.448	175	121	9:96651659-96651712	1	K1	1	0.56235	0.97812	-0.41577	no	-0.431885	no	no	yes	no
3211	ENSG00000172845	SP3	-	SE	2:173954872-173956232,2:173965164-173965373	2:173964405-173964553	0	0	0.73,1.0,1.0,0.655,1.0,0.969,0.926	0.172,0.342,0.253,0.238,0.353,0.209	0.636	242	121	2:173964405-173964553	0.992	K4	2.0522	0.9038	0.307	0.59679	yes	0.616395	no	no	yes	no
3212	ENSG00000172845	SP3	-	SE	2:173963760-173963883,2:173965164-173965373	2:173964405-173964553	0	0	1.0,0.986,1.0,1.0,1.0,0.939,1.0	0.6,0.566,0.843,0.6,0.828,0.574	0.321	242	121	2:173964405-173964553	0.992	K4	2.0522	0.9038	0.307	0.59679	yes	0.458895	no	no	yes	no
3218	ENSG00000089280	FUS	+	SE	16:31182397-31182422,16:31188324-31188357	16:31184939-31185179	0	0	1.0,1.0,1.0,1.0,1.0,1.0,1.0	0.12,0.017,0.014,0.099,0.284,0.084	0.897	242	121	16:31184939-31185179	1	K8	3.2616	0.99896	0.75918	0.23978	yes	0.56839	no	no	yes	no
3239	ENSG00000185920	PTCH1	-	SE	9:95456275-95456413,9:95459599-95459783	9:95458013-95458293	0	0	1.0,1.0,1.0,1.0,1.0,1.0,1.0	0.467,0.54,0.662,0.474,0.671,0.633	0.425	242	121	9:95458013-95458293	1	K2	1.2772	0.98972	0.56742	0.42229	yes	0.423645	no	no	yes	no
3242	ENSG00000125485	DDX31	-	SE	9:132630263-132630403,9:132642003-132642063	9:132632041-132632091	0	0	1.0,1.0,1.0,1.0,1.0,1.0,1.0	0.353,0.569,0.419,0.506,0.507,0.465	0.53	172	121	9:132632041-132632091	1	K4	2.8293	0.98016	0.53902	0.44114	yes	0.48557	no	no	yes	no
3250	ENSG00000119397	CNTRL	+	SE	9:121150169-121150483,9:121154720-121154913	9:121152485-121152693	1.26e-11	4.57e-10	1.0,0.927,1.0,1.0,1.0,1.0,1.0	0.526,0.65,0.92,0.692,0.385,0.364	0.4	242	121	9:121152485-121152693	0.995	K2	1.4649	0.96855	0.54805	0.4205	yes	0.41025	no	no	yes	no
3254	ENSG00000101751	POLI	+	SE	18:54277702-54277855,18:54282836-54283015	18:54280667-54280903	0	0	0.992,0.967,0.995,1.0,0.979,1.0,0.957	0.374,0.585,0.453,0.667,0.409,0.642	0.463	242	121	18:54280667-54280903	0.998	K4	2.2239	0.95353	0.51706	0.43646	yes	0.44973	no	no	yes	no
3255	ENSG00000121671	CRY2	+	SE	11:45870329-45870532,11:45872091-45872233	11:45870842-45870934	0	0	1.0,1.0,1.0,1.0,1.0,1.0,0.984	0.447,0.564,0.52,0.671,0.753,0.626	0.401	214	121	11:45870842-45870934	1	K2	0.9997	0.99146	0.65883	0.33263	yes	0.366815	no	no	yes	no
3257	ENSG00000165271	NOL6	-	SE	9:33463246-33463441,9:33464878-33464976	9:33463831-33463920	0	0	1.0,1.0,1.0,1.0,1.0,1.0,1.0	0.4,0.419,0.361,0.397,0.431,0.498	0.582	211	121	9:33463831-33463920	1	K2	1.6435	0.99305	0.59304	0.40001	yes	0.491005	no	no	yes	no
3258	ENSG00000165271	NOL6	-	SE	9:33463246-33463441,9:33464878-33464976	9:33464037-33464161	0	0	1.0,1.0,1.0,1.0,1.0,1.0,1.0	0.286,0.461,0.282,0.372,0.28,0.341	0.663	242	121	9:33464037-33464161	1	K2	1.6435	0.98879	0.4089	0.57989	yes	0.621445	no	no	yes	no
3259	ENSG00000165271	NOL6	-	SE	9:33467113-33467262,9:33467690-33467868	9:33467394-33467516	0	0	0.944,1.0,1.0,1.0,1.0,1.0,1.0	0.368,0.308,0.299,0.376,0.468,0.361	0.629	242	121	9:33467394-33467516	1	K3	1.5424	0.99228	0.41612	0.57616	no	0.60258	no	no	yes	no
3264	ENSG00000140612	SEC11A	-	SE	15:84670724-84670782,15:84716024-84716089	15:84687625-84687774	0	0	1.0,1.0,1.0,1.0,1.0,1.0,0.786	0.165,0.158,0.161,0.4,0.351,0.25	0.722	242	121	15:84687625-84687774	1	K5	1.9355	0.99054	0.79829	0.19225	yes	0.457125	no	no	yes	no
3272	ENSG00000221829	FANCG	-	SE	9:35074370-35074494,9:35075278-35075325	9:35074927-35075076	0	0	0.975,0.925,0.972,0.87,0.96,0.941,0.813	0.5,0.288,0.437,0.429,0.604,0.718	0.426	242	121	9:35074927-35075076	1	K4	2.5685	0.92161	0.53463	0.38698	yes	0.40649	no	no	yes	no
3280	ENSG00000048828	FAM120A	+	SE	9:93557826-93558010,9:93561108-93561250	9:93558581-93558715	0	0	0.801,0.821,0.797,0.752,0.865,0.84,0.905	0.293,0.468,0.451,0.3,0.373,0.222	0.475	242	121	9:93558581-93558715	1	K5	2.439	0.8807	0.44673	0.43397	yes	0.454485	no	no	yes	no
3298	ENSG00000165119	HNRNPK	-	SE	9:83968368-83969380,9:83970896-83970912	9:83970737-83970804	0	0	1.0,1.0,1.0,1.0,1.0,1.0,1.0	0.14,0.313,0.19,0.267,0.117,0.268	0.784	189	121	9:83970737-83970804	1	K4	1.5162	0.99978	0.94594	0.053839	yes	0.41892	no	no	yes	no
3334	ENSG00000038382	TRIO	+	SE	5:14471317-14471466,5:14473993-14474097	5:14472592-14472658	0	0	1.0,1.0,1.0,1.0,1.0,1.0,1.0	0.495,0.524,0.593,0.6,0.556,0.464	0.461	188	121	5:14472592-14472658	1	K1	0.9934	0.99647	0.54103	0.45543	yes	0.458215	no	no	yes	no
3338	ENSG00000205213	LGR4	-	SE	11:27380639-27380711,11:27382187-27382256	11:27380895-27380966	0	0	0.548,0.634,0.621,0.63,0.45,0.612,0.488	1.0,1.0,1.0,1.0,1.0,1.0	-0.431	193	121	11:27380895-27380966	1	K2	1.2026	0.57196	0.99033	-0.41837	no	-0.424685	no	no	yes	no
3342	ENSG00000114127	XRN1	-	SE	3:142418814-142418881,3:142421475-142421543	3:142421016-142421153	0	0	1.0,1.0,1.0,1.0,1.0,1.0,1.0	0.816,0.533,0.542,0.589,0.6,0.443	0.413	242	121	3:142421016-142421153	1	K1	0.9996	0.97496	0.65886	0.3161	yes	0.36455	no	no	yes	no
3346	ENSG00000069869	NEDD4	-	SE	15:55826921-55829999,15:55833007-55833104	15:55830514-55830586	0	0	1.0,1.0,1.0,1.0,1.0,1.0,1.0	0.579,0.451,0.471,0.838,0.681,0.479	0.417	194	121	15:55830514-55830586	1	K1	0.9993	0.9725	0.57187	0.40063	yes	0.408815	no	no	yes	no
3355	ENSG00000151914	DST	-	SE	6:56562137-56562200,6:56569855-56570012	6:56568469-56568595	0	0	1.0,1.0,1.0,1.0,1.0,1.0,1.0	0.668,0.625,0.554,0.703,0.785,0.72	0.324	242	121	6:56568469-56568595	1	K11	4.1415	0.96958	0.53919	0.43039	yes	0.377195	no	no	yes	no
3356	ENSG00000114650	SCAP	-	SE	3:47415097-47415180,3:47418133-47418249	3:47417122-47417207	0	0	0.912,0.968,0.977,0.924,0.902,0.906,0.931	0.507,0.553,0.394,0.496,0.369,0.453	0.469	207	121	3:47417122-47417207	1	K6	3.603	0.95852	0.60502	0.3535	yes	0.41125	no	no	yes	no
3357	ENSG00000213928	IRF9	+	SE	14:24163377-24163508,14:24164062-24164134	14:24163878-24163959	0	0	0.989,0.996,0.995,0.97,0.974,0.978,0.997	0.414,0.4,0.355,0.561,0.53,0.517	0.523	203	121	14:24163878-24163959	1	K1	0.9941	0.97969	0.55268	0.427	yes	0.475	no	no	yes	no
3358	ENSG00000213928	IRF9	+	SE	14:24163377-24163508,14:24164062-24164134	14:24163884-24163959	0	0	0.971,0.99,0.985,0.917,0.939,0.937,0.991	0.188,0.161,0.172,0.269,0.293,0.298	0.731	197	121	14:24163884-24163959	1	K2	1.0749	0.98792	0.54769	0.44023	yes	0.585615	no	no	yes	no
3369	ENSG00000085117	CD82	+	SE	11:44605354-44605429,11:44618161-44618365	11:44615272-44615373	0	0	1.0,1.0,1.0,1.0,1.0,1.0,1.0	0.395,0.442,0.605,0.622,0.745,0.765	0.404	223	121	11:44615272-44615373	1	K3	1.3654	0.99164	0.59869	0.39294	yes	0.39847	no	no	yes	no
3372	ENSG00000068976	PYGM	-	SE	11:64746920-64746987,11:64751324-64751466	11:64747224-64747358	0	0	1.0,1.0,1.0,1.0,1.0,1.0,1.0	0.275,0.434,0.267,0.338,0.453,0.331	0.65	242	121	11:64747224-64747358	1	K3	1.6337	0.96941	0.43537	0.53404	yes	0.59202	no	no	yes	no
3373	ENSG00000068976	PYGM	-	SE	11:64747223-64747358,11:64751324-64751466	11:64750376-64750583	0	0	1.0,1.0,1.0,1.0,1.0,1.0,1.0	0.575,0.49,0.737,0.629,0.512,0.619	0.406	242	121	11:64750376-64750583	1	K3	1.6337	0.9715	0.27556	0.69594	yes	0.55097	no	no	yes	no
3374	ENSG00000109756	RAPGEF2	+	SE	4:159186641-159186712,4:159210499-159210583	4:159193200-159193256	0	0	0.546,0.312,0.362,0.226,0.274,0.43,0.302	1.0,1.0,1.0,1.0,0.931,1.0	-0.638	178	121	4:159193200-159193256	0.974	K1	0.971	0.41707	0.94663	-0.52956	no	-0.58378	no	no	yes	no
3378	ENSG00000150764	DIXDC1	+	SE	11:111974022-111974254,11:111980736-111980849	11:111974876-111974983	0	0	1.0,1.0,1.0,1.0,1.0,1.0,0.981	0.372,0.724,0.518,0.604,0.628,0.605	0.422	229	121	11:111974876-111974983	1	K2	1.2059	0.98626	0.52683	0.45943	yes	0.440715	no	no	yes	no
3401	ENSG00000175581	MRPL48	+	SE	11:73787894-73787992,11:73805026-73805079	11:73789335-73789490	0	0	0.02,0.04,0.037,0.038,0.029,0.047,0.013	0.261,0.265,0.301,0.158,0.383,0.22	-0.233	242	121	11:73789335-73789490	0.977	K1	0.9975	0.28743	0.86546	-0.57803	yes	-0.405515	no	no	yes	no
3413	ENSG00000110075	PPP6R3	+	SE	11:68564302-68564432,11:68569747-68569897	11:68567014-68567166	0	0	1.0,0.97,0.979,0.988,1.0,1.0,0.995	0.6,0.402,0.544,0.553,0.433,0.544	0.478	242	121	11:68567014-68567166	1	K2	1.0495	0.98716	0.53066	0.4565	yes	0.46725	no	no	yes	no
3433	ENSG00000142082	SIRT3	-	SE	11:215029-216718,11:224077-224239	11:218832-219041	0	0	1.0,0.992,0.993,1.0,1.0,0.976,0.996	0.463,0.394,0.423,0.493,0.383,0.535	0.545	242	121	11:218832-219041	1	K4	2.4262	0.99027	0.48794	0.50233	yes	0.523665	no	no	yes	no
3437	ENSG00000149532	CPSF7	-	SE	11:61402640-61404704,11:61411768-61411937	11:61410938-61411105	0	0	1.0,1.0,0.99,1.0,1.0,1.0,1.0	0.349,0.444,0.44,0.475,0.46,0.384	0.573	242	121	11:61410938-61411105	1	K3	1.1035	0.99625	0.42624	0.57001	yes	0.571505	no	no	yes	no
3438	ENSG00000149532	CPSF7	-	SE	11:61419921-61420094,11:61421389-61421608	11:61420470-61420573	0	0	0.909,0.936,0.962,0.868,0.952,0.948,0.925	0.58,0.553,0.543,0.507,0.558,0.572	0.376	225	121	11:61420470-61420573	1	K5	2.4925	0.92763	0.55205	0.37558	yes	0.37579	no	no	yes	no
3440	ENSG00000167985	SDHAF2	+	SE	11:61430123-61430182,11:61445940-61446733	11:61438004-61438113	0	0	0.568,0.636,0.604,0.489,0.575,0.69,0.505	0.222,0.227,0.196,0.13,0.14,0.17	0.4	231	121	11:61438004-61438113	1	K4	2.4657	0.78582	0.31453	0.47129	yes	0.435645	no	no	yes	no
3441	ENSG00000167985	SDHAF2	+	SE	11:61437624-61437848,11:61445940-61446733	11:61438004-61438113	0	0	0.994,0.959,0.991,0.944,0.972,0.921,0.985	0.591,0.705,0.566,0.576,0.499,0.621	0.374	231	121	11:61438004-61438113	1	K4	2.4657	0.78582	0.31453	0.47129	yes	0.422645	no	no	yes	no
3448	ENSG00000165997	ARL5B	+	SE	10:18659430-18659683,10:18668529-18668677	10:18666575-18666635	0	0	1.0,1.0,1.0,1.0,1.0,1.0,1.0	0.395,0.581,0.522,0.564,0.402,0.515	0.504	182	121	10:18666575-18666635	1	K1	0.9994	0.98353	0.43626	0.54726	yes	0.52563	no	no	yes	no
3462	ENSG00000198909	MAP3K3	+	SE	17:63690263-63690412,17:63693548-63693874	17:63691102-63691233	0	0	1.0,1.0,1.0,1.0,1.0,1.0,1.0	0.6,0.692,0.283,0.627,0.444,0.585	0.462	242	121	17:63691102-63691233	1	K3	2.0985	0.99395	0.59159	0.40236	yes	0.43218	no	no	yes	no
3468	ENSG00000166340	TPP1	-	SE	11:6616004-6616074,11:6616660-6616859	11:6616315-6616503	0	0	0.999,0.996,0.992,0.987,0.985,0.996,0.989	0.616,0.639,0.617,0.579,0.616,0.617	0.378	242	121	11:6616315-6616503	1	K7	2.1848	0.99143	0.61503	0.37641	yes	0.377205	no	no	yes	no
3471	ENSG00000172890	NADSYN1	+	SE	11:71455109-71455170,11:71463431-71463485	11:71458428-71458544	0	0	0.992,0.984,0.986,1.0,0.985,0.988,0.973	0.53,0.435,0.581,0.474,0.54,0.617	0.457	238	121	11:71458428-71458544	1	K2	1.2899	0.98568	0.58596	0.39972	yes	0.42836	no	no	yes	no
3472	ENSG00000172890	NADSYN1	+	SE	11:71480754-71480879,11:71481922-71482025	11:71481356-71481404	0	0	0.955,0.857,0.855,0.893,0.885,0.904,0.893	0.211,0.27,0.273,0.355,0.274,0.424	0.591	170	121	11:71481356-71481404	1	K1	0.9586	0.90871	0.32447	0.58424	no	0.58762	no	no	yes	no
3477	ENSG00000135966	TGFBRAP1	-	SE	2:105280381-105280723,2:105296355-105296510	2:105284316-105284398	0	0	0.892,1.0,0.973,1.0,1.0,0.949,0.991	0.438,0.621,0.64,0.631,0.565,0.424	0.419	204	121	2:105284316-105284398	1	K2	1.8261	0.95734	0.42422	0.53312	yes	0.47606	no	no	yes	no
3483	ENSG00000170322	NFRKB	-	SE	11:129882450-129882631,11:129884069-129884143	11:129883122-129883206	4.77e-15	2.09e-13	1.0,1.0,1.0,1.0,1.0,1.0,1.0	0.525,0.509,0.955,0.81,0.587,0.472	0.357	206	121	11:129883122-129883206	1	K1	0.9911	0.98992	0.62446	0.36546	no	0.36123	no	no	yes	no
3484	ENSG00000110497	AMBRA1	-	SE	11:46408512-46408706,11:46417912-46418052	11:46410276-46410368	0	0	0.977,1.0,1.0,1.0,1.0,1.0,0.985	0.517,0.425,0.524,0.585,0.643,0.492	0.464	214	121	11:46410276-46410368	1	K2	1.4105	0.99055	0.43044	0.56011	yes	0.512055	no	no	yes	no
3500	ENSG00000135365	PHF21A	-	SE	11:45969814-45969904,11:45979759-45979966	11:45971116-45971364	0	0	1.0,0.826,1.0,0.941,0.982,0.977,1.0	0.389,0.339,0.231,0.336,0.442,0.343	0.614	242	121	11:45971116-45971364	1	K4	2.4615	0.97742	0.42267	0.55475	yes	0.584375	no	no	yes	no
3505	ENSG00000213445	SIPA1	+	SE	11:65640800-65641600,11:65642462-65642639	11:65642250-65642377	0	0	1.0,1.0,1.0,0.943,1.0,1.0,1.0	0.435,0.644,0.428,0.638,0.532,0.463	0.469	242	121	11:65642250-65642377	1	K1	0.9984	0.98714	0.54235	0.44479	yes	0.456895	no	no	yes	no
3506	ENSG00000213445	SIPA1	+	SE	11:65644954-65645129,11:65646220-65646378	11:65645854-65645957	0	0	1.0,1.0,0.981,1.0,1.0,1.0,1.0	0.424,0.477,0.494,0.568,0.443,0.546	0.505	225	121	11:65645854-65645957	1	K3	1.651	0.99252	0.49007	0.50245	yes	0.503725	no	no	yes	no
3511	ENSG00000211450	SELENOH	+	SE	11:57741490-57741717,11:57742116-57742247	11:57741809-57741954	0	0	0.996,1.0,1.0,1.0,0.999,1.0,1.0	0.682,0.547,0.628,0.62,0.576,0.618	0.387	242	121	11:57741809-57741954	1	K3	1.622	0.9992	0.64665	0.35255	yes	0.369775	no	no	yes	no
3532	ENSG00000049246	PER3	+	SE	1:7808892-7808998,1:7810437-7810567	1:7809893-7810021	0	0	1.0,1.0,1.0,1.0,1.0,1.0,1.0	0.36,0.388,0.209,0.409,0.505,0.481	0.608	242	121	1:7809893-7810021	1	K3	2.729	0.97484	0.31912	0.65572	yes	0.63186	no	no	yes	no
3533	ENSG00000151498	ACAD8	+	SE	11:134253567-134253709,11:134257087-134257257	11:134256548-134256648	0	0	0.992,1.0,1.0,1.0,0.942,1.0,0.989	0.596,0.598,0.581,0.563,0.632,0.643	0.387	222	121	11:134256548-134256648	1	K3	1.8531	0.94992	0.54352	0.40641	yes	0.396705	no	no	yes	no
3538	ENSG00000183020	AP2A2	+	SE	11:994071-994245,11:1003721-1003804	11:1000432-1000598	0	0	0.891,0.86,0.848,0.975,0.912,0.934,0.92	0.416,0.24,0.294,0.433,0.387,0.326	0.556	242	121	11:1000432-1000598	1	K6	3.166	0.93891	0.35616	0.58275	yes	0.569375	no	no	yes	no
3549	ENSG00000261067		+	SE	16:28989526-28989589,16:28989932-28990019	16:28989774-28989839	0	0	1.0,1.0,1.0,1.0,1.0,1.0,1.0	0.525,0.52,0.477,0.497,0.418,0.624	0.49	187	121	16:28989774-28989839	1	K2	1.1819	0.97853	0.55306	0.42547	yes	0.457735	no	no	yes	no
3553	ENSG00000102189	EEA1	-	SE	12:92809016-92809156,12:92812979-92813093	12:92811279-92811434	0	0	1.0,1.0,1.0,1.0,1.0,1.0,1.0	0.603,0.604,0.607,0.543,0.594,0.782	0.378	242	121	12:92811279-92811434	1	K2	1.3004	0.98294	0.64002	0.34292	yes	0.36046	no	no	yes	no
3554	ENSG00000102189	EEA1	-	SE	12:92853914-92853954,12:92857430-92857485	12:92857275-92857340	0	0	1.0,1.0,1.0,1.0,1.0,1.0,1.0	0.327,0.426,0.416,0.153,0.168,0.186	0.721	187	121	12:92857275-92857340	1	K1	0.9995	0.97382	0.35532	0.61849	yes	0.669745	no	no	yes	no
3570	ENSG00000160145	KALRN	+	SE	3:124474662-124474732,3:124482807-124482900	3:124477245-124477334	0	0	1.0,1.0,1.0,1.0,1.0,0.872,1.0	0.572,0.549,0.293,0.343,0.848,0.474	0.469	211	121	3:124477245-124477334	0.999	K1	0.9751	0.9679	0.48659	0.48132	yes	0.47516	no	no	yes	no
3585	ENSG00000166405	RIC3	-	SE	11:8126658-8126804,11:8138271-8138347	11:8137378-8137471	1.9e-10	6.41e-09	1.0,1.0,1.0,0.774,1.0,1.0,1.0	0.53,0.79,0.756,0.897,0.628,0.761	0.241	215	121	11:8137378-8137471	0.993	K2	1.8471	0.93922	0.46308	0.47614	yes	0.35857	no	no	yes	no
3615	ENSG00000110514	MADD	+	SE	11:47308590-47308699,11:47309506-47309612	11:47309281-47309401	0	0	0.993,1.0,1.0,1.0,1.0,1.0,1.0	0.639,0.693,0.593,0.601,0.643,0.58	0.374	242	121	11:47309281-47309401	1	K2	1.3864	0.99686	0.65433	0.34253	yes	0.358265	no	no	yes	no
3620	ENSG00000175224	ATG13	+	SE	11:46668498-46668576,11:46669403-46669532	11:46668794-46668910	0	0	1.0,1.0,0.974,1.0,0.968,1.0,0.995	0.59,0.497,0.469,0.451,0.574,0.553	0.469	238	121	11:46668794-46668910	1	K5	3.2065	0.98174	0.43823	0.54351	yes	0.506255	no	no	yes	no
3636	ENSG00000105792	CFAP69	+	SE	7:90271525-90271675,7:90273986-90274110	7:90271781-90271958	0	0	1.0,0.808,1.0,1.0,1.0,0.952,0.932	0.227,0.463,0.333,0.464,0.25,0.36	0.607	242	121	7:90271781-90271958	1	K4	2.4709	0.95198	0.40394	0.54804	yes	0.57752	no	no	yes	no
3637	ENSG00000165733	BMS1	+	SE	10:42796473-42797231,10:42798467-42798625	10:42797422-42797523	0	0	1.0,1.0,1.0,1.0,1.0,1.0,1.0	0.493,0.61,0.655,0.545,0.59,0.655	0.409	223	121	10:42797422-42797523	1	K1	0.9976	0.99252	0.57662	0.41591	yes	0.412455	no	no	yes	no
3640	ENSG00000283930	PLD5P1	+	SE	10:38096573-38096632,10:38115194-38115290	10:38114755-38114881	0	0	1.0,1.0,1.0,1.0,1.0,1.0,1.0	0.271,0.783,0.515,0.542,0.575,0.702	0.435	242	121	10:38114755-38114881	0.999	K1	0.9998	0.97586	0.5772	0.39866	yes	0.41683	no	no	yes	no
3642	ENSG00000213341	CHUK	-	SE	10:100209594-100209789,10:100218717-100218825	10:100217995-100218130	0	0	1.0,1.0,1.0,1.0,1.0,1.0,1.0	0.504,0.468,0.438,0.597,0.533,0.62	0.473	242	121	10:100217995-100218130	1	K1	0.9984	0.9916	0.40953	0.58207	yes	0.527535	no	no	yes	no
3648	ENSG00000052749	RRP12	-	SE	10:97366741-97366909,10:97369424-97369582	10:97367041-97367132	0	0	0.964,0.974,0.957,1.0,1.0,0.985,0.987	0.573,0.551,0.475,0.506,0.408,0.521	0.475	213	121	10:97367041-97367132	1	K1	0.9991	0.99017	0.4554	0.53477	yes	0.504885	no	no	yes	no
3650	ENSG00000052749	RRP12	-	SE	10:97373574-97373737,10:97379292-97379414	10:97373830-97373894	0	0	1.0,1.0,1.0,1.0,1.0,1.0,1.0	0.623,0.649,0.496,0.594,0.535,0.604	0.416	186	121	10:97373830-97373894	1	K1	1	0.99599	0.56354	0.43244	yes	0.42422	no	no	yes	no
3651	ENSG00000052749	RRP12	-	SE	10:97379292-97379414,10:97380798-97380913	10:97379628-97379770	0	0	1.0,1.0,1.0,1.0,1.0,1.0,1.0	0.538,0.567,0.544,0.742,0.548,0.554	0.418	242	121	10:97379628-97379770	1	K1	0.9915	0.9961	0.62787	0.36823	yes	0.393115	no	no	yes	no
3652	ENSG00000052749	RRP12	-	SE	10:97381385-97381483,10:97385165-97385257	10:97381715-97381826	0	0	1.0,1.0,0.992,0.969,1.0,0.987,0.992	0.42,0.529,0.333,0.543,0.595,0.393	0.523	233	121	10:97381715-97381826	1	K2	1.1859	0.99517	0.46327	0.53191	yes	0.527455	no	no	yes	no
3653	ENSG00000052749	RRP12	-	SE	10:97390422-97390539,10:97393683-97393760	10:97390739-97390844	0	0	0.904,1.0,1.0,1.0,1.0,1.0,1.0	0.456,0.478,0.472,0.545,0.389,0.45	0.521	227	121	10:97390739-97390844	1	K1	1	0.99528	0.5314	0.46388	yes	0.49244	no	no	yes	no
3717	ENSG00000148840	PPRC1	+	SE	10:102139099-102142004,10:102146671-102147392	10:102143045-102143098	0	0	1.0,1.0,0.894,0.906,1.0,1.0,1.0	0.552,0.53,0.416,0.441,0.388,0.717	0.464	175	121	10:102143045-102143098	0.99	K4	2.3784	0.89536	0.55866	0.3367	yes	0.40035	no	no	yes	no
3719	ENSG00000166197	NOLC1	+	SE	10:102157018-102157074,10:102158048-102158214	10:102157189-102157328	0	0	0.84,0.914,0.988,0.948,0.969,0.979,0.986	0.247,0.426,0.259,0.369,0.287,0.329	0.627	242	121	10:102157189-102157328	1	K4	3.1743	0.99206	0.72081	0.27126	yes	0.44913	no	no	yes	no
3720	ENSG00000166197	NOLC1	+	SE	10:102157018-102157074,10:102158048-102158214	10:102157431-102157555	0	0	0.942,0.974,0.996,0.976,0.985,0.987,0.994	0.371,0.61,0.398,0.499,0.483,0.428	0.514	242	121	10:102157431-102157555	1	K4	3.1743	0.99239	0.69965	0.29274	yes	0.40337	no	no	yes	no
3721	ENSG00000166197	NOLC1	+	SE	10:102158048-102158214,10:102159432-102159568	10:102159193-102159308	0	0	1.0,1.0,1.0,1.0,1.0,1.0,1.0	0.395,0.485,0.473,0.554,0.536,0.545	0.502	237	121	10:102159193-102159308	1	K5	3.2654	0.99826	0.55671	0.44155	yes	0.471775	no	no	yes	no
3731	ENSG00000119844	AFTPH	+	SE	2:64572945-64573068,2:64585421-64585545	2:64579486-64579546	7.99e-15	3.47e-13	0.887,0.666,0.728,0.718,0.661,0.708,0.811	0.21,0.433,0.287,0.453,0.388,0.252	0.403	182	121	2:64579486-64579546	0.999	K3	2.0987	0.79088	0.36204	0.42885	yes	0.415925	no	no	yes	no
3742	ENSG00000130775	THEMIS2	+	SE	1:27876587-27876728,1:27885294-27885451	1:27879644-27880054	1.62e-11	5.87e-10	0.359,0.342,0.352,0.309,0.284,0.358,0.25	0.909,0.486,0.889,0.864,1.0,0.829	-0.507	242	121	1:27879644-27880054	0.939	K3	2.1688	0.3848	0.72565	-0.34085	yes	-0.423925	no	no	yes	no
3745	ENSG00000114948	ADAM23	+	SE	2:206570739-206570811,2:206573114-206573195	2:206571727-206571816	0	0	1.0,1.0,1.0,1.0,1.0,0.953,1.0	0.551,0.486,0.477,0.498,0.358,0.473	0.519	211	121	2:206571727-206571816	1	K2	1.0814	0.97885	0.5335	0.44535	yes	0.482175	no	no	yes	no
3749	ENSG00000175054	ATR	-	SE	3:142555876-142556139,3:142558623-142558776	3:142556383-142556575	1.11e-16	5.19e-15	1.0,1.0,1.0,1.0,1.0,1.0,1.0	0.744,0.8,0.561,0.724,0.6,0.521	0.342	242	121	3:142556383-142556575	1	K2	0.9998	0.97704	0.55954	0.41749	yes	0.379745	no	no	yes	no
3751	ENSG00000111581	NUP107	+	SE	12:68719577-68719654,12:68721840-68721986	12:68721118-68721177	0	0	1.0,1.0,1.0,0.989,0.975,1.0,1.0	0.525,0.531,0.545,0.658,0.501,0.703	0.418	181	121	12:68721118-68721177	1	K2	1.2205	0.98993	0.60502	0.38491	yes	0.401455	no	no	yes	no
3764	ENSG00000234684	SDCBP2-AS1	+	SE	20:1325420-1325529,20:1373077-1373178	20:1350339-1350481	2.34e-11	8.35e-10	0.714,0.263,0.556,0.333,0.756,0.548,0.37	0.048,0.143,0.053,0.018,0.22,0.013	0.423	242	121	20:1350339-1350481	0.98	K1	0.7219	0.70811	0.19943	0.50868	yes	0.46584	no	no	yes	no
3771	ENSG00000096746	HNRNPH3	+	SE	10:68332121-68332216,10:68339139-68339226	10:68338503-68338642	0	0	1.0,1.0,1.0,1.0,1.0,1.0,1.0	0.39,0.357,0.259,0.335,0.259,0.341	0.676	242	121	10:68338503-68338642	1	K5	3.1823	0.99935	0.78282	0.21653	yes	0.446265	no	no	yes	no
3772	ENSG00000096746	HNRNPH3	+	SE	10:68337198-68337333,10:68339139-68339226	10:68338503-68338642	0	0	1.0,0.99,0.961,0.926,0.959,1.0,1.0	0.62,0.475,0.415,0.439,0.417,0.479	0.502	242	121	10:68338503-68338642	1	K5	3.1823	0.99935	0.78282	0.21653	yes	0.359265	no	no	yes	no
3784	ENSG00000179832	MROH1	+	SE	8:144261113-144261216,8:144261654-144261809	8:144261284-144261349	0	0	1.0,0.882,0.946,1.0,0.965,0.992,0.973	0.309,0.329,0.48,0.544,0.462,0.186	0.58	187	121	8:144261284-144261349	1	K1	0.9995	0.96156	0.35862	0.60294	no	0.59147	no	no	yes	no
3785	ENSG00000165813	CCDC186	-	SE	10:114127460-114127671,10:114131146-114131336	10:114129891-114129971	2.49e-11	8.9e-10	1.0,1.0,1.0,1.0,1.0,1.0,1.0	0.814,0.782,0.635,0.275,0.787,0.735	0.329	202	121	10:114129891-114129971	0.999	K1	0.9993	0.97778	0.54491	0.43287	yes	0.380935	no	no	yes	no
3786	ENSG00000167699	GLOD4	-	SE	17:770043-770157,17:771324-771461	17:770421-770507	0	0	1.0,0.99,0.994,1.0,1.0,1.0,1.0	0.475,0.499,0.479,0.502,0.471,0.573	0.498	208	121	17:770421-770507	1	K1	0.9999	0.99894	0.47324	0.5257	yes	0.51185	no	no	yes	no
3792	ENSG00000148498	PARD3	-	SE	10:34109559-34111562,10:34131462-34131583	10:34119613-34119740	0	0	1.0,1.0,1.0,1.0,1.0,1.0,1.0	0.632,0.556,0.488,0.546,0.735,0.485	0.426	242	121	10:34119613-34119740	1	K1	0.9985	0.99635	0.63531	0.36104	yes	0.39352	no	no	yes	no
3820	ENSG00000151150	ANK3	-	SE	10:60186714-60186912,10:60196526-60196625	10:60196145-60196243	0	0	1.0,1.0,1.0,1.0,1.0,1.0,1.0	0.142,0.65,0.722,0.366,0.47,0.635	0.503	220	121	10:60196145-60196243	1	K2	1.185	0.97129	0.49559	0.4757	yes	0.48935	no	no	yes	no
3822	ENSG00000095787	WAC	+	SE	10:28608185-28608431,10:28611773-28611922	10:28610699-28610821	0	0	1.0,1.0,1.0,1.0,1.0,1.0,1.0	0.559,0.536,0.552,0.556,0.543,0.556	0.45	242	121	10:28610699-28610821	1	K2	1.4327	0.9989	0.58412	0.41478	yes	0.43239	no	no	yes	no
3829	ENSG00000118997	DNAH7	-	SE	2:195960259-195960945,2:195972241-195972466	2:195969948-195970094	8.74e-07	2.23e-05	1.0,1.0,0.97,1.0,1.0,1.0,1.0	0.917,0.3,0.556,1.0,0.5,0.36	0.39	242	121	2:195969948-195970094	0.956	K1	0.9953	0.97253	0.60554	0.36698	yes	0.37849	no	no	yes	no
3830	ENSG00000118997	DNAH7	-	SE	2:196000703-196000883,2:196012786-196012906	2:196001675-196001858	2.08e-09	6.54e-08	1.0,1.0,1.0,1.0,1.0,1.0,1.0	0.929,0.3,0.548,0.6,0.379,0.778	0.411	242	121	2:196001675-196001858	0.969	K5	3.065	0.94274	0.50719	0.43555	yes	0.423275	no	no	yes	no
3832	ENSG00000070018	LRP6	-	SE	12:12203202-12203400,12:12266680-12266769	12:12244262-12244655	0	0	1.0,0.898,0.943,1.0,0.973,0.964,1.0	0.362,0.429,0.494,0.38,0.458,0.359	0.555	242	121	12:12244262-12244655	1	K1	0.9994	0.97402	0.54005	0.43397	yes	0.494485	no	no	yes	no
3833	ENSG00000060138	YBX3	-	SE	12:10704050-10704148,12:10713210-10713333	12:10709908-10710114	0	0	0.657,0.725,0.771,0.759,0.718,0.693,0.743	0.333,0.327,0.402,0.348,0.376,0.318	0.373	242	121	12:10709908-10710114	1	K1	0.9725	0.72709	0.35301	0.37408	yes	0.37354	no	no	yes	no
3836	ENSG00000111224	PARP11	-	SE	12:3822084-3822157,12:3829889-3830018	12:3828910-3829030	0	0	0.857,0.371,0.387,0.531,0.625,0.558,0.75	1.0,1.0,1.0,1.0,1.0,1.0	-0.417	242	121	12:3828910-3829030	0.976	K4	3.7393	0.4656	0.79923	-0.33363	yes	-0.375315	no	no	yes	no
3850	ENSG00000172426	RSPH9	+	SE	6:43656576-43656723,6:43670788-43672599	6:43666424-43666520	7.56e-13	2.96e-11	0.093,0.093,0.107,0.085,0.212,0.045,0.131	0.581,0.388,0.607,0.326,0.643,0.588	-0.413	218	121	6:43666424-43666520	0.99	K1	1	0.11951	0.49065	-0.37114	yes	-0.39207	no	no	yes	no
3851	ENSG00000131791	PRKAB2	-	SE	1:147166845-147166939,1:147171988-147172167	1:147167767-147167933	0	0	0.913,0.738,0.717,0.673,0.76,0.855,0.671	0.412,0.255,0.31,0.206,0.232,0.276	0.479	242	121	1:147167767-147167933	1	K3	2.066	0.82022	0.34164	0.47858	no	0.47879	no	no	yes	no
3852	ENSG00000134574	DDB2	+	SE	11:47234572-47234672,11:47235269-47235412	11:47234757-47234934	0	0	0.934,0.886,0.714,0.866,0.879,0.924,0.851	0.463,0.47,0.329,0.446,0.256,0.374	0.475	242	121	11:47234757-47234934	1	K4	2.6042	0.77929	0.35136	0.42793	yes	0.451465	no	no	yes	no
3874	ENSG00000175727	MLXIP	+	SE	12:122129136-122129226,12:122129940-122130112	12:122129588-122129629	0	0	0.897,1.0,1.0,1.0,1.0,0.97,1.0	0.645,0.705,0.681,0.478,0.537,0.65	0.365	163	121	12:122129588-122129629	1	K1	0.9964	0.97239	0.52157	0.45082	yes	0.40791	no	no	yes	no
3877	ENSG00000102908	NFAT5	+	SE	16:69677202-69677335,16:69690939-69691088	16:69684890-69684970	0	0	1.0,1.0,1.0,1.0,1.0,1.0,1.0	0.275,0.116,0.638,0.186,0.413,0.313	0.677	202	121	16:69684890-69684970	1	K2	1.5585	0.9828	0.40293	0.57987	yes	0.628435	no	no	yes	no
3880	ENSG00000179520	SLC17A8	+	SE	12:100402339-100402479,12:100404037-100404170	12:100402596-100402745	0	0	1.0,1.0,1.0,1.0,1.0,1.0,1.0	0.556,0.111,0.565,0.357,0.652,0.65	0.518	242	121	12:100402596-100402745	0.995	K2	1.5271	0.96248	0.51219	0.45029	yes	0.484145	no	no	yes	no
3898	ENSG00000002016	RAD52	-	SE	12:913893-914121,12:916343-916483	12:914431-914532	0	0	1.0,0.913,0.885,0.872,0.954,1.0,1.0	0.347,0.342,0.475,0.56,0.262,0.499	0.532	223	121	12:914431-914532	1	K4	2.7018	0.94563	0.47231	0.47332	yes	0.50266	no	no	yes	no
3908	ENSG00000166689	PLEKHA7	-	SE	11:16800973-16801075,11:16802971-16803052	11:16801668-16801817	0	0	1.0,0.991,0.991,1.0,0.988,1.0,0.962	0.609,0.412,0.553,0.404,0.291,0.458	0.536	242	121	11:16801668-16801817	1	K4	2.0482	0.97129	0.45663	0.51466	yes	0.52533	no	no	yes	no
3955	ENSG00000115355	CCDC88A	-	SE	2:55302662-55303152,2:55309161-55309254	2:55308809-55309023	0	0	1.0,1.0,0.97,1.0,1.0,1.0,1.0	0.651,0.59,0.628,0.76,0.665,0.647	0.339	242	121	2:55308809-55309023	1	K6	4.0997	0.99326	0.57646	0.4168	yes	0.3779	no	no	yes	no
3974	ENSG00000060237	WNK1	+	SE	12:878211-878361,12:880720-880999	12:879573-880031	0	0	0.367,0.315,0.367,0.265,0.26,0.333,0.482	0.786,0.754,0.843,0.782,0.786,0.866	-0.462	242	121	12:879573-880031	1	K2	1.5649	0.20413	0.67899	-0.47486	yes	-0.46843	no	no	yes	no
3975	ENSG00000060237	WNK1	+	SE	12:878211-878361,12:881691-881789	12:879573-880031	0	0	0.187,0.119,0.158,0.102,0.261,0.195,0.224	0.625,0.802,0.706,0.623,0.553,0.692	-0.489	242	121	12:879573-880031	1	K2	1.5649	0.20413	0.67899	-0.47486	yes	-0.48193	no	no	yes	no
3990	ENSG00000089154	GCN1	-	SE	12:120153743-120153909,12:120155591-120155719	12:120154970-120155040	0	0	0.925,1.0,1.0,1.0,1.0,1.0,1.0	0.263,0.251,0.119,0.26,0.254,0.336	0.742	192	121	12:120154970-120155040	1	K4	2.4052	0.96969	0.58965	0.38004	yes	0.56102	no	no	yes	no
3991	ENSG00000089154	GCN1	-	SE	12:120153743-120153909,12:120155591-120155719	12:120155241-120155430	0	0	0.979,1.0,1.0,1.0,1.0,1.0,1.0	0.351,0.532,0.383,0.549,0.471,0.55	0.524	242	121	12:120155241-120155430	1	K4	2.4052	0.97468	0.59897	0.37572	yes	0.44986	no	no	yes	no
4000	ENSG00000090615	GOLGA3	-	SE	12:132780797-132780914,12:132784163-132784307	12:132782296-132782493	0	0	0.918,1.0,0.995,0.964,0.985,0.983,0.984	0.482,0.652,0.559,0.661,0.577,0.533	0.398	242	121	12:132782296-132782493	1	K4	1.4324	0.97622	0.55014	0.42609	yes	0.412045	no	no	yes	no
4007	ENSG00000196730	DAPK1	+	SE	9:87645894-87646014,9:87647304-87647403	9:87646461-87646559	0	0	1.0,0.987,1.0,1.0,1.0,0.959,0.919	0.368,0.495,0.378,0.467,0.273,0.597	0.551	220	121	9:87646461-87646559	1	K1	0.9972	0.98257	0.4337	0.54886	yes	0.54993	no	no	yes	no
4018	ENSG00000160190	SLC37A1	+	SE	21:42525775-42525857,21:42539511-42539647	21:42534698-42534830	0	0	1.0,1.0,1.0,1.0,0.93,1.0,1.0	0.489,0.535,0.592,0.599,0.546,0.491	0.448	242	121	21:42534698-42534830	1	K4	2.1573	0.97382	0.64412	0.32969	yes	0.388845	no	no	yes	no
4019	ENSG00000160190	SLC37A1	+	SE	21:42525775-42525857,21:42539511-42539647	21:42535472-42535550	0	0	1.0,1.0,1.0,1.0,0.914,1.0,1.0	0.337,0.308,0.338,0.449,0.468,0.485	0.59	200	121	21:42535472-42535550	1	K4	2.1573	0.98605	0.53113	0.45492	yes	0.52246	no	no	yes	no
4023	ENSG00000290537		-	SE	12:10595690-10595927,12:10598042-10598209	12:10596892-10596981	0.000141967	0.00283373	1.0,0.858,1.0,1.0,1.0,1.0,1.0	0.187,0.741,0.396,0.429,1.0,1.0	0.354	211	121	12:10596892-10596981	0.924	K2	1.3314	0.90999	0.45714	0.45285	yes	0.403425	no	no	yes	no
4024	ENSG00000117569	PTBP2	+	SE	1:96812711-96812928,1:96813272-96814793	1:96813029-96813106	0	0	1.0,1.0,1.0,1.0,1.0,0.918,1.0	0.276,0.534,0.467,0.643,0.596,0.556	0.476	199	121	1:96813029-96813106	1	K2	1.9291	0.99296	0.5232	0.46976	yes	0.47288	no	no	yes	no
4025	ENSG00000117569	PTBP2	+	SE	1:96812711-96812928,1:96813275-96814793	1:96813029-96813106	1.11e-16	5.19e-15	1.0,1.0,1.0,1.0,1.0,1.0,1.0	0.485,0.617,0.464,0.729,0.82,0.9	0.331	199	121	1:96813029-96813106	1	K2	1.9291	0.99296	0.5232	0.46976	yes	0.40038	no	no	yes	no
4029	ENSG00000137871	ZNF280D	-	SE	15:56704120-56704267,15:56707262-56707306	15:56707082-56707143	9.6e-08	2.67e-06	0.398,0.906,0.856,0.442,0.95,0.949,0.789	0.478,0.284,0.231,0.284,0.153,0.469	0.439	183	121	15:56707082-56707143	0.964	K2	1.5656	0.84128	0.40177	0.43951	yes	0.439255	no	no	yes	no
4032	ENSG00000168439	STIP1	+	SE	11:64193077-64193287,11:64194478-64194620	11:64194261-64194330	0	0	1.0,0.982,1.0,1.0,1.0,1.0,1.0	0.502,0.397,0.445,0.409,0.524,0.427	0.547	191	121	11:64194261-64194330	1	K4	1.1861	0.99935	0.73997	0.25938	yes	0.40319	no	no	yes	no
4038	ENSG00000133687	TMTC1	-	SE	12:29633146-29633336,12:29755708-29755885	12:29751666-29751872	1.05e-08	3.15e-07	1.0,1.0,1.0,0.707,0.862,1.0,0.957	0.444,0.652,0.286,0.64,0.913,0.556	0.35	242	121	12:29751666-29751872	0.994	K4	3.2377	0.89261	0.44346	0.44914	yes	0.39957	no	no	yes	no
4039	ENSG00000133687	TMTC1	-	SE	12:29660803-29660885,12:29755708-29755885	12:29751666-29751872	0	0	1.0,1.0,1.0,0.905,1.0,1.0,0.913	0.707,0.306,0.462,0.569,0.357,0.591	0.475	242	121	12:29751666-29751872	0.994	K4	3.2377	0.89261	0.44346	0.44914	yes	0.46207	no	no	yes	no
4044	ENSG00000141258	SGSM2	+	SE	17:2372952-2373081,17:2375491-2375875	17:2373331-2373513	0	0	0.99,0.977,0.981,0.958,0.974,0.957,0.943	0.627,0.594,0.442,0.599,0.587,0.642	0.387	242	121	17:2373331-2373513	1	K1	0.9991	0.9636	0.59768	0.36592	yes	0.37646	no	no	yes	no
4058	ENSG00000151287	TEX30	-	SE	13:102765887-102766580,13:102768259-102768311	13:102767273-102767478	0	0	0.873,0.905,0.862,0.835,0.922,0.987,0.771	0.456,0.304,0.477,0.397,0.476,0.274	0.482	242	121	13:102767273-102767478	0.988	K1	0.9998	0.95346	0.58746	0.36599	yes	0.423995	no	no	yes	no
4083	ENSG00000132963	POMP	+	SE	13:28659129-28659187,13:28668472-28668574	13:28662410-28662507	0	0	1.0,1.0,1.0,1.0,1.0,0.945,0.98	0.442,0.332,0.552,0.507,0.544,0.325	0.539	219	121	13:28662410-28662507	1	K5	1.3079	0.99865	0.78839	0.21027	no	0.374635	no	no	yes	no
4085	ENSG00000123191	ATP7B	-	SE	13:51946283-51946478,13:51950006-51950161	13:51949662-51949796	1.17e-08	3.5e-07	1.0,1.0,1.0,0.628,0.973,0.947,0.959	0.226,1.0,0.322,0.526,0.545,0.633	0.388	242	121	13:51949662-51949796	0.918	K3	1.8886	0.84915	0.47242	0.37673	yes	0.382365	no	no	yes	no
4093	ENSG00000115137	DNAJC27	-	SE	2:24943641-24947748,2:24957042-24957165	2:24951394-24951554	2.8e-10	9.32e-09	1.0,1.0,0.68,1.0,0.92,1.0,0.8	0.551,0.522,0.522,0.365,0.27,0.517	0.456	242	121	2:24951394-24951554	0.997	K2	1.7074	0.90856	0.49238	0.41618	yes	0.43609	no	no	yes	no
4095	ENSG00000126226	PCID2	-	SE	13:113185484-113185560,13:113196180-113196222	13:113190872-113190975	0	0	1.0,1.0,1.0,1.0,1.0,1.0,1.0	0.372,0.256,0.401,0.415,0.334,0.222	0.667	225	121	13:113190872-113190975	1	K4	1.9608	0.9561	0.51755	0.43854	yes	0.55277	no	no	yes	no
4096	ENSG00000126226	PCID2	-	SE	13:113185484-113185560,13:113196180-113196222	13:113195071-113195125	0	0	1.0,1.0,1.0,1.0,1.0,1.0,1.0	0.297,0.295,0.196,0.301,0.289,0.273	0.725	176	121	13:113195071-113195125	1	K4	1.9608	0.99579	0.58744	0.40835	yes	0.566675	no	no	yes	no
4097	ENSG00000133121	STARD13	-	SE	13:33110685-33110907,13:33112720-33112931	13:33111778-33111892	0	0	0.902,0.945,0.849,1.0,0.915,0.961,1.0	0.376,0.265,0.332,0.423,0.471,0.415	0.559	236	121	13:33111778-33111892	1	K1	0.9999	0.92377	0.38246	0.54131	yes	0.550155	no	no	yes	no
4098	ENSG00000123146	ADGRE5	+	SE	19:14401385-14401563,19:14402596-14402862	19:14401653-14401760	0	0	1.0,1.0,1.0,1.0,1.0,1.0,1.0	0.665,0.526,0.506,0.55,0.632,0.696	0.404	229	121	19:14401653-14401760	1	K2	1.4504	0.984	0.59729	0.38671	yes	0.395355	no	no	yes	no
4113	ENSG00000182957	SPATA13	+	SE	13:24286213-24286393,13:24288998-24289178	13:24286765-24286950	0	0	0.953,0.835,0.874,0.797,0.921,0.928,0.916	0.366,0.384,0.417,0.412,0.421,0.471	0.477	242	121	13:24286765-24286950	1	K2	0.9953	0.86048	0.40541	0.45507	yes	0.466035	no	no	yes	no
4120	ENSG00000087077	TRIP6	+	SE	7:100867386-100867606,7:100868494-100868866	7:100867861-100867988	0	0	1.0,1.0,1.0,1.0,1.0,1.0,1.0	0.342,0.353,0.448,0.319,0.352,0.321	0.644	242	121	7:100867861-100867988	1	K2	1.5448	0.81879	0.46852	0.35027	yes	0.497135	no	no	yes	no
4121	ENSG00000087077	TRIP6	+	SE	7:100867497-100867606,7:100868494-100868866	7:100868108-100868233	0	0	1.0,1.0,1.0,1.0,1.0,1.0,1.0	0.576,0.534,0.646,0.566,0.525,0.514	0.44	242	121	7:100868108-100868233	1	K2	1.5448	0.99874	0.67741	0.32133	yes	0.380665	no	no	yes	no
4127	ENSG00000136295	TTYH3	+	SE	7:2646852-2647022,7:2649566-2649639	7:2647418-2647638	0	0	1.0,1.0,1.0,1.0,1.0,1.0,1.0	0.23,0.095,0.281,0.368,0.292,0.256	0.746	242	121	7:2647418-2647638	1	K7	1.2621	0.99931	0.94763	0.051681	yes	0.39884	no	no	yes	no
4141	ENSG00000020577	SAMD4A	+	SE	14:54702061-54702580,14:54748814-54748924	14:54737024-54737287	6.62e-13	2.6e-11	0.241,0.192,0.187,0.173,0.293,0.193,0.165	0.675,0.538,0.754,0.574,0.476,0.404	-0.364	242	121	14:54737024-54737287	0.997	K2	1.5282	0.23461	0.61985	-0.38523	yes	-0.374615	no	no	yes	no
4150	ENSG00000157379	DHRS1	-	SE	14:24291138-24291219,14:24296508-24296588	14:24292184-24292330	0	0	0.391,0.048,0.167,0.444,0.161,0.185,0.282	1.0,1.0,1.0,1.0,1.0,1.0	-0.76	242	121	14:24292184-24292330	0.984	K3	0.9712	0.92977	0.98883	-0.059066	no	-0.409533	no	no	yes	no
4155	ENSG00000089916	GPATCH2L	+	SE	14:76153645-76155025,14:76171842-76172019	14:76166663-76166727	0	0	0.981,1.0,1.0,1.0,1.0,1.0,1.0	0.683,0.617,0.639,0.556,0.79,0.692	0.334	186	121	14:76166663-76166727	1	K4	3.0625	0.99117	0.56931	0.42187	yes	0.377935	no	no	yes	no
4169	ENSG00000165821	SALL2	-	SE	14:21521650-21522244,14:21525336-21525654	14:21522833-21524931	6.66e-16	3.03e-14	0.404,0.875,0.568,0.81,1.0,0.579,0.44	0.138,0.048,0.039,0.057,0.059,0.14	0.588	242	121	14:21522833-21524931	1	K3	1.3728	0.98328	0.68814	0.29514	yes	0.44157	no	no	yes	no
4173	ENSG00000163681	SLMAP	+	SE	3:57864547-57864716,3:57865241-57865292	3:57864807-57864857	0	0	0.876,0.979,0.918,1.0,1.0,0.768,0.917	0.211,0.488,0.566,0.585,0.26,0.39	0.506	172	121	3:57864807-57864857	0.993	K5	2.9492	0.59705	0.24228	0.35477	yes	0.430385	no	no	yes	no
4176	ENSG00000163681	SLMAP	+	SE	3:57865241-57865292,3:57890040-57890100	3:57871636-57871698	5.68e-10	1.86e-08	1.0,0.733,1.0,0.868,0.938,1.0,0.918	0.429,0.822,0.33,0.345,0.458,0.475	0.446	184	121	3:57871636-57871698	0.986	K5	2.9492	0.56531	0.23129	0.33402	yes	0.39001	no	no	yes	no
4184	ENSG00000143614	GATAD2B	-	SE	1:153817371-153817542,1:153818790-153818922	1:153818040-153818171	0	0	1.0,1.0,0.989,1.0,1.0,1.0,1.0	0.55,0.393,0.352,0.656,0.421,0.429	0.532	242	121	1:153818040-153818171	1	K1	1	0.99576	0.46903	0.52673	yes	0.529365	no	no	yes	no
4190	ENSG00000099814	CEP170B	+	SE	14:104865267-104865513,14:104876255-104876345	14:104868424-104868555	0	0	0.979,0.924,0.882,0.917,1.0,0.896,0.963	0.404,0.441,0.585,0.673,0.595,0.396	0.422	242	121	14:104868424-104868555	0.99	K2	1.3962	0.93797	0.52211	0.41586	yes	0.41893	no	no	yes	no
4218	ENSG00000166925	TSC22D4	-	SE	7:100474273-100474440,7:100478793-100479232	7:100477277-100477459	0	0	0.987,0.983,0.996,1.0,0.986,0.995,0.973	0.481,0.533,0.576,0.64,0.658,0.436	0.435	242	121	7:100477277-100477459	1	K3	1.212	0.9904	0.67704	0.31337	yes	0.374185	no	no	yes	no
4229	ENSG00000084652	TXLNA	+	SE	1:32179674-32179776,1:32181241-32181577	1:32180314-32180514	0	0	0.993,1.0,1.0,0.989,0.992,0.994,1.0	0.566,0.599,0.629,0.57,0.528,0.676	0.401	242	121	1:32180314-32180514	1	K3	1.711	0.9946	0.65559	0.33901	yes	0.370005	no	no	yes	no
4230	ENSG00000084652	TXLNA	+	SE	1:32190054-32190249,1:32192656-32192731	1:32192311-32192430	0	0	1.0,1.0,1.0,1.0,1.0,1.0,1.0	0.653,0.801,0.639,0.773,0.649,0.687	0.3	241	121	1:32192311-32192430	1	K4	2.6959	0.99629	0.43052	0.56577	yes	0.432885	no	no	yes	no
4231	ENSG00000084652	TXLNA	+	SE	1:32190054-32190249,1:32193207-32193300	1:32192657-32192731	0	0	1.0,1.0,1.0,1.0,1.0,1.0,1.0	0.419,0.482,0.658,0.545,0.551,0.619	0.454	196	121	1:32192657-32192731	1	K4	2.6959	0.99631	0.59325	0.40306	yes	0.42853	no	no	yes	no
4243	ENSG00000092439	TRPM7	-	SE	15:50574273-50574479,15:50574851-50575135	15:50574637-50574719	0	0	1.0,1.0,1.0,1.0,1.0,1.0,1.0	0.511,0.761,0.431,0.496,0.497,0.597	0.451	204	121	15:50574637-50574719	1	K1	0.9995	0.99244	0.50599	0.48645	yes	0.468725	no	no	yes	no
4245	ENSG00000092439	TRPM7	-	SE	15:50580873-50580908,15:50586391-50586488	15:50583089-50583156	0	0	1.0,1.0,1.0,1.0,1.0,1.0,1.0	0.432,0.359,0.408,0.619,0.438,0.569	0.529	189	121	15:50583089-50583156	1	K6	3.4097	0.99153	0.67345	0.31808	yes	0.42354	no	no	yes	no
4246	ENSG00000092439	TRPM7	-	SE	15:50624165-50624300,15:50631416-50631489	15:50628149-50628249	0	0	1.0,0.913,0.833,0.928,0.897,0.867,1.0	0.666,0.469,0.292,0.34,0.446,0.293	0.502	222	121	15:50628149-50628249	1	K2	1.0554	0.93006	0.37904	0.55102	yes	0.52651	no	no	yes	no
4256	ENSG00000132128	LRRC41	-	SE	1:46280191-46280290,1:46281124-46281385	1:46280396-46280560	0	0	0.997,0.993,0.979,0.997,0.994,1.0,0.985	0.55,0.506,0.513,0.618,0.597,0.529	0.44	242	121	1:46280396-46280560	1	K2	1.39	0.98982	0.50826	0.48156	yes	0.46078	no	no	yes	no
4262	ENSG00000137573	SULF1	+	SE	8:69629503-69629679,8:69638734-69638858	8:69638502-69638644	6.27e-07	1.62e-05	0.814,0.689,0.672,0.926,0.848,0.787,0.679	0.207,0.529,0.167,0.644,0.36,0.421	0.386	242	121	8:69638502-69638644	0.991	K1	0.9881	0.78384	0.37712	0.40673	yes	0.396365	no	no	yes	no
4267	ENSG00000140521	POLG	-	SE	15:89327166-89327349,15:89328684-89328831	15:89328456-89328535	0	0	0.919,0.928,0.942,0.822,0.874,0.954,0.988	0.373,0.573,0.354,0.465,0.507,0.486	0.458	201	121	15:89328456-89328535	1	K4	2.2132	0.92065	0.41558	0.50507	yes	0.481535	no	no	yes	no
4270	ENSG00000137802	MAPKBP1	+	SE	15:41818518-41818582,15:41819245-41819379	15:41818823-41818957	0	0	1.0,1.0,1.0,1.0,1.0,1.0,1.0	0.467,0.556,0.716,0.688,0.714,0.665	0.366	242	121	15:41818823-41818957	1	K2	1.2609	0.99437	0.56661	0.42777	yes	0.396885	no	no	yes	no
4274	ENSG00000198690	FAN1	+	SE	15:30908117-30908258,15:30913857-30914091	15:30910614-30910815	0	0	0.904,0.903,0.824,0.962,0.991,0.819,0.855	0.298,0.213,0.293,0.255,0.564,0.296	0.574	242	121	15:30910614-30910815	1	K4	2.1788	0.91127	0.36322	0.54806	yes	0.56103	no	no	yes	no
4281	ENSG00000108021	TASOR2	+	SE	10:5712822-5712918,10:5717658-5717750	10:5714135-5714207	1.11e-15	5e-14	0.909,0.968,0.97,0.757,0.809,1.0,1.0	0.675,0.384,0.348,0.458,0.458,0.661	0.419	194	121	10:5714135-5714207	0.942	K6	4.2281	0.86416	0.54395	0.32021	yes	0.369605	no	no	yes	no
4282	ENSG00000197619	ZNF615	-	SE	19:52001812-52001908,19:52003696-52003711	19:52002155-52002281	0	0	1.0,1.0,1.0,1.0,1.0,1.0,1.0	0.902,0.48,0.514,0.573,0.664,0.387	0.413	242	121	19:52002155-52002281	0.984	K4	2.6319	0.96393	0.62446	0.33946	yes	0.37623	no	no	yes	no
4283	ENSG00000166592	RRAD	-	SE	16:66923845-66923919,16:66925408-66925535	16:66924810-66925194	0	0	1.0,1.0,1.0,1.0,1.0,1.0,1.0	0.233,0.141,0.318,0.235,0.166,0.239	0.778	242	121	16:66924810-66925194	1	K3	0.9884	0.9521	0.23768	0.71442	yes	0.74621	no	no	yes	no
4289	ENSG00000138600	SPPL2A	-	SE	15:50725220-50725323,15:50730964-50731039	15:50726321-50726377	0	0	1.0,1.0,0.984,1.0,1.0,1.0,1.0	0.613,0.808,0.604,0.662,0.38,0.455	0.411	178	121	15:50726321-50726377	1	K6	2.6016	0.99293	0.4674	0.52553	yes	0.468265	no	no	yes	no
4303	ENSG00000206149	HERC2P9	+	SE	15:28641429-28641581,15:28648879-28649067	15:28642373-28642564	0	0	1.0,0.979,0.956,1.0,1.0,1.0,1.0	0.487,0.445,0.481,0.358,0.657,0.676	0.473	242	121	15:28642373-28642564	0.984	K2	1.5168	0.96192	0.71712	0.24481	yes	0.358905	no	no	yes	no
4306	ENSG00000129003	VPS13C	-	SE	15:61949442-61949605,15:61950944-61951024	15:61950358-61950417	0	0	0.955,0.986,1.0,1.0,1.0,1.0,1.0	0.339,0.069,0.369,0.47,0.504,0.434	0.627	181	121	15:61950358-61950417	0.999	K1	0.9842	0.97893	0.41166	0.56727	yes	0.597135	no	no	yes	no
4314	ENSG00000168096	ANKS3	-	SE	16:4700969-4701134,16:4705094-4705253	16:4701434-4701543	0	0	1.0,1.0,1.0,1.0,1.0,1.0,1.0	0.238,0.406,0.409,0.444,0.421,0.37	0.619	231	121	16:4701434-4701543	1	K3	1.7643	0.99364	0.51493	0.47871	yes	0.548855	no	no	yes	no
4315	ENSG00000168096	ANKS3	-	SE	16:4700969-4701134,16:4705094-4705253	16:4702102-4702242	0	0	1.0,1.0,1.0,1.0,1.0,1.0,1.0	0.35,0.308,0.517,0.516,0.596,0.504	0.535	242	121	16:4702102-4702242	1	K3	1.7643	0.99403	0.53039	0.46364	yes	0.49932	no	no	yes	no
4320	ENSG00000005339	CREBBP	-	SE	16:3781203-3781306,16:3791980-3792094	16:3782684-3782926	0	0	1.0,1.0,1.0,1.0,1.0,1.0,1.0	0.515,0.414,0.42,0.633,0.429,0.545	0.507	242	121	16:3782684-3782926	1	K2	1.5702	0.99545	0.47434	0.52111	yes	0.514055	no	no	yes	no
4347	ENSG00000085644	ZNF213	+	SE	16:3138417-3138541,16:3140688-3141779	16:3138975-3139098	4.7e-13	1.86e-11	0.755,0.566,0.764,0.707,0.703,0.746,0.778	0.301,0.175,0.443,0.275,0.493,0.253	0.394	242	121	16:3138975-3139098	0.997	K2	1.7324	0.80556	0.40386	0.40171	yes	0.397855	no	no	yes	no
4377	ENSG00000205250	E2F4	+	SE	16:67194685-67194980,16:67197598-67197646	16:67195782-67196006	0	0	1.0,1.0,1.0,1.0,1.0,1.0,1.0	0.427,0.333,0.422,0.449,0.529,0.512	0.555	242	121	16:67195782-67196006	1	K2	1.1079	0.99731	0.54915	0.44816	yes	0.50158	no	no	yes	no
4386	ENSG00000121274	TENT4B	+	SE	16:50217555-50217663,16:50223173-50223387	16:50222306-50222434	0	0	1.0,1.0,1.0,1.0,1.0,0.927,1.0	0.441,0.648,0.566,0.538,0.351,0.352	0.507	242	121	16:50222306-50222434	1	K2	1.29	0.98436	0.46814	0.51622	yes	0.51161	no	no	yes	no
4392	ENSG00000040199	PHLPP2	-	SE	16:71681750-71681905,16:71690518-71690709	16:71684476-71684601	6.56e-11	2.28e-09	0.892,0.705,0.891,0.745,0.918,1.0,0.965	0.373,0.292,0.359,0.588,0.57,0.633	0.405	242	121	16:71684476-71684601	0.968	K2	1.1341	0.8439	0.475	0.3689	yes	0.38695	no	no	yes	no
4402	ENSG00000099381	SETD1A	+	SE	16:30981060-30981180,16:30983849-30984664	16:30983635-30983772	0	0	1.0,1.0,1.0,1.0,1.0,1.0,1.0	0.632,0.635,0.635,0.629,0.59,0.62	0.377	242	121	16:30983635-30983772	1	K1	0.9642	0.99734	0.62762	0.36972	yes	0.37336	no	no	yes	no
4404	ENSG00000161960	EIF4A1	+	SE	17:7577826-7577916,17:7578341-7578641	17:7578227-7578244	0	0	0.964,0.932,0.915,0.928,0.956,0.774,0.975	0.258,0.281,0.212,0.353,0.25,0.292	0.646	139	121	17:7578227-7578244	1	K1	0.5215	0.99853	0.89432	0.1042	yes	0.3751	no	no	yes	no
4406	ENSG00000135912	TTLL4	+	SE	2:218747289-218747372,2:218748104-218748227	2:218747597-218747725	0	0	1.0,1.0,1.0,1.0,1.0,1.0,1.0	0.534,0.561,0.514,0.513,0.642,0.637	0.433	242	121	2:218747597-218747725	1	K4	2.6713	0.98816	0.41105	0.5771	yes	0.50505	no	no	yes	no
4410	ENSG00000196678	ERI2	-	SE	16:20799956-20800038,16:20801202-20801359	16:20800302-20800402	0	0	1.0,1.0,0.888,1.0,0.971,0.94,0.502	0.522,0.353,0.339,0.412,0.377,0.369	0.505	222	121	16:20800302-20800402	1	K2	1.5519	0.96114	0.37008	0.59106	yes	0.54803	no	no	yes	no
4411	ENSG00000103021	CCDC113	+	SE	16:58249935-58250115,16:58253997-58254159	16:58252727-58252853	2.99e-09	9.29e-08	0.824,0.988,0.915,0.923,0.977,0.887,0.851	0.371,0.589,0.623,0.278,0.757,0.574	0.377	242	121	16:58252727-58252853	0.996	K2	1.4092	0.9051	0.4657	0.43939	yes	0.408195	no	no	yes	no
4428	ENSG00000038358	EDC4	+	SE	16:67879586-67879774,16:67880556-67880990	16:67880063-67880216	0	0	1.0,1.0,1.0,1.0,1.0,1.0,1.0	0.378,0.461,0.405,0.487,0.628,0.734	0.485	242	121	16:67880063-67880216	1	K2	1.5214	0.99759	0.63425	0.36335	yes	0.424175	no	no	yes	no
4429	ENSG00000038358	EDC4	+	SE	16:67881264-67881417,16:67882211-67882327	16:67881497-67881533	0	0	1.0,1.0,1.0,1.0,1.0,1.0,1.0	0.391,0.449,0.369,0.359,0.273,0.472	0.615	158	121	16:67881497-67881533	1	K2	1.1659	0.99019	0.74266	0.24753	yes	0.431265	no	no	yes	no
4431	ENSG00000038358	EDC4	+	SE	16:67882428-67882594,16:67883567-67883731	16:67882679-67882865	0	0	1.0,1.0,0.971,0.958,1.0,1.0,1.0	0.469,0.517,0.595,0.704,0.553,0.552	0.425	242	121	16:67882679-67882865	1	K2	1.3258	0.99867	0.70229	0.29638	yes	0.36069	no	no	yes	no
4434	ENSG00000128512	DOCK4	-	SE	7:111732225-111732287,7:111736916-111736989	7:111735054-111735167	0	0	1.0,0.98,1.0,1.0,1.0,0.933,1.0	0.575,0.495,0.571,0.579,0.515,0.564	0.438	235	121	7:111735054-111735167	1	K2	1.1154	0.99105	0.6805	0.31055	yes	0.374275	no	no	yes	no
4444	ENSG00000173473	SMARCC1	-	SE	3:47675474-47675588,3:47678197-47678311	3:47676629-47676782	0	0	1.0,0.973,1.0,0.98,1.0,1.0,0.96	0.812,0.604,0.661,0.713,0.507,0.519	0.352	242	121	3:47676629-47676782	1	K2	1.4323	0.9907	0.5585	0.4322	yes	0.3921	no	no	yes	no
4450	ENSG00000106459	NRF1	+	SE	7:129709074-129709233,7:129711474-129711576	7:129710374-129710571	0	0	1.0,1.0,0.984,1.0,1.0,1.0,1.0	0.508,0.525,0.532,0.503,0.452,0.397	0.512	242	121	7:129710374-129710571	1	K1	0.9996	0.99132	0.53456	0.45676	no	0.48438	no	no	yes	no
4459	ENSG00000074755	ZZEF1	-	SE	17:4014089-4014188,17:4016322-4016466	17:4014347-4014515	0	0	1.0,1.0,1.0,1.0,1.0,1.0,1.0	0.599,0.489,0.553,0.396,0.63,0.432	0.484	242	121	17:4014347-4014515	1	K1	1	0.99462	0.55398	0.44064	yes	0.46232	no	no	yes	no
4465	ENSG00000074755	ZZEF1	-	SE	17:4086485-4086655,17:4088677-4088893	17:4087434-4087534	0	0	0.981,1.0,1.0,1.0,1.0,1.0,0.926	0.522,0.463,0.45,0.668,0.609,0.45	0.46	222	121	17:4087434-4087534	1	K2	1.4884	0.97668	0.41704	0.55964	no	0.50982	no	no	yes	no
4479	ENSG00000108344	PSMD3	+	SE	17:39994953-39995068,17:39995423-39995527	17:39995176-39995295	0	0	0.995,1.0,0.988,0.998,1.0,1.0,1.0	0.451,0.582,0.448,0.525,0.496,0.48	0.5	241	121	17:39995176-39995295	1	K2	1.1346	0.99584	0.51743	0.47841	no	0.489205	no	no	yes	no
4499	ENSG00000198265	HELZ	-	SE	17:67137930-67138114,17:67148568-67148714	17:67145743-67145890	0	0	1.0,1.0,1.0,1.0,1.0,1.0,1.0	0.726,0.473,0.561,0.491,0.572,0.49	0.448	242	121	17:67145743-67145890	1	K1	0.998	0.9861	0.54781	0.4383	yes	0.44315	no	no	yes	no
4500	ENSG00000198265	HELZ	-	SE	17:67190156-67190355,17:67195418-67195470	17:67193967-67194042	0	0	1.0,1.0,1.0,1.0,1.0,1.0,1.0	0.648,0.589,0.462,0.468,0.585,0.525	0.454	197	121	17:67193967-67194042	0.987	K2	1.2894	0.96539	0.67929	0.2861	yes	0.37005	no	no	yes	no
4503	ENSG00000011258	MBTD1	-	SE	17:51192656-51193016,17:51201591-51201696	17:51193428-51193510	0	0	1.0,1.0,0.938,1.0,0.948,1.0,1.0	0.224,0.285,0.221,0.444,0.444,0.21	0.679	204	121	17:51193428-51193510	1	K2	1.4002	0.95502	0.46598	0.48904	yes	0.58402	no	no	yes	no
4504	ENSG00000011258	MBTD1	-	SE	17:51192656-51193016,17:51201591-51201696	17:51195214-51195361	0	0	1.0,1.0,0.939,1.0,0.974,1.0,1.0	0.344,0.167,0.066,0.41,0.378,0.361	0.7	242	121	17:51195214-51195361	1	K2	1.4002	0.97495	0.4126	0.56235	yes	0.631175	no	no	yes	no
4505	ENSG00000011258	MBTD1	-	SE	17:51193427-51193510,17:51201591-51201696	17:51195214-51195361	3.36e-08	9.7e-07	0.957,0.972,1.0,1.0,0.983,0.985,1.0	0.873,0.625,0.429,0.737,0.821,0.896	0.255	242	121	17:51195214-51195361	1	K2	1.4002	0.97495	0.4126	0.56235	no	0.408675	no	no	yes	no
4507	ENSG00000132376	INPP5K	-	SE	17:1513871-1513979,17:1516455-1516735	17:1515888-1516118	0	0	0.111,0.134,0.013,0.086,0.055,0.123,0.047	0.343,0.637,0.622,0.482,0.589,0.449	-0.439	242	121	17:1515888-1516118	1	K7	3.9304	0.12201	0.65389	-0.53189	yes	-0.485445	no	no	yes	no
4510	ENSG00000084623	EIF3I	+	SE	1:32224409-32224475,1:32226402-32226530	1:32226171-32226283	0	0	0.998,1.0,0.994,0.993,0.977,0.988,1.0	0.562,0.458,0.522,0.557,0.545,0.445	0.478	234	121	1:32226171-32226283	1	K6	1.5125	0.94185	0.62137	0.32047	no	0.399235	no	no	yes	no
4522	ENSG00000136451	VEZF1	-	SE	17:57971551-57974900,17:57980602-57980786	17:57979152-57979313	0	0	1.0,1.0,1.0,1.0,1.0,1.0,1.0	0.288,0.357,0.393,0.495,0.375,0.509	0.597	242	121	17:57979152-57979313	1	K2	1.2614	0.99721	0.43103	0.56618	yes	0.58159	no	no	yes	no
4536	ENSG00000214021	TTLL3	+	SE	3:9818371-9820741,3:9826996-9827240	3:9825800-9825948	0	0	0.907,0.879,0.834,0.901,0.824,0.925,0.956	0.442,0.443,0.516,0.455,0.43,0.475	0.429	242	121	3:9825800-9825948	1	K6	3.4114	0.81551	0.4184	0.39711	yes	0.413055	no	no	yes	no
4538	ENSG00000135821	GLUL	-	SE	1:182388571-182388750,1:182391174-182391346	1:182390497-182390852	0	0	0.212,0.5,0.45,0.167,0.077,0.118,0.072	0.946,0.927,0.936,0.943,0.948,0.912	-0.707	242	121	1:182390497-182390852	1	K3	1.3672	0.023104	0.29915	-0.27605	yes	-0.491525	no	no	yes	no
4542	ENSG00000155111	CDK19	-	SE	6:110609977-110614666,6:110622087-110622166	6:110621104-110621370	0	0	1.0,1.0,1.0,1.0,1.0,1.0,1.0	0.394,0.652,0.621,0.848,0.696,0.5	0.381	242	121	6:110621104-110621370	1	K1	1	0.98855	0.61608	0.37247	yes	0.376735	no	no	yes	no
4549	ENSG00000141736	ERBB2	+	SE	17:39717319-39717480,17:39723318-39723457	17:39719787-39719834	0	0	0.937,0.981,0.935,0.973,0.975,0.965,0.982	0.65,0.594,0.458,0.552,0.498,0.492	0.423	169	121	17:39719787-39719834	1	K2	1.0957	0.95646	0.51245	0.44401	no	0.433505	no	no	yes	no
4551	ENSG00000006062	MAP3K14	-	SE	17:45265162-45265263,17:45267091-45267198	17:45266537-45266681	0	0	1.0,1.0,1.0,1.0,1.0,1.0,1.0	0.531,0.592,0.411,0.652,0.43,0.577	0.468	242	121	17:45266537-45266681	1	K1	0.999	0.97013	0.43796	0.53217	yes	0.500085	no	no	yes	no
4552	ENSG00000178607	ERN1	-	SE	17:64047857-64047985,17:64052779-64052979	17:64049055-64049202	0	0	1.0,0.92,1.0,1.0,0.905,1.0,1.0	0.545,0.371,0.385,0.44,0.467,0.333	0.551	242	121	17:64049055-64049202	1	K1	0.9993	0.93869	0.40032	0.53837	yes	0.544685	no	no	yes	no
4554	ENSG00000178607	ERN1	-	SE	17:64054737-64054828,17:64057801-64057993	17:64055675-64055948	8.96e-13	3.5e-11	1.0,1.0,1.0,1.0,1.0,1.0,1.0	0.571,0.81,0.647,0.097,0.429,0.545	0.484	242	121	17:64055675-64055948	0.914	K1	0.9877	0.94899	0.63003	0.31896	yes	0.40148	no	no	yes	no
4555	ENSG00000168591	TMUB2	+	SE	17:44187049-44187109,17:44190500-44191731	17:44189022-44189299	0	0	1.0,1.0,1.0,1.0,0.962,1.0,1.0	0.068,0.229,0.348,0.385,0.349,0.211	0.73	242	121	17:44189022-44189299	1	K7	4.3289	0.99643	0.72033	0.27611	yes	0.503055	no	no	yes	no
4565	ENSG00000184381	PLA2G6	-	SE	22:38123094-38123258,22:38126370-38126473	22:38125639-38125691	0	0	0.025,0.019,0.036,0.054,0.0,0.064,0.038	0.32,0.528,0.56,0.303,0.37,0.544	-0.404	174	121	22:38125639-38125691	0.994	K2	1.6903	0.055713	0.44197	-0.38626	yes	-0.39513	no	no	yes	no
4568	ENSG00000100425	BRD1	-	SE	22:49777677-49777813,22:49787389-49787887	22:49777904-49778103	0	0	0.012,0.004,0.011,0.016,0.017,0.014,0.0	0.162,0.156,0.194,0.202,0.224,0.141	-0.169	242	121	22:49777904-49778103	1	K1	0.9584	0.076324	0.78861	-0.71228	yes	-0.44064	no	no	yes	no
4576	ENSG00000100263	RHBDD3	-	SE	22:29260701-29260864,22:29265478-29265668	22:29261200-29261425	0	0	0.455,0.267,0.444,0.071,0.0,0.211,0.1	0.882,1.0,0.928,0.881,0.895,0.76	-0.67	242	121	22:29261200-29261425	0.999	K3	1.3171	0.0086822	0.13677	-0.12809	yes	-0.399045	no	no	yes	no
4586	ENSG00000227500	SCAMP4	+	SE	19:1918126-1918283,19:1923069-1923187	19:1920648-1920851	0	0	0.244,0.062,0.217,0.176,0.116,0.03,0.364	0.958,0.868,0.723,0.946,0.696,0.714	-0.645	242	121	19:1920648-1920851	1	K2	0.8522	0.0015881	0.14002	-0.13844	yes	-0.39172	no	no	yes	no
4598	ENSG00000178386	ZNF223	+	SE	19:44060748-44060841,19:44066063-44067999	19:44063265-44063566	0	0	0.0,0.0,0.0,0.0,0.0,0.0,0.0	0.191,0.321,0.368,0.385,0.579,0.318	-0.36	242	121	19:44063265-44063566	0.945	K1	0.9825	0.07178	0.46041	-0.38863	yes	-0.374315	no	no	yes	no
4605	ENSG00000256683	ZNF350	-	SE	19:51974345-51974531,19:51986769-51986840	19:51974678-51974925	7.11e-11	2.46e-09	0.045,0.083,0.0,0.0,0.1,0.385,0.267	0.465,0.857,0.909,0.611,0.422,0.403	-0.485	242	121	19:51974678-51974925	0.951	K1	0.9995	0.16442	0.58251	-0.4181	yes	-0.45155	no	no	yes	no
4614	ENSG00000121417	ZNF211	+	SE	19:57633215-57633436,19:57634022-57634061	19:57633713-57633872	0	0	0.099,0.214,0.236,0.07,0.103,0.021,0.103	0.83,0.634,0.926,0.869,0.789,0.885	-0.701	242	121	19:57633713-57633872	0.999	K3	2.2706	0.32234	0.79203	-0.46969	yes	-0.585345	no	no	yes	no
4618	ENSG00000173480	ZNF417	-	SE	19:57912059-57912189,19:57916378-57916592	19:57915338-57915531	0	0	0.013,0.0,0.0,0.0,0.0,0.085,0.0	0.581,0.61,0.644,0.551,0.477,0.319	-0.516	242	121	19:57915338-57915531	0.929	K2	1.864	0.10023	0.50373	-0.4035	yes	-0.45975	no	no	yes	no
4624	ENSG00000196235	SUPT5H	+	SE	19:39472408-39472493,19:39473011-39473114	19:39472810-39472928	0	0	0.99,1.0,0.995,1.0,1.0,1.0,1.0	0.599,0.467,0.54,0.64,0.584,0.586	0.429	240	121	19:39472810-39472929	1	K2	1.3638	0.99865	0.68553	0.31311	yes	0.371055	no	no	yes	no
4627	ENSG00000171606	ZNF274	+	SE	19:58209960-58210073,19:58211559-58211686	19:58210209-58210430	0	0	0.03,0.051,0.044,0.029,0.014,0.0,0.009	0.437,0.514,0.449,0.55,0.519,0.47	-0.465	242	121	19:58210209-58210430	1	K3	1.4827	0.03813	0.43526	-0.39713	yes	-0.431065	no	no	yes	no
4628	ENSG00000213753	CENPBD2P	+	SE	19:58575367-58575588,19:58586154-58586356	19:58581245-58583172	0	0	0.894,0.798,0.784,0.703,0.817,0.812,0.85	0.466,0.341,0.377,0.387,0.411,0.439	0.405	242	121	19:58581245-58583172	1	K3	2.5529	0.88832	0.56323	0.32509	yes	0.365045	no	no	yes	no
4663	ENSG00000124151	NCOA3	+	SE	20:47649004-47649109,20:47652405-47652580	20:47650985-47651276	0	0	1.0,1.0,1.0,1.0,1.0,1.0,1.0	0.483,0.481,0.667,0.88,0.574,0.529	0.398	242	121	20:47650985-47651276	1	K3	2.2927	0.9829	0.58261	0.4003	yes	0.39915	no	no	yes	no
4666	ENSG00000198646	NCOA6	-	SE	20:34754721-34754868,20:34758804-34758933	20:34757674-34758104	0	0	1.0,1.0,1.0,1.0,1.0,1.0,1.0	0.463,0.493,0.425,0.339,0.403,0.304	0.595	242	121	20:34757674-34758104	1	K4	2.3674	0.99398	0.42543	0.56855	yes	0.581775	no	no	yes	no
4696	ENSG00000270647	TAF15	+	SE	17:35824077-35824198,17:35834565-35834598	17:35833907-35833940	0	0	0.735,0.61,0.796,0.628,0.789,0.725,0.676	0.143,0.042,0.038,0.265,0.11,0.057	0.599	155	121	17:35833907-35833941	1	K6	2.2519	0.98735	0.72228	0.26508	yes	0.43204	no	no	yes	no
4723	ENSG00000110619	CARS1	-	SE	11:3042164-3042256,11:3047752-3048001	11:3044989-3045236	0	0	0.0,0.0,0.0,0.0,0.0,0.0,0.0	0.364,0.308,0.378,0.311,0.378,0.39	-0.355	242	121	11:3044989-3045236	1	K4	2.9419	0.018231	0.41818	-0.39995	yes	-0.377475	no	no	yes	no
4724	ENSG00000160999	SH2B2	+	SE	7:102314335-102314427,7:102317186-102317395	7:102314515-102314682	0	0	0.941,1.0,1.0,1.0,1.0,1.0,1.0	0.54,0.228,0.526,0.577,0.237,0.476	0.561	242	121	7:102314515-102314682	1	K3	1.5556	0.98843	0.5927	0.39574	yes	0.47837	no	no	yes	no
4725	ENSG00000214783	POLR2J4	-	SE	7:43988085-43988247,7:44013592-44013679	7:44013178-44013332	6.55e-15	2.85e-13	0.161,0.045,0.0,0.0,0.0,0.0,0.083	0.322,0.316,0.215,0.213,0.277,0.302	-0.233	242	121	7:44013178-44013332	0.938	K3	1.6129	0.26751	0.77372	-0.50621	yes	-0.369605	no	no	yes	no
4743	ENSG00000147813	NAPRT	-	SE	8:143576431-143576913,8:143577268-143577358	8:143577062-143577177	0.000110179	0.0022311	1.0,1.0,1.0,1.0,1.0,1.0,1.0	0.77,0.79,1.0,0.925,0.754,0.799	0.16	237	121	8:143577062-143577177	1	K3	1.6944	0.93384	0.33846	0.59538	yes	0.37769	no	no	yes	no
4749	ENSG00000065060	BLTP3A	+	SE	6:34823256-34823348,6:34834720-34834861	6:34834217-34834405	0	0	1.0,1.0,1.0,1.0,1.0,1.0,1.0	0.118,0.211,0.226,0.238,0.556,0.28	0.728	242	121	6:34834217-34834406	1	K2	0.9998	0.98412	0.47426	0.50986	yes	0.61893	no	no	yes	no
4759	ENSG00000141551	CSNK1D	-	SE	17:82242666-82244831,17:82248874-82249014	17:82246198-82246433	0	0	0.027,0.017,0.02,0.006,0.011,0.016,0.028	0.435,0.435,0.507,0.441,0.44,0.444	-0.432	242	121	17:82246198-82246433	1	K3	2.0093	0.02156	0.46477	-0.44321	yes	-0.437605	no	no	yes	no
4760	ENSG00000141551	CSNK1D	-	SE	17:82245975-82246039,17:82248874-82249014	17:82246198-82246433	0	0	0.055,0.073,0.054,0.037,0.038,0.044,0.095	0.646,0.637,0.706,0.671,0.615,0.671	-0.601	242	121	17:82246198-82246433	1	K3	2.0093	0.02156	0.46477	-0.44321	yes	-0.522105	no	no	yes	no
4763	ENSG00000197283	SYNGAP1	+	SE	6:33447842-33447933,6:33451759-33453689	6:33448789-33448868	0	0	0.18,0.28,0.182,0.216,0.157,0.387,0.252	0.508,0.701,0.68,0.568,0.613,0.613	-0.378	201	121	6:33448789-33448868	1	K3	2.1149	0.36536	0.76052	-0.39516	yes	-0.38658	no	no	yes	no
4777	ENSG00000112659	CUL9	+	SE	6:43204671-43205115,6:43206106-43206235	6:43205263-43205423	0	0	1.0,1.0,1.0,1.0,1.0,1.0,1.0	0.514,0.453,0.391,0.667,0.605,0.892	0.413	242	121	6:43205263-43205423	1	K4	2.0487	0.95156	0.61435	0.33721	yes	0.375105	no	no	yes	no
4779	ENSG00000114270	COL7A1	-	SE	3:48571242-48571278,3:48572000-48572045	3:48571486-48571645	0	0	0.135,0.109,0.05,0.119,0.152,0.16,0.228	0.693,0.782,0.85,0.803,0.862,0.752	-0.654	242	121	3:48571486-48571645	1	K1	0.8647	0.10792	0.74497	-0.63706	yes	-0.64553	no	no	yes	no
4781	ENSG00000112208	BAG2	+	SE	6:57172325-57172810,6:57182031-57182141	6:57174203-57174395	2.04e-12	7.78e-11	0.018,0.059,0.143,0.077,0.08,0.046,0.063	0.261,0.59,0.236,0.685,0.494,0.388	-0.373	242	121	6:57174203-57174395	0.995	K2	1.4751	0.10382	0.47667	-0.37285	yes	-0.372925	no	no	yes	no
4785	ENSG00000168438	CDC40	+	SE	6:110193181-110193268,6:110207505-110207589	6:110201559-110201687	0	0	0.955,0.96,1.0,0.868,0.953,1.0,1.0	0.375,0.688,0.569,0.488,0.296,0.607	0.458	242	121	6:110201558-110201687	0.996	K1	0.9996	0.97411	0.70023	0.27387	yes	0.365935	no	no	yes	no
4788	ENSG00000164331	ANKRA2	-	SE	5:73554860-73554986,5:73557574-73557640	5:73555488-73555584	0	0	0.951,0.816,0.979,0.66,1.0,0.957,1.0	0.17,0.341,0.168,0.192,0.09,0.288	0.701	218	121	5:73555488-73555585	1	K2	0.9999	0.98589	0.50336	0.48253	yes	0.591765	no	no	yes	no
4789	ENSG00000185864	NPIPB4	-	SE	16:21847412-21847541,16:21857258-21857418	16:21851915-21852046	0.00030694	0.00586673	0.468,0.475,0.343,0.476,0.422,0.371,0.472	0.596,0.664,0.535,0.76,0.698,0.559	-0.203	242	121	16:21851915-21852046	0.953	K3	2.0018	0.21399	0.74133	-0.52734	yes	-0.36517	no	no	yes	no
4793	ENSG00000155506	LARP1	+	SE	5:154682985-154683037,5:154790324-154790386	5:154790014-154790151	4.66e-15	2.04e-13	0.263,0.156,0.169,0.174,0.308,0.064,0.133	0.887,0.938,1.0,0.5,1.0,0.568	-0.634	242	121	5:154790014-154790151	0.966	K6	2.6431	0.014246	0.1078	-0.093553	yes	-0.363777	no	no	yes	no
4804	ENSG00000204469	PRRC2A	+	SE	6:31627737-31628181,6:31630590-31630801	6:31629144-31629334	0	0	1.0,1.0,1.0,1.0,1.0,1.0,1.0	0.03,0.043,0.064,0.059,0.016,0.049	0.957	242	121	6:31629144-31629334	1	K3	1.7293	0.99821	0.43444	0.56377	yes	0.760385	no	no	yes	no
4805	ENSG00000204469	PRRC2A	+	SE	6:31627737-31628181,6:31630590-31630801	6:31629548-31629845	0	0	1.0,1.0,1.0,1.0,1.0,1.0,1.0	0.43,0.335,0.273,0.388,0.396,0.417	0.627	242	121	6:31629548-31629845	1	K3	1.7293	0.99868	0.46323	0.53545	yes	0.581225	no	no	yes	no
4807	ENSG00000205937	RNPS1	-	SE	16:2263095-2263287,16:2264572-2264760	16:2264246-2264331	0	0	1.0,1.0,1.0,1.0,1.0,1.0,1.0	0.357,0.312,0.316,0.287,0.334,0.309	0.681	207	121	16:2264246-2264331	1	K6	3.0965	0.99934	0.55759	0.44175	yes	0.561375	no	no	yes	no
4810	ENSG00000135637	CCDC142	-	SE	2:74481222-74481372,2:74482815-74482996	2:74481452-74481538	0	0	1.0,1.0,1.0,1.0,1.0,1.0,1.0	0.304,0.437,0.416,0.381,0.234,0.492	0.623	208	121	2:74481452-74481538	0.932	K2	1.6238	0.81031	0.52296	0.28735	yes	0.455175	no	no	yes	no
4842	ENSG00000173011	TADA2B	+	SE	4:7043371-7043849,4:7054061-7057952	4:7053307-7053501	0	0	0.0,0.0,0.0,0.0,0.0,0.0,0.0	0.26,0.239,0.319,0.241,0.218,0.376	-0.276	242	121	4:7053307-7053501	1	K4	2.4303	0.35808	0.89344	-0.53536	yes	-0.40568	no	no	yes	no
4848	ENSG00000291087	CRYBB2P1	+	SE	22:25448098-25448284,22:25457258-25457401	22:25453316-25453434	0	0	0.916,0.865,0.949,0.808,0.675,0.794,0.621	0.206,0.156,0.141,0.153,0.117,0.18	0.645	240	121	22:25453316-25453434	1	K3	1.8499	0.54759	0.19334	0.35425	yes	0.499625	no	no	yes	no
4855	ENSG00000105559	PLEKHA4	-	SE	19:48865502-48865610,19:48868082-48868617	19:48867537-48867625	0	0	1.0,0.99,0.984,1.0,1.0,1.0,1.0	0.245,0.179,0.28,0.225,0.28,0.264	0.751	210	121	19:48867537-48867626	1	K5	2.4498	0.99804	0.54881	0.44923	yes	0.600115	no	no	yes	no
4864	ENSG00000109534	GAR1	+	SE	4:109815509-109816005,4:109817935-109818090	4:109816153-109816378	0	0	0.974,0.975,0.934,0.984,0.973,1.0,0.993	0.675,0.483,0.643,0.584,0.464,0.55	0.41	242	121	4:109816153-109816378	1	K3	2.5154	0.95904	0.49517	0.46387	yes	0.436935	no	no	yes	no
4881	ENSG00000168137	SETD5	+	SE	3:9434333-9434485,3:9435727-9435906	3:9434590-9434630	0	0	1.0,1.0,1.0,1.0,0.887,1.0,0.839	0.132,0.135,0.125,0.118,0.143,0.196	0.819	162	121	3:9434590-9434630	1	K3	1.5169	0.27118	0.12851	0.14268	yes	0.48084	no	no	yes	no
4884	ENSG00000077782	FGFR1	-	SE	8:38411142-38412595,8:38414151-38414289	8:38413918-38414022	0	0	1.0,1.0,1.0,1.0,1.0,1.0,1.0	0.338,0.118,0.076,0.12,0.359,0.41	0.763	226	121	8:38413918-38414023	1	K2	1.2577	0.9996	0.89369	0.10592	yes	0.43446	no	no	yes	no
4904	ENSG00000291091	SDHAP4	-	SE	3:197624111-197624197,3:197627571-197627842	3:197624472-197624720	0	0	0.152,0.143,0.378,0.04,0.143,0.122,0.154	0.753,0.829,0.907,0.765,1.0,0.619	-0.65	242	121	3:197624472-197624720	1	K3	1.9692	0.070792	0.48058	-0.40979	yes	-0.529895	no	no	yes	no
4914	ENSG00000143375	CGN	+	SE	1:151533974-151534136,1:151535041-151535131	1:151534561-151534733	0	0	0.015,0.0,0.0,0.032,0.0,0.0,0.0	0.582,0.304,0.9,0.32,0.377,0.538	-0.497	242	121	1:151534561-151534733	0.996	K2	1.6368	0.034937	0.39287	-0.35793	yes	-0.427465	no	no	yes	no
4941	ENSG00000113658	SMAD5	+	SE	5:136132846-136132962,5:136147831-136147906	5:136133743-136133959	0	0	0.083,0.026,0.051,0.036,0.023,0.076,0.045	0.449,0.753,0.65,0.422,0.538,0.64	-0.527	242	121	5:136133743-136133959	0.955	K2	1.4531	0.24753	0.72943	-0.4819	yes	-0.50445	no	no	yes	no
4942	ENSG00000113658	SMAD5	+	SE	5:136132846-136132962,5:136153591-136154163	5:136133743-136133959	0	0	0.0,0.0,0.0,0.03,0.217,0.0,0.0	0.627,0.573,0.5,0.444,0.571,0.432	-0.489	242	121	5:136133743-136133959	0.955	K2	1.4531	0.24753	0.72943	-0.4819	yes	-0.48545	no	no	yes	no
4943	ENSG00000140326	CDAN1	-	SE	15:42726309-42726417,15:42727954-42728033	15:42727668-42727769	0	0	0.95,0.93,0.93,0.93,0.964,0.841,0.814	0.371,0.441,0.455,0.51,0.584,0.662	0.405	223	121	15:42727668-42727769	1	K2	1.5728	0.92637	0.6153	0.31107	yes	0.358035	no	no	yes	no
4948	ENSG00000134369	NAV1	+	SE	1:201783405-201783852,1:201786428-201786577	1:201785310-201785350	0	0	1.0,1.0,1.0,1.0,1.0,1.0,1.0	0.189,0.195,0.569,0.245,0.437,0.359	0.668	162	121	1:201785310-201785351	1	K1	0.9914	0.98738	0.68409	0.30329	yes	0.485645	no	no	yes	no
4974	ENSG00000134644	PUM1	-	SE	1:30981311-30981405,1:31028795-31028864	1:31006994-31007099	0	0	0.762,0.633,0.598,1.0,0.771,0.914,0.819	0.052,0.08,0.057,0.326,0.155,0.348	0.616	227	121	1:31006994-31007099	0.997	K5	2.9766	0.96593	0.71627	0.24966	no	0.43283	yes	no	yes	no
4981	ENSG00000163374	YY1AP1	-	SE	1:155679408-155679512,1:155688070-155688656	1:155680416-155680455	2.04e-14	8.69e-13	0.062,0.078,0.224,0.217,0.107,0.055,0.111	0.592,0.921,0.383,0.637,0.483,0.693	-0.496	161	121	1:155680416-155680456	1	K5	3.2665	0.37296	0.87571	-0.50275	yes	-0.499375	no	no	yes	no
4996	ENSG00000184634	MED12	+	SE	X:71137855-71137943,X:71141882-71141964	X:71141233-71141370	0	0	1.0,1.0,1.0,1.0,1.0,1.0,1.0	0.423,0.533,0.268,0.256,0.131,0.396	0.665	242	121	X:71141233-71141370	1	K4	2.5349	0.99059	0.34754	0.64305	yes	0.654025	no	no	yes	no
4997	ENSG00000184634	MED12	+	SE	X:71140634-71140857,X:71141882-71141964	X:71141233-71141370	1.69e-10	5.7e-09	1.0,1.0,1.0,1.0,1.0,1.0,1.0	0.706,0.524,0.545,1.0,0.419,0.667	0.357	242	121	X:71141233-71141370	1	K4	2.5349	0.99059	0.34754	0.64305	yes	0.500025	no	no	yes	no
5069	ENSG00000007376	RPUSD1	-	SE	16:787353-787477,16:788255-788397	16:787556-787645	2.64e-11	9.41e-10	0.883,0.819,0.903,0.923,1.0,1.0,0.744	0.277,0.78,0.45,0.364,0.481,0.462	0.427	211	121	16:787556-787645	0.994	K4	3.1334	0.93231	0.60053	0.33178	yes	0.37939	no	no	yes	no
5070	ENSG00000031003	FAM13B	-	SE	5:138018301-138018514,5:138021030-138021197	5:138018955-138019145	2.22e-16	1.03e-14	0.696,0.802,0.583,0.728,0.896,0.818,0.714	0.365,0.262,0.228,0.351,0.381,0.443	0.41	242	121	5:138018955-138019146	1	K4	1.877	0.80342	0.45255	0.35088	yes	0.38044	no	no	yes	no
5089	ENSG00000037637	FBXO42	-	SE	1:16253095-16253152,1:16255710-16255821	1:16253636-16253731	0	0	1.0,1.0,0.913,1.0,1.0,1.0,1.0	0.503,0.435,0.263,0.494,0.291,0.334	0.601	217	121	1:16253635-16253731	1	K2	1.4528	0.99061	0.62971	0.3609	yes	0.48095	no	no	yes	no
5091	ENSG00000130766	SESN2	+	SE	1:28269182-28269248,1:28272283-28272466	1:28271674-28271870	0	0	1.0,0.986,1.0,1.0,1.0,0.978,1.0	0.451,0.525,0.545,0.538,0.46,0.481	0.495	242	121	1:28271674-28271871	1	K2	1.0916	0.99756	0.74972	0.24784	yes	0.37142	no	no	yes	no
5099	ENSG00000160789	LMNA	+	SE	1:156138487-156138757,1:156139376-156139664	1:156139080-156139102	0	0	1.0,1.0,0.89,1.0,1.0,1.0,0.978	0.141,0.359,0.502,0.421,0.136,0.402	0.654	144	121	1:156139080-156139102	0.944	K5	3.2309	0.89557	0.60841	0.28716	yes	0.47058	no	no	yes	no
5111	ENSG00000242485	MRPL20	-	SE	1:1405808-1405886,1:1407130-1407290	1:1406988-1407019	0	0	1.0,1.0,1.0,1.0,1.0,1.0,1.0	0.326,0.399,0.385,0.245,0.255,0.316	0.679	153	121	1:1406988-1407019	1	K2	1.2478	0.99876	0.86891	0.12985	yes	0.404425	no	no	yes	no
5152	ENSG00000162517	PEF1	-	SE	1:31629865-31630842,1:31633158-31633314	1:31632495-31632637	0	0	0.975,0.996,1.0,0.991,1.0,0.974,1.0	0.268,0.397,0.32,0.271,0.403,0.253	0.672	242	121	1:31632495-31632638	1	K3	1.562	0.98913	0.48386	0.50527	yes	0.588635	no	no	yes	no
5153	ENSG00000106948	AKNA	-	SE	9:114336164-114337306,9:114341532-114341725	9:114337560-114337757	0	0	0.009,0.012,0.014,0.023,0.003,0.0,0.0	0.496,0.401,0.423,0.305,0.526,0.37	-0.411	242	121	9:114337560-114337757	1	K3	2.0906	0.027376	0.46644	-0.43907	yes	-0.425035	no	no	yes	no
5155	ENSG00000167978	SRRM2	+	SE	16:2770351-2770465,16:2770857-2771412	16:2770607-2770716	0	0	1.0,1.0,1.0,1.0,1.0,1.0,1.0	0.091,0.155,0.218,0.212,0.234,0.151	0.823	231	121	16:2770607-2770717	1	K5	3.2847	0.95526	0.8582	0.097055	yes	0.460027	no	no	yes	no
5164	ENSG00000188674	C2orf80	-	SE	2:208165477-208165815,2:208171987-208172075	2:208170946-208171063	0	0	0.24,0.243,0.248,0.256,0.213,0.168,0.196	0.707,0.703,0.685,0.68,0.657,0.513	-0.434	239	121	2:208170945-208171063	0.999	K5	2.5384	0.46689	0.7818	-0.31491	yes	-0.374455	no	no	yes	no
5176	ENSG00000077549	CAPZB	-	SE	1:19339358-19339617,1:19342751-19342864	1:19341307-19341456	0	0	0.034,0.01,0.033,0.013,0.0,0.028,0.045	0.86,0.588,0.887,0.494,0.631,0.915	-0.706	242	121	1:19341307-19341456	0.991	K4	1.3884	0.075658	0.16668	-0.091022	yes	-0.398511	no	no	yes	no
5179	ENSG00000197299	BLM	+	SE	15:90754810-90754938,15:90760593-90761255	15:90760151-90760279	0	0	0.905,0.973,0.877,1.0,0.941,0.526,0.958	0.111,0.2,0.143,0.13,0.471,0.368	0.646	242	121	15:90760151-90760279	0.996	K2	1.55	0.91421	0.32041	0.5938	yes	0.6199	no	no	yes	no
5192	ENSG00000153914	SREK1	+	SE	5:66144217-66144442,5:66158808-66158932	5:66153463-66153596	0	0	1.0,1.0,1.0,1.0,1.0,1.0,1.0	0.505,0.56,0.737,0.789,0.474,0.354	0.43	242	121	5:66153463-66153596	1	K4	2.7508	0.99641	0.68678	0.30962	yes	0.36981	no	no	yes	no
5198	ENSG00000162687	KCNT2	-	SE	1:196315891-196316026,1:196326716-196326889	1:196317148-196317269	0.000369997	0.00700136	0.2,0.2,0.275,0.096,0.192,0.157,0.102	0.583,0.224,0.32,0.556,1.0,0.6	-0.373	242	121	1:196317148-196317269	0.978	K3	1.6939	0.19309	0.57378	-0.38069	yes	-0.376845	no	no	yes	no
5208	ENSG00000090487	SPG21	-	SE	15:64974601-64974747,15:64980863-64981025	15:64976476-64976555	0	0	0.921,0.938,0.922,0.926,0.979,0.939,0.85	0.423,0.308,0.443,0.391,0.4,0.341	0.541	201	121	15:64976475-64976555	1	K8	3.7536	0.97466	0.7093	0.26535	yes	0.403175	no	no	yes	no
5212	ENSG00000138769	CDKL2	-	SE	4:75614254-75614449,4:75625820-75626017	4:75614742-75614863	3.52e-06	8.48e-05	0.03,0.009,0.096,0.024,0.0,0.0,0.033	0.102,0.657,0.376,0.412,0.05,0.263	-0.283	242	121	4:75614742-75614863	0.97	K2	1.5191	0.30144	0.81622	-0.51478	yes	-0.39889	no	no	yes	no
5228	ENSG00000173575	CHD2	+	SE	15:92997252-92997403,15:92998498-92998621	15:92998149-92998261	0	0	0.126,0.131,0.107,0.146,0.162,0.123,0.094	0.488,0.452,0.475,0.46,0.514,0.486	-0.352	234	121	15:92998149-92998261	1	K7	2.1088	0.14557	0.51094	-0.36537	no	-0.358685	no	no	yes	no
5239	ENSG00000165359	INTS6L	+	SE	X:135575083-135575226,X:135579787-135580162	X:135577193-135577295	0	0	0.351,0.51,0.398,0.333,0.528,0.575,0.403	1.0,1.0,1.0,1.0,0.921,1.0	-0.544	224	121	X:135577193-135577295	1	K2	1.4477	0.46791	0.96478	-0.49687	no	-0.520435	no	no	yes	no
5270	ENSG00000138050	THUMPD2	-	SE	2:39768423-39768501,2:39769709-39770119	2:39768901-39769093	2.28e-14	9.66e-13	0.206,0.159,0.17,0.054,0.254,0.164,0.222	0.814,0.627,0.714,0.474,0.647,0.458	-0.447	242	121	2:39768901-39769093	0.997	K4	3.1477	0.21999	0.59147	-0.37147	yes	-0.409235	no	no	yes	no
5282	ENSG00000109654	TRIM2	+	SE	4:153257346-153257607,4:153275892-153276268	4:153270338-153270518	3.26e-11	1.15e-09	0.692,0.571,0.56,0.333,1.0,1.0,1.0	0.155,0.239,0.139,0.243,0.0,0.19	0.576	242	121	4:153270338-153270519	1	K5	3.4277	0.97863	0.64707	0.33155	yes	0.453775	no	yes	yes	no
5303	ENSG00000144848	ATG3	-	SE	3:112550191-112550262,3:112558375-112558417	3:112553280-112553328	0	0	0.906,0.901,0.909,0.884,0.9,1.0,0.951	0.38,0.552,0.322,0.445,0.435,0.291	0.517	170	121	3:112553280-112553329	1	K3	1.5466	0.98074	0.65655	0.32419	yes	0.420595	no	no	yes	no
5308	ENSG00000177045	SIX5	-	SE	19:45764784-45766111,19:45768112-45768361	19:45766350-45767155	0	0	1.0,1.0,1.0,1.0,1.0,1.0,1.0	0.641,0.667,0.434,0.44,0.564,0.587	0.445	242	121	19:45766350-45767155	0.998	K2	1.6059	0.95159	0.59858	0.35301	yes	0.399005	no	no	yes	no
5314	ENSG00000156976	EIF4A2	+	SE	3:186787126-186787264,3:186789124-186789897	3:186788310-186788416	0	0	1.0,1.0,1.0,1.0,1.0,1.0,0.937	0.009,0.012,0.005,0.01,0.01,0.009	0.982	228	121	3:186788310-186788416	1	K4	1.5452	0.16689	0.026897	0.14	yes	0.561	no	no	yes	no
5315	ENSG00000156976	EIF4A2	+	SE	3:186787494-186787584,3:186789124-186789897	3:186788310-186788416	0	0	1.0,1.0,1.0,1.0,1.0,1.0,0.908	0.067,0.114,0.054,0.081,0.097,0.105	0.901	228	121	3:186788310-186788416	1	K4	1.5452	0.16689	0.026897	0.14	yes	0.5205	no	no	yes	no
5320	ENSG00000125826	RBCK1	+	SE	20:408342-408779,20:417525-417619	20:410412-410637	1.24e-13	5.05e-12	0.103,0.24,0.297,0.1,0.105,0.163,0.034	0.459,0.671,0.385,0.557,0.528,0.56	-0.378	242	121	20:410412-410637	1	K4	2.3332	0.24665	0.71175	-0.46511	yes	-0.421555	no	no	yes	no
5325	ENSG00000244607	CCDC13	-	SE	3:42747256-42747373,3:42751935-42752025	3:42749818-42749958	0	0	0.082,0.07,0.035,0.0,0.0,0.12,0.026	0.5,0.824,0.523,0.455,0.837,0.5	-0.559	242	121	3:42749818-42749958	0.997	K3	2.2056	0.11063	0.6272	-0.51657	yes	-0.537785	no	no	yes	no
5327	ENSG00000109270	LAMTOR3	-	SE	4:99881206-99882067,4:99885541-99885654	4:99884096-99884125	0	0	0.974,0.984,1.0,1.0,1.0,1.0,1.0	0.441,0.461,0.358,0.321,0.398,0.475	0.585	151	121	4:99884096-99884125	1	K2	1.138	0.99838	0.77634	0.22204	yes	0.40352	no	no	yes	no
5334	ENSG00000242086	MUC20-OT1	+	SE	3:195677783-195677848,3:195681189-195681301	3:195680795-195680961	8.42e-13	3.29e-11	0.212,0.19,0.093,0.172,0.022,0.379,0.05	0.63,0.418,0.628,0.636,0.673,0.467	-0.416	242	121	3:195680795-195680961	1	K3	2.4625	0.10987	0.48304	-0.37317	yes	-0.394585	no	no	yes	no
5341	ENSG00000156504	PABIR2	-	SE	X:134769566-134771354,X:134781820-134781917	X:134772143-134772283	0	0	0.977,1.0,1.0,0.983,1.0,0.983,0.981	0.248,0.392,0.17,0.273,0.347,0.298	0.701	242	121	X:134772143-134772283	1	K2	1.6777	0.99461	0.39695	0.59766	yes	0.64933	no	no	yes	no
5347	ENSG00000154767	XPC	-	SE	3:14147289-14147379,3:14147907-14148001	3:14147559-14147832	0	0	0.061,0.04,0.025,0.012,0.033,0.037,0.008	0.379,0.489,0.4,0.382,0.367,0.397	-0.371	242	121	3:14147559-14147832	1	K1	0.9955	0.04208	0.42257	-0.38049	yes	-0.375745	no	no	yes	no
5348	ENSG00000154767	XPC	-	SE	3:14152334-14152416,3:14156334-14156495	3:14153879-14154033	0	0	0.027,0.031,0.048,0.03,0.064,0.048,0.076	0.557,0.476,0.584,0.443,0.487,0.49	-0.46	242	121	3:14153879-14154033	1	K3	1	0.060187	0.55993	-0.49975	yes	-0.479875	no	no	yes	no
5364	ENSG00000067445	TRO	+	SE	X:54928602-54928710,X:54931203-54931429	X:54930741-54931031	0	0	0.884,0.821,0.85,0.789,0.888,0.799,0.802	0.204,0.292,0.271,0.248,0.24,0.26	0.581	242	121	X:54930741-54931031	1	K2	1.3695	0.90479	0.42014	0.48466	no	0.53283	no	no	yes	no
5365	ENSG00000196670	ZFP62	-	SE	5:180847614-180851493,5:180861218-180861276	5:180860528-180860654	1.91e-10	6.42e-09	0.583,0.583,0.698,0.438,0.404,0.943,0.714	1.0,1.0,0.966,1.0,0.771,1.0	-0.333	242	121	5:180860528-180860654	0.913	K2	1.3087	0.31391	0.73779	-0.42388	yes	-0.37844	no	no	yes	no
5386	ENSG00000034239	CLXN	-	SE	8:48731347-48731503,8:48735093-48735311	8:48734535-48734684	0	0	0.103,0.055,0.077,0.478,0.077,0.077,0.063	0.818,0.714,0.957,0.929,0.891,0.559	-0.678	242	121	8:48734535-48734684	0.991	K2	1.5407	0.046592	0.28298	-0.23639	yes	-0.457195	no	no	yes	no
5423	ENSG00000175356	SCUBE2	-	SE	11:9021875-9021955,11:9025701-9025854	11:9022559-9022756	0	0	0.0,0.0,0.0,0.0,0.0,0.027,0.0	0.273,0.316,0.317,0.42,0.529,0.494	-0.388	242	121	11:9022559-9022756	1	K3	1.9286	0.050106	0.59377	-0.54366	yes	-0.46583	no	no	yes	no
5424	ENSG00000175356	SCUBE2	-	SE	11:9030757-9030925,11:9039317-9039653	11:9033626-9033796	0.000182164	0.00358573	1.0,1.0,1.0,1.0,1.0,1.0,1.0	0.447,1.0,0.933,0.632,0.867,0.478	0.274	242	121	11:9033626-9033796	1	K5	3.7646	0.93995	0.27361	0.66634	yes	0.47017	no	no	yes	no
5463	ENSG00000151914	DST	-	SE	6:56562137-56562200,6:56569855-56570012	6:56568469-56568594	0	0	1.0,1.0,1.0,1.0,1.0,1.0,1.0	0.509,0.475,0.456,0.557,0.637,0.576	0.465	242	121	6:56568469-56568595	1	K11	4.1415	0.96958	0.53919	0.43039	yes	0.447695	no	no	yes	no
5475	ENSG00000110075	PPP6R3	+	SE	11:68564302-68564432,11:68569747-68569897	11:68567015-68567166	0	0	1.0,0.942,0.957,0.976,1.0,1.0,0.99	0.417,0.278,0.351,0.386,0.32,0.376	0.626	242	121	11:68567014-68567166	1	K2	1.0495	0.98716	0.53066	0.4565	yes	0.54125	no	no	yes	no
5482	ENSG00000257621	PSMA3-AS1	-	SE	14:58266888-58267393,14:58291634-58291707	14:58286640-58286827	3.19e-11	1.13e-09	0.688,0.276,0.277,0.545,0.526,0.135,0.4	0.818,0.851,0.811,0.711,1.0,0.858	-0.435	242	121	14:58286640-58286827	1	K9	5.4083	0.10028	0.45975	-0.35948	yes	-0.39724	no	no	yes	no
5484	ENSG00000257621	PSMA3-AS1	-	SE	14:58273978-58274135,14:58291634-58291707	14:58286640-58286827	0	0	0.352,0.222,0.13,0.279,0.216,0.119,0.163	0.734,0.662,0.677,0.538,0.689,0.697	-0.455	242	121	14:58286640-58286827	1	K9	5.4083	0.10028	0.45975	-0.35948	yes	-0.40724	no	no	yes	no
5485	ENSG00000257621	PSMA3-AS1	-	SE	14:58285731-58285756,14:58291634-58291707	14:58286640-58286827	0	0	0.378,0.217,0.323,0.187,0.25,0.302,0.4	0.916,0.729,0.865,0.607,0.796,0.824	-0.496	242	121	14:58286640-58286827	1	K9	5.4083	0.10028	0.45975	-0.35948	yes	-0.42774	no	no	yes	no
5495	ENSG00000172890	NADSYN1	+	SE	11:71480754-71480879,11:71481922-71482025	11:71481356-71481403	0	0	0.811,0.546,0.532,0.556,0.443,0.417,0.323	0.014,0.062,0.037,0.083,0.046,0.061	0.468	169	121	11:71481356-71481404	1	K1	0.9586	0.90871	0.32447	0.58424	no	0.52612	no	no	yes	no
5496	ENSG00000172890	NADSYN1	+	SE	11:71480754-71480879,11:71482000-71482025	11:71481356-71481404	2.89e-15	1.28e-13	1.0,0.944,1.0,1.0,0.681,1.0,1.0	0.322,0.496,0.439,0.504,0.445,0.714	0.46	170	121	11:71481356-71481404	1	K1	0.9586	0.90871	0.32447	0.58424	yes	0.52212	no	no	yes	no
5500	ENSG00000135966	TGFBRAP1	-	SE	2:105280381-105280742,2:105296355-105296510	2:105284316-105284398	2.22e-16	1.03e-14	1.0,0.958,1.0,1.0,1.0,1.0,0.957	0.209,0.748,0.316,0.794,0.266,0.113	0.58	204	121	2:105284316-105284398	1	K2	1.8261	0.95734	0.42422	0.53312	yes	0.55656	no	no	yes	no
5501	ENSG00000110497	AMBRA1	-	SE	11:46408512-46408706,11:46414099-46414248	11:46410276-46410368	0	0	1.0,1.0,1.0,1.0,1.0,1.0,1.0	0.566,0.749,0.604,0.772,0.691,0.684	0.322	214	121	11:46410276-46410368	1	K2	1.4105	0.99055	0.43044	0.56011	yes	0.441055	no	no	yes	no
5503	ENSG00000137497	NUMA1	-	SE	11:72007188-72007435,11:72008966-72009185	11:72008688-72008844	0	0	1.0,1.0,1.0,1.0,1.0,1.0,1.0	0.444,0.454,0.383,0.601,0.475,0.513	0.522	242	121	11:72008688-72008845	1	K4	2.5074	0.99902	0.73204	0.26698	yes	0.39449	no	no	yes	no
5506	ENSG00000211450	SELENOH	+	SE	11:57741571-57741717,11:57742116-57742247	11:57741810-57741954	0	0	0.993,1.0,1.0,1.0,0.997,1.0,1.0	0.512,0.325,0.45,0.417,0.383,0.412	0.582	242	121	11:57741809-57741954	1	K3	1.622	0.9992	0.64665	0.35255	yes	0.467275	no	no	yes	no
5512	ENSG00000183020	AP2A2	+	SE	11:994071-994245,11:1003721-1003804	11:1000432-1000597	0	0	0.782,0.74,0.711,0.935,0.856,0.864,0.811	0.151,0.116,0.082,0.302,0.231,0.168	0.639	242	121	11:1000432-1000598	1	K6	3.166	0.93891	0.35616	0.58275	yes	0.610875	no	no	yes	no
5549	ENSG00000197530	MIB2	+	SE	1:1626649-1626754,1:1627073-1627207	1:1626837-1626998	0	0	1.0,1.0,1.0,1.0,0.989,1.0,1.0	0.437,0.637,0.553,0.677,0.552,0.653	0.414	242	121	1:1626837-1626999	1	K7	4.2444	0.99879	0.68059	0.3182	yes	0.3661	no	no	yes	no
5555	ENSG00000058600	POLR3E	+	SE	16:22313619-22313727,16:22315088-22315208	16:22314082-22314128	0	0	1.0,1.0,1.0,1.0,1.0,1.0,1.0	0.648,0.201,0.59,0.722,0.561,0.579	0.45	168	121	16:22314082-22314128	1	K4	2.2243	0.99425	0.66295	0.33131	yes	0.390655	no	no	yes	no
5617	ENSG00000122481	RWDD3	+	SE	1:95234209-95234315,1:95246755-95247225	1:95244211-95244651	1.77e-11	6.36e-10	0.942,0.706,0.894,0.746,0.848,0.945,0.815	0.273,0.395,0.51,0.403,0.676,0.5	0.383	242	121	1:95244211-95244651	0.999	K5	2.9905	0.69986	0.32917	0.37069	no	0.376845	no	yes	yes	no
5634	ENSG00000198793	MTOR	-	SE	1:11213398-11213566,1:11228667-11228918	1:11216148-11216233	0	0	1.0,1.0,1.0,1.0,1.0,1.0,1.0	0.427,0.633,0.296,0.521,0.481,0.707	0.489	207	121	1:11216148-11216234	1	K1	0.9731	0.99269	0.71825	0.27444	no	0.38172	no	no	yes	no
5644	ENSG00000213983	AP1G2	-	SE	14:23561511-23561635,14:23562287-23562415	14:23561962-23562053	0	0	0.82,0.877,0.887,0.912,0.892,0.921,0.814	0.174,0.321,0.228,0.335,0.209,0.202	0.63	213	121	14:23561962-23562053	0.997	K2	1.494	0.95322	0.71952	0.2337	yes	0.43185	no	no	yes	no
5655	ENSG00000237004	ZNRF2P1	+	SE	7:32728837-32729009,7:32753205-32753744	7:32751394-32751473	0.000522332	0.00965536	0.608,0.275,0.529,0.707,0.475,0.231,0.546	0.771,0.906,1.0,0.837,0.571,0.581	-0.296	201	121	7:32751394-32751473	0.992	K1	0.971	0.28786	0.87542	-0.58756	yes	-0.44178	no	no	yes	no
5657	ENSG00000035928	RFC1	-	SE	4:39302736-39302874,4:39304813-39304928	4:39303060-39303150	0	0	0.982,1.0,0.969,0.978,0.905,0.928,0.936	0.508,0.518,0.318,0.631,0.558,0.414	0.466	212	121	4:39303060-39303151	1	K1	0.982	0.98311	0.7101	0.27301	yes	0.369505	no	no	yes	no
5659	ENSG00000186409	CCDC30	+	SE	1:42577019-42577229,1:42589320-42589483	1:42581427-42581514	0	0	1.0,1.0,1.0,1.0,1.0,1.0,1.0	0.481,0.537,0.509,0.68,0.36,0.408	0.504	209	121	1:42581427-42581514	1	K3	2.0596	0.98592	0.62552	0.3604	yes	0.4322	no	no	yes	no
5662	ENSG00000140319	SRP14	-	SE	15:40038281-40038394,15:40039092-40039153	15:40038877-40038948	0	0	1.0,1.0,0.962,1.0,1.0,0.983,1.0	0.088,0.095,0.153,0.21,0.051,0.06	0.883	193	121	15:40038876-40038948	1	K2	0.8525	0.99972	0.794	0.20572	yes	0.54436	no	no	yes	no
5665	ENSG00000148400	NOTCH1	-	SE	9:136513391-136513537,9:136515289-136515400	9:136514569-136514702	0	0	1.0,1.0,1.0,1.0,1.0,1.0,1.0	0.523,0.466,0.447,0.607,0.548,0.518	0.482	242	121	9:136514569-136514702	1	K2	1.42	0.9962	0.62891	0.3673	yes	0.42465	no	no	yes	no
5672	ENSG00000138600	SPPL2A	-	SE	15:50726072-50726126,15:50730964-50731039	15:50726321-50726377	0	0	1.0,1.0,1.0,1.0,1.0,1.0,1.0	0.616,0.3,0.607,0.6,0.613,0.435	0.472	178	121	15:50726321-50726377	1	K6	2.6016	0.99293	0.4674	0.52553	yes	0.498765	no	no	yes	no
5676	ENSG00000159409	CELF3	-	SE	1:151705821-151705965,1:151706668-151706734	1:151706224-151706358	0	0	1.0,1.0,1.0,1.0,1.0,1.0,1.0	0.686,0.474,0.66,0.723,0.676,0.586	0.366	242	121	1:151706224-151706358	1	K6	3.5433	0.99783	0.63939	0.35843	yes	0.362215	no	no	yes	no
5679	ENSG00000274471		+	SE	15:23310802-23310974,15:23311604-23311729	15:23311360-23311512	1.26e-13	5.13e-12	1.0,1.0,1.0,1.0,1.0,1.0,1.0	0.63,0.421,0.852,0.778,0.594,0.68	0.341	242	121	15:23311360-23311512	0.995	K2	1.5458	0.97252	0.57554	0.39698	yes	0.36899	no	no	yes	no
5684	ENSG00000087365	SF3B2	+	SE	11:66055075-66055315,11:66056837-66056955	11:66055538-66055585	0	0	0.963,0.976,1.0,1.0,1.0,0.972,0.936	0.624,0.609,0.515,0.511,0.601,0.543	0.411	169	121	11:66055538-66055585	1	K3	1.764	0.9991	0.54723	0.45186	yes	0.43143	no	no	yes	no
5722	ENSG00000186532	SMYD4	-	SE	17:1783359-1783476,17:1786809-1786973	17:1784327-1784461	0	0	1.0,1.0,1.0,1.0,1.0,1.0,1.0	0.481,0.309,0.333,0.731,0.688,0.233	0.538	242	121	17:1784326-1784461	1	K2	1.4644	0.99339	0.64571	0.34768	yes	0.44284	no	no	yes	no
5729	ENSG00000006757	PNPLA4	-	SE	X:7921880-7922098,X:7927670-7927739	X:7925940-7926132	8.2e-06	0.00019018	1.0,1.0,1.0,1.0,1.0,1.0,1.0	0.583,0.871,0.789,0.45,1.0,0.158	0.358	242	121	X:7925940-7926132	0.994	K3	2.1921	0.96575	0.60094	0.36481	yes	0.361405	no	no	yes	no
5777	ENSG00000080823	MOK	-	RI	14:102229136-102229366,14:102229456-102229544	14:102229367-102229456	0	0	0.515,0.453,0.421,0.479,0.446,0.391,0.459	0.869,0.856,0.831,0.768,0.831,0.876	-0.386	211	121	14:102229367-102229456	1	K1	0.9906	0.36419	0.71227	-0.34808	yes	-0.36704	no	no	yes	no
5828	ENSG00000177595	PIDD1	-	A5SS	11:799814-800014	11:800332-800383	0	0	0.942,0.989,0.966,0.779,0.93,0.966,1.0	0.41,0.488,0.415,0.399,0.364,0.375	0.53	172	121	11:800333-800383	1	K2	1.8348	0.70403	0.43563	0.2684	yes	0.3992	no	no	yes	no
5849	ENSG00000070371	CLTCL1	-	A5SS	22:19199733-19199841	22:19201328-19201390	3.16e-05	0.00187482	0.665,0.451,0.541,1.0,0.623,0.936,0.713	0.726,0.326,0.086,0.163,0.213,0.227	0.414	183	121	22:19201329-19201390	0.976	K2	1.4723	0.77768	0.39795	0.37973	yes	0.396865	no	no	yes	no
5854	ENSG00000099995	SF3A1	-	A5SS	22:30344932-30345190	22:30346311-30346413	0	0	1.0,1.0,1.0,1.0,1.0,1.0,1.0	0.347,0.296,0.348,0.402,0.44,0.375	0.632	223	121	22:30346312-30346413	1	K1	0.9987	0.99813	0.50835	0.48978	yes	0.56089	no	no	yes	no
5863	ENSG00000132005	RFX1	-	A5SS	19:13969993-13970175	19:13972742-13973036	0	0	1.0,1.0,1.0,0.912,0.952,1.0,0.984	0.365,0.5,0.245,0.385,0.436,0.444	0.582	242	121	19:13972743-13973036	1	K1	1	0.97181	0.57686	0.39495	yes	0.488475	no	no	yes	no
5867	ENSG00000291140	AMZ2P1	-	A5SS	17:64973241-64973517	17:64974950-64975559	0.000505259	0.0242611	0.4,0.613,0.529,0.182,0.286,0.679,0.92	1.0,0.9,1.0,0.769,0.667,0.76	-0.334	242	121	17:64974951-64975559	0.967	K6	4.2553	0.45475	0.83716	-0.38241	yes	-0.358205	no	no	yes	no
5870	ENSG00000087157	PGS1	+	A5SS	17:78414878-78415027	17:78403930-78404089	0	0	1.0,0.989,1.0,1.0,1.0,0.878,1.0	0.512,0.496,0.651,0.639,0.589,0.34	0.443	242	121	17:78403930-78404089	1	K5	3.0812	0.97882	0.49205	0.48677	yes	0.464885	no	no	yes	no
5878	ENSG00000197283	SYNGAP1	+	A5SS	6:33451759-33453689	6:33448869-33449095	5.89e-12	6.92e-10	0.6,0.27,0.229,0.086,0.176,0.188,0.194	0.69,0.647,0.728,0.695,0.735,0.528	-0.421	242	121	6:33448869-33449095	1	K3	2.1149	0.2442	0.60458	-0.36038	yes	-0.39069	no	no	yes	no
5883	ENSG00000185728	YTHDF3	+	A5SS	8:63169386-63169411	8:63168815-63168901	0	0	0.944,0.816,0.919,1.0,0.81,0.966,0.884	0.371,0.386,0.452,0.388,0.363,0.368	0.518	208	121	8:63168815-63168901	1	K1	0.9993	0.95011	0.59568	0.35443	yes	0.436215	no	no	yes	no
5892	ENSG00000161277	THAP8	-	A5SS	19:36039943-36040136	19:36054134-36054148	0	0	0.974,0.957,0.946,0.724,0.962,0.908,0.658	0.206,0.135,0.387,0.499,0.423,0.446	0.526	135	121	19:36054135-36054148	1	K2	1.0364	0.82623	0.24725	0.57898	yes	0.55249	no	no	yes	no
5902	ENSG00000142676	RPL11	+	A5SS	1:23692608-23692759	1:23691830-23692060	0	0	0.043,0.05,0.082,0.052,0.08,0.079,0.044	0.545,0.692,0.708,0.649,0.593,0.814	-0.605	242	121	1:23691830-23692060	1	K3	1.5253	0.016178	0.19196	-0.17578	yes	-0.39039	no	no	yes	no
5939	ENSG00000168488	ATXN2L	+	A5SS	16:28829400-28829492	16:28826924-28826986	0	0	1.0,1.0,1.0,0.986,1.0,1.0,0.996	0.518,0.513,0.534,0.568,0.541,0.563	0.458	184	121	16:28826924-28826986	1	K2	1.477	0.9905	0.50947	0.48103	yes	0.469515	no	no	yes	no
5971	ENSG00000135083	CCNJL	-	A5SS	5:160255548-160255708	5:160259468-160259503	4.2e-10	4.32e-08	1.0,1.0,1.0,1.0,1.0,1.0,1.0	0.255,0.253,0.1,0.795,0.925,0.617	0.509	156	121	5:160259469-160259503	0.982	K2	1.4477	0.86567	0.4521	0.41358	yes	0.46129	no	no	yes	no
5973	ENSG00000077684	JADE1	+	A5SS	4:128867855-128867973	4:128861959-128862225	0	0	1.0,0.867,1.0,1.0,1.0,1.0,1.0	0.366,0.31,0.536,0.298,0.739,0.52	0.519	242	121	4:128861959-128862225	1	K2	1.8567	0.98592	0.71214	0.27378	yes	0.39639	no	no	yes	no
5983	ENSG00000137494	ANKRD42	+	A5SS	11:83198478-83198642	11:83194596-83194728	3.9e-06	0.000266662	0.886,0.954,0.904,0.859,0.818,0.824,0.97	0.789,0.504,0.512,0.733,0.76,0.583	0.241	242	121	11:83194596-83194728	1	K3	1.3751	0.92399	0.37555	0.54844	yes	0.39472	no	no	yes	no
5985	ENSG00000115257	PCSK4	-	A5SS	19:1481427-1482207	19:1482352-1482401	0	0	0.639,0.78,0.857,0.773,0.801,0.836,0.73	0.281,0.312,0.344,0.332,0.172,0.259	0.49	170	121	19:1482353-1482401	1	K1	1	0.68191	0.19138	0.49053	yes	0.490265	no	no	yes	no
5989	ENSG00000114796	KLHL24	+	A5SS	3:183636220-183636311	3:183635748-183635793	3.14e-10	3.25e-08	0.867,0.504,0.941,0.458,0.42,0.496,0.761	0.392,0.064,0.041,0.1,0.147,0.108	0.493	167	121	3:183635748-183635793	0.996	K3	2.7961	0.77712	0.33096	0.44616	yes	0.46958	no	no	yes	no
5990	ENSG00000114796	KLHL24	+	A5SS	3:183643479-183643542	3:183635748-183635793	3.72e-05	0.00217241	0.632,0.948,0.784,0.395,0.938,0.884,0.847	0.201,0.383,0.444,0.845,0.201,0.195	0.397	167	121	3:183635748-183635793	0.996	K3	2.7961	0.77712	0.33096	0.44616	yes	0.42158	no	no	yes	no
5991	ENSG00000177045	SIX5	-	A5SS	19:45764784-45766111	19:45768041-45768112	0	0	1.0,1.0,1.0,1.0,1.0,1.0,1.0	0.654,0.669,0.448,0.331,0.515,0.446	0.489	192	121	19:45768042-45768112	1	K2	1.6059	0.9869	0.58228	0.40462	yes	0.44681	no	no	yes	no
5997	ENSG00000156697	UTP14A	+	A5SS	X:129921193-129921587	X:129920753-129920942	0	0	0.082,0.222,0.075,0.025,0.016,0.023,0.107	0.57,0.521,0.526,0.41,0.343,0.486	-0.397	242	121	X:129920753-129920942	1	K1	0.9956	0.15862	0.66402	-0.5054	yes	-0.4512	no	no	yes	no
5998	ENSG00000123575	FAM199X	+	A5SS	X:104189607-104195902	X:104188178-104188306	0	0	0.841,0.925,0.898,0.952,0.951,0.946,0.922	0.411,0.573,0.398,0.48,0.496,0.28	0.48	242	121	X:104188178-104188306	1	K1	0.9974	0.95429	0.61942	0.33487	yes	0.407435	no	no	yes	no
6008	ENSG00000100439	ABHD4	+	A5SS	14:22601666-22601755	14:22598330-22598442	0	0	0.04,0.007,0.029,0.072,0.005,0.056,0.011	0.259,0.267,0.254,0.286,0.5,0.493	-0.312	234	121	14:22598330-22598442	1	K2	1.868	0.027217	0.6589	-0.63169	yes	-0.471845	no	no	yes	no
6014	ENSG00000167992	VWCE	-	A5SS	11:61268921-61269018	11:61271526-61271674	0.000217953	0.0112292	0.586,0.619,0.577,0.444,0.2,0.253,0.13	0.537,0.648,0.785,0.805,0.712,0.778	-0.31	242	121	11:61271527-61271674	1	K5	3.7819	0.27715	0.72245	-0.4453	yes	-0.37765	no	no	yes	no
6017	ENSG00000198363	ASPH	-	A5SS	8:61684038-61684188	8:61714268-61714361	0	0	1.0,1.0,0.995,1.0,1.0,1.0,1.0	0.445,0.407,0.374,0.422,0.255,0.309	0.631	214	121	8:61714269-61714361	1	K1	0.9742	0.9963	0.35327	0.64303	yes	0.637015	no	no	yes	no
6021	ENSG00000151458	ANKRD50	-	A5SS	4:124709999-124711274	4:124712457-124712523	0	0	1.0,0.966,1.0,1.0,0.984,1.0,0.948	0.613,0.495,0.364,0.583,0.478,0.485	0.482	187	121	4:124712458-124712523	1	K2	1.5563	0.96046	0.27163	0.68884	yes	0.58542	no	no	yes	no
6048	ENSG00000197530	MIB2	+	A5SS	1:1623773-1623945	1:1623483-1623679	0	0	0.482,0.603,0.779,0.733,0.724,0.665,0.593	0.197,0.161,0.135,0.139,0.165,0.093	0.506	242	121	1:1623483-1623679	1	K3	2.5518	0.91372	0.51356	0.40016	yes	0.45308	no	no	yes	no
6060	ENSG00000160602	NEK8	+	A5SS	17:28735239-28735371	17:28734955-28735004	6.07e-10	6.12e-08	1.0,1.0,1.0,1.0,1.0,1.0,1.0	1.0,0.739,0.12,0.505,0.414,0.221	0.5	171	121	17:28734955-28735004	0.973	K1	0.9923	0.95748	0.57108	0.3864	yes	0.4432	no	no	yes	no
6061	ENSG00000126953	TIMM8A	-	A5SS	X:101345660-101346660	X:101348532-101348592	0	0	0.907,0.894,0.938,0.936,1.0,0.975,0.92	0.563,0.523,0.272,0.541,0.667,0.401	0.444	181	121	X:101348533-101348592	1	K2	1.616	0.90095	0.41636	0.48459	yes	0.464295	no	no	yes	no
6062	ENSG00000273398		-	A5SS	2:68147466-68147567	2:68157260-68157373	0	0	0.936,0.912,0.968,0.812,1.0,0.893,0.92	0.064,0.076,0.205,0.31,0.245,0.253	0.728	234	121	2:68157261-68157373	1	K3	2.2471	0.94782	0.40207	0.54575	no	0.636875	no	no	yes	no
6076	ENSG00000197024	ZNF398	+	A5SS	7:149153944-149154340	7:149147596-149147766	0	0	0.765,1.0,1.0,1.0,1.0,1.0,1.0	0.278,0.211,0.186,0.444,0.156,0.193	0.722	242	121	7:149147596-149147766	1	K3	1.8219	0.94578	0.31501	0.63077	yes	0.676385	no	no	yes	no
6095	ENSG00000102401	ARMCX3	+	A3SS	X:101623360-101623430	X:101623786-101623813	0	0	0.494,0.792,0.626,0.89,0.847,0.839,0.832	0.235,0.292,0.21,0.331,0.278,0.268	0.491	149	121	X:101623786-101623813	1	K3	1.3134	0.46137	0.1661	0.29527	yes	0.393135	no	no	yes	no
6129	ENSG00000100425	BRD1	-	A3SS	22:49798557-49798686	22:49797997-49798117	0	0	1.0,0.923,0.954,1.0,0.968,0.95,0.984	0.592,0.511,0.403,0.614,0.327,0.547	0.469	242	121	22:49797997-49798117	1	K3	1.268	0.99122	0.70504	0.28618	yes	0.37759	no	no	yes	no
6172	ENSG00000164169	PRMT9	-	A3SS	4:147672958-147673126	4:147670709-147670743	3.25e-06	0.000312635	0.875,0.782,0.967,1.0,0.93,0.951,0.936	0.368,0.756,0.844,0.307,0.699,0.595	0.325	156	121	4:147670709-147670743	0.944	K4	3.1267	0.87467	0.48092	0.39374	yes	0.35937	no	no	yes	no
6184	ENSG00000242802	AP5Z1	+	A3SS	7:4785521-4785684	7:4786001-4786249	0	0	0.063,0.037,0.045,0.024,0.071,0.016,0.033	0.37,0.426,0.518,0.489,0.359,0.344	-0.376	242	121	7:4786001-4786249	1	K1	0.9967	0.10418	0.57274	-0.46856	yes	-0.42228	no	no	yes	no
6209	ENSG00000165684	SNAPC4	-	A3SS	9:136383952-136384032	9:136383480-136383668	0	0	1.0,1.0,1.0,1.0,1.0,1.0,1.0	0.603,0.755,0.617,0.524,0.623,0.597	0.38	242	121	9:136383480-136383668	1	K7	3.2573	0.99611	0.65524	0.34088	yes	0.36044	no	no	yes	no
1	ENSG00000160299	PCNT	+	SE	21:46326376-46326589,21:46346127-46346208	21:46334397-46334768	0	0	1.0,1.0,1.0,1.0,1.0,1.0,1.0	0.688,0.606,0.839,0.886,0.814,0.699	0.245	242	121	21:46334397-46334768	0.968	K1	0.974	0.98506	0.81259	0.17246	yes	0.20873	no	no	no	no
2	ENSG00000160299	PCNT	+	SE	21:46431528-46431978,21:46436978-46437081	21:46435904-46436148	0	0	1.0,1.0,1.0,1.0,1.0,1.0,1.0	0.802,0.882,0.547,0.66,0.76,0.547	0.3	242	121	21:46435904-46436148	1	K7	4.4189	0.99479	0.71641	0.27839	yes	0.289195	no	no	no	no
3	ENSG00000160299	PCNT	+	SE	21:46431528-46432215,21:46436978-46437081	21:46435904-46436148	1.17e-09	3.75e-08	1.0,1.0,1.0,1.0,1.0,1.0,1.0	0.774,0.968,0.7,0.767,0.93,0.761	0.183	242	121	21:46435904-46436148	1	K7	4.4189	0.99479	0.71641	0.27839	yes	0.230695	no	no	no	no
4	ENSG00000160299	PCNT	+	SE	21:46442496-46442573,21:46444693-46444821	21:46443810-46443948	2.23e-05	0.0004924	1.0,1.0,1.0,1.0,1.0,0.957,1.0	1.0,0.833,0.85,0.645,0.756,0.778	0.184	242	121	21:46443810-46443948	0.995	K3	2.0711	0.85675	0.41398	0.44277	yes	0.313385	no	no	no	no
5	ENSG00000156299	TIAM1	-	SE	21:31154246-31154426,21:31182420-31182645	21:31164962-31165065	0	0	1.0,1.0,1.0,1.0,1.0,1.0,1.0	0.826,0.733,0.813,0.676,0.699,0.662	0.265	225	121	21:31164962-31165065	1	K2	1.287	0.99232	0.77707	0.21525	yes	0.240125	no	no	no	no
7	ENSG00000159147	DONSON	-	SE	21:33581950-33582055,21:33584589-33584726	21:33583488-33583666	2.55e-15	1.13e-13	0.893,0.889,0.73,0.978,0.876,0.902,0.933	0.564,0.514,0.478,0.425,0.492,0.682	0.36	242	121	21:33583488-33583666	0.985	K3	1.6805	0.78784	0.55613	0.23171	yes	0.295855	no	no	no	no
9	ENSG00000160305	DIP2A	+	SE	21:46537445-46537539,21:46539876-46539991	21:46538483-46538602	0	0	1.0,1.0,1.0,1.0,1.0,1.0,1.0	0.644,0.605,0.643,0.641,0.652,0.707	0.351	241	121	21:46538483-46538602	1	K2	1.1927	0.9947	0.64011	0.3546	yes	0.3528	no	no	no	no
10	ENSG00000182362	YBEY	+	SE	21:46286869-46287123,21:46296161-46296230	21:46291334-46291462	2.97e-07	7.92e-06	0.862,0.903,0.884,0.908,0.873,0.896,0.841	0.684,0.712,0.787,0.735,0.484,0.635	0.208	242	121	21:46291334-46291462	0.99	K2	1.1635	0.89846	0.67962	0.21884	yes	0.21342	no	no	no	no
11	ENSG00000160285	LSS	-	SE	21:46213737-46213835,21:46215684-46215793	21:46215180-46215298	0	0	0.921,0.953,0.933,0.922,0.942,0.948,0.926	0.687,0.684,0.724,0.734,0.739,0.831	0.202	240	121	21:46215180-46215298	1	K5	1.2497	0.92077	0.72727	0.1935	yes	0.19775	no	no	no	no
12	ENSG00000160285	LSS	-	SE	21:46221853-46221975,21:46227551-46227690	21:46222663-46222738	0	0	0.975,1.0,0.988,0.985,0.984,1.0,0.992	0.491,0.626,0.804,0.6,0.597,0.741	0.346	197	121	21:46222663-46222738	1	K5	1.326	0.96962	0.79359	0.17604	yes	0.26102	no	no	no	no
13	ENSG00000186866	POFUT2	-	SE	21:45263978-45265635,21:45267589-45267713	21:45266022-45266227	0	0	0.251,0.2,0.226,0.182,0.241,0.29,0.231	0.579,0.532,0.458,0.491,0.529,0.456	-0.276	242	121	21:45266022-45266227	1	K7	2.5416	0.33519	0.60695	-0.27176	yes	-0.27388	no	no	no	no
14	ENSG00000185917	SETD4	-	SE	21:36043685-36043956,21:36048307-36048396	21:36045582-36046011	0.000863165	0.0153985	1.0,1.0,1.0,1.0,1.0,1.0,1.0	0.94,0.876,0.954,0.92,0.875,0.841	0.099	242	121	21:36045582-36046011	1	K3	1.3965	0.99377	0.85562	0.13814	yes	0.11857	no	no	no	no
16	ENSG00000141956	PRDM15	-	SE	21:41820094-41820174,21:41821902-41822037	21:41821067-41821230	9.21e-15	3.98e-13	1.0,1.0,1.0,1.0,1.0,1.0,1.0	0.605,0.683,0.919,0.87,0.806,0.769	0.225	242	121	21:41821067-41821230	0.989	K4	2.0058	0.97575	0.79941	0.17634	yes	0.20067	no	no	no	no
17	ENSG00000241945	PWP2	+	SE	21:44119386-44119523,21:44120630-44120778	21:44120348-44120496	0.00178007	0.0301875	1.0,1.0,1.0,1.0,1.0,1.0,1.0	0.758,1.0,0.862,0.838,0.762,0.6	0.197	242	121	21:44120348-44120496	1	K3	1.2181	0.99271	0.81776	0.17495	yes	0.185975	no	no	no	no
18	ENSG00000160218	TRAPPC10	+	SE	21:44055697-44055893,21:44063537-44063785	21:44059103-44059214	2.89e-07	7.72e-06	1.0,1.0,1.0,1.0,1.0,1.0,1.0	0.776,0.809,0.911,0.907,0.92,0.925	0.125	233	121	21:44059103-44059214	0.999	K3	1.8252	0.99437	0.80675	0.18763	yes	0.156315	no	no	no	no
19	ENSG00000160214	RRP1	+	SE	21:43800516-43800614,21:43802273-43802387	21:43800862-43800881	4.23e-13	1.68e-11	0.936,0.965,0.981,1.0,1.0,0.994,1.0	0.697,0.889,0.632,0.931,0.84,0.774	0.188	141	121	21:43800862-43800881	0.965	K2	0.8772	0.96805	0.84763	0.12042	yes	0.15421	no	no	no	no
22	ENSG00000205758	CRYZL1	-	SE	21:33599149-33599248,21:33613537-33613606	21:33602234-33602345	4.14e-08	1.19e-06	1.0,1.0,0.991,1.0,1.0,1.0,1.0	0.668,0.883,0.908,0.916,0.895,0.673	0.175	233	121	21:33602234-33602345	1	K4	1.6951	0.99784	0.91308	0.084754	yes	0.129877	no	no	no	no
23	ENSG00000156261	CCT8	-	SE	21:29067555-29067705,21:29073530-29073648	21:29069423-29069502	0	0	1.0,1.0,0.997,1.0,1.0,1.0,1.0	0.709,0.754,0.764,0.692,0.686,0.635	0.293	201	121	21:29069423-29069502	1	K4	1.6685	0.99898	0.82939	0.16958	yes	0.23129	no	no	no	no
24	ENSG00000156261	CCT8	-	SE	21:29067555-29067705,21:29073530-29073648	21:29070247-29070337	0	0	1.0,1.0,0.998,1.0,1.0,1.0,1.0	0.644,0.64,0.695,0.595,0.628,0.586	0.368	212	121	21:29070247-29070337	1	K4	1.6685	0.99798	0.72861	0.26938	yes	0.31869	no	no	no	no
25	ENSG00000156261	CCT8	-	SE	21:29069422-29069502,21:29073530-29073648	21:29070247-29070337	0	0	1.0,1.0,1.0,1.0,1.0,1.0,0.994	0.879,0.836,0.858,0.855,0.855,0.89	0.137	212	121	21:29070247-29070337	1	K4	1.6685	0.99798	0.72861	0.26938	yes	0.20319	no	no	no	no
26	ENSG00000156256	USP16	+	SE	21:29039025-29039156,21:29040608-29040687	21:29039481-29039568	0	0	1.0,1.0,1.0,1.0,1.0,1.0,1.0	0.815,0.681,0.798,0.85,0.847,0.783	0.204	209	121	21:29039481-29039568	1	K3	1.4537	0.99562	0.76624	0.22937	yes	0.216685	no	no	no	no
27	ENSG00000156256	USP16	+	SE	21:29039025-29039156,21:29042012-29042104	21:29039481-29039568	1.21e-09	3.88e-08	1.0,1.0,1.0,1.0,1.0,1.0,1.0	0.747,0.757,0.881,0.847,0.635,0.903	0.205	209	121	21:29039481-29039568	1	K3	1.4537	0.99562	0.76624	0.22937	yes	0.217185	no	no	no	no
28	ENSG00000156256	USP16	+	SE	21:29039025-29039156,21:29042012-29042104	21:29040609-29040687	2.78e-05	0.000606218	1.0,1.0,1.0,1.0,1.0,1.0,1.0	0.799,0.898,0.932,0.891,0.696,0.916	0.145	200	121	21:29040609-29040687	0.996	K3	1.4537	0.99588	0.9427	0.053177	yes	0.0990885	no	no	no	no
30	ENSG00000142207	URB1	-	SE	21:32333316-32333419,21:32337093-32337157	21:32334163-32334334	0	0	1.0,1.0,1.0,1.0,1.0,1.0,1.0	0.793,0.811,0.776,0.81,0.727,0.833	0.208	242	121	21:32334163-32334334	1	K3	1.4736	0.99352	0.78537	0.20815	yes	0.208075	no	no	no	no
31	ENSG00000142207	URB1	-	SE	21:32337093-32337157,21:32338706-32338900	21:32337404-32337514	0	0	1.0,1.0,1.0,1.0,1.0,1.0,1.0	0.584,0.61,0.705,0.74,0.672,0.739	0.325	232	121	21:32337404-32337514	1	K3	1.4736	0.99456	0.69962	0.29495	yes	0.309975	no	no	no	no
32	ENSG00000142207	URB1	-	SE	21:32349303-32349483,21:32353932-32354103	21:32350704-32350922	1.16e-09	3.71e-08	1.0,1.0,1.0,1.0,1.0,1.0,1.0	0.793,1.0,0.736,0.7,0.84,0.853	0.18	242	121	21:32350704-32350922	1	K3	2.163	0.99392	0.7651	0.22882	yes	0.20441	no	no	no	no
33	ENSG00000142207	URB1	-	SE	21:32350703-32350922,21:32353932-32354103	21:32352710-32352906	3.98e-13	1.58e-11	0.926,1.0,0.958,0.965,0.939,0.959,0.959	0.771,0.794,0.73,0.816,0.557,0.769	0.219	242	121	21:32352710-32352906	1	K3	2.163	0.93653	0.57939	0.35714	yes	0.28807	no	no	no	no
35	ENSG00000156253	RWDD2B	-	SE	21:29007760-29008123,21:29008394-29008621	21:29008240-29008307	8.93e-05	0.0018294	0.654,0.788,0.806,0.779,0.68,0.688,0.719	0.741,0.497,0.505,0.472,0.412,0.514	0.207	189	121	21:29008240-29008307	0.924	K2	1.1809	0.60212	0.41751	0.18461	yes	0.195805	no	no	no	no
36	ENSG00000182541	LIMK2	+	SE	22:31267775-31267907,22:31272529-31272704	22:31268144-31268200	0	0	1.0,1.0,1.0,1.0,1.0,0.956,1.0	0.793,0.473,0.613,0.663,0.569,0.624	0.371	178	121	22:31268144-31268200	0.988	K3	1.5988	0.98494	0.8237	0.16124	yes	0.26612	no	no	no	no
37	ENSG00000182541	LIMK2	+	SE	22:31267775-31267907,22:31272529-31272704	22:31271136-31271201	2.25e-14	9.57e-13	1.0,1.0,1.0,1.0,1.0,0.954,1.0	0.75,0.366,0.819,0.643,0.255,0.66	0.411	187	121	22:31271136-31271201	0.996	K3	1.5988	0.96418	0.75425	0.20993	yes	0.310465	no	no	no	no
38	ENSG00000138942	RNF185	+	SE	22:31192683-31192702,22:31196935-31196990	22:31195469-31195581	0	0	0.96,0.908,0.958,0.963,0.946,0.892,0.924	0.478,0.55,0.495,0.671,0.606,0.579	0.373	234	121	22:31195469-31195581	1	K5	2.7306	0.95371	0.62141	0.3323	yes	0.35265	no	no	no	no
39	ENSG00000128191	DGCR8	+	SE	22:20094712-20094795,22:20106591-20106698	22:20106177-20106277	9.99e-16	4.51e-14	1.0,0.995,0.962,1.0,0.989,0.981,0.964	0.826,0.9,0.856,0.881,0.773,0.826	0.141	222	121	22:20106177-20106277	0.971	K1	0.6436	0.98558	0.89228	0.093304	yes	0.117152	no	no	no	no
42	ENSG00000182944	EWSR1	+	SE	22:29288605-29288786,22:29292136-29292169	22:29291565-29291599	5.82e-09	1.77e-07	0.972,0.962,0.96,0.938,0.971,0.983,0.968	0.879,0.78,0.868,0.9,0.846,0.874	0.107	156	121	22:29291565-29291599	0.998	K3	1.4823	0.9808	0.89764	0.083151	yes	0.0950755	no	no	no	no
43	ENSG00000291064	RPL23AP7	+	SE	22:50783796-50783864,22:50785172-50785293	22:50784625-50784686	0.00150894	0.0259049	0.0,0.0,0.003,0.011,0.0,0.007,0.016	0.043,0.038,0.091,0.088,0.145,0.114	-0.081	183	121	22:50784625-50784686	0.992	K5	2.4454	0.030518	0.14027	-0.10975	yes	-0.095375	no	no	no	no
44	ENSG00000196588	MRTFA	-	SE	22:40423535-40423685,22:40429605-40429767	22:40424206-40424381	0	0	1.0,0.989,0.981,1.0,0.987,1.0,0.99	0.819,0.873,0.784,0.834,0.864,0.859	0.154	242	121	22:40424206-40424381	1	K3	1.453	0.99081	0.83967	0.15114	yes	0.15257	no	no	no	no
45	ENSG00000196588	MRTFA	-	SE	22:40435498-40435554,22:40552105-40552346	22:40463221-40463286	0	0	0.996,0.985,0.974,0.989,1.0,1.0,0.974	0.905,0.822,0.775,0.814,0.886,0.78	0.158	187	121	22:40463221-40463286	0.911	K2	0.6441	0.9906	0.92289	0.067708	yes	0.112854	no	no	no	no
46	ENSG00000100065	CARD10	-	SE	22:37495516-37495586,22:37496448-37496560	22:37495760-37496003	1.15e-05	0.000262178	1.0,1.0,1.0,1.0,1.0,1.0,1.0	0.919,0.902,0.897,0.898,0.841,0.793	0.125	242	121	22:37495760-37496003	0.952	K1	0.8219	0.97583	0.847	0.12883	yes	0.126915	no	no	no	no
47	ENSG00000100065	CARD10	-	SE	22:37502601-37502725,22:37504185-37504301	22:37503185-37503213	9.61e-12	3.52e-10	1.0,1.0,1.0,1.0,1.0,1.0,1.0	0.922,0.642,0.753,0.881,0.665,0.837	0.217	150	121	22:37503185-37503213	1	K1	0.7842	0.99023	0.82672	0.16351	yes	0.190255	no	no	no	no
48	ENSG00000100065	CARD10	-	SE	22:37510211-37510421,22:37517970-37518108	22:37515973-37516298	0.000129766	0.00260503	1.0,1.0,1.0,1.0,1.0,1.0,1.0	0.672,0.874,0.882,0.832,0.907,0.923	0.152	242	121	22:37515973-37516298	1	K3	1.2436	0.99089	0.83243	0.15845	yes	0.155225	no	no	no	no
49	ENSG00000100097	LGALS1	+	SE	22:37676985-37677065,22:37679602-37679802	22:37678483-37678654	0	0	0.988,0.989,0.984,0.992,0.989,0.991,0.988	0.891,0.904,0.894,0.869,0.901,0.87	0.101	242	121	22:37678483-37678654	1	K1	0.2463	0.99973	0.96856	0.031176	yes	0.066088	no	no	no	no
50	ENSG00000100083	GGA1	+	SE	22:37629461-37629526,22:37631995-37632165	22:37629998-37630170	0	0	1.0,1.0,1.0,1.0,1.0,1.0,1.0	0.785,0.661,0.784,0.776,0.573,0.735	0.281	242	121	22:37629998-37630170	1	K3	1.8774	0.99769	0.76904	0.22865	yes	0.254825	no	no	no	no
53	ENSG00000100099	HPS4	-	SE	22:26465454-26465551,22:26466225-26466262	22:26466051-26466104	9.63e-08	2.68e-06	0.074,0.22,0.105,0.173,0.067,0.217,0.05	0.466,0.121,0.464,0.607,0.486,0.493	-0.31	175	121	22:26466051-26466104	0.978	K2	1.2303	0.17291	0.5438	-0.37089	yes	-0.340445	no	no	no	no
54	ENSG00000100099	HPS4	-	SE	22:26470718-26470813,22:26476992-26477136	22:26472832-26472939	0.00275114	0.0450753	1.0,1.0,1.0,1.0,1.0,1.0,1.0	0.972,0.759,0.86,0.872,0.934,0.93	0.112	229	121	22:26472832-26472939	0.967	K5	2.1055	0.99586	0.916	0.07986	no	0.09593	no	no	no	no
55	ENSG00000100325	ASCC2	-	SE	22:29793359-29793490,22:29800990-29801110	22:29793577-29793676	0.00024798	0.00480089	1.0,1.0,1.0,1.0,1.0,1.0,1.0	0.957,0.95,0.727,0.904,0.849,0.9	0.119	221	121	22:29793577-29793676	0.999	K3	1.0743	0.99658	0.8727	0.12388	yes	0.12144	no	no	no	no
56	ENSG00000100325	ASCC2	-	SE	22:29800990-29801110,22:29804637-29804830	22:29801994-29802208	3.75e-09	1.16e-07	1.0,1.0,1.0,1.0,1.0,1.0,1.0	0.724,0.883,0.841,0.92,0.89,0.873	0.145	242	121	22:29801994-29802208	1	K3	1.0743	0.99663	0.87505	0.12158	yes	0.13329	no	no	no	no
57	ENSG00000241973	PI4KA	-	SE	22:20733735-20733843,22:20742227-20742355	22:20734043-20734194	0.00038815	0.00731931	1.0,1.0,1.0,1.0,1.0,1.0,1.0	0.902,0.745,0.941,0.938,0.907,0.883	0.114	242	121	22:20734043-20734194	0.945	K2	0.5412	0.99681	0.95757	0.039233	yes	0.0766165	no	no	no	no
58	ENSG00000241973	PI4KA	-	SE	22:20747582-20747702,22:20751292-20751376	22:20749905-20749994	5.12e-06	0.000121345	0.985,1.0,0.969,0.981,0.972,0.992,1.0	0.922,0.859,0.834,0.948,0.886,0.827	0.106	211	121	22:20749905-20749994	0.99	K2	0.9903	0.98369	0.86239	0.1213	yes	0.11365	no	no	no	no
59	ENSG00000100320	RBFOX2	-	SE	22:35768256-35768349,22:35781599-35781743	22:35778025-35778078	0	0	1.0,1.0,1.0,1.0,1.0,1.0,1.0	0.873,0.864,0.876,0.741,0.801,0.822	0.17	175	121	22:35778025-35778078	1	K2	0.7456	0.99661	0.84249	0.15412	yes	0.16206	no	no	no	no
60	ENSG00000241878	PISD	-	SE	22:31621648-31621885,22:31648100-31648276	22:31623684-31623849	4.12e-07	1.08e-05	0.481,0.396,0.296,0.438,0.342,0.303,0.477	0.688,0.642,0.617,0.514,0.653,0.573	-0.224	242	121	22:31623684-31623849	0.988	K5	2.8502	0.51078	0.73055	-0.21977	yes	-0.221885	no	no	no	no
61	ENSG00000100425	BRD1	-	SE	22:49798557-49798686,22:49804203-49804360	22:49798988-49799119	0	0	1.0,1.0,1.0,1.0,1.0,1.0,1.0	0.882,0.894,0.786,0.84,0.842,0.919	0.139	242	121	22:49798988-49799119	1	K2	1.0552	0.99545	0.86145	0.134	yes	0.1365	no	no	no	no
62	ENSG00000100242	SUN2	-	SE	22:38750224-38750320,22:38751209-38751373	22:38750898-38751035	1.11e-16	5.19e-15	0.966,0.989,0.985,0.981,0.976,0.991,0.979	0.871,0.717,0.804,0.888,0.84,0.874	0.149	242	121	22:38750898-38751035	0.999	K2	0.8332	0.97629	0.83011	0.14618	yes	0.14759	no	no	no	no
63	ENSG00000100353	EIF3D	-	SE	22:36511502-36511786,22:36516477-36516607	22:36512460-36512602	0	0	0.998,1.0,0.996,0.987,0.993,1.0,0.995	0.913,0.877,0.901,0.918,0.852,0.857	0.109	242	121	22:36512460-36512602	1	K1	0.5758	0.9992	0.89658	0.10262	yes	0.10581	no	no	no	no
64	ENSG00000100379	KCTD17	+	SE	22:37059312-37059438,22:37062524-37063390	22:37061539-37061629	2.31e-05	0.000507803	0.394,0.473,0.335,0.469,0.469,0.335,0.392	0.591,0.749,0.675,0.521,0.535,0.617	-0.205	212	121	22:37061539-37061629	0.989	K3	2.3078	0.47207	0.68103	-0.20896	yes	-0.20698	no	no	no	no
65	ENSG00000100154	TTC28	-	SE	22:28096189-28096408,22:28101170-28101280	22:28098915-28099044	0.000296785	0.00568422	1.0,1.0,1.0,1.0,1.0,1.0,1.0	0.891,0.93,0.842,0.935,0.819,0.944	0.107	242	121	22:28098915-28099044	1	K1	0.5497	0.99655	0.90559	0.090954	yes	0.098977	no	no	no	no
66	ENSG00000244486	SCARF2	-	SE	22:20429729-20429833,22:20430689-20430908	22:20430429-20430557	0	0	1.0,1.0,1.0,1.0,1.0,1.0,1.0	0.713,0.851,0.797,0.795,0.819,0.806	0.203	242	121	22:20430429-20430557	1	K3	1.5756	0.99849	0.83819	0.1603	yes	0.18165	no	no	no	no
67	ENSG00000100228	RAB36	+	SE	22:23153032-23153134,22:23157991-23158043	22:23155968-23156032	0	0	0.934,0.874,0.941,0.969,0.988,0.927,0.959	0.691,0.766,0.658,0.807,0.642,0.679	0.235	186	121	22:23155968-23156032	0.999	K3	1.2678	0.93797	0.70156	0.23642	yes	0.23571	no	no	no	no
68	ENSG00000100299	ARSA	-	SE	22:50626153-50626278,22:50626833-50627052	22:50626591-50626760	0	0	1.0,1.0,0.991,1.0,1.0,0.994,0.994	0.859,0.694,0.784,0.77,0.829,0.824	0.204	242	121	22:50626591-50626760	1	K3	1.1596	0.99738	0.81404	0.18334	yes	0.19367	no	no	no	no
69	ENSG00000100288	CHKB	-	SE	22:50580564-50580660,22:50581748-50581862	22:50581420-50581553	0	0	0.966,0.992,0.99,1.0,0.976,0.99,0.961	0.837,0.792,0.911,0.79,0.861,0.854	0.141	242	121	22:50581420-50581553	1	K3	1.847	0.98539	0.84294	0.14245	yes	0.141725	no	no	no	no
70	ENSG00000025770	NCAPH2	+	SE	22:50508223-50508445,22:50517426-50517482	22:50516447-50516548	0	0	1.0,0.981,1.0,1.0,1.0,1.0,1.0	0.957,0.75,0.721,0.751,0.871,0.8	0.189	223	121	22:50516447-50516548	0.998	K1	0.7108	0.99489	0.86438	0.13051	yes	0.159755	no	no	no	no
71	ENSG00000025770	NCAPH2	+	SE	22:50518648-50518732,22:50520964-50521036	22:50519190-50519320	0	0	1.0,1.0,1.0,1.0,1.0,1.0,1.0	0.801,0.814,0.889,0.873,0.799,0.921	0.15	242	121	22:50519190-50519320	0.999	K4	2.1336	0.99778	0.93191	0.065864	yes	0.107932	no	no	no	no
72	ENSG00000100258	LMF2	-	SE	22:50506637-50506666,22:50507581-50507702	22:50506782-50507035	3.76e-07	9.93e-06	1.0,1.0,0.99,0.979,1.0,0.984,1.0	0.916,0.907,0.933,0.934,0.852,0.928	0.082	242	121	22:50506782-50507035	0.998	K3	1.3162	0.99379	0.9095	0.084292	yes	0.083146	no	no	no	no
74	ENSG00000100412	ACO2	+	SE	22:41524845-41524968,22:41526261-41526453	22:41525193-41525348	0	0	1.0,1.0,1.0,1.0,1.0,1.0,1.0	0.843,0.862,0.818,0.872,0.811,0.862	0.155	242	121	22:41525193-41525348	1	K1	0.4275	0.99805	0.94366	0.054384	yes	0.104692	no	no	no	no
75	ENSG00000239900	ADSL	+	SE	22:40364275-40364365,22:40366435-40366498	22:40364880-40365056	0.000320973	0.00611808	0.869,0.829,0.828,0.925,0.883,0.908,0.792	0.888,0.981,0.938,0.95,0.961,0.971	-0.086	242	121	22:40364880-40365056	0.93	K1	0.7729	0.83727	0.93154	-0.094266	yes	-0.090133	no	no	no	no
76	ENSG00000100427	MLC1	-	SE	22:50068432-50068555,22:50074215-50074332	22:50070527-50070583	0	0	0.972,0.98,0.984,0.98,0.977,0.987,0.978	0.844,0.744,0.775,0.804,0.779,0.776	0.193	178	121	22:50070527-50070583	1	K1	0.5884	0.99937	0.90136	0.098016	yes	0.145508	no	no	no	no
77	ENSG00000100197	CYP2D6	-	SE	22:42126850-42126992,22:42128173-42128350	22:42127447-42127634	1.06e-05	0.000242963	1.0,1.0,1.0,1.0,1.0,1.0,1.0	0.978,0.678,1.0,0.786,0.659,0.509	0.232	242	121	22:42127447-42127634	0.931	K3	1.968	0.98442	0.86409	0.12033	yes	0.176165	no	no	no	no
78	ENSG00000100216	TOMM22	+	SE	22:38682322-38682441,22:38683766-38685421	22:38682879-38682996	0	0	1.0,1.0,1.0,1.0,1.0,1.0,1.0	0.881,0.749,0.815,0.817,0.696,0.804	0.206	239	121	22:38682879-38682996	1	K1	0.81	0.99858	0.82693	0.17166	yes	0.18883	no	no	no	no
79	ENSG00000099999	RNF215	-	SE	22:30380061-30380205,22:30384338-30384495	22:30380282-30380401	1.11e-15	5e-14	0.978,0.996,1.0,0.979,1.0,1.0,0.991	0.856,0.824,0.915,0.921,0.843,0.906	0.115	241	121	22:30380282-30380401	1	K1	0.6419	0.99806	0.88416	0.1139	yes	0.11445	no	no	no	no
81	ENSG00000239282	CASTOR1	-	SE	22:30286015-30286098,22:30286824-30286948	22:30286263-30286376	0.000694318	0.012589	0.543,0.666,0.612,0.775,0.752,0.563,0.595	0.777,0.887,0.861,0.835,0.863,0.69	-0.175	235	121	22:30286263-30286376	0.929	K3	1.4412	0.65078	0.82399	-0.17321	yes	-0.174105	no	no	no	no
82	ENSG00000100319	ZMAT5	-	SE	22:29738329-29738441,22:29742417-29742480	22:29740650-29740730	3.47e-07	9.2e-06	1.0,1.0,0.997,0.975,1.0,1.0,0.995	0.888,0.828,0.853,0.915,0.921,0.927	0.107	202	121	22:29740650-29740730	0.996	K2	0.7962	0.98881	0.89212	0.096689	yes	0.101845	no	no	no	no
84	ENSG00000099991	CABIN1	+	SE	22:24049090-24049220,22:24054872-24055159	22:24050825-24050974	2.46e-11	8.79e-10	0.995,1.0,0.99,1.0,0.939,0.982,0.941	0.823,0.788,0.867,0.876,0.665,0.921	0.155	242	121	22:24050825-24050974	0.989	K2	0.8791	0.97916	0.83037	0.14879	no	0.151895	no	no	no	no
85	ENSG00000161179	YDJC	-	SE	22:21628088-21628787,22:21629307-21629407	22:21629010-21629187	1.78e-07	4.84e-06	0.765,0.802,0.782,0.417,0.413,0.811,0.642	1.0,0.871,0.964,1.0,0.881,0.921	-0.278	242	121	22:21629010-21629187	0.972	K1	0.9861	0.72339	0.92108	-0.19769	yes	-0.237845	no	no	no	no
86	ENSG00000138867	GUCD1	-	SE	22:24547907-24548073,22:24555614-24555935	22:24548917-24549001	2.41e-11	8.6e-10	1.0,0.971,0.889,0.924,0.915,1.0,1.0	0.633,0.845,0.668,0.601,0.746,0.837	0.235	206	121	22:24548917-24549001	0.997	K2	1.8887	0.94616	0.68615	0.26001	yes	0.247505	no	no	no	no
87	ENSG00000183765	CHEK2	-	SE	22:28711908-28712017,22:28725242-28725367	22:28719395-28719485	3.33e-11	1.18e-09	1.0,1.0,0.788,1.0,1.0,1.0,0.916	0.533,0.571,0.851,0.631,0.581,0.481	0.35	212	121	22:28719395-28719485	0.992	K4	2.5285	0.96762	0.77483	0.19279	yes	0.271395	no	no	no	no
88	ENSG00000183765	CHEK2	-	SE	22:28711908-28712017,22:28725242-28725367	22:28724977-28725124	1.91e-11	6.85e-10	1.0,1.0,0.877,1.0,1.0,1.0,0.971	0.455,0.789,0.75,0.643,0.763,0.6	0.312	242	121	22:28724977-28725124	0.999	K4	2.6381	0.94594	0.6424	0.30354	yes	0.30777	no	no	no	no
89	ENSG00000183506	PI4KAP2	-	SE	22:21483019-21483090,22:21486799-21486927	22:21484005-21484134	1.15e-11	4.21e-10	1.0,1.0,1.0,1.0,1.0,1.0,1.0	0.928,0.868,0.883,0.882,0.903,0.778	0.126	242	121	22:21484005-21484134	1	K3	1.2866	0.99677	0.89162	0.10515	yes	0.115575	no	no	no	no
90	ENSG00000015475	BID	-	SE	22:17734137-17735591,22:17739348-17739488	22:17738017-17738229	0	0	1.0,1.0,1.0,1.0,1.0,1.0,1.0	0.914,0.85,0.878,0.774,0.765,0.821	0.166	242	121	22:17738017-17738229	1	K4	2.5234	0.9928	0.81841	0.17438	yes	0.17019	no	no	no	no
91	ENSG00000075275	CELSR1	-	SE	22:46377060-46377261,22:46380787-46380955	22:46378591-46378717	2.47e-08	7.21e-07	0.992,0.981,0.993,0.991,1.0,0.992,1.0	0.935,0.892,0.877,0.871,0.878,0.879	0.104	242	121	22:46378591-46378717	1	K2	0.7002	0.99143	0.8809	0.11053	yes	0.107265	no	no	no	no
92	ENSG00000100416	TRMU	+	SE	22:46352120-46352174,22:46353766-46353867	22:46352264-46352330	0	0	1.0,1.0,0.989,1.0,1.0,1.0,1.0	0.674,0.742,0.583,0.58,0.636,0.664	0.352	188	121	22:46352264-46352330	1	K2	0.8978	0.99323	0.79864	0.1946	yes	0.2733	no	no	no	no
93	ENSG00000100416	TRMU	+	SE	22:46353766-46353867,22:46355989-46356072	22:46355444-46355588	0.00245308	0.0405828	1.0,1.0,1.0,1.0,1.0,1.0,1.0	0.96,0.947,0.857,0.829,0.871,0.958	0.096	242	121	22:46355444-46355588	0.97	K2	0.92	0.99651	0.94672	0.049791	yes	0.0728955	no	no	no	no
94	ENSG00000093100		-	SE	22:17791201-17791301,22:17810702-17811497	22:17808844-17808937	0	0	1.0,1.0,1.0,1.0,1.0,1.0,1.0	0.793,0.548,0.596,0.633,0.591,0.739	0.35	215	121	22:17808844-17808937	1	K3	1.6806	0.99495	0.75319	0.24176	yes	0.29588	no	yes	no	no
95	ENSG00000100109	TFIP11	-	SE	22:26496072-26496316,22:26498868-26498975	22:26496721-26496889	0.000167423	0.00331079	0.993,1.0,1.0,1.0,1.0,1.0,1.0	0.935,0.894,0.953,0.894,0.838,0.863	0.103	242	121	22:26496721-26496889	1	K1	0.5651	0.99514	0.89726	0.097873	yes	0.100436	no	no	no	no
96	ENSG00000100109	TFIP11	-	SE	22:26510616-26510702,22:26512393-26512473	22:26512099-26512175	6.01e-14	2.49e-12	1.0,0.985,1.0,1.0,1.0,1.0,1.0	0.735,0.604,0.796,0.947,0.731,0.568	0.268	198	121	22:26512099-26512175	1	K4	2.2075	0.99127	0.77851	0.21277	yes	0.240385	no	no	no	no
97	ENSG00000100266	PACSIN2	-	SE	22:42876136-42876333,22:42879047-42879169	22:42876888-42877010	0.00189675	0.0320144	0.752,0.849,0.813,0.782,0.716,0.815,0.779	0.883,0.942,0.89,0.866,0.846,0.86	-0.095	242	121	22:42876888-42877010	0.996	K1	0.8219	0.79413	0.89635	-0.10222	yes	-0.09861	no	no	no	no
98	ENSG00000183579	ZNRF3	+	SE	22:28987051-28987201,22:29043298-29043430	22:29042495-29042569	0	0	1.0,1.0,1.0,0.993,0.942,0.986,1.0	0.675,0.787,0.76,0.632,0.694,0.721	0.277	196	121	22:29042495-29042569	1	K3	0.9596	0.98364	0.702	0.28164	yes	0.27932	no	no	no	no
99	ENSG00000183579	ZNRF3	+	SE	22:29046715-29046883,22:29049196-29050948	22:29048389-29048491	0	0	1.0,1.0,1.0,1.0,1.0,1.0,1.0	0.895,0.819,0.845,0.824,0.717,0.915	0.164	224	121	22:29048389-29048491	1	K3	1.6071	0.99648	0.66987	0.32661	yes	0.245305	no	no	no	no
100	ENSG00000183579	ZNRF3	+	SE	22:29046715-29046883,22:29053578-29053685	22:29048389-29048491	1.55e-15	6.95e-14	1.0,1.0,1.0,1.0,1.0,1.0,1.0	0.912,0.862,0.859,0.614,0.634,0.628	0.249	224	121	22:29048389-29048491	1	K3	1.6071	0.99648	0.66987	0.32661	yes	0.287805	no	no	no	no
101	ENSG00000183579	ZNRF3	+	SE	22:29046715-29046883,22:29053578-29053685	22:29049197-29050948	0	0	1.0,1.0,1.0,1.0,1.0,1.0,1.0	0.855,0.761,0.797,0.484,0.595,0.51	0.333	242	121	22:29049197-29050948	1	K3	1.5749	0.99626	0.82615	0.17012	yes	0.25156	no	no	no	no
102	ENSG00000100300	TSPO	+	SE	22:43151558-43151604,22:43161051-43161190	22:43159210-43159420	5.65e-07	1.47e-05	0.991,0.99,0.986,0.982,0.987,0.946,0.986	0.846,0.879,0.961,0.829,0.961,0.861	0.092	242	121	22:43159210-43159420	0.983	K1	0.6407	0.99198	0.89159	0.10039	no	0.096195	no	no	no	no
103	ENSG00000075234	TTC38	+	SE	22:46287072-46287154,22:46289401-46289561	22:46288423-46288588	0	0	1.0,1.0,1.0,1.0,1.0,1.0,1.0	0.772,0.783,0.889,0.869,0.867,0.812	0.168	242	121	22:46288423-46288588	1	K4	1.5386	0.9961	0.7985	0.19761	yes	0.182805	no	no	no	no
104	ENSG00000184708	EIF4ENIF1	-	SE	22:31442961-31443094,22:31447425-31447565	22:31444606-31444690	4.44e-16	2.04e-14	1.0,1.0,1.0,1.0,1.0,1.0,1.0	0.629,0.719,0.873,0.796,0.811,0.827	0.224	206	121	22:31444606-31444690	1	K2	0.9735	0.99409	0.75777	0.23631	yes	0.230155	no	no	no	no
105	ENSG00000184792	OSBP2	+	SE	22:30889176-30889234,22:30890727-30890973	22:30889490-30889636	0.000137305	0.00274715	0.313,0.701,0.511,0.504,0.463,0.283,0.594	0.673,0.771,0.714,0.755,0.709,0.758	-0.249	242	121	22:30889490-30889636	0.938	K1	0.9982	0.54613	0.78017	-0.23404	yes	-0.24152	no	no	no	no
106	ENSG00000130254	SAFB2	-	SE	19:5590277-5590408,19:5592746-5592887	19:5591748-5591793	0	0	1.0,1.0,1.0,1.0,1.0,1.0,1.0	0.884,0.869,0.866,0.915,0.886,0.832	0.125	167	121	19:5591748-5591793	1	K4	1.7456	0.99859	0.91236	0.086232	yes	0.105616	no	no	no	no
107	ENSG00000130254	SAFB2	-	SE	19:5592746-5592887,19:5595360-5595497	19:5593891-5594178	0	0	1.0,1.0,1.0,1.0,1.0,1.0,1.0	0.909,0.827,0.888,0.892,0.867,0.851	0.128	242	121	19:5593891-5594178	1	K4	1.7456	0.99886	0.79083	0.20803	yes	0.168015	no	no	no	no
108	ENSG00000130254	SAFB2	-	SE	19:5592746-5592887,19:5598792-5598884	19:5593891-5594178	0	0	1.0,1.0,1.0,1.0,1.0,1.0,1.0	0.89,0.726,0.688,0.822,0.737,0.711	0.238	242	121	19:5593891-5594178	1	K4	1.7456	0.99886	0.79083	0.20803	yes	0.223015	no	no	no	no
109	ENSG00000130254	SAFB2	-	SE	19:5592746-5592887,19:5598792-5598884	19:5595361-5595497	0	0	1.0,1.0,1.0,1.0,1.0,1.0,1.0	0.893,0.733,0.674,0.813,0.746,0.745	0.233	242	121	19:5595361-5595497	1	K4	1.7456	0.99008	0.81462	0.17546	yes	0.20423	no	no	no	no
110	ENSG00000130254	SAFB2	-	SE	19:5593890-5594178,19:5598792-5598884	19:5595361-5595497	0.000231665	0.00449911	0.983,0.994,0.987,0.993,0.988,0.986,0.989	0.902,0.919,0.899,0.893,0.923,0.957	0.073	242	121	19:5595361-5595497	1	K4	1.7456	0.99008	0.81462	0.17546	yes	0.12423	no	no	no	no
111	ENSG00000130254	SAFB2	-	SE	19:5604786-5604936,19:5610638-5610688	19:5609995-5610095	0.0010624	0.0187007	1.0,1.0,1.0,1.0,1.0,1.0,1.0	0.937,0.914,0.93,0.952,0.865,0.871	0.089	222	121	19:5609995-5610095	1	K4	1.7741	0.99782	0.91687	0.080946	yes	0.084973	no	no	no	no
113	ENSG00000090372	STRN4	-	SE	19:46722241-46722340,19:46723113-46723284	19:46722810-46722950	0	0	0.998,0.999,1.0,0.989,0.998,1.0,0.997	0.881,0.829,0.792,0.886,0.93,0.827	0.14	242	121	19:46722810-46722950	1	K3	1.4047	0.99912	0.6309	0.36822	yes	0.25411	no	no	no	no
115	ENSG00000090372	STRN4	-	SE	19:46722241-46722340,19:46724806-46724928	19:46723114-46723284	0	0	1.0,1.0,0.984,0.994,1.0,1.0,0.98	0.601,0.608,0.62,0.6,0.58,0.668	0.381	242	121	19:46723114-46723284	1	K2	1.4047	0.99919	0.74516	0.25403	yes	0.317515	no	no	no	no
116	ENSG00000090372	STRN4	-	SE	19:46724806-46724928,19:46725472-46725648	19:46725332-46725379	0	0	1.0,1.0,1.0,1.0,0.998,1.0,1.0	0.781,0.822,0.791,0.843,0.761,0.814	0.198	169	121	19:46725332-46725379	1	K1	0.8428	0.99915	0.80756	0.19159	yes	0.194795	no	no	no	no
117	ENSG00000076928	ARHGEF1	+	SE	19:41888191-41888278,19:41892330-41892373	19:41892025-41892123	4.95e-08	1.41e-06	1.0,1.0,1.0,1.0,1.0,0.962,1.0	0.923,0.776,0.772,0.614,0.807,0.899	0.196	220	121	19:41892025-41892123	0.988	K3	2.2533	0.93199	0.67288	0.25911	yes	0.227555	no	no	no	no
118	ENSG00000076928	ARHGEF1	+	SE	19:41888751-41888865,19:41892330-41892373	19:41892025-41892123	0	0	0.925,0.899,0.969,0.944,0.925,0.871,0.886	0.732,0.658,0.613,0.67,0.625,0.676	0.255	220	121	19:41892025-41892123	0.988	K3	2.2533	0.93199	0.67288	0.25911	yes	0.257055	no	no	no	no
119	ENSG00000129351	ILF3	+	SE	19:10677162-10677310,19:10679096-10679192	19:10678613-10678704	1.75e-08	5.15e-07	0.849,0.793,0.847,0.833,0.868,0.828,0.841	0.933,0.913,0.928,0.933,0.941,0.925	-0.092	213	121	19:10678613-10678704	1	K1	0.6947	0.84799	0.93667	-0.088676	no	-0.090338	no	no	no	no
120	ENSG00000129351	ILF3	+	SE	19:10679815-10679927,19:10681018-10681130	19:10680346-10680443	1.04e-06	2.64e-05	0.848,0.846,0.9,0.843,0.872,0.828,0.823	0.694,0.747,0.672,0.774,0.786,0.747	0.115	219	121	19:10680346-10680443	0.996	K1	0.9009	0.86077	0.73701	0.12376	yes	0.11938	no	no	no	no
121	ENSG00000104960	PTOV1	+	SE	19:49857903-49857977,19:49858548-49858653	19:49858057-49858114	5.72e-06	0.000134772	1.0,1.0,1.0,1.0,1.0,1.0,1.0	0.914,0.917,0.869,0.949,0.932,0.931	0.081	179	121	19:49858057-49858114	0.989	K5	0.9171	0.96712	0.91663	0.050488	yes	0.065744	no	no	no	no
123	ENSG00000104812	GYS1	-	SE	19:48978097-48978157,19:48982254-48982375	19:48981530-48981636	0	0	1.0,1.0,1.0,1.0,0.993,1.0,1.0	0.821,0.823,0.83,0.84,0.873,0.839	0.161	228	121	19:48981530-48981636	1	K3	1.5165	0.99077	0.77302	0.21775	yes	0.189375	no	no	no	no
124	ENSG00000104812	GYS1	-	SE	19:48978097-48978157,19:48985460-48985605	19:48981530-48981636	0	0	1.0,0.988,1.0,1.0,1.0,1.0,0.955	0.746,0.77,0.555,0.693,0.838,0.595	0.292	228	121	19:48981530-48981636	1	K3	1.5165	0.99077	0.77302	0.21775	yes	0.254875	no	no	no	no
125	ENSG00000104812	GYS1	-	SE	19:48982254-48982375,19:48985460-48985605	19:48982720-48982837	4.78e-10	1.57e-08	0.989,0.983,0.989,1.0,0.993,0.991,0.985	0.929,0.832,0.868,0.938,0.827,0.852	0.116	239	121	19:48982720-48982837	1	K5	2.2636	0.98227	0.80106	0.18121	yes	0.148605	no	no	no	no
127	ENSG00000005007	UPF1	+	SE	19:18850074-18850242,19:18852134-18852296	19:18850688-18850868	0	0	1.0,1.0,1.0,1.0,1.0,1.0,1.0	0.651,0.603,0.557,0.787,0.697,0.69	0.336	242	121	19:18850688-18850868	1	K1	0.9729	0.99774	0.68501	0.31273	yes	0.324365	no	no	no	no
128	ENSG00000005007	UPF1	+	SE	19:18860320-18860438,19:18862009-18862152	19:18860826-18860982	4.44e-16	2.04e-14	1.0,1.0,1.0,1.0,1.0,1.0,1.0	0.892,0.921,0.833,0.879,0.865,0.933	0.113	242	121	19:18860826-18860982	1	K1	0.6285	0.99832	0.89783	0.10049	yes	0.106745	no	no	no	no
129	ENSG00000099308	MAST3	+	SE	19:18123216-18123374,19:18123938-18124148	19:18123580-18123655	2.8e-06	6.81e-05	1.0,1.0,1.0,1.0,1.0,1.0,1.0	0.803,0.618,0.601,0.96,0.926,0.838	0.209	197	121	19:18123580-18123655	0.989	K1	0.971	0.99061	0.779	0.21161	yes	0.210305	no	no	no	no
130	ENSG00000099308	MAST3	+	SE	19:18124264-18124366,19:18128399-18128458	19:18124642-18124774	9.87e-08	2.74e-06	0.88,1.0,0.976,0.988,0.966,1.0,1.0	0.61,0.875,0.54,0.884,0.652,0.931	0.224	242	121	19:18124642-18124774	0.974	K2	0.9963	0.97052	0.69256	0.27796	yes	0.25098	no	no	no	no
131	ENSG00000099308	MAST3	+	SE	19:18139014-18139124,19:18143762-18144007	19:18141882-18142015	2.22e-16	1.03e-14	1.0,1.0,1.0,1.0,1.0,1.0,0.968	0.766,0.904,0.757,0.734,0.753,0.923	0.189	242	121	19:18141882-18142015	1	K2	0.8311	0.99134	0.79963	0.19171	yes	0.190355	no	no	no	no
132	ENSG00000104976	SNAPC2	+	SE	19:7921014-7921119,19:7921704-7921773	19:7921423-7921542	5.28e-12	1.96e-10	0.976,0.994,0.995,1.0,1.0,1.0,0.94	0.778,0.901,0.891,0.887,0.903,0.883	0.113	241	121	19:7921423-7921542	1	K2	1.3142	0.99713	0.93154	0.065599	yes	0.0892995	no	no	no	no
133	ENSG00000130816	DNMT1	-	SE	19:10151397-10151545,19:10154292-10154479	19:10151750-10151847	0	0	1.0,1.0,1.0,1.0,1.0,1.0,1.0	0.771,0.862,0.797,0.794,0.856,0.89	0.172	219	121	19:10151750-10151847	1	K2	0.7445	0.998	0.83395	0.16404	yes	0.16802	no	no	no	no
134	ENSG00000088038	CNOT3	+	SE	19:54146600-54146657,19:54149559-54149758	19:54148148-54148535	0	0	1.0,0.952,1.0,1.0,1.0,1.0,1.0	0.607,0.429,0.628,0.539,0.413,0.456	0.481	242	121	19:54148148-54148535	1	K2	0.9531	0.99278	0.76467	0.2281	yes	0.35455	no	no	no	no
135	ENSG00000090013	BLVRB	-	SE	19:40447764-40448046,19:40465609-40465745	19:40451364-40451492	0.000105603	0.00214328	1.0,1.0,1.0,1.0,1.0,1.0,1.0	0.948,0.934,0.88,0.871,0.85,0.909	0.101	242	121	19:40451364-40451492	1	K3	0.9218	0.99799	0.93439	0.063598	yes	0.082299	no	no	no	no
136	ENSG00000063244	U2AF2	+	SE	19:55654145-55655153,19:55660176-55660221	19:55659210-55659345	6.67e-12	2.47e-10	1.0,1.0,1.0,1.0,1.0,1.0,1.0	0.889,0.904,0.931,0.918,0.902,0.911	0.091	242	121	19:55659210-55659345	1	K3	1.6668	0.99945	0.87399	0.12546	yes	0.10823	no	no	no	no
137	ENSG00000063244	U2AF2	+	SE	19:55654145-55655153,19:55660515-55660619	19:55659210-55659345	0	0	1.0,1.0,1.0,1.0,1.0,1.0,1.0	0.873,0.858,0.858,0.848,0.838,0.866	0.143	242	121	19:55659210-55659345	1	K3	1.6668	0.99945	0.87399	0.12546	yes	0.13423	no	no	no	no
138	ENSG00000063244	U2AF2	+	SE	19:55654145-55655153,19:55660515-55660619	19:55660177-55660221	0	0	1.0,1.0,1.0,1.0,1.0,1.0,1.0	0.733,0.75,0.7,0.741,0.7,0.745	0.272	166	121	19:55660177-55660221	0.989	K3	1.6668	0.99285	0.91468	0.078173	yes	0.175087	no	no	no	no
139	ENSG00000104859	CLASRP	+	SE	19:45064342-45064630,19:45069065-45069124	19:45067337-45067594	0	0	1.0,1.0,1.0,1.0,1.0,1.0,1.0	0.81,0.723,0.776,0.813,0.754,0.772	0.225	242	121	19:45067337-45067594	1	K3	1.5309	0.99685	0.91865	0.078199	yes	0.151599	no	no	no	no
141	ENSG00000130751	NPAS1	+	SE	19:47039403-47039564,19:47042809-47042904	19:47040444-47040550	6.59e-12	2.44e-10	1.0,1.0,0.888,1.0,0.816,1.0,1.0	0.642,0.596,0.717,0.608,0.885,0.663	0.273	228	121	19:47040444-47040550	0.929	K3	2.6187	0.91716	0.73701	0.18015	yes	0.226575	no	no	no	no
142	ENSG00000105486	LIG1	-	SE	19:48161371-48161507,19:48165549-48165623	19:48162262-48162351	2.22e-16	1.03e-14	0.967,0.881,0.984,0.907,0.835,0.885,0.945	0.361,0.694,0.617,0.659,0.595,0.412	0.359	211	121	19:48162262-48162351	0.997	K7	4.3011	0.89857	0.58833	0.31024	yes	0.33462	no	no	no	no
143	ENSG00000105613	MAST1	+	SE	19:12866652-12866762,19:12867729-12867977	19:12867474-12867652	0	0	1.0,1.0,1.0,1.0,1.0,1.0,1.0	0.896,0.737,0.731,0.766,0.841,0.736	0.216	242	121	19:12867474-12867652	1	K1	0.8564	0.99638	0.79821	0.19818	yes	0.20709	no	no	no	no
144	ENSG00000105397	TYK2	-	SE	19:10354511-10354609,19:10357763-10357918	19:10356568-10356718	4.96e-11	1.74e-09	1.0,1.0,1.0,1.0,1.0,1.0,1.0	0.906,0.97,0.916,0.852,0.829,0.798	0.122	242	121	19:10356568-10356718	0.999	K3	0.7015	0.99576	0.89109	0.10467	yes	0.113335	no	no	no	no
145	ENSG00000105397	TYK2	-	SE	19:10358002-10358138,19:10361510-10361598	19:10359175-10359302	2.22e-16	1.03e-14	0.968,0.99,0.992,0.988,1.0,0.975,0.974	0.843,0.909,0.779,0.909,0.695,0.683	0.181	242	121	19:10359175-10359302	1	K3	1.0252	0.98334	0.80877	0.17457	yes	0.177785	no	no	no	no
146	ENSG00000105397	TYK2	-	SE	19:10364613-10364771,19:10365516-10365898	19:10364851-10365048	0.00054829	0.0101061	1.0,1.0,1.0,1.0,1.0,1.0,1.0	0.969,0.939,0.877,0.908,0.87,0.909	0.088	242	121	19:10364851-10365048	0.999	K2	0.8004	0.99551	0.886	0.10951	yes	0.098755	no	no	no	no
147	ENSG00000126453	BCL2L12	+	SE	19:49665823-49666799,19:49668850-49668937	19:49667022-49667161	1.09e-06	2.76e-05	0.725,0.843,0.624,0.81,0.568,0.519,0.634	0.912,0.931,0.888,0.892,0.787,1.0	-0.227	242	121	19:49667022-49667161	0.957	K4	2.1593	0.76826	0.91624	-0.14798	yes	-0.18749	no	no	no	no
148	ENSG00000126453	BCL2L12	+	SE	19:49669023-49669115,19:49673697-49673859	19:49670216-49670488	1.18e-07	3.27e-06	0.881,1.0,0.911,0.989,1.0,0.907,1.0	0.818,0.855,0.734,0.731,0.873,0.771	0.158	242	121	19:49670216-49670488	0.936	K4	1.969	0.90794	0.73866	0.16928	yes	0.16364	no	no	no	no
149	ENSG00000105698	USF2	+	SE	19:35269580-35269699,19:35270446-35270597	19:35269803-35270003	9.52e-05	0.00194462	0.793,0.826,0.831,0.815,0.812,0.806,0.802	0.921,0.89,0.935,0.902,0.88,0.897	-0.092	242	121	19:35269803-35270003	1	K2	0.7683	0.80367	0.89792	-0.094255	yes	-0.0931275	no	no	no	no
151	ENSG00000064547	LPAR2	-	SE	19:19626542-19627284,19:19628427-19628930	19:19627397-19627504	2.71e-11	9.65e-10	0.773,0.63,0.711,0.699,0.651,0.693,0.645	0.86,1.0,0.97,0.969,0.919,0.853	-0.243	229	121	19:19627397-19627504	0.962	K5	3.3224	0.6113	0.79772	-0.18642	yes	-0.21471	no	no	no	no
152	ENSG00000064547	LPAR2	-	SE	19:19627396-19627504,19:19628091-19628167	19:19627754-19627969	3.92e-07	1.03e-05	0.838,0.779,0.966,0.769,0.792,0.852,0.786	1.0,0.936,1.0,0.966,0.937,0.958	-0.14	242	121	19:19627754-19627969	0.91	K5	3.3224	0.45856	0.71584	-0.25729	yes	-0.198645	no	no	no	no
153	ENSG00000089639	GMIP	-	SE	19:19637919-19638057,19:19640084-19640192	19:19638402-19638482	0.000457068	0.00852526	1.0,1.0,1.0,1.0,1.0,1.0,1.0	0.782,0.799,1.0,0.921,0.775,0.772	0.158	202	121	19:19638402-19638482	0.933	K2	1.3484	0.99293	0.92821	0.064725	yes	0.111363	no	no	no	no
154	ENSG00000179134	SAMD4B	+	SE	19:39348287-39348389,19:39354005-39354066	19:39351817-39352374	1.63e-08	4.83e-07	0.265,0.094,0.206,0.102,0.055,0.215,0.079	0.524,0.4,0.576,0.4,0.475,0.814	-0.386	242	121	19:39351817-39352374	0.953	K4	2.5744	0.010648	0.076748	-0.0661	yes	-0.22605	no	no	no	no
[truncated: 5,264 more rows]

## Sheet: HTT-AON
nr	gene_id	gene_symbol	strand	type	rmats_flank	rmats_coord	rmats_p_value	rmats_fdr	rmats_inc_level_1	rmats_inc_level_2	rmats_inc_level_diff	rmats_inc_form_len	rmats_skip_form_len	whippet_coord	whippet_probability	whippet_complexity	whippet_entropy	whippet_psi_a	whippet_psi_b	whippet_deltapsi	unique	mean_dPSI	overlap_aon	overlap_scr	larger	hybrdep
[truncated: 867 more rows]
