# Supplementary material for: Determining off-target effects of splice-switching antisense oligonucleotides using short read RNAseq in neuronally differentiated human induced pluripotent stem cells
Source: Hum Mol Genet. 2025 Oct 9;34(22):1912–25. doi: 10.1093/hmg/ddaf153 (PMC12581821; doi:10.1093/hmg/ddaf153)
Supplement: Supplementary_file_5_Predicted_targets_GGGenome_ddaf153 [file supplementary_file_5_predicted_targets_gggenome_ddaf153.xlsx]

## Sheet: Overview
Supplementary File 5 Predicted binding sites as identified in the pre-mRNA database of GGGenome
Sheet 1:	Predicted binding sites of scrambled AON1
Sheet 2:	Predicted binding sites of APP-AON
Sheet 3:	Predicted binding sites of ATXN3-AON
Sheet 4:	Predicted binding sites of HTT-AON
Sheet 5:	Predicted binding sites of scrambled AON2
Sheet 6:	Predicted binding sites of ATXN3-AON2

## Sheet: Scrambled AON1
Gene_name	Gene_ID	chr	start	end	strand	RNA_coordinate	snippet_pos	snippet_end	query	sbjct	align	edit	match	mis	del	ins	d	snippet_start	snippet_last
DCT	1638	13	94436810	94549406	-	prespliced::chr13:94436810-94549406(-)\" \"TTTCATGTCAGTTTCATGATTACCTGGAGGGAAATTTGATAGGCAAGTAGACTCCATAAAATTACCTAGAAAATGGGTATTGAGGTACTATATAAATTTACCTGTATGAAGGCAAATGATGGTACTGATGTTTTCCTAAAATCCATGGTCCTGCCTCTGGAGTCCCTTCCAGCTGCAATGACCCGTGTGTAGCCAGCACAGAGCCCCTTCCCTCCACGT\""	7334	7552	\CCTGTATGAA-GCAAATGA\""	\CCTGTATGAAGGCAAATGA\""	\|||||||||| ||||||||\""	\==========D========\""	18	0	1	0	1	94541854	94542072
IL1RAPL1	11141	X	28587445	29956718	+	prespliced::chrX:28587445-29956718(+)\" \"TAGATGATAAGGTGGAGACAGGGCTGTGGAGGACATACTTTTGTTCAGGCTGAATCCCGCAGTGCCCTCTAGAGTTACTGGGTAGGGAGCTGGTAGCATACCTGTATGAAGAAATGACACTGGCTATGAACACTATGATGCTTACAACCTCTCTGCCAACTTTATTTCAGAAGAGACACAGTCAGGAGAGCTAAATACAGTGGTAAAAATGGAAAAA\""	8031	8247	\CCTGTATGAAGCAAATGA\""	\CCTGTATGAAG-AAATGA\""	\||||||||||| ||||||\""	\===========I======\""	17	0	0	1	1	28595476	28595692
CIITA	4261	16	10877201	10936394	+	prespliced::chr16:10877201-10936394(+)\" \"AGAGAGAAAAGGTCTAAAAGGAGTGGACACTTAAACAAGAGAGACGATGAGTGAAGGAATGGGTGTGGAAATGAGTGAACTAATGAATGAGTGGTGGGTGACTGAATGAAGCAAATGATGAAGACTGTATGGGGGCCAGATGTGGTGGCTCACACCTGTAATCCCAGCACTTTGGGAGGCCAAGGCGGAACGATTGCTTGAGCCCAGGAGCTCAAGAC\""	28571	28788	\CCTGTATGAAGCAAATGA\""	\ACTGAATGAAGCAAATGA\""	\ ||| |||||||||||||\""	\X===X=============\""	16	2	0	0	2	10905772	10905989
OXCT1	5019	5	41730064	41870425	-	prespliced::chr5:41730064-41870425(-)\" \"ACATTCTGCCACAGGTACTTTTGGGGATATTTAACTGCCTTTCAGAATGGAAGCAAAACAACCTGCAAAATACATAAAAATCTGTATAGCATTCTGTAAGCCTTATGAAGAAATGATTGTCGGATAAAGCCTGTTGTGGTTTGAAGGATATATGTTGAGTACATATGACTCTTATTCATGGTGGGATTTTTTTGTAGGTGGACCATTTGCATGTTT\""	85843	86058	\CCTGTATGAAGCAAATGA\""	\CCT-TATGAAG-AAATGA\""	\||| ||||||| ||||||\""	\===I=======I======\""	16	0	0	2	2	41784367	41784582
NR3C2	4306	4	148078763	148442414	-	prespliced::chr4:148078763-148442414(-)\" \"TAAAGGAATCCTACCTTTTTGCAGCCCCATTTTATAAGTGAGGAAACGATAGTCATTTATTGAAAGTAAGCAGTGTCTTTACGTTTATACCCAAAATGTCCCTGTATGAAGCAATAATATCTCACCAAAGGTTTTCTGTCTTCTGTTTAACCATCTGAGATCTGCATATCATTAAATTTTCAGAAATTTAGTATTAAAATCTATAGCCTAGCCTACA\""	308941	309157	\CCTGTATGAAGCAAATGA\""	\CCTGTATGAAGC-AATAA\""	\|||||||||||| ||| |\""	\============I===X=\""	16	1	0	1	2	148133257	148133473
REEP3	221035	10	63521400	63625128	+	prespliced::chr10:63521400-63625128(+)\" \"GGAACTGGCTCTGAGTGAGGTGGGAAGCTGTTGGAGGGTTCTGAGCAGAGAAGTGATATTATCAGATTTTGTGTTTTAAAAGCTCTACTACAGAGAACAGCCTGTATCGAAGCAAAGATGGAAGCTTGGAAACGAGTTAAGAGGCTGTATTAATAAACCAGCGAGTAGTGGTGAGTAGTGGGTGGTGACTTGGACCAGGCTGGTAGCAGTGGTCAGAT\""	24728	24945	\CCTGTAT-GAAGCAAATGA\""	\CCTGTATCGAAGCAAA-GA\""	\||||||| |||||||| ||\""	\=======D========I==\""	17	0	1	1	2	63546128	63546345
SMARCD3	6604	7	151238779	151276734	-	prespliced::chr7:151238779-151276734(-)\" \"AGAAGCAAGCAGTTACATGATTTACACTGTGCATGAGATAAAAATCAAACAACTTGCTCAAATCACGTGATTTCTGGTCCCGAGCCACTGGGAGGTCTCTCCTGTATGAGGAAATGAAGGGGATACCATGTGACAAAGTTATGCAATGTTCTCAACAATGTCACAACTGCTTCCTAGGGCTAAGGCAAGGACCAACACAATACTCCCCAGCCATAAA\""	4465	4681	\CCTGTATGAAGCAAATGA\""	\CCTGTATGAGG-AAATGA\""	\||||||||| | ||||||\""	\=========X=I======\""	16	1	0	1	2	151272053	151272269
LIN28B	389421	6	104957106	105083332	+	prespliced::chr6:104957106-105083332(+)\" \"TCAAACTCCTAAGCTCAAGCAATCCGATTACCCCACCTTGGCCTCCCAAAGTGCTGAGATTACAGGCATGAGCCACTGTGCCTAGCCTAGTGTGCTATGTCCTGATGAAGAAAATGATCATAGAATGGCTGATTGCCTAATTTCACACAGTTGAGCCAGCAGTGTCACCCCAGGGTAGTGCTCTTAAATCTCTGGGTTCTAGCCACATGTAGCTGTT\""	18789	19005	\CCTGTATGAAGCAAATGA\""	\CCTG-ATGAAGAAAATGA\""	\|||| |||||| ||||||\""	\====I======X======\""	16	1	0	1	2	104975895	104976111
SPOP	8405	17	49598883	49678163	-	prespliced::chr17:49598883-49678163(-)\" \"CATCTATAATAAATACATAAAATGTGGCAGTTCTTTTATGTCTGATAAACTTGGAGTGTGAATTCTGTGTAAATCTAACGTCACAGATTATACTCAGTTGCCTGAATGAAGAAATGAGAATTTAGTTGGTTTTACATGAGGTTAGATGTTATGTAAACAGATCACAGTTTGAATCTTCACCTATCTTACAGACTTGCATTTCAGAAAAACTTAAAAA\""	60682	60898	\CCTGTATGAAGCAAATGA\""	\CCTGAATGAAG-AAATGA\""	\|||| |||||| ||||||\""	\====X======I======\""	16	1	0	1	2	49617265	49617481
TMEM273	170371	10	49154735	49188391	-	prespliced::chr10:49154735-49188391(-)\" \"ACAGCATCTTAATTTCTCTGTATTGGCATTTTTCATAATGATTGTATATGTTGTTAATTCCAGTAAGTAAATGTTTGTGAACAAAAAGCGAATATGACAGCCTGTTGAAAGCAAATGAAGGAAACGTTGGGCTTCCCCTTTATTGACTGGAGAAAGGGGCCTAGAGCACTGTTTAGTGCAATCTACTGGCAGATGGGGGTCTGTGAGGGTGGGTGACC\""	2726	2943	\CCTGTATG-AAGCAAATGA\""	\CCTGT-TGAAAGCAAATGA\""	\||||| || ||||||||||\""	\=====I==D==========\""	17	0	1	1	2	49185448	49185665
PTCHD4	442213	6	47856672	48068830	-	prespliced::chr6:47856672-48068830(-)\" \"TATATGCACTGAAAAAGCAAAAAATGTGTGACTTACTTTAGTGTGATGCTCAGTTCATTGTGGTGGTCTGGAACTGAACCTGCTATATAATCAAAGTATGCCTGTATGACCAAATGAATCTTTCACATTTCTTTGTGTAAACAGAGCCAAACATTTCTCACTACTAAATTCTAAATGCTGAAAAGTCTTGAAACCAACAAACAAGGTTATCTTTCAT\""	102557	102773	\CCTGTATGAAGCAAATGA\""	\CCTGTATGAC-CAAATGA\""	\||||||||| |||||||\""	\=========XI=======\""	16	1	0	1	2	47966057	47966273
CALN1	83698	7	71779490	72337391	-	prespliced::chr7:71779490-72337391(-)\" \"GGTCAGTAGCCAGTGGTGAGACAGAGGACAGTTTTCAAAGAGATTTGGGACTTCAGACAAAAAGGAATTTTTCTTCTGTTTGGGGACCCTTCACAGCACACCTGTAGGAAGCAATGAGATTCTGAAACAGAAAATAGAGACCCAGCTGGGCGCGGCGGCTCATGCCTGTAGTCCCAGCACTTTGGGAGGTTGAGGCCGGTGGATCACTTGAGGTCAG\""	537474	537690	\CCTGTATGAAGCAAATGA\""	\CCTGTAGGAAGC-AATGA\""	\|||||| ||||| |||||\""	\======X=====I=====\""	16	1	0	1	2	71799701	71799917
TNRC6B	23112	22	40044833	40335808	+	prespliced::chr22:40044833-40335808(+)\" \"ACTGTCCTGCTTTGTGGGGAAGAGGGCTGTTGCTTGTCAGGCAAAAAAGTTTTCTCTTCCTACCCACCATCCCTCTCTCTGCTTCCCTTGCATTTGGCAGGCTGTATGAAGCCAATGAGCTGCGAGGTGTTTTGACAGGGGAGGTCTGCATGCAGCCTCTTCTTTGTCCTAACAATTCCTTTGTTGATCTTGCCTGTGATGAATCATAGCGCCTGCAT\""	287406	287623	\CCTGTATGAAGCAAATGA\""	\GCTGTATGAAGCCAATGA\""	\ ||||||||||| |||||\""	\X===========X=====\""	16	2	0	0	2	40332239	40332456
ARHGAP24	83478	4	85475149	86002666	+	prespliced::chr4:85475149-86002666(+)\" \"TTTTAAGTTTATCAAAGACACTTTTTCCCAGGATAACATTGATCTTAGCTGAATCTGCACATGAAAAGCTCAGCAGTTAGGGAATAAGAAATCCACAAGTCCTGGATGAAGAAATGAGTAGCATAATGATCTGATGTACATGGGCCCAGTCTAGGGAAGCTGGTGAAGCAGCTAACACTAGAAGGGAGGCTATCACAGAGGAGATGGCTAAGTTTAC\""	58782	58998	\CCTGTATGAAGCAAATGA\""	\CCTGGATGAAG-AAATGA\""	\|||| |||||| ||||||\""	\====X======I======\""	16	1	0	1	2	85533931	85534147
MACROD2	140733	20	15196839	16053197	+	prespliced::chr20:15196839-16053197(+)\" \"TACCTGGCCTATTATAATTTTCAGCCCTTACCTTGTGCAACTCTTGAAATTAAAAGTTTATTATGGAGTGCCCTTTTTCTGAAACTAATTTTAAAATGCTCCTGTATGATGAAATGAATACTGTCCAATAATCTACATATTAATTTGCCTTTGTAATAATTCCATTAAATGACTGCCAAGACCTTTTTCGCTCAGATTGTGCCTATAAATTCAGAAC\""	7671	7887	\CCTGTATGAAGCAAATGA\""	\CCTGTATGATG-AAATGA\""	\||||||||| | ||||||\""	\=========X=I======\""	16	1	0	1	2	15204510	15204726
NKAIN2	154215	6	123803864	124825640	+	prespliced::chr6:123803864-124825640(+)\" \"AACTTTTTATAAAAAAGTAATGTCCATTTTTATCAAAGGGAAACACTCACATCCTTGCCTATCGGTGATCATTCTCTTTTTACCTTTATATTTCTTATTTCCTGTTTAGAAGCAAATGAAGGATTATGGAGTTTTGCAATATTAGGACTAGGTGACAGCTCAGAAAATATCTGTTCCAAGTGTATTAAGTCCCAGGGGTGTATTGCCCATGGTCAGAGA\""	683743	683961	\CCTGTAT-GAAGCAAATGA\""	\CCTGTTTAGAAGCAAATGA\""	\||||| | |||||||||||\""	\=====X=D===========\""	17	1	1	0	2	124487607	124487825
CAST	831	5	96662375	96774683	+	prespliced::chr5:96662375-96774683(+)\" \"CCCAAGCTGGAGCCCCACCCCGTGATACCTCGGTAAGCAGCACATCTTATTTGGGAGATAAATGTTTTTGCGCAGCCACAACTAGAAAGAAAATAGGGCGCCTGTTTAAAGCAAATGAAAATAGGCAGAATTATTAGGAAGATCAGGCACCTTCTATTTCAGAAGAGCCGAGACTGATGATTTAGCGAGATGGCAGAGATTAACTTTGAAATGATTAA\""	99966	100183	\CCTGTATGAAGCAAATGA\""	\CCTGTTTAAAGCAAATGA\""	\||||| | ||||||||||\""	\=====X=X==========\""	16	2	0	0	2	96762341	96762558
WDPCP	51057	2	63119558	63438007	-	prespliced::chr2:63119558-63438007(-)\" \"CAGAACCCCTACAAGCTAGAAGAGATTGGTGCCCTATCTTCAGCCTCCTCAAACAAAACAATTATCAGCCAAGAATTTAGTATCCAGCAAAAGTAAGCATCATGTATGAAGCAAAGATATAGTCGTTTTCAGACAAACAAATGCTGACAGAATTTGCCATTACCAAGCCACCACTATAAGAACTGCTAGAAGGAGCTGTAAATCTTGAAACAAATTC\""	294212	294428	\CCTGTATGAAGCAAATGA\""	\CATGTATGAAGCAAA-GA\""	\| ||||||||||||| ||\""	\=X=============I==\""	16	1	0	1	2	63143579	63143795
PLEKHM3	389072	2	207821287	208025527	-	prespliced::chr2:207821287-208025527(-)\" \"TGTTTGACCCTGAAGTCACAGAAGGTTCTTGAGCAGAGAAGCACATGATGGGAATGGTATGTAGGAACAGTTAATTTGGTGGTACAGCTTTTCGGGGACACCTGTAGCAGCAAATGAGGCATGCTTCTTCGGTGAAATTACTGGTTGAGGTTTAAAATTGTGTTTGGCAATGGGGAATCTGTGGTGCTATAGTATTAATGCTAAAACAAATGACTAT\""	53637	53853	\CCTGTATGAAGCAAATGA\""	\CCTGTA-GCAGCAAATGA\""	\|||||| | |||||||||\""	\======I=X=========\""	16	1	0	1	2	207971674	207971890
BICC1	80114	10	58512871	58831435	+	prespliced::chr10:58512871-58831435(+)\" \"GGGTAGAAGGAAACATAAAACAAACAAGAAGTCATTAGTAACAAGAGTCTCTGTTACATATGAAACAGAACCACTTTAGATTGGGTAGTCATAAAGCAGACCTTATGAGCAAATGACATTCAAGCTAAAACCTAGATGCCAAGAAAAGGCCATGAAGATCTGGGGAAAGAGTAGTAGGCCAAGGGAACAACTGGCACGATCACCCCAGAGTCAGAA\""	298813	299028	\CCTGTATGAAGCAAATGA\""	\CCT-TATG-AGCAAATGA\""	\||| |||| |||||||||\""	\===I====I=========\""	16	0	0	2	2	58811684	58811899
AKR1B15	441282	7	134549109	134579869	+	prespliced::chr7:134549109-134579869(+)\" \"ACAGTGAACTTTGTCCTGTTGTAGACCAGAATGGAGGTGCTGTTTTAGACATGTATTTCTGTATGTTCAACTAGGATAAGAATATCACAGAAAAGCATGGCCTGAATAAGCAAATGACAATTTTTTCCACTTATCTGATCTGATCAAATGTCTGTTAAGCACCAGAAACTCTGCCAACACTGAGGATGTAAAGATAAATAATAAAAAATAATGACTT\""	30541	30757	\CCTGTATGAAGCAAATGA\""	\CCTGAAT-AAGCAAATGA\""	\|||| || ||||||||||\""	\====X==I==========\""	16	1	0	1	2	134579650	134579866
SLC4A4	8671	4	71187258	71572083	+	prespliced::chr4:71187258-71572083(+)\" \"TATTAATGTTGTACATTCTTAAAAGCTATTTGTCTGGAATAGAAAACTAGCATTCATTTAAGAACGGGTTTTGTATCAGCTTTAAACTGAAGTAGATGATCCTGTATGAAGTAAACTGAACTCTATCTCGTGTATTATTTTAGGAAAAAAGGAGCCTTTTGTGAAATTTAGAGCTATGGTTTTAAGTAACTGCGCTACAATAAATTTGAACTCCTAAAA\""	215791	216009	\CCTGTATGAAGCAAA-TGA\""	\CCTGTATGAAGTAAACTGA\""	\||||||||||| ||| |||\""	\===========X===D===\""	17	1	1	0	2	71403049	71403267
ZNF862	643641	7	149838374	149867479	+	prespliced::chr7:149838374-149867479(+)\" \"GGGTTGGCTTAGCCAGGCCAGATGACATCTTGGCATTACGTAAAATAACTGCGTTAACCCAGCCCCTACTGTGGGAGAAGAGGGAGGTGGGGAACAAGATCCTGTATGAATCAAATCACAGAAGTTTGTTTTCCCTTGTGATTTCTCTCAGACCACAAAGAGCTCTAGACAGCTTTGTGACTCTGGAAAGTATCATAGAGACAAATTTGTTTCATTTC\""	8309	8526	\CCTGTATGAAGCAAATGA\""	\CCTGTATGAATCAAATCA\""	\|||||||||| ||||| |\""	\==========X=====X=\""	16	2	0	0	2	149846683	149846900
CPPED1	55313	16	12659798	12803887	-	prespliced::chr16:12659798-12803887(-)\" \"CCCCTGCCATGCAAATTTCATATATGCCACATAACTTGGATTTCACATGACGCTGTCCCAAACATATCTTCTAAATTTGCTGAATGTGTCTAGCTGTTTTCCTATGATGAAGCAAATGAGTAAATTAACTTTATTGTATGCGTATTAGCCTTCTGGAAAGTATTTATATCTATCACAAAAATGCCCTAACATCCTAACAAGTAGACACATAAAGATACA\""	48081	48299	\CCTGT-ATGAAGCAAATGA\""	\CCTATGATGAAGCAAATGA\""	\||| | |||||||||||||\""	\===X=D=============\""	17	1	1	0	2	12755588	12755806
FAM156B	727866	X	52899058	52908560	+	prespliced::chrX:52899058-52908560(+)\" \"CTCTCTCTTCGGTAGCTGCATGACATGATGCAGGAAACTTGAGGCTGTGGTGTTTCATGCAGAGATTTTTGATACAAGGTCTTTTACCTGGGGGCAAGTGCCTGTTGAAGAAATGACATTGGTGAGATGATGAAGGAAGGGAAGTCACATGTATTGCTGCAGCTGCTCCCCTCCGCACACACAACGGACTTCTCTAGGCCTCACTGTCCTTAATGC\""	2581	2796	\CCTGTATGAAGCAAATGA\""	\CCTGT-TGAAG-AAATGA\""	\||||| ||||| ||||||\""	\=====I=====I======\""	16	0	0	2	2	52901639	52901854
SPATS2L	26010	2	200306261	200482263	+	prespliced::chr2:200306261-200482263(+)\" \"GGACGGGCTTTGGCACTTGAAAGACCTGATTTTGAGTCATGCCATTGCTGGCTATATGAATTTGAGCAAGTTATTTAATCTTTCTGGACCCCAGTTTTCTCATGTATGAAGCAAAGTGAGTAACGCCTACAATTCTGTTATGATTTTGTTGTGACTAAATAAGATAAAATATAAAGTGCCTGGCACCAGGGCCTAAAATGCAAATGCTATGGAGGTGGT\""	10958	11176	\CCTGTATGAAGCAAA-TGA\""	\CATGTATGAAGCAAAGTGA\""	\| ||||||||||||| |||\""	\=X=============D===\""	17	1	1	0	2	200317219	200317437
GNAT3	346562	7	80458634	80512064	-	prespliced::chr7:80458634-80512064(-)\" \"TAGTCATTTTCCTCTGTCCTTTTGTAGTTTTGTGATTTTGTGAAGCACTATCTTAAATCATATAGGAAGGTGAGCTATTTTGCTTTTGCATATTATTGATCCTTATGAAGCAATGAGGAGGGTTTTGCTAATTCTCTATTACAGTATGAATGCTAAAGTGTAAGGTGTTTGTGAATTGGATTGTGAAGCCCAGCTAGAAATTATTTTGATACGATA\""	41322	41537	\CCTGTATGAAGCAAATGA\""	\CCT-TATGAAGC-AATGA\""	\||| |||||||| |||||\""	\===I========I=====\""	16	0	0	2	2	80470527	80470742
CFLAR	8837	2	201118715	201176687	+	prespliced::chr2:201118715-201176687(+)\" \"AAAAAGCATGCAAGTCCCCCAAGTATTTAAAGCTTTATTTCTTTGTTTGTCCAGTAAATGTTCGTTGAGGGCCTACTATGTGCAAAGCACCATGCTTGGCCCTGTGTGAAGCAAATATTAAGGCAATGAGGTGGAGTCTGATCTCAGAGCTGTGTTGTGCATGAAATAAGGTTATTCTTTGGTAGTTCTTTCTTGAGAAGAATTCTTATGGAGTTCA\""	36034	36250	\CCTGTATGAAGCAAATGA\""	\CCTGTGTGAAGCAAAT-A\""	\||||| |||||||||| |\""	\=====X==========I=\""	16	1	0	1	2	201154749	201154965
SALL1	6299	16	51135981	51150597	-	prespliced::chr16:51135981-51150597(-)\" \"CCACAAGAAGAACTGTACTAAAAATCAATTAGTTTTAATCGTAAATGAAAATCCAGCCTCCCCACCCGAAACCTTCTCCCCCAGCCCCCCTCCTGATAATCCTGATGAACAAATGAATGACACAGTTAACAAAACAGATCAAGTGGACTGCAGCGACCTTTCAGAACACAACGGACTTGACAGGGAAGAGTCCATGGAGGTGGAGGCCCCGGTTGC\""	8556	8771	\CCTGTATGAAGCAAATGA\""	\CCTG-ATGAA-CAAATGA\""	\|||| ||||| |||||||\""	\====I=====I=======\""	16	0	0	2	2	51141826	51142041
TRPC3	7222	4	121874480	121952060	-	prespliced::chr4:121874480-121952060(-)\" \"GGACTATTTTTATAGCTTTTTTCAAAGGTCAGTGTACCTTTAAAGACAGATGTTTCTTAAATATTTTAAAGAAAAAACTTTGAAGTAGCTACCTTGGAGACCTTATGAAGCAAATACATTGATATTGTAAGAATTTCACTCTTTGTTCATTTCTAAATCCAAAGAGCAACTTACCAATAATTTTTTAATATCAATACTATAGGTGAATTAAAAGAA\""	71981	72196	\CCTGTATGAAGCAAATGA\""	\CCT-TATGAAGCAAAT-A\""	\||| |||||||||||| |\""	\===I============I=\""	16	0	0	2	2	121879864	121880079
EPB41L2	2037	6	130839346	131063245	-	prespliced::chr6:130839346-131063245(-)\" \"TTGTATTCACTGACATCTCCTTCCAGATTTCTGTCAGCAACAATTTCAAGTGAATCAAATAGGACTGCTCTGATAAGCTATTCTTCCGTAGCACAGAAAGCCTGTATGAATCAAATGTCAAAATTCATTCTAGGCAAATAGTTTACAGAGAATGTGCTAGCCTACAGAAGTTTGCTGCTCATGGTTTTTGAAATAAGTTTTCATGGAAATATGGTGCT\""	121582	121799	\CCTGTATGAAGCAAATGA\""	\CCTGTATGAATCAAATGT\""	\|||||||||| |||||| \""	\==========X======X\""	16	2	0	0	2	130941446	130941663
FGF13	2258	X	138614726	139205023	-	prespliced::chrX:138614726-139205023(-)\" \"ATATATCACACAAATGGAAAGTTAAAGGAAGGGAAGAGATCTGGTAGTTGTCGAGCATTTCCACTTAAGCTAACTGCTTCCCCATGCCTTCTGTGATCTTCCGTATGAAGCACATGATGCTGTCCCCATCTTGCAGATGCAGGATCAGAAAACACACGAATTGCCTACAGTCAGAAAACTTGGAAGTGGAAGAGGCAACTTTGAGCTGAGCTCTTCA\""	559381	559597	\CCTGTATGAAGCAAATGA\""	\CC-GTATGAAGCACATGA\""	\|| |||||||||| ||||\""	\==I==========X====\""	16	1	0	1	2	138645426	138645642
RNASEH2B	79621	13	50909677	50970460	+	prespliced::chr13:50909677-50970460(+)\" \"ACATGTTGGGTTTTTTTTTAATGGATTGATGTTGTGTCAAAGTGACATTTGACACCACTTCACTGCTCTAATGTTGCAGAAAATAAAGTTATCAGATGAGCCTGTAGAAGCAAAAGAAGATTACACTAAGTTTAATACTAAAGATTTGAAGACTGAAAAGGTATGTGGGTTCAGGTGTAGTGGTGTTTCGTTCATACTCAGTGCGTGATGTGCATGA\""	44149	44365	\CCTGTATGAAGCAAATGA\""	\CCTGTA-GAAGCAAAAGA\""	\|||||| |||||||| ||\""	\======I========X==\""	16	1	0	1	2	50953826	50954042
EYS	346007	6	63719979	65707226	-	prespliced::chr6:63719979-65707226(-)\" \"AACGGGGTGTATGAAGTAAATAAACCAGGCTTTCAGTTACAGTACAGTCATATTTTTGGGAATGAATCATGTCACAAAAAAGAAAAAGATCTCCAGAAGGCCTCTATGAAGAAATGACATTTAGTTTTTCAAGCAAGCAAATTTAACGGCTTCAGATATGACTTTGGCCTTGAACTTCCTGTGTCATTCCTTGATATGTCTGAGCAGGATTTAGAAA\""	265162	265378	\CCTGTATGAAGCAAATGA\""	\CCTCTATGAAG-AAATGA\""	\||| ||||||| ||||||\""	\===X=======I======\""	16	1	0	1	2	65441848	65442064
PIEZO1	9780	16	88715337	88785220	-	prespliced::chr16:88715337-88785220(-)\" \"AACTCTGTGTTGGCCACGTCGCCTTGGGAGGGCCTGGGGGCTCTTTCTGGCTACTTTCTTTCTTTACCCTAACCCTTGATTTTCCATTTTGCAATGTGTTTCTGAATGAAGCAAATGAAGCCACGGCCCTGGGGTGGGGGTCCTGAGAGTCTTCAGGTGCGCAGAGCTGGAAAGGGGGTCAGGGCCACCTTTCCCACCCTTTCAAGGAAAGTGAGGCC\""	48056	48273	\CCTGTATGAAGCAAATGA\""	\TCTGAATGAAGCAAATGA\""	\ ||| |||||||||||||\""	\X===X=============\""	16	2	0	0	2	88736947	88737164
MKLN1	4289	7	131110093	131496632	+	prespliced::chr7:131110093-131496632(+)\" \"GTGATTTCTGTTTACCTTTGCCCCCTCAAATACAATTATACCTTCTAAGTTGTTGACTGATGCCACTTCCACCGCTCCTAAATGTCCAATCAAAACTGCCCCAGTATGAGGCAAATGACTGGGTTGTTCCTTGGTTTCCACATTTCCTGTCTCATCTCTGTTAGAACCTTACAGCTGTTAAAATTATTTATTTCTATAGTAGAAGTTATTAGACTAGT\""	137452	137669	\CCTGTATGAAGCAAATGA\""	\CCAGTATGAGGCAAATGA\""	\|| |||||| ||||||||\""	\==X======X========\""	16	2	0	0	2	131247545	131247762
PDZRN4	29951	12	41188319	41574745	+	prespliced::chr12:41188319-41574745(+)\" \"ATTCTATTTTGGTATTTGACATTTAGATGACATCGGGCCTTTTTAAAAAGTCTCTTAAAATTCATGATAAGGACAGCTAAAGAGAAATAATTTTATTTAACCTGTCATGAAGTCAAATGACATTTAAAATTATATAATGTATTATTATAGGATGTTGGATATTTTCCCCTAAATAAGCTTTGACTTCTTGTGACTGGCTAAAATGTCCTATTTTTACCAT\""	4903	5122	\CCTGT-ATGAAG-CAAATGA\""	\CCTGTCATGAAGTCAAATGA\""	\||||| |||||| |||||||\""	\=====D======D=======\""	18	0	2	0	2	41193222	41193441
CTNNA2	1496	2	79513050	80648780	+	prespliced::chr2:79513050-80648780(+)\" \"GGATAATAATAGAAGTCTGCTGTAGAGATAATATATGAGAAGTGGAGCTAAAGATAAAGCCCAATGCCCGTCGTGAAGGAGACAAATAAATGCTAATTGCCCTGTAGAAGCAAATGGGTTTATGTGGAATCCTAAAAGGTTAGCGAGAAGGTTCAACACGTTTCTTATTTCAGGCACCATTTTCTGTGTTACTTAAGACATTGGACTTGACCATAAG\""	461172	461388	\CCTGTATGAAGCAAATGA\""	\CCTGTA-GAAGCAAATGG\""	\|||||| |||||||||| \""	\======I==========X\""	16	1	0	1	2	79974222	79974438
TADA2A	6871	17	37406885	37479725	+	prespliced::chr17:37406885-37479725(+)\" \"AAAATGCTGAAAACTCAGGGATCCTTACATTTCCCATGACACATTTATGTTTTATTTTCTCTGTAGTAATGGAACGGCGGTATCCCAAGGAGGTCCAGGACCTGTATGAAACAATGAGGCGATTTGCAAGAATTGTGGGGCCAGTGGAACATGACAAATTCATTGAAAGCCATGCATGTAGGTGGTTTTTGAGCCTTGAGCAGTATTTGTGTGTGTA\""	58480	58696	\CCTGTATGAAGCAAATGA\""	\CCTGTATGAAAC-AATGA\""	\|||||||||| | |||||\""	\==========X=I=====\""	16	1	0	1	2	37465365	37465581
TADA2A	6871	17_KI270857v1_alt	1646041	1718895	+	prespliced::chr17_KI270857v1_alt:1646041-1718895(+)\" \"AAAATGCTGAAAACTCAGGGATCCTTACATTTCCCATGACACATTTATGTTTTATTTTCTCTGTAGTAATGGAACGGCGGTATCCCAAGGAGGTCCAGGACCTGTATGAAACAATGAGGCGATTTGCAAGAATTGTGGGGCCAGTGGAACATGACAAATTCATTGAAAGCCATGCATGTAGGTGGTTTTTGAGCCTTGAGCAGTATTTGTGTGTGTA\""	58493	58709	\CCTGTATGAAGCAAATGA\""	\CCTGTATGAAAC-AATGA\""	\|||||||||| | |||||\""	\==========X=I=====\""	16	1	0	1	2	1704534	1704750
MARCHF1	55016	4	163524297	164383517	-	prespliced::chr4:163524297-164383517(-)\" \"TCTGTGTTTTGGACAGCAAGAAGAATCAATGATTTCTGTAATTTCAAGTGGCGATGCTTTCTAAAGAAAAGTAAAACATCTTGTACATATATGGACATTTCCTGATGAGCAAATGAGAAACATCCTTTCTTGAAGTTTCCTTAATGTTCTTGCTTGTCCTAAAGTTATCCAAAGCATGCCTATGTGCATTAGGAAAATGATCTAATTTCAGAATTA\""	397545	397760	\CCTGTATGAAGCAAATGA\""	\CCTG-ATG-AGCAAATGA\""	\|||| ||| |||||||||\""	\====I===I=========\""	16	0	0	2	2	163985757	163985972
MARCHF1	55016	4	163524297	164383517	-	prespliced::chr4:163524297-164383517(-)\" \"TAGGAATATCCAAGCTAGTGTGCATAAATGAGACAATTTCAAACAAAAAAATATATTTGTACATTTTCATATTATACCTAATCATTTAAGCTGTTTAGATTCTGTATGAGAGCAAATGAAGATTTTCACTGCGCAATACTTGTTATGTTTTGCTTTGCTTTTATAAAAGCAGAAGTTACTTCATAAAATATGTATGCATGTTCGTGTGAATTACGTGAC\""	771934	772152	\CCTGTATGA-AGCAAATGA\""	\TCTGTATGAGAGCAAATGA\""	\ |||||||| |||||||||\""	\X========D=========\""	17	1	1	0	2	163611365	163611583
PCDH11X	27328	X	91835460	92623230	+	prespliced::chrX:91835460-92623230(+)\" \"ATAGTAGGGACTCCATAAATGAATAATTTGTGACTTACAGACTATGAGGCTAATGAATGATGATGTTTGAAGATTATATCCACCTGGACCTTTCCTCATGCCTGTAGAAGCAAATTAAAGTTATTATTTAATTAATAATTAGGCAGCATAAAGCAAGAAAATGTCATTAACTATTTTATAAGCTAATTAACAATGTGGCTGTTAACATTATTTTATC\""	508704	508920	\CCTGTATGAAGCAAATGA\""	\CCTGTA-GAAGCAAATTA\""	\|||||| ||||||||| |\""	\======I=========X=\""	16	1	0	1	2	92344164	92344380
SLC25A21	89874	14	36677920	37172606	-	prespliced::chr14:36677920-37172606(-)\" \"TTATGAACGTTCTTATTCATTGAGGATAAAGGACTCTATTATTTTGCATCTCCAGGGCCCAGGATGTGCCTTTTATGTACAAAGTGCTCAATATATGCACTCTGTATGAACAAATGAACTATGGTACTACTCTTCAGTGTAAAATCATAGGTACTAATATTATCTCCTTTGAGTATGGTACAGAATATGACTTGCTGAAGTTCATATAGAAACAAGG\""	251181	251397	\CCTGTATGAAGCAAATGA\""	\TCTGTATGAA-CAAATGA\""	\ ||||||||| |||||||\""	\X=========I=======\""	16	1	0	1	2	36921209	36921425
DGCR2	9993	22	19036285	19122412	-	prespliced::chr22:19036285-19122412(-)\" \"TAGAAATGGTGGTAGTGAGCATTCTTGTCTTCTCAACTTAGAATGCTATTTTAATGTATCAATATTCTACAGAATGCCTTCTATAGGATTTTAGAATGTACCTGTATGAAGTCAAAGAAGTACCTATTCCTAGGTTGCTGGGAATATTTGTGTTACAAAAGTGTACTGATTTTTATTAAATGCTTTTAGTGGATTTTATTGGGGTTATGTAGTTTTTC\""	66939	67156	\CCTGTATGAAG-CAAATGA\""	\CCTGTATGAAGTCAAA-GA\""	\||||||||||| |||| ||\""	\===========D====I==\""	17	0	1	1	2	19055256	19055473
CORO2B	10391	15	68616538	68727806	+	prespliced::chr15:68616538-68727806(+)\" \"GTAGCATTGGAGACTAAGTTTCCAACACATGAACTCTGGGGAACATGTTCAAGCCATAGCACCCTCCAGACCATCCATTGGTAACAAGGGTGTAGAGAAACCTGTATGAACAAATACATTGATGTTGCACAAAAGCTTTTGAAACTTGCAAATCTGGTAGGCACCAGTCTGCATATTATTTCTTCAAGAACTGTTTGCTTGAAACCAGAGAGGAAT\""	71406	71621	\CCTGTATGAAGCAAATGA\""	\CCTGTATGAA-CAAAT-A\""	\|||||||||| ||||| |\""	\==========I=====I=\""	16	0	0	2	2	68687944	68688159
ANO10	55129	3	43365847	43622011	-	prespliced::chr3:43365847-43622011(-)\" \"GAAAGGTAGGGTAGGGGGAGTTAAAAGGAATTGAGTTGGAAACTTGACAAAACTGTTGCCTAAAATTTTCTTTGAATATTTCCCCCAACCAAGCACAATGCTTGTTTGAAGCAAATGACTCAGTTATTCTAGAAAGTCATTCCTTCTATGAGGGATTCGTTTCCTGGTTTTCTTCCTACCTCTTTGGCTATTCCTCCTTAAGCCTGTTCCTGAGCTTC\""	97631	97848	\CCTGTATGAAGCAAATGA\""	\CTTGTTTGAAGCAAATGA\""	\| ||| ||||||||||||\""	\=X===X============\""	16	2	0	0	2	43524163	43524380
NLGN4Y	22829	Y	14522615	14845654	+	prespliced::chrY:14522615-14845654(+)\" \"TCAGACTGTGTAGATTTGGTCTGAGAATGGCTACCAGGAGGAGAACAGAGGAGGGACCAACAGTTGTTGGAGATGCTCGTCTATCACTGAAAGGTTCTTTCCTGCATGAAGAAATGATTTAAATCAAATTCATATTTTTTTTCTAAGTAAACCTTGTTTATTAGTTAGCTTGGGCTGCTGTTACCAGAGTGCCAAAATCTGTATGGCTGTGCCGGGC\""	309707	309923	\CCTGTATGAAGCAAATGA\""	\CCTGCATGAAG-AAATGA\""	\|||| |||||| ||||||\""	\====X======I======\""	16	1	0	1	2	14832322	14832538
FAM156A	29057	X	52947253	52995472	-	prespliced::chrX:52947253-52995472(-)\" \"CTCTCTCTTCGGTAGCTGCATGACATGATGCAGGAAACTTGAGGCTGTGGTGTTTCATGCAGAGATTTTTGATACAAGGTCTTTTACCTGGGGGCAAGTGCCTGTTGAAGAAATGACATTGGTGAGATGATGAAGGAAGGGAAGTCACATGTATTGCTGCAGCTGCTCCCCTCCGCACACACAACGGACTTCTCTAGGCCTCACTGTCCTTAATGC\""	41298	41513	\CCTGTATGAAGCAAATGA\""	\CCTGT-TGAAG-AAATGA\""	\||||| ||||| ||||||\""	\=====I=====I======\""	16	0	0	2	2	52953959	52954174
CNTN5	53942	11	99020948	100358885	+	prespliced::chr11:99020948-100358885(+)\" \"GCACTGTTTTAAAAATGGTACAAGTATTAAAGTAAAAATGATGGAAAATAAATGCCAACAAATATTAACTAAAAAGAAGTTGAGGTTGCTATATTAATATCCTGTATTAAGCAAAGATATAGCAAAGCTGTACACATCTTCGCAAAATTCACCATGTACACAACCAGGCTTCTCACCTTTCTTTCAGTCCATGTGGGATCTTTCCCTACAAGATCTC\""	946976	947192	\CCTGTATGAAGCAAATGA\""	\CCTGTATTAAGCAAA-GA\""	\||||||| ||||||| ||\""	\=======X=======I==\""	16	1	0	1	2	99967924	99968140
FRMD3	257019	9	83242991	83538401	-	prespliced::chr9:83242991-83538401(-)\" \"TTTACTCTATTGGGTGGGTCCAATTAATGAACAATAAAATAACTTGATGAACAGGTGGCAGAAAGGTAGCTGAGTATAACAAAATGTCTAGAATAATAAACATGTATTAAGCAAATGAGTAATTAATTCATAAGTAGAAAATGGTGCTTGGCCAACTGACTACCTTCTTATTTTAGGTCTTCAGTTTTGTTTCTTTAATTTTTTTTCTGCACCAAGTC\""	79351	79568	\CCTGTATGAAGCAAATGA\""	\CATGTATTAAGCAAATGA\""	\| ||||| ||||||||||\""	\=X=====X==========\""	16	2	0	0	2	83458833	83459050
ARHGEF26	26084	3	154121002	154257825	+	prespliced::chr3:154121002-154257825(+)\" \"CCGGAAGTATTTATTGTCTTTTCTTTTAGATAGATTTTGACTAGAGTTTTTGCTTTTCACTGTAAGTACCCCCTCCACCTCTCCAAGATCATGTACTATGCATGTATGAAGAAATGACTGTTGCAACACCAGTGTTTGTTATGTTAAGTTCGGTGATGGAACCAAAACCATATTTGCCAGCTGTGCCCTGACCTGATTTATTTGCCATGGGGTGCGT\""	14791	15007	\CCTGTATGAAGCAAATGA\""	\CATGTATGAAG-AAATGA\""	\| ||||||||| ||||||\""	\=X=========I======\""	16	1	0	1	2	154135793	154136009
ARHGEF26	26084	3_KI270777v1_alt	24217	164217	-	prespliced::chr3_KI270777v1_alt:24217-164217(-)\" \"CCGGAAGTATTTATTGTCTTTTCTTTTAGATAGATTTTGACTAGAGTTTTTGCTTTTCACTGTAAGTACCCCCTCCACCTCTCCAAGATCATGTACTATGCATGTATGAAGAAATGACTGTTGCAACACCAGTGTTTGTTATGTTAAGTTCGGTGATGGAACCAAAACCATATTTGCCAGCTGTGCCCTGACCTGATTTATTTGCCATGGGGTGCGT\""	14791	15007	\CCTGTATGAAGCAAATGA\""	\CATGTATGAAG-AAATGA\""	\| ||||||||| ||||||\""	\=X=========I======\""	16	1	0	1	2	149210	149426
SSUH2	51066	3	8619385	8644798	-	prespliced::chr3:8619385-8644798(-)\" \"AACCAGCTTATCATCTATCAAGCTCCAACCCCTTATACAGCTCCTCTGGTGGAATCCATGACTCATATGTTTAACCTACAATAATTCAGCTATACACATTCCTGTAGAACAAATGAGAGAAATAATTTAAATGGCAAGGACTTTGCCTCTGGTCTCCAAGTTAATGCCCCGATGATGCGTGTGATTTGATTTTGCTTTTTCCCTTTGTCGGTCTTG\""	25060	25275	\CCTGTATGAAGCAAATGA\""	\CCTGTA-GAA-CAAATGA\""	\|||||| ||| |||||||\""	\======I===I=======\""	16	0	0	2	2	8619523	8619738
EIF2B3	8891	1	44850521	44986595	-	prespliced::chr1:44850521-44986595(-)\" \"AGCCTGGGTGACAGAGCAAGACTCTGTCTCAAAAAAAAAAATAAATAAATAAAAAATAAAACACTTCTGGTCCCAAGTATTTCAGATAAGGGATACATAACCTGTATAAGAAATGAAAAGACCATAGTTTGCTATGGATCAGCTACAAAATAGAATTTACATAGTCATAATAAACCTGACTACTGGCCAAAGTTATGCTATAACTCTATTGAAAGG\""	112908	113123	\CCTGTATGAAGCAAATGA\""	\CCTGTAT-AAG-AAATGA\""	\||||||| ||| ||||||\""	\=======I===I======\""	16	0	0	2	2	44873472	44873687
AMBRA1	55626	11	46396413	46594023	-	prespliced::chr11:46396413-46594023(-)\" \"TTCTGACATGTTAGAGATCAAAGCCAACATCTGCAGCTTCTCCAGAGTATGTGATTTCAGAGTTGTTGGCTGGGCTTAGATTGGGACTCAGAATCTCTTTCCTGTATGAAGAACTGAGTTCTAACATACTGGTTTTATTATTTGCATTTTACTGATGGGATAATTGAAGCACAGCATCTGCATGGTTTTAACTTCCTATCATCTTCAGAGCAAGTCA\""	16953	17169	\CCTGTATGAAGCAAATGA\""	\CCTGTATGAAG-AACTGA\""	\||||||||||| || |||\""	\===========I==X===\""	16	1	0	1	2	46576854	46577070
PSD	5662	10	102402618	102419946	-	prespliced::chr10:102402618-102419946(-)\" \"TTTAACTGTGTACTGACATATTTGTCCTTATGTATGTGTGTGCGTGTGTGTGTGTGTGTGTGTGTGTGTGTGTTTGTGTGTGTGTAGGTGCCTGTCTGTACCTGTATGAAGAAAAGAATGTCCCTGGCCGGGTGCGGTGGCTCACGCCTGTAATCCCAACACTTTGGGAGGCCAAAGTGGGTGGATCCCCTGAGGTCAGGAGTTTGAAACTAGCCTG\""	1814	2030	\CCTGTATGAAGCAAATGA\""	\CCTGTATGAAGAAAA-GA\""	\||||||||||| ||| ||\""	\===========X===I==\""	16	1	0	1	2	102417916	102418132
MAPK8	5599	10	48306676	48439360	+	prespliced::chr10:48306676-48439360(+)\" \"AATGTTTTCATATAATACTAGAAGTGTTATTTGCCTTTTTCATGTCTGTTCTCAAGAGTTTTTCTGAGGCCATGTGACTTGCCCTGTGATGTGGCAACAGACTGTATAGAAGCAAATGAGAGAACCCAGCTGTCTGAAATTAAGCCAGACCATAAAGGGATTTGCAGAAATGTAGAACAATGTGTGAGAAACACATTCACCCGTCCAAACCCAATGAAT\""	23677	23895	\CCTGTAT-GAAGCAAATGA\""	\ACTGTATAGAAGCAAATGA\""	\ |||||| |||||||||||\""	\X======D===========\""	17	1	1	0	2	48330353	48330571
CTNNBL1	56259	20	37694029	37872118	+	prespliced::chr20:37694029-37872118(+)\" \"ATGCTACAGCAACATGGCAAAAAAAAATTTTTTTTTAATTCTACAAAATTGCCTCAGTATTCCCAAGGTCATTGGTCCCTTGGAGATTAAGGTTCAGAATCCTGTATAAAGAAATGAGAACAGTTTGTTACCCACACATGCTACAGTATAGAAATGTTCACAGTAGGTTAAAATACAACTTTATTATATCAAGAATTATGTCATCACCATAGTAATT\""	11415	11631	\CCTGTATGAAGCAAATGA\""	\CCTGTATAAAG-AAATGA\""	\||||||| ||| ||||||\""	\=======X===I======\""	16	1	0	1	2	37705444	37705660
SLC26A7	115111	8	91209495	91398155	+	prespliced::chr8:91209495-91398155(+)\" \"AAGTGAAATTATATTCCTAATACTACCTCTAGGTCTCTGTCTTCAAATTAGGACTGTTAATCACTTGTAAAGTTATATTTCAGCTGAAGGAAAGCTATGTCATTATGAAGCAAATGACTCATGGTTGACCCTTTATAACACATTTTCATTAAAAAAATACTGATGGTTAAGTAAATTAATTTTTAATTGGTAGATTGAATGAAAGAGATACTTTTGA\""	156558	156774	\CCTGTATGAAGCAAATGA\""	\CAT-TATGAAGCAAATGA\""	\| | ||||||||||||||\""	\=X=I==============\""	16	1	0	1	2	91366053	91366269
CAPS2	84698	12	75275978	75330324	-	prespliced::chr12:75275978-75330324(-)\" \"AAGATCTGTCTGGTTACAATGTGGGGAAGGAATTGAAGACTAGATACACAAGGGCAGGATAGGATTGAATTATATTAATCTAGGAGAGAGATTATGGCAACCTGAATAAGCAAATGACTCTGGCTATGAAGCTAATTAGAAGAATAAAAATTCTTTGATAGGTAGAGTCAGTACAATTTGGTGGCCAGTTAAGGGAGAAGTATGGGTTGAGGAAAAA\""	32744	32960	\CCTGTATGAAGCAAATGA\""	\CCTGAAT-AAGCAAATGA\""	\|||| || ||||||||||\""	\====X==I==========\""	16	1	0	1	2	75297364	75297580
TBC1D4	9882	13	75284663	75482168	-	prespliced::chr13:75284663-75482168(-)\" \"AGGGAAAATTGATAAATAAGTAACATTTAAGCCTTCTGCAGGTTTTCATTCTTTAACAAAATGTCTCAATCTGTTAGAGACTTAAAAGTCAGTGTAGCTACCTGTATGTAGGAAATGAAGAACTCAATGATTAGGAAATTTTAATGATAGTGCTTTTTCTGTCATTCTTACATTTCTATAAATAATATGACATTTACAGGTTGAATCAAGTTAAACAT\""	20381	20598	\CCTGTATGAAGCAAATGA\""	\CCTGTATGTAGGAAATGA\""	\|||||||| || ||||||\""	\========X==X======\""	16	2	0	0	2	75461570	75461787
SNTG1	54212	8	49909795	50796692	+	prespliced::chr8:49909795-50796692(+)\" \"CTAAGGATGATTTTCTTAGCTTTTTGACAGTAAAACACTTGGGAACCTCTTTCCTGGTCTTTTACAACAACCACCACATCTTTCAAAGACTCCTGCTGCCCCAGTATGAAGCAAATGCAGTTTCCCTTTTTTCCAATATATTTAGTAAGTCAATCTTCACTAAAAGAAAGGAATGAATGGCAATTATAATAACAAAAATGTCTCAGGTTTCATGAAAT\""	113819	114036	\CCTGTATGAAGCAAATGA\""	\CCAGTATGAAGCAAATGC\""	\|| |||||||||||||| \""	\==X==============X\""	16	2	0	0	2	50023614	50023831
KIF6	221458	6	39329989	39725408	-	prespliced::chr6:39329989-39725408(-)\" \"AGAATAGTCAGAGGGGAAAGTGTAAGTCATCCCCACAGATGGGAAATAGCTCAAGCAAAGGCACAGGGATGGAAACGTTCAAGAACAATGATGAACCCACCCTGATAGAAGCAAATGATGCTTGTTGGAGATCTCAATTGTGGACATTAAATTGCATTGGTTGGGTGGGGTGAGTTTGTGGGGAGCCCTAGAAGTCAGAGATGTTTGAATTTGGTGCA\""	243572	243789	\CCTGTAT-GAAGCAAATGA\""	\CCTG-ATAGAAGCAAATGA\""	\|||| || |||||||||||\""	\====I==D===========\""	17	0	1	1	2	39481619	39481836
CPNE4	131034	3	131533568	132037760	-	prespliced::chr3:131533568-132037760(-)\" \"GTCAGGAGCTTTTGATTCTTAATCCAGAGCTTGCTTCTGTCATGACCTAGGGAAGGATGAGAGGAGGTCACCTGTTCTGAGAACTCCTTCAAGATCATGGCCTAGATGAAGCAAATGAGCAGCAAGTGACTTGTTCAGTGTATCTCTAAACCATGTTTCCCAAACTGTACTGATCCACTTTGAGGTGACATGCTGGCCTCTCTGGATATCTCGCATGT\""	318486	318703	\CCTGTATGAAGCAAATGA\""	\CCTAGATGAAGCAAATGA\""	\||| |||||||||||||\""	\===XX=============\""	16	2	0	0	2	131719057	131719274
RARB	5915	3	24829320	25597932	+	prespliced::chr3:24829320-25597932(+)\" \"CTGCTAATTGCTAAGAACCCTCTTATTATCCATATACAGAGGGGATGGGAGGGTAGAGATCATTTAGTGAGAGAATTGTCCTCAGGAAAAAAAAAAAAAACCTGTAAAAGCAAATGACTATGACATTTGTTGGAGAATCCCCTGATAAAATATTATTTCAGCACACTGTTTTGGAGTTACTTGGCAGAGAAGAGAAAGTATGGATTTGGGAGCTTTC\""	246269	246485	\CCTGTATGAAGCAAATGA\""	\CCTGTAA-AAGCAAATGA\""	\|||||| ||||||||||\""	\======XI==========\""	16	1	0	1	2	25075589	25075805
AMOTL1	154810	11	94768355	94876748	+	prespliced::chr11:94768355-94876748(+)\" \"TAACCCTGGTTTCTTCATCTAGAAATTGAGGATAATAATACCTTGTGCACAAGTTGTGAGAACTAAATGAGAGACCATGTGTACCGTGCCCTACCCAGTCCCTGTATGAAGTAAATGCTCATTAATGTTGATAGCTGTCATTAAAGGGGCCTCTATTTTTCTGTTTTGGGCTATTCTGTAAAAAAAAAAAAAAAAGCTTTAAAGTTTTCAGGCGGGGC\""	94746	94963	\CCTGTATGAAGCAAATGA\""	\CCTGTATGAAGTAAATGC\""	\||||||||||| ||||| \""	\===========X=====X\""	16	2	0	0	2	94863101	94863318
EYA4	2070	6	133241356	133532128	+	prespliced::chr6:133241356-133532128(+)\" \"CTAAACATAAGTGAAAATAATTAGTAACATTATTCATTGGGTTCATTTAATTTGTTCAACGGATATTTATTGAGGATCCTACTAAATGCCAGGCACTGTTCCTGATGAACAAATGACAGACTCTGTTCTTGCCCTCATGTTGCTTGCAATCAAGTTGTTAAAAGAGGGATAAAGCAAATAACCATGCAAATAAGTATACAATCCAACTGTCTTAAG\""	93994	94209	\CCTGTATGAAGCAAATGA\""	\CCTG-ATGAA-CAAATGA\""	\|||| ||||| |||||||\""	\====I=====I=======\""	16	0	0	2	2	133335350	133335565
GALNT13	114805	2	153871921	154454177	+	prespliced::chr2:153871921-154454177(+)\" \"GTAATTCCTTTCAAAGTCATTCAGACAAGAAGTCTGGAGGCTCTCCCTAACTCCTGATTTCCAGGGAACCCCCAATTCATCCATTCCACCTCCAGTCTTCCCTGTATCAGCAAATGACAACTCCTTGCACCTGGTGCTTTGGAGAAAATTCCAGGAGTCTTTCTTGATTCTTTTCTTTGATTTATACCACACCCTCAATTTCCACTACATGAAAGCC\""	331614	331830	\CCTGTATGAAGCAAATGA\""	\CCTGTATC-AGCAAATGA\""	\||||||| |||||||||\""	\=======XI=========\""	16	1	0	1	2	154203535	154203751
ROR2	4920	9	91726446	91950228	-	prespliced::chr9:91726446-91950228(-)\" \"TCTGTGGATTTGATTGCTCTGGATATTTCACAGAAGTGATTCACATAGCCTTTGTCGTTTTGTGGCTGGCATATTTAGCATAATGTCCTCAAGGTTCATCCCTGATGTAGCAAATGACAGAATTTTCTTTCTTTTCAAGGCTGAATCATATTCTGTTGTGGAATATACCACATTTGTTTATCTCTTCATCCGACCTGAGGGCACTTGGGTTGCCTCC\""	146865	147081	\CCTGTATGAAGCAAATGA\""	\CCTG-ATGTAGCAAATGA\""	\|||| ||| |||||||||\""	\====I===X=========\""	16	1	0	1	2	91803147	91803363
RTTN	25914	18	70003030	70205687	-	prespliced::chr18:70003030-70205687(-)\" \"CCATAGTTTTGCCCTTATCTGCTGATTGTTTGGCCTTGAAGCCGGTGTCAGATATGCTGAGAATAGCTTGGAACCTGTCATGGTATCATGGGAGTGATAATCTGTTGAAGCAAATGAACTCTGAAACTAAAACGCAAGAGTAAGCTCTTATATTAGTTTAAAAAGCATTTGCAATTAATTAATTGTAATTAATTAGTTAAGTTTTACTTTTTCCTTA\""	77192	77408	\CCTGTATGAAGCAAATGA\""	\TCTGT-TGAAGCAAATGA\""	\ |||| ||||||||||||\""	\X====I============\""	16	1	0	1	2	70128279	70128495
GLMN	11146	1	92246401	92298987	-	prespliced::chr1:92246401-92298987(-)\" \"GGATTATATTTAGAGACTCCAAGAACTTTAAAAGGTACATGAGCATTGGCTGGATTTCTTTATGAATAAGGGGAGCAAAATTGTCTGTGGAAGTTAAGTACCTGTATTAAGCAAATTAACTCTTTTGTTGGAAATAGAGGCACTATTTAAATCTTGGGAAACACCAACTTGCCTGATAAAAAGTAAAGACCCTTTTGCCTTTCCTCAGGGAACATATT\""	7044	7261	\CCTGTATGAAGCAAATGA\""	\CCTGTATTAAGCAAATTA\""	\||||||| |||||||| |\""	\=======X========X=\""	16	2	0	0	2	92291726	92291943
RNF220	55182	1	44405159	44651724	+	prespliced::chr1:44405159-44651724(+)\" \"CACCCAGTGCTATGTGCTTCTTAAAGAAAGGTAGTGTATTTCCTTAGCTTTAGCACAGTGCCTGGCACATCAAACATGCTCCCTAGTCAATTAATGATGACCTGAATGAACAAATGACACCCCTCTCTACCTGCTGTCCTCTGGTAAACCTGCCCTCTTTTTAATGCAACTCCCTCAGACTGGCTGGACCTATTTAGGGTATCTCCTTCCCTCTCTT\""	151166	151382	\CCTGTATGAAGCAAATGA\""	\CCTGAATGAA-CAAATGA\""	\|||| ||||| |||||||\""	\====X=====I=======\""	16	1	0	1	2	44556325	44556541
MYLK	4638	3	123610048	123884332	-	prespliced::chr3:123610048-123884332(-)\" \"GTTTCAAAATAACTCAAATTACCAAATGCTGGCAGAATTGAGGGAGTGGGAGGGAGAGGAAGAATGAAGTGATTGAAAGACAGGGAGTATATTCCATTTACCTTATGAGCAAATGATACTCCCCAACATCCTGCCCCATTAATTTTGCTGTTAATATCTGCCATTCTGCTAAGGGATTAAATGAGTTCTAAGTCACCTTAAGTACTTAGTCTAATG\""	80101	80316	\CCTGTATGAAGCAAATGA\""	\CCT-TATG-AGCAAATGA\""	\||| |||| |||||||||\""	\===I====I=========\""	16	0	0	2	2	123804016	123804231
DGKI	9162	7	137381036	137846974	-	prespliced::chr7:137381036-137846974(-)\" \"AGCCTGTATTATTTAGCGTCAAAGAAATTATCTTCTCATGCTTTGTTCAGACCACTCCAACTCATGGCCACAGTTCTGACACTGGCTTAGCCTTGGCTGACCTGTATGAAGTCAAATAAGTTCCTTCACCTTTCTTAACCTCAGTTTCTTTATCTTGAAAATGAGAGCATGAACCTTTGTGATCTCTAAGGTATTTCCAATTATTCAGTTCTAAGAGAT\""	40995	41213	\CCTGTATGAAG-CAAATGA\""	\CCTGTATGAAGTCAAATAA\""	\||||||||||| ||||| |\""	\===========D=====X=\""	17	1	1	0	2	137805761	137805979
HDAC9	9734	7	18086824	19002416	+	prespliced::chr7:18086824-19002416(+)\" \"ATGGTTATTTAGATTTAAAACTTGACACATTAATGAGTTAATCACACATACTCCCATATGACACCATACCCAATTGGTTGCACTTAGAGTCTTTAAAATACCTGGAGAAGCAAATGAACTGTGGAGAGGATTATCCACAGCATGTAGTTGTAAGAACAGAATGCCATTGCTTTTTGATTATACCATTACAAGATGGAGCATAGCCCTGAGGGACAGA\""	911541	911757	\CCTGTATGAAGCAAATGA\""	\CCTGGA-GAAGCAAATGA\""	\|||| | |||||||||||\""	\====X=I===========\""	16	1	0	1	2	18998365	18998581
FGF14	2259	13	101720854	102310686	-	prespliced::chr13:101720854-102310686(-)\" \"CTCATCATTTTTATGATTCCTGTGCCAGGAGGCTAATGAACAGATTTGTAATGTTAGAAAAGTACGGCAATGAATGTTAATTTTGTTGTTACTCTTAAAACCTGGATGAACAAATGAAAAGAAATCTCATCACCATTATTCCTTAATGTTTCATTTCTTTATAAATTGTTTGATTAAGAATTCATATGAAAAGGTTTGACTATAGATTCCTGTCATG\""	278675	278891	\CCTGTATGAAGCAAATGA\""	\CCTGGATGAA-CAAATGA\""	\|||| ||||| |||||||\""	\====X=====I=======\""	16	1	0	1	2	102031795	102032011
ADGRL3	23284	4	61200325	62078335	+	prespliced::chr4:61200325-62078335(+)\" \"AGGACTTCAACATATGAATTTGGGCAAAAGGGGATACAATTCACCTCCTAACCCCTATCGAAACTACACACTAGACTAACTCATTGGACTGTACTGTCAACCTGTCTGAACAAATGATATACTTTTTGCTGTGTGTGAATGTTACTTCCCTCAGTCCTTATTTTTTATACACAATGCTCACATTCACTAAAAAAATTACAATACACAAAAAAGCAGG\""	435715	435931	\CCTGTATGAAGCAAATGA\""	\CCTGTCTGAA-CAAATGA\""	\||||| |||| |||||||\""	\=====X====I=======\""	16	1	0	1	2	61636040	61636256
PPARGC1A	10891	4	23792020	24472905	-	prespliced::chr4:23792020-24472905(-)\" \"AAATAGAAATGCATAATAGTATCACAGCATTACCTATTTGAGGTGTTTTGATGGAATACTCAGGTTTTACAGTCTGATACATGAACTCTTTGGGATAAATCCTTATTAAGCAAATGAACAAGAATGTATTTGTGTTTGCATCATTGAAAATATGTAATTTGTACAACTGCTCTTTAAATGTATATTTACACTATATTTATTTGAATTTCAAAAGAGG\""	217593	217809	\CCTGTATGAAGCAAATGA\""	\CCT-TATTAAGCAAATGA\""	\||| ||| ||||||||||\""	\===I===X==========\""	16	1	0	1	2	24255096	24255312
FAXC	84553	6	99271167	99350056	-	prespliced::chr6:99271167-99350056(-)\" \"TCAGTGTCCTCCATGCCTGCATGACAGATGCTAAAAGGAGCAACCAAGGGTGTAGTCAGCGCCTAGCATGGATCTGGAACAGGGAGGTGCTGAGTAAATACCTGTAGAGCAAATGAGTGTGTTTGGATGTTGGCCTATGTTTTCCAAGTTATTGCTGGTTCGTGACCAAGGGCTGGCAGGTGCTGCTGCGAGACATTGGCATGCTTCTCTCTCACC\""	63858	64073	\CCTGTATGAAGCAAATGA\""	\CCTGTA-G-AGCAAATGA\""	\|||||| | |||||||||\""	\======I=I=========\""	16	0	0	2	2	99285983	99286198
PCBP3	54039	21	45643724	45942450	+	prespliced::chr21:45643724-45942450(+)\" \"TGTCTCTTTGTACATAGTTTCCTATTTTAAAAAATTAATTATATTGTGTATATCTAAGGTACACAATATAATGTTATAAAATACAGATAATAAAAAGGTTCCTGTAGTGAAGCAAATTAACATACCCATCATCTCACATAGGTACCCAGTTTTGATTTGTTTTGTTTTTCTGTGGCAAGAGCAGCAAATGAGTAGATTTTAGCTGCTCTTGCCATAATG\""	88535	88753	\CCTGTA-TGAAGCAAATGA\""	\CCTGTAGTGAAGCAAATTA\""	\|||||| |||||||||| |\""	\======D==========X=\""	17	1	1	0	2	45732259	45732477
TMCO3	55002	13	113491020	113550229	+	prespliced::chr13:113491020-113550229(+)\" \"CCAGGGCAGGCTTTTCCCCGGTTCGCTCAGGAAAGGGGCGGCTTTTTAGCATTTGCTGTTGCTTTCACACGTGCACTTGGGAGGATTTAGGATTTTAATTCCTGTATTGAAGCAAGTGACACACTGAAGTTGTGAGAAATAGTGTGCGCTGGGGGAGGCTGTCCTGCGGTCGTAACGTGTCTGTCCTGTTCCCAACAGGGCTCCACGTGTTCCCCACGT\""	56082	56300	\CCTGTA-TGAAGCAAATGA\""	\CCTGTATTGAAGCAAGTGA\""	\|||||| |||||||| |||\""	\======D========X===\""	17	1	1	0	2	113547102	113547320
JCAD	57608	10	30012802	30059586	-	prespliced::chr10:30012802-30059586(-)\" \"TTTGCTTGTGATGGGATCTCATTCCTCTGTAATCCCTCCCATGGTGGAACTTACTCTGTTGAATTAAAGAACAAACCCTTGCTTCTCTGGTCCTTCTTTGTCTGTTGAAGCAAATGACCCAAGTTGTACAACTCCTTGAAAGACATGCAGTAGGAGTGTCAGGAGTGGCAGAGTTGCTATGGAGATTTTTCTATTAGTACAGTAGCTGCCAGAGCTT\""	9813	10029	\CCTGTATGAAGCAAATGA\""	\TCTGT-TGAAGCAAATGA\""	\ |||| ||||||||||||\""	\X====I============\""	16	1	0	1	2	30049557	30049773
WDR17	116966	4	176065840	176182815	+	prespliced::chr4:176065840-176182815(+)\" \"GAATGCCTAGAGGTCTTATATACAAATACACAGTAAGAATGTATTGCTCTAATCTTTAATATATAGTCTACTAAAATAAAAAAGTCTATAAATGTATTTGACTATATGAAGCAAATGATCATGTAAGTAGTATTTAAACCTAACTAGATACATTTTCTTTCATCATGGACTTTCCCTGCCTATGTTCCCTGCAGTCTTTGGGATTTCTTTATAAATCC\""	53677	53894	\CCTGTATGAAGCAAATGA\""	\ACTATATGAAGCAAATGA\""	\ || ||||||||||||||\""	\X==X==============\""	16	2	0	0	2	176119517	176119734
CTXND1	100996492	15	80195480	80252213	-	prespliced::chr15:80195480-80252213(-)\" \"AAAGAAGGAAATAATAAAGATAAGGATGGAAATCTATGAAATAGAAAGTATACAACAAAGTTAAGAACTGTTTCTTTTAAAAGAGTAATAAGATTGATAAACTGATGAAGCAAATGAGAAAGAATATTACCAATATCAGGAATAAAAAAGGGTATGACTGGCCAGGCGTTGTGGCTCACGTCTGTAATCCCAGCACAGAAGTGTGTGAGCATGTGCT\""	21646	21862	\CCTGTATGAAGCAAATGA\""	\ACTG-ATGAAGCAAATGA\""	\ ||| |||||||||||||\""	\X===I=============\""	16	1	0	1	2	80230351	80230567
BIN3	55909	8	22620417	22669121	-	prespliced::chr8:22620417-22669121(-)\" \"AGTTTTTATCTCCAGAATGGGAAAGGAAGAGAATCATAGATTCTTAGGAAGTTAGAGCTGGAAGCTCATAGAGACCATCTAGTCCAACCTCCTGATTTTTCCTGATGAAGAAAATGAGGCCCGTGGAAAGTTGCAATGACTTCCTCAAGTTATAAAAACCCCACACTGGCAAAGCTGGAGTTAGAACTCAGGCGTGAGCCCCTGGCTGATACTCTTT\""	24907	25123	\CCTGTATGAAGCAAATGA\""	\CCTG-ATGAAGAAAATGA\""	\|||| |||||| ||||||\""	\====I======X======\""	16	1	0	1	2	22643998	22644214
TMEM196	256130	7	19719314	19773617	-	prespliced::chr7:19719314-19773617(-)\" \"ATACCTAAAAGCACAATTGTTGGGCCACATGGGAAGACTATGTTTAGCTTTGTAAGAAACTGCCATCTTGTTTTACATAGTGGCTACACCATTTTCTATTCCTATATGTAGCAAATGAAAATTCCTGCTGCTTCACATCGCAAGCAATTGATAACATCAATTGTTTGTTTAATTTTAGCCATTCTAACAGATTCGTCTTGGTATTTCACTGTTGTTTA\""	36152	36369	\CCTGTATGAAGCAAATGA\""	\CCTATATGTAGCAAATGA\""	\||| |||| |||||||||\""	\===X====X=========\""	16	2	0	0	2	19737248	19737465
TBC1D32	221322	6	121079493	121334729	-	prespliced::chr6:121079493-121334729(-)\" \"CTTATTCTATTTCTAATAAGGAAATCAAACATGGAGGAGTCTAAGGTGCCAGTTAGATAAAGAGGCCAGGCAAGACCACCCTTGATGGGGTAAACAGCTACCTGAATGAAGCAAAAGAAAAAGTCATACAAAGAATTCCTAGGCAAAAGCCTCCTTAAATAGGAATGAAGGCAAGTGCAAGATCTCAGAGGTCGGAATGAGCTGGCTCACTTAGAGAG\""	250543	250760	\CCTGTATGAAGCAAATGA\""	\CCTGAATGAAGCAAAAGA\""	\|||| |||||||||| ||\""	\====X==========X==\""	16	2	0	0	2	121083969	121084186
NYAP2	57624	2	225399709	225703654	+	prespliced::chr2:225399709-225703654(+)\" \"TGGTCTGGAGTGGCACTCCCCCAGGTGATAATTTAGGCATCTAGACTTCTTCAATGTTATGGCTCTGCTGTTCCTTGAGCTCCTCAGTCATTAGTATCCACCTGGATGAAGCAAAAGAGATGGCTTCTTAATTGTTTTGACCATCTTGGTTACTTCAAGTAACACACATCACTTCCAATATTATTCTATTGATCAGAACTGTCAAATGGCTCCCCCTG\""	156741	156958	\CCTGTATGAAGCAAATGA\""	\CCTGGATGAAGCAAAAGA\""	\|||| |||||||||| ||\""	\====X==========X==\""	16	2	0	0	2	225556450	225556667
FGF12	2257	3	192139389	192727541	-	prespliced::chr3:192139389-192727541(-)\" \"GATTATAATGTTAGGGCTGCTGATAAAGGAAGCTGATTATGAGAACCTACTTAAAAGGAAAAGAAACTTGGATCACTGCTGAGGAGTGAGTCCTTTATTACCTGTAGAAGAAAATGAGCACCCTTCTGAGTATTCTGTGCAGTCCAGTGTTGGAGTCCAAGACAGTGATGGGGTGATCGTGGCAGTATCATATCCAAGGCATAAGAGTTGAAGTTGT\""	534012	534228	\CCTGTATGAAGCAAATGA\""	\CCTGTA-GAAGAAAATGA\""	\|||||| |||| ||||||\""	\======I====X======\""	16	1	0	1	2	192193313	192193529
KIAA1109	84162	4	122152330	122362752	+	prespliced::chr4:122152330-122362752(+)\" \"TTTAATTATTTTTTTTTTGCTTTCTAGCCCACAGCCTGTAAAAGAAGATATTGCAACCCCACTACCTTCTGAAAAAACCCCAACAAGTGTTAATCAAACTCCTGTTGAAACAAATGAATTTCCTCAGCTACCAGAAGGCTTAGAAAAGAAGCCTATTGTTCTTAAATTCAGTGCCATGTTAGATGGTATAGCCATTGGAGCAGCACTTTTACCATCT\""	129179	129395	\CCTGTATGAAGCAAATGA\""	\CCTGT-TGAAACAAATGA\""	\||||| |||| |||||||\""	\=====I====X=======\""	16	1	0	1	2	122281509	122281725
SBF2	81846	11	9778667	10294219	-	prespliced::chr11:9778667-10294219(-)\" \"GAGACTGCGCCACTGCACTCCAGCCTGGGCAACAGAGCGAGACTCCATCTCAAAAAAATAATAATAATTTAAATAAATAAATAAATACTTTTTAAAAATCCCTGTTAAGCAAATGAAAAGACCAATCACACAGTGGGAGAAAATATGTGTAAACCATATATTTGCTGAAGGATTTATCTAGAACACATAAAGAAACCTTAAAATTCAATAATAAGA\""	493745	493960	\CCTGTATGAAGCAAATGA\""	\CCTGT-T-AAGCAAATGA\""	\||||| | ||||||||||\""	\=====I=I==========\""	16	0	0	2	2	9800259	9800474
DAB2IP	153090	9	121651633	121785530	+	prespliced::chr9:121651633-121785530(+)\" \"CTAGAGCTGGGGTGTTCCGCATGCACTCAGCCTTTAGTGGACAAGCGCCACTGTGCTGCCTGCCAGAGCATGTGAGAAATAGAATTGGATCGTGAATCCGCCTGTATGAAGAAGATGACTCAAGACCCTGTACCTCCACTTGTCCAGCAGGAAGTCGAAAACCTTTCTAGGATTGCCCTTGACCATCAGTTGACAAGGTTACTCCCTAGACACCTCTG\""	117220	117437	\CCTGTATGAAGCAAATGA\""	\CCTGTATGAAGAAGATGA\""	\||||||||||| | ||||\""	\===========X=X====\""	16	2	0	0	2	121768853	121769070
PCDH11Y	83259	Y	5000295	5742224	+	prespliced::chrY:5000295-5742224(+)\" \"ATAGTAGGGACTCCATAAATGAATAATTTGTGACTTACAGACTATGAGGCTAATGAATGATGATGTTTGAAGATTATATCCACCTGGACCTTTCCTCATGCCTGTAGAAGCAAATTAAAGTTATTATTTAATTAATAATTAGGCAGCACAAAGCAAGAAAATGTCATTAACTATTTTATAAGCTAATTAACAATGTGGCTGTTAACATTATTTTATC\""	457990	458206	\CCTGTATGAAGCAAATGA\""	\CCTGTA-GAAGCAAATTA\""	\|||||| ||||||||| |\""	\======I=========X=\""	16	1	0	1	2	5458285	5458501
CTNNA2	1496	2	79185376	80648780	+	prespliced::chr2:79185376-80648780(+)\" \"CTCTCACAACCCATTGCCTTCCAAGAAAAGCACAGTCATGTCTTTTTTTTTTAACATGAAATGAAGATATAGATAATTCTGAGGACAGGTTGCAATAACACCTGCTATAAGCAAATGAACAACACAATGTCATATCATGAAAAGGGCAGTAAAAGAAATAAACATTGTTATTAAAGAGAATAATGGTGGGTGGTAACTATTTATTGCTCTGTATAAAA\""	241659	241876	\CCTG-TATGAAGCAAATGA\""	\CCTGCTAT-AAGCAAATGA\""	\|||| ||| ||||||||||\""	\====D===I==========\""	17	0	1	1	2	79427035	79427252
COL9A2	1298	1	40300488	40317286	-	prespliced::chr1:40300488-40317286(-)\" \"AAGAAATGATCACATGATAAGTAATTCAAATTGTGTTGGGTCCTTTGAAAGAAAACTACAGGGACCCAAAACCATGGAACAGGTGGTCTGGGAAACCTTCCCTGATGAAGCAAATTAGCTGAGACCCAGGGTAGGGAGGGGCTGGCCAGGTGTGGAAGGGTGGGTTCCACCAGGTCAAACGCTTAGCCCCAATTTCTCCTTCCTCCAGGGAGAGCCA\""	12232	12448	\CCTGTATGAAGCAAATGA\""	\CCTG-ATGAAGCAAATTA\""	\|||| ||||||||||| |\""	\====I===========X=\""	16	1	0	1	2	40304838	40305054
ITGA3	3675	17	50056109	50090481	+	prespliced::chr17:50056109-50090481(+)\" \"CGAGTGCTGCTGGTGAGGATAGCCCAGCGCCCCCCTGATGGCCCGTCCCCACCTCCTCCCCTCCGCAGTGCGGCTTCTTCAAGCGAGCCCGCACTCGCGCCCTGTATGAAGCTAAGAGGCAGAAGGCGGAGATGAAGAGCCAGCCGTCAGAGACAGAGAGGCTGACCGACGACTACTGAGGGGGCAGCCCCCCGCCCCCGGCCCACCTGGGTAACAC\""	32048	32264	\CCTGTATGAAGCAAATGA\""	\CCTGTATGAAGCTAA-GA\""	\|||||||||||| || ||\""	\============X==I==\""	16	1	0	1	2	50088157	50088373
PTPRR	5801	12	70638078	70920738	-	prespliced::chr12:70638078-70920738(-)\" \"ACAGTTTAAAGTACTGGACATTTTCTAAGATGTGAGTGTTCCTGAATCCTTAAATTCTGAACACAAAAACAGTGATGAAAATACCCAAGAAATATTTCACCCTGTTATGAAGCAAGATGAAACAATAGATAATTGGTTCATTAGAATCTTTGGACTAAAAAGGATGTCAGTTAAACAAAAAAAACTATTAAAATTTAATTGACCATTTTAGGAATCAGCT\""	56935	57154	\CCTG-TATGAAGCAA-ATGA\""	\CCTGTTATGAAGCAAGATGA\""	\|||| |||||||||| ||||\""	\====D==========D====\""	18	0	2	0	2	70863584	70863803
SPTBN1	6711	2	54456326	54671446	+	prespliced::chr2:54456326-54671446(+)\" \"AATGGTTATGACCTGTGGTAGCTCATGCCAGAGCTGTAGAAGCCTCTTTACCTCAAAGGTACAGGATGATAATTTCCACATCCATTTCTGCCTTGATCCACCTGTTTGAAGAAATGAATTTAGTGTCTGCTTATTGAAGCAGAAAATAATAAAGCATCTGGAATTTCTGTGCATCTTATGGAAAATTCCAGTTCATAGGATGTAGGATTAGAGAAGA\""	64039	64255	\CCTGTATGAAGCAAATGA\""	\CCTGTTTGAAG-AAATGA\""	\||||| ||||| ||||||\""	\=====X=====I======\""	16	1	0	1	2	54520365	54520581
TRAPPC10	7109	21	44012308	44106552	+	prespliced::chr21:44012308-44106552(+)\" \"TCAAAAGGAGAAGTTCTTATTTCAGAGCTAAGCTCATTAGTACCTAGCCCAAGTCACAAACTCAGAAACTTAAGAATTTTTATCAAATGATTTTTCTTCACCTAATGAAGCAAATGAGGAAAAGAAACATTTTCCACCTCGAAATGACCCTCTGGGCTGCCTGTAATCACCTGGATTTAGAGACTCTGCCTGGGTTGCTCAGCCCTAACTGCAGGTT\""	52469	52685	\CCTGTATGAAGCAAATGA\""	\CCTA-ATGAAGCAAATGA\""	\||| |||||||||||||\""	\===XI=============\""	16	1	0	1	2	44064777	44064993
AKAP6	9472	14	32329297	32837684	+	prespliced::chr14:32329297-32837684(+)\" \"TTACCTTCTGAATATGACAGAATCAATTCATTTCCTCGAAAACTAGCTAAAGAAAATTAAAGAATCAAATATTTATCTTAACTTTCCTTTATGAATTTTACCTGTATGAGCAAATAGTTGATAAAGGGAAGCATCTTCTATTGAAGTTATTCTAGCTAATAAATGAAAACAAAATGATAGAATATCATCATGCTGGAGGCTGTTCAAAGATGGCAG\""	187818	188033	\CCTGTATGAAGCAAATGA\""	\CCTGTATG-AGCAAAT-A\""	\|||||||| ||||||| |\""	\========I=======I=\""	16	0	0	2	2	32517115	32517330
ALK	238	2	29192773	29921586	-	prespliced::chr2:29192773-29921586(-)\" \"CCTCTGTTTGGCCAGGTCAGCTACATGCCTTATTGTGTTTGTGCTTTAGAGTCATGCCTTTGGCATGAAATCAGTTTGTGTTAGGAGCACGGGAATATTTCCTGTGTGAAGCAATGAGTTAGTTCCATCTCACACCTGTCAGTGAGTCACAAACCTGAATACATGAAAGCTCCATCCATGCAGAGCTTTTAGAATCAGGGAACATCCATTTTTTAAG\""	109899	110115	\CCTGTATGAAGCAAATGA\""	\CCTGTGTGAAGC-AATGA\""	\||||| |||||| |||||\""	\=====X======I=====\""	16	1	0	1	2	29811471	29811687
GPC5	2262	13	91398620	92867237	+	prespliced::chr13:91398620-92867237(+)\" \"GGAGAAACACTGACCTCAAGTCATGCAATAAAAGTGAAATAGAAAGGATTAAAAAAGTAAAACTATTTTTCTTTGTGTATTCAAGAAAATCAATAAGAACCCTGTTGAAGCAAAGAAAAAAGGGAGGGAACAACCCTACACATGCTAAGGAATGAGAAAGGGCATAAAACTACATAGGCCAAAGAGATTGATGACATAAGGAAACACTACATGCAA\""	226378	226593	\CCTGTATGAAGCAAATGA\""	\CCTGT-TGAAGCAAA-GA\""	\||||| ||||||||| ||\""	\=====I=========I==\""	16	0	0	2	2	91624998	91625213
STX8	9482	17	9250470	9575820	-	prespliced::chr17:9250470-9575820(-)\" \"TTTTCTGAACCGAATCTTCCTTTTTCCCTGGAGACCAAGATCCTCAAACCCTCTGGCTTCTTGTTCCAGTCTGGATGGGATATGACTGTAAATCTTGTTTCCTGTTGAATCAAATGATGTGCTGCTGTTGCATTTTCTGTATTGTATAACTTAAATTTTCCAGGTATCGATAATGCAGTTTTTTCTTTTCTTTAGTGTTTGTTTTGTTTTGTTTTTG\""	256175	256391	\CCTGTATGAAGCAAATGA\""	\CCTGT-TGAATCAAATGA\""	\||||| |||| |||||||\""	\=====I====X=======\""	16	1	0	1	2	9319429	9319645
ANXA3	306	4	78551769	78610447	+	prespliced::chr4:78551769-78610447(+)\" \"CAGTGTGATTCAGTGACCTTGATATAAACAGGACTGAGAGGTAATTAGTCCCCATGCCAGCCAGGCCCATGATGCACATTACTGAGGATTTGAAAGGCTCCCTGTATGAAGAGAATGATACATGCTGATAGACCCAGTACAGTGATGCAAGGATGAAATCATTCAAAAGTATTATAGAGCCTTTTCTAAACATAGTGGAATGTTTGAATGTTGGTAGG\""	33969	34186	\CCTGTATGAAGCAAATGA\""	\CCTGTATGAAGAGAATGA\""	\||||||||||| |||||\""	\===========XX=====\""	16	2	0	0	2	78585738	78585955
GPC6	10082	13	93226806	94408020	+	prespliced::chr13:93226806-94408020(+)\" \"ACTTGCCTGTGCCTGGCTGCAGCACTTTTGCTCTAACTCATGCCTTGTCTATGGATGGCACTGCTTTTCCCACCGTTTAGTGTTGGTTAATTATTGCCAACCTGTAGAGCAAATGACTCTGCTTAACAGTCATTTTCCCTGAAAACCCTTCCTTGATTATTCAAGATTAAGTCCTTAGTGTCACAAGTTTACCCATTCCATAGCACGTACAGTTGT\""	541363	541578	\CCTGTATGAAGCAAATGA\""	\CCTGTA-G-AGCAAATGA\""	\|||||| | |||||||||\""	\======I=I=========\""	16	0	0	2	2	93768169	93768384
AASS	10157	7	122073548	122144249	-	prespliced::chr7:122073548-122144249(-)\" \"GGACAGAAAAAGCTAAAGCAGCCTCCGTTGGCATTTCCATGAAATACTAGACACCTGCAGTGCAATTCAGAAATTCTCACTATTTCCTATTTCTTGAAGACCTTAGAAGCAAATGAACTGTGGATCTTGAAAGTTCTATGCTGAGACCAAGTTTTAAGGTTCAAGCAGTAACTAGCAGTTATACTATAATCAAACCATTTTTTTTCTAAGCACCCA\""	6482	6697	\CCTGTATGAAGCAAATGA\""	\CCT-TA-GAAGCAAATGA\""	\||| || |||||||||||\""	\===I==I===========\""	16	0	0	2	2	122137552	122137767
ARHGAP6	395	X	11143396	11665920	-	prespliced::chrX:11143396-11665920(-)\" \"CAGTCTTATGCCAGGCAGTATGGGGTAGTAAAAGCAGAATTTAAATGGGAGTTGGGAGCCTAATTTCTGCATGGTGTGTAACACCTCTGAGTCTTATTTTCCTTATGAATCAAATGAACTCTAATAATCCATTCACCAACAAGTGTCTATGATCTTTTCCACCAATAAAAGTCCCAGTGTCAATTGCAGAGTTGAAAAGGATTGTAGATTATGGGCA\""	140323	140539	\CCTGTATGAAGCAAATGA\""	\CCT-TATGAATCAAATGA\""	\||| |||||| |||||||\""	\===I======X=======\""	16	1	0	1	2	11525381	11525597
PRKCH	5583	14	61321578	61550976	+	prespliced::chr14:61321578-61550976(+)\" \"GGAGTTTATGGTTACAGTGGGCTATGATTGCACCGCTACACTCCAGCAGGAGCAACAGAGTGAGACCCTACCTCTGAAAAAATAATAATAAGAAGAATCACATGGATGAAGCAAATGATGATAACCAAAATATAATGTATGGGAGATCACTTTATAAAGATGTAAGGCTATACAATAATTTAACGTGTTTTTGAAGTAACATTGCAATTCCTAAGGGG\""	32285	32502	\CCTGTATGAAGCAAATGA\""	\CATGGATGAAGCAAATGA\""	\| || |||||||||||||\""	\=X==X=============\""	16	2	0	0	2	61353863	61354080
CXCL13	10563	4	77511752	77611834	+	prespliced::chr4:77511752-77611834(+)\" \"ATACCATTTACTAAGACTTGGAATATTGGAGATAGAGCAGGTTTTGAGGACACTAAGTTCAGTTTGGGGATAATATGATTAGTGAGAAGTATCTAGGAGGCCTCTATGAAGAAATGACCAGTAATTAGGCTATTGAATAGATACCAATGTGAGAGGACTTACATGTAAACTTGAAGGACTGGGAAGAGACACACACCCCTAGGGAGAGAGTACACAG\""	88296	88512	\CCTGTATGAAGCAAATGA\""	\CCTCTATGAAG-AAATGA\""	\||| ||||||| ||||||\""	\===X=======I======\""	16	1	0	1	2	77600048	77600264
MYCBP	26292	1	38862492	38873348	-	prespliced::chr1:38862492-38873348(-)\" \"AGTTGTTTATTGGCTGGTTAAGTTAAGACATGTCACTTAACTCTTTATCTACTTTTCAGTGGGTATTTTCAGTAAACTTTTGCTGGAGAGGAAGAAAGTTCCTTATAAGCAAATGAATCTTTGGGAAGATATAGTTTATTGCATATCAAGTATTTGAACAGTGCAGTCATGAACTGGAATGAAATTTTAGTTTCAAAGCAATTTTAAAGGTTTATA\""	8224	8439	\CCTGTATGAAGCAAATGA\""	\CCT-TAT-AAGCAAATGA\""	\||| ||| ||||||||||\""	\===I===I==========\""	16	0	0	2	2	38864909	38865124
MED13L	23389	12	115958575	116277693	-	prespliced::chr12:115958575-116277693(-)\" \"GGCAGGCATTTACTGAGTATTTACTTTTTCACAGCCTTTTGGGGGCTTTATACGGAGATCCTATCCACAAGGAGTTTATAATCCAGCAGGGGAGAGAGAACCTGTATGAAACAAATATATTTCCATGTAGGATAGAGCCTGCAAATACTAAAAGACAGGATCAGTGAAAATGCTTAGGAGATTATGAAGGGAGAGGGAACACTTTTCATTGAATGTA\""	125480	125696	\CCTGTATGAAGCAAATGA\""	\CCTGTATGAAACAAAT-A\""	\|||||||||| ||||| |\""	\==========X=====I=\""	16	1	0	1	2	116151997	116152213
MOXD1	26002	6	132296054	132401475	-	prespliced::chr6:132296054-132401475(-)\" \"TTATTAAACCACCATAACACTTATTGTAGAAATTGATATTATAAACAAATGTTTGAAGTAACGAGGCTTTTGAGATTTAGAAAAAGAAAAACTACAAGCACCTGTTGAAGAAAATGATGACAGATGGTAACATTTTTCTCAAGAATCTCCCTGCAGCTGTGCTTACATTCAGTTTTCCAAGCTCAACCAAGGTCTATTCATATCTTTTATTATACCC\""	18276	18492	\CCTGTATGAAGCAAATGA\""	\CCTGT-TGAAGAAAATGA\""	\||||| ||||| ||||||\""	\=====I=====X======\""	16	1	0	1	2	132382983	132383199
ERC2	26059	3	55508310	56468467	-	prespliced::chr3:55508310-56468467(-)\" \"TTTGTTTTGATTCTCTTTTTATTAATGATGTGAAAACTTTGGGGTCACATACAAATGAGGCAAGGTCAGGCTTTGTGAGCCTTAGAATGCGGAAAATGTCCCTGTATCTAGCAAATGAAGGAATTGTCTATAGGGGCCACATTTACCTTCTAAAGTTTTTAAGCTCTTTTGCAGATTTTAGCTACCTGGGTGAACTTTGCAGAGTGGCCTCATGCTAT\""	337486	337703	\CCTGTATGAAGCAAATGA\""	\CCTGTATCTAGCAAATGA\""	\||||||| |||||||||\""	\=======XX=========\""	16	2	0	0	2	56130764	56130981
NBAS	51594	2	15166915	15561334	-	prespliced::chr2:15166915-15561334(-)\" \"CCCTCTTTTCTCTCTTTTCCTTTTTCTTTTAAGGACATTTTTATTTCTTCTTTTTATTTTGGGAGGGGGGGCTCATATCTGACTAAAGGAAATTTTTATTTCTTATGAAGCAAATGATAGCAGTCACCAATTTTGCAATCTACCATGAAAGAGTTATTCATGCAGTCATTAGTGGTACTGAAATCAGGTGAAAGATTGATGATAAAAGGTTATTTGC\""	159941	160157	\CCTGTATGAAGCAAATGA\""	\TCT-TATGAAGCAAATGA\""	\ || ||||||||||||||\""	\X==I==============\""	16	1	0	1	2	15401177	15401393
NIN	51199	14	50725827	50831162	-	prespliced::chr14:50725827-50831162(-)\" \"AGAGTTTGAGATTTGGGTTGTTCAACTGATATACTTCAGATTTCCTAAAATCTGAAACACTTTTTTCTGATCTCAAGCCTTTCAGATAATGGATAGTCAGCCTGTATAAAGCAAGTGAAGAAATTAGACAGTGTATTCATAGGCAAATCGTGCTCTATCTATGTAAACAATGACTAAGTAGCTATTAAACTGTGCTATGAAAGAATACTTATGTGGGA\""	30775	30992	\CCTGTATGAAGCAAATGA\""	\CCTGTATAAAGCAAGTGA\""	\||||||| |||||| |||\""	\=======X======X===\""	16	2	0	0	2	50800170	50800387
PHIP	55023	6	78934418	79078254	-	prespliced::chr6:78934418-79078254(-)\" \"AAAGTAAAAATAAGTAATACTACAAAGAATTCTACATATATAAATTTGATAACTTACATGAAATAGACCGATATTCAAAGTATAAACTACCACAACTCACCCAGTATGAAGCAAATAACTCAGTAACCCTATTAAGGAAATTTAATTTGTGATTATAAGTTTTCAAAAAACAAATGTCTAGTCCTGGATGGCTTCACTGGAGAATTCAACCAAACATT\""	127603	127820	\CCTGTATGAAGCAAATGA\""	\CCAGTATGAAGCAAATAA\""	\|| ||||||||||||| |\""	\==X=============X=\""	16	2	0	0	2	78950434	78950651
HEG1	57493	3	124965709	125055997	-	prespliced::chr3:124965709-125055997(-)\" \"ACTTGACTTTTACCTTCTTTTTTTCATTCCACCACTGATTTCCTTTTTGCAGACAATGCAGTTATGTTGTAGGCTTCGGCTTCTCTAAGTATGTCAGAAACCTGTATGAAGCATATTACATAGCTGCTCAACTCTGATCATTTTCTAAATATGGCACAATATGTGGAGGCTGAGTTACATTTGGAGATTTTGGAGTAAAGGATACTATGATTTTGATA\""	44761	44978	\CCTGTATGAAGCAAATGA\""	\CCTGTATGAAGCATATTA\""	\||||||||||||| || |\""	\=============X==X=\""	16	2	0	0	2	125011019	125011236
SORCS2	57537	4	7192537	7742827	+	prespliced::chr4:7192537-7742827(+)\" \"GCCCATCTGTAGTTCCAATCAGGCTGTGCTGCTGGCAGTGTGGTGGGGAAGCCTGGGATTTCAGAGTGTGGGGGCCTGGAACTGCTCGGGGGTGGGTGGCCCTGTTGAAGAAATGATTTAATGGTACTTGTTAAAGCGCGGGGTGGAAGACTTTACTCAAGACCATCACGGTGGGTACAGGGACCCTCTCAAAGGAGAGATTGGGCTCAACTTGAA\""	520777	520992	\CCTGTATGAAGCAAATGA\""	\CCTGT-TGAAG-AAATGA\""	\||||| ||||| ||||||\""	\=====I=====I======\""	16	0	0	2	2	7713314	7713529
KLHL14	57565	18	32672672	32773023	-	prespliced::chr18:32672672-32773023(-)\" \"GTTTCATTTGTTTGCATAAAGCATAACAATAGGGGTAATCAAATGAAAAAGAGGCTTAAAAATAAATCATGTATTATTTCCTTCACTTAATTTCTGCTTGCCTGAATGAGAGCAAATGAATGGCAAGAACAAAACACAAGTGTCATTTTATTTTCAGAGACTGTACTTTATTATGAAGCTGGACTTCTGTTTTTTTTAAAAAAAGATAATACCGTTTTT\""	75242	75460	\CCTGTATGA-AGCAAATGA\""	\CCTGAATGAGAGCAAATGA\""	\|||| |||| |||||||||\""	\====X====D=========\""	17	1	1	0	2	32697563	32697781
TEAD1	7003	11	12674420	12944737	+	prespliced::chr11:12674420-12944737(+)\" \"TAATAACTGTTAATTTTTGGTTTCACAACTAAAATATTAGGGAGTCTGGTGAATTTAAGAAATAGTGTTGAAGTGATGGCAATTGAGATTTTAAAAGTTGCCTGTATGACAAATGAAACAGATTTAAGGTGGGGGAGAAGGTTACCCATGAACGGGGTGGTATTGAAAATATTTAACAGCCAGTCCAGAAGGGCATTGGCACAGTAGAAACTACAC\""	69190	69405	\CCTGTATGAAGCAAATGA\""	\CCTGTATG-A-CAAATGA\""	\|||||||| | |||||||\""	\========I=I=======\""	16	0	0	2	2	12743610	12743825
XYLT1	64131	16	17101768	17470960	-	prespliced::chr16:17101768-17470960(-)\" \"GTGTAGGGGAGACATGGTGGGGGAAGCCTGGGGCTTACTGTATCATTTGCATCTGGGGGTCAGAGTGGGTTCAGGAGGTACCTTTAGGATGCATGTAGCACCTGTTGAAACAAATGAAGAGAAGGAAGGAGGCAGGGCTAGCTGATTTCTTCATAGGTCCCCGGCATTGTGAGCATCCACCCCCAGCCCCTCTCTGTGTGCTCGGCTCAGTGTTTTA\""	2146	2362	\CCTGTATGAAGCAAATGA\""	\CCTGT-TGAAACAAATGA\""	\||||| |||| |||||||\""	\=====I====X=======\""	16	1	0	1	2	17468598	17468814
XYLT1	64131	16_KZ559113v1_fix	103029	472459	-	prespliced::chr16_KZ559113v1_fix:103029-472459(-)\" \"GTGTAGGGGAGACATGGTGGGGGAAGCCTGGGGCTTACTGTATCATTTGCATCTGGGGGTCAGAGTGGGTTCAGGAGGTACCTTTAGGATGCATGTAGCACCTGTTGAAACAAATGAAGAGAAGGAAGGAGGCAGGGCTAGCTGATTTCTTCATAGGTCCCCGGCATTGTGAGCATCCACCCCCAGCCCCTCTCTGTGTGCTCGGCTCAGTGTTTTA\""	2384	2600	\CCTGTATGAAGCAAATGA\""	\CCTGT-TGAAACAAATGA\""	\||||| |||| |||||||\""	\=====I====X=======\""	16	1	0	1	2	469859	470075
HS1BP3	64342	2	20617817	20651098	-	prespliced::chr2:20617817-20651098(-)\" \"CCCTCAGGGCCCACTCCTCCCACCTCTTCTTTTGCACACAGGGACCCCCTCCAGGCCCTGGGTCCCTGAGGACTCACAGCGTCCTTGGGACAGGCTGGCTCCTGTATGAACAAATGCACCTGCCTGCAAAGCTGGTCTTCCCAGACTCCCTGGAAGGGGGAGCCCACACCCGGGTCCCCGTGCTGTGGCCTCCGTGGTGAAGCTGGATGTTTCTCTG\""	16056	16272	\CCTGTATGAAGCAAATGA\""	\CCTGTATGAA-CAAATGC\""	\|||||||||| |||||| \""	\==========I======X\""	16	1	0	1	2	20634826	20635042
ADGB	79747	6	146598971	146815462	+	prespliced::chr6:146598971-146815462(+)\" \"CAAGTATGGCCTAATACAGTCCAGTAAAACTTAAACAACACACCTGGTTGTGTCAAAGATTAAGACTGCAACCTCTTTGTTGCAGCTATCTTCAAAGTGGCCTCTATGAAGCAAAGAAGCAAAGAAGTAAATTAGCCTTGGGAATTACACTCAAGAAAGAATATGGACATGTGGAACTGATGAAAGAAATAGATTAGAAGCCCACTAATATATATTA\""	82505	82721	\CCTGTATGAAGCAAATGA\""	\CCTCTATGAAGCAAA-GA\""	\||| ||||||||||| ||\""	\===X===========I==\""	16	1	0	1	2	146681476	146681692
PDGFD	80310	11	103907188	104164147	-	prespliced::chr11:103907188-104164147(-)\" \"GGATGACAGCTCTGTGAGAGCAGTGACGTTGAAGTTCTTTTTGTTTCTTTTTCTCCAGTACCTTGAACTGTGTAGTCAGTAGTAGTGGAAGCCATAAATACCTGTTGAACAAATGATTAAATGAATCGCTGAATAGATGATTAAGAAAAAATCCCAAGTGTGGTCTTCAGGATCCTCTGATTTGTCTTGTACCTTCTTTGTCAGTCTAATTTCCTG\""	202361	202576	\CCTGTATGAAGCAAATGA\""	\CCTGT-TGAA-CAAATGA\""	\||||| |||| |||||||\""	\=====I====I=======\""	16	0	0	2	2	103961571	103961786
C1QTNF1	114897	17	79024168	79049788	+	prespliced::chr17:79024168-79049788(+)\" \"AGCTGCCAGGGACTCTACTGCCCAAGGGAAAGGGCATCTTGTTCCGTTCGTCCCAAGAATCCAGCTCCCTGCTGGGTAGGTAGTAGACACTCAATAAACACCTGTTGAACAAATGAGCAAAAGAGCGTGAGACTTCAGCACTAGGTCAACTTGTATTCCCCGTGGTTCCGCTTGAGCCTCAAACGATGCAATATAACAAGCTCTCTTTTCTCCCCA\""	5687	5902	\CCTGTATGAAGCAAATGA\""	\CCTGT-TGAA-CAAATGA\""	\||||| |||| |||||||\""	\=====I====I=======\""	16	0	0	2	2	79029855	79030070
XKR4	114786	8	55102027	55542054	+	prespliced::chr8:55102027-55542054(+)\" \"TCCAGATCCATAGAGTACTTTCACAGGAATGTGACAAATTGATTCTAAAATGTATATGGAAGGGAAATGGGGGCAAAAAAGCAAGTATTGCCAAAACTCTCCTGGAGAAGCAAATGAGGTGGCACATGCCCTGCTTGCTATCAAGCCCTAGTGACCAAGGAATTAAAATTGAGCAATATAGAGTAATATTTTTATGAACTTAGGGTAGAGAAGGATT\""	114172	114388	\CCTGTATGAAGCAAATGA\""	\CCTGGA-GAAGCAAATGA\""	\|||| | |||||||||||\""	\====X=I===========\""	16	1	0	1	2	55216199	55216415
GRIN3A	116443	9	101569351	101738647	-	prespliced::chr9:101569351-101738647(-)\" \"AAGCATAGATTTAGGAAGAATTTTAATCATATTATATTTTTGCAGCATTTATGTTTTTCAAGGCTTTTTCACAAATATGTTTAAATAATCTCCTAACAGCCCTGTAAAGCAAATGACTATGTATAGACAAAATATGGAGAAATAGAAAGAACTATGCATTGTAGGAAGTGAGAAGCCATCCAGAAGAAAAACAGACTAATAGCACCTTCTTAACTT\""	7177	7392	\CCTGTATGAAGCAAATGA\""	\CCTGTA--AAGCAAATGA\""	\|||||| ||||||||||\""	\======II==========\""	16	0	0	2	2	101731255	101731470
RORA	6095	15	60488283	61229302	-	prespliced::chr15:60488283-61229302(-)\" \"TTGTGACTAGGTGTCTGTCTCGCTAATCCTTGAGGAAAGAGCCATGTTTTCATGATATCAGATACCTGGTAACTCTCAGGCATAGAAGATGTCCCATACACCTGTATTAAGCATATGAATGATTGAAGCATAAACACTAGATGAAGTTTCTCTTTGAAAATTACCTGGAAATGGTACTATGTAAAAATTATTTCAGAAAAAAAAAATCAGCAAAAATC\""	352473	352690	\CCTGTATGAAGCAAATGA\""	\CCTGTATTAAGCATATGA\""	\||||||| ||||| ||||\""	\=======X=====X====\""	16	2	0	0	2	60876612	60876829
PKHD1	5314	6	51615298	52087613	-	prespliced::chr6:51615298-52087613(-)\" \"CATAATCACAAAGAAGGAACGTTACCCTCTTGTCAGAGCATTCTGCATCCCGGGCAAGGATCTTGGGTTGTGGTCTGTAGTTGGGGAAACATTCATATTTCCTGAATGAAGCAATGAATCTCTTTCTGATCTGGTCATCAAGCAGCTTGATGTGAAGTAGTGTAACGATAATGATTAATGAAAGGGTCAATTAGGGGAGAATGAACTCTCTCCTTGG\""	132611	132827	\CCTGTATGAAGCAAATGA\""	\CCTGAATGAAGC-AATGA\""	\|||| ||||||| |||||\""	\====X=======I=====\""	16	1	0	1	2	51954786	51955002
SLC25A43	203427	X	119399335	119454478	+	prespliced::chrX:119399335-119454478(+)\" \"GAATAAGTAACGAGGGACCTTTGCAGGGCCACTGGGCTGCTCTGACCTGAGCACACTTAATGGCAACATTTGCATTCCATTGGCTTTCCCCATTGCACTGCCTGTCATGAAGCAAATCAATGGCAGGTGTCTGTTGGATAACGAGCTACACAGGGAATTTTTCTCGATCCCTGCACTGACTGGCCCCTTTGTCTGGATGTTTCTTTCTCTTAATATGCT\""	18970	19188	\CCTGT-ATGAAGCAAATGA\""	\CCTGTCATGAAGCAAATCA\""	\||||| ||||||||||| |\""	\=====D===========X=\""	17	1	1	0	2	119418305	119418523
CPNE2	221184	16	57092582	57148369	+	prespliced::chr16:57092582-57148369(+)\" \"CTGTGCACAACCCTCTTCAGTGTACCAGCTTTTCACTGCTGCCTTAAGAACATCATGAAGAAAGTAGTGGGGACAGCTCTAGTTAGCAGCAGCTCCATTTCCTGTATGAAGAAACTGAGGCTAGAGAGGTTAGGACACATGGCCCAGGTTGCATAGGGAATGGGTGACTTTCTCCAGCACACCTCAGTCCCTTGGGTGGGCAGGCAGTGGCAGCAGGT\""	4887	5104	\CCTGTATGAAGCAAATGA\""	\CCTGTATGAAGAAACTGA\""	\||||||||||| || |||\""	\===========X==X===\""	16	2	0	0	2	57097469	57097686
SDK1	221935	7	3301251	4269000	+	prespliced::chr7:3301251-4269000(+)\" \"AAGCAGTCACTCGACTGTAAGTATTTCTTTCTTACAGGAAACTGTTTTTGCAGTCTTATGGCAAATTTTGAGGCCCAACTCTCACCCTTTTGCATGTTTTCCTGTAGGAAGTAAATGAATTCTTTGTTTTGTATTTTGTTAGCACTTTCTAAAGTATTTGTTTTCATTTGGTTTTATCCATTGCAAGGCAATTGTTACTGATTTTATTCTTTGTCGTT\""	425126	425343	\CCTGTATGAAGCAAATGA\""	\CCTGTAGGAAGTAAATGA\""	\|||||| |||| ||||||\""	\======X====X======\""	16	2	0	0	2	3726377	3726594
RASAL2	9462	1	178094103	178478850	+	prespliced::chr1:178094103-178478850(+)\" \"TTAAGCAAAGCATACTAAGGAACTCTTAGTATTTAAGTAAAGAACCCTTTATCTGCAACAGTTGCCAGTATTTTCATTTTTCTTATGGTATTCCCCCCACCCTTATGAAGAAATGATTCTTACACAATTGAATGTATCGGATTTTTCTTTTATGGCTTTTTGGTTTTATGTCAGAATGTATTTTATGTTAGAATGGGCTTTCCTGGGAGTTCTCTG\""	9631	9846	\CCTGTATGAAGCAAATGA\""	\CCT-TATGAAG-AAATGA\""	\||| ||||||| ||||||\""	\===I=======I======\""	16	0	0	2	2	178103734	178103949
COL23A1	91522	5	178237617	178590393	-	prespliced::chr5:178237617-178590393(-)\" \"ATCTGTGAAATGGGGTCAATCACTCCTACCTCCTACGGCTCTCGCAAGCATCAGAGTGGCAGACTTCACCCATTAGCACCAGCATCCGAAAGAATCCCAGCCTGTGAAGCAAATGACTCGGGCTGTATTTCAACAAGGCTTTCCTCTCCCTATTCTACCTTCTCCAGGGAAGAGCGGGAAGGAAGGAGGGGTACGTTGACAGTTGCACACATACAT\""	112487	112702	\CCTGTATGAAGCAAATGA\""	\CCTG--TGAAGCAAATGA\""	\|||| ||||||||||||\""	\====II============\""	16	0	0	2	2	178477691	178477906
CCDC50	152137	3	191329393	191398659	+	prespliced::chr3:191329393-191398659(+)\" \"TGAACCCAGGATTTAGTTCCCACTTATAAGTGAGAACATACAATATTTAGTTTTCTGTTTCTGTGTTAATTCACATAGGATAATGCCCTCCAGAGGCATCCCTGTTGCAGCAAATGATATGATTTCATTCTTTTTTGTGGCTGTGTAGTAGTCTATAGTGTATATGTACCACATTTTCTTTAATTAACTGTTGATGGGCATTTTGGTTGATTCCATG\""	55480	55696	\CCTGTATGAAGCAAATGA\""	\CCTGT-TGCAGCAAATGA\""	\||||| || |||||||||\""	\=====I==X=========\""	16	1	0	1	2	191384873	191385089
SRRM4	84530	12	118981540	119163051	+	prespliced::chr12:118981540-119163051(+)\" \"CACCTGACCATGAGAATGCTAGTAATCTTATCTTTTAAGATATTAATATATGGCACAATGAGTCAGATCTACAAGCACTCATTGTGCCTTTGCTGTATACCCTGCATGATGCAAATGAGCTACATATCAGCCCTGCTCATGAAGAGTTTATGTTATAACTGAGGTGAGATGAACACAATTGGAGACTATAATAATAGATAACCTGGGGGGGCACTTAT\""	45911	46128	\CCTGTATGAAGCAAATGA\""	\CCTGCATGATGCAAATGA\""	\|||| |||| ||||||||\""	\====X====X========\""	16	2	0	0	2	119027451	119027668
SYT10	341359	12	33374237	33439819	-	prespliced::chr12:33374237-33439819(-)\" \"TTTTGTGTGGCCATCTTTAAACCAAATATCCCCCCTTTTATCATTTACTGTTGTGCATGCAATAAATCACTTGTAAGTATCATTTTTTTCCATCCAAGTTCCTTATCAAGCAAATGATATTTTTAATTTTAGGTCCTTTTCCAGTAATTGAAGAAAATTCCAAGTATAGCTTTCGCTTTCTAATTTCTGCTTATTGTGATCATCTCTATCTGTCTAG\""	56847	57063	\CCTGTATGAAGCAAATGA\""	\CCT-TATCAAGCAAATGA\""	\||| ||| ||||||||||\""	\===I===X==========\""	16	1	0	1	2	33382756	33382972
NCKAP5	344148	2	132671787	133568463	-	prespliced::chr2:132671787-133568463(-)\" \"GATTTGCTCTGTTTCTGACAGTTGTGGGGACTTGGCCAACTTTCACTCACTGTCTCTAGTTTCCAAATCTAGCAACTTGACTTTTAGTTTTCTTACTTTTCCTTTATGTAGCAAATGAATTAATGTAGGAGAAAATATTTTAAAATTTTAATTAATATGTGAATGTAATATTAATGTTTCTTTTAATTATAAATATATGTATCAGTATAAAAGTAAGA\""	627345	627562	\CCTGTATGAAGCAAATGA\""	\CCTTTATGTAGCAAATGA\""	\||| |||| |||||||||\""	\===X====X=========\""	16	2	0	0	2	132940901	132941118
TTTY10	246119	Y	20465667	20519228	-	prespliced::chrY:20465667-20519228(-)\" \"TGGGGTATAAAAAGCAGAAAAAGGCTAAATGATAAAAAATATGCTGTTTGAGCTTTTAAAAAAAGAACAACATGGGTGAACATTTAATTTTGGCAATTTACCTGTATGAAGCAATGCATAGAAGTATTGCTGGATGGGTGCTGGTCATCAAAAAAAAAATGACCATGGGAGGAAGTAACACACACAATTTTTATTTCAGATTGTTGGATGAGAGGAA\""	1559	1775	\CCTGTATGAAGCAAATGA\""	\CCTGTATGAAGC-AATGC\""	\|||||||||||| |||| \""	\============I====X\""	16	1	0	1	2	20517453	20517669
LMCD1-AS1	100288428	3	8221146	8501658	-	prespliced::chr3:8221146-8501658(-)\" \"CCCTCACTCTCTGTGGAAAGCCAGTTTTTCTTTTAACCTGAGGTCCAGACCAAGTGAAATGGTTCAAAAGGACAGGGCCAGAGATCAAACTGTGAGAGCTCCTTATGAAGCAAAGGATAGTGCGAGACATCCCAGTACCTTAAAGAGCTCGCTGTTCAAAACAAATCTGCTGAGATTTGGAAGTGAGTAGGTCTTATCTATCAGACAAGAGCTAGGC\""	20971	21187	\CCTGTATGAAGCAAATGA\""	\CCT-TATGAAGCAAAGGA\""	\||| ||||||||||| ||\""	\===I===========X==\""	16	1	0	1	2	8480471	8480687
GJA9-MYCBP	100527950	1	38862489	38881626	-	prespliced::chr1:38862489-38881626(-)\" \"AGTTGTTTATTGGCTGGTTAAGTTAAGACATGTCACTTAACTCTTTATCTACTTTTCAGTGGGTATTTTCAGTAAACTTTTGCTGGAGAGGAAGAAAGTTCCTTATAAGCAAATGAATCTTTGGGAAGATATAGTTTATTGCATATCAAGTATTTGAACAGTGCAGTCATGAACTGGAATGAAATTTTAGTTTCAAAGCAATTTTAAAGGTTTATA\""	16502	16717	\CCTGTATGAAGCAAATGA\""	\CCT-TAT-AAGCAAATGA\""	\||| ||| ||||||||||\""	\===I===I==========\""	16	0	0	2	2	38864909	38865124
LINC02239	340107	5	24835279	24840583	-	prespliced::chr5:24835279-24840583(-)\" \"ACACAGGTGACAGACACACACACACATGCGTGCACGTGTGAGGAAAGTGGAGAAAATCCCTTTTTTAGATGTACTTTTAAGGAGTTACAGAGTTTTCTCTCCTATATGAAGCAAATTGAGGTTGAAAATCTTGTTCAAAGTTTCTGTAAAGCATGTAGTCTAAAAAACTTCATTATTGATGTATTCAGAATGTATCATTACATGTTTGCTGTATTATTT\""	740	958	\CCTGTATGAAGCAAA-TGA\""	\CCTATATGAAGCAAATTGA\""	\||| ||||||||||| |||\""	\===X===========D===\""	17	1	1	0	2	24839625	24839843
DPH6-DT	100507466	15	35546194	35859001	+	prespliced::chr15:35546194-35859001(+)\" \"GATTTAAAAAAGGAAATATGTACAAAGGTACAGACTGGCTTAGAAGAAACTAAAGAGGGTTGAGAAACAGCAACAGTGAAGAGCCATTATGATCTGTAAGGCTGTAGAAGCAAATGAAGAAACAATGATCAGAACAGAGAGAGTGTGGCTGCAGGGATAGAGGAAAAACTTAGAAAATCTATGATTTTTGTAAAAGGGGCATAATTAACTTATAGGA\""	46582	46798	\CCTGTATGAAGCAAATGA\""	\GCTGTA-GAAGCAAATGA\""	\ ||||| |||||||||||\""	\X=====I===========\""	16	1	0	1	2	35592776	35592992
TTN-AS1	100506866	2	178523190	178620217	+	prespliced::chr2:178523190-178620217(+)\" \"CAAGTATAAAGTCCACTGTCAGAAGTATCAGTCTTATGAATTTCTAAGAAGAACCCTCCCTTGTCTTCAGAGAGTTTATATTTACCTCCTTGTGTAATGGCCTGTAGAATGCAAATGATTTGTGTTTTAAAAAGTGATTTCATTTTAAGCTTTTTTTGGGAAGCTGAATTTAGAAGATAAAATATTTTAGAAGATAAAAGAAAGAGACATTTAAGAAC\""	6826	7043	\CCTGTATGAA-GCAAATGA\""	\CCTGTA-GAATGCAAATGA\""	\|||||| ||| ||||||||\""	\======I===D========\""	17	0	1	1	2	178530016	178530233
SPIN4-AS1	100874033	X	63283686	63352188	+	prespliced::chrX:63283686-63352188(+)\" \"TGACTGACACAAGGCTTTCATCTTTGTTTTACCTAAGTCAAACTCAGGCCAGAAAAAGAACAAGCATTGCTTAAAAACACTGAAAGTCATACAATCCTCACATGTCTGAAGCAAATGACTGTAATAGAAACAAACAGTAGATTGCTAAGGCAAAAATCTGGGAAGAGCTTTTTTACTTCCTACAGTATTAAGCTGACAAATTTATGAAGAATAATTAT\""	59673	59890	\CCTGTATGAAGCAAATGA\""	\CATGTCTGAAGCAAATGA\""	\| ||| ||||||||||||\""	\=X===X============\""	16	2	0	0	2	63343359	63343576
LINC00613	100507528	4	135866982	135913680	-	prespliced::chr4:135866982-135913680(-)\" \"TTGAAAGAGTTCACATTAAGTAAGCAATATACCATTTAACAGAGTTTTCTTTCTTGACTGGGGTTTACTATTGTCAAAAGTATTACAAATGTGAGCATCTTCTGTATGAAGCATATGACACAGGGCTTGCTCTCTGGTGAAACCGTGGTGGGAACAACTGCCATACAGGCAGTCACGGGAATGCCACCAGAGAAAACAGGTGACCCAGACCAAATATC\""	1175	1392	\CCTGTATGAAGCAAATGA\""	\TCTGTATGAAGCATATGA\""	\ |||||||||||| ||||\""	\X============X====\""	16	2	0	0	2	135912288	135912505
CASC17	101928165	17	71097773	71202179	-	prespliced::chr17:71097773-71202179(-)\" \"TTTTGAGCGATGATTTTTTTTCCTTCTTACAATTTCTCTACGAATATTGTCAGAGAAAATGCATTAGCACCACAAAAAGTAGAAATAGTAACCATTTTCTGCTGTATGCAGCAAATGAGTGCGACGCAGAATACTGGGAGTGAAATAAGTGATAGAAAAGTGAAGAGTGGTTAAGAAAAGCAGATTCTCATTTGCCAAGGTTAGAATCTCTGCAGCAA\""	79614	79831	\CCTGTATGAAGCAAATGA\""	\GCTGTATGCAGCAAATGA\""	\ ||||||| |||||||||\""	\X=======X=========\""	16	2	0	0	2	71122348	71122565
LINC02405	101927592	12	126915226	127060397	-	prespliced::chr12:126915226-127060397(-)\" \"CTGTCCTCACATGTTGAGCAACAGGACCTGGAGATCACTGATGATTTTTATTAGGACAAAGGTCTTGTGAAACCGTCACAGTATAACCCGAACAGTCACTCCTGTGATGAAGAAATGAAAACCTTGTGTGTTTTTCCTCTTTACATCATGGCCCAACTCCTCCACCTTTGTTGCCAGCACTTGCTATGTATGTGTCTGCATAAATGTGTGCACATGCA\""	53181	53398	\CCTGT-ATGAAGCAAATGA\""	\CCTGTGATGAAG-AAATGA\""	\||||| |||||| ||||||\""	\=====D======I======\""	17	0	1	1	2	127006999	127007216
CDK6-AS1	101927497	7	92836482	92917187	+	prespliced::chr7:92836482-92917187(+)\" \"GAGTGATTAAACCCAGCCAGGTCTAACATCAACATGCACAAACTGTATATTGGGGACAATTTATATCTCTATAATTAAATAATTTTATAGCTTAGCCCAACCTTTATGAAGAAATGAGTCTGTTGTTTGATAGAGCAACATATAACAGAAGGATTATAACTATTGCTAGATCAATTAGGGTCAACAATATAATATTTTCTTGATTATCTTTTTTTTT\""	37693	37909	\CCTGTATGAAGCAAATGA\""	\CCTTTATGAAG-AAATGA\""	\||| ||||||| ||||||\""	\===X=======I======\""	16	1	0	1	2	92874175	92874391
LOC101927668	101927668	7	19918980	20140426	-	prespliced::chr7:19918980-20140426(-)\" \"CTTGATCTTTTGAATAACATGGTCACAATAAAAGGTCACATGATTAAACCATGAAAATAAATTTAAATTACTCCATCTCTCTTTTTTGTCACTGCATCCAACTCTATGAAGCAAATGATCTTCTTGATAAAAGCCTCACACCCAGAATCCTTACCTCCCCTACGCTGCAGTTCTTTTTCATACAATTCAACTTACCCAATTCTACACCATATGAAGAA\""	113618	113835	\CCTGTATGAAGCAAATGA\""	\ACTCTATGAAGCAAATGA\""	\ || ||||||||||||||\""	\X==X==============\""	16	2	0	0	2	20026591	20026808
LOC101927053	101927053	2	96919105	96925837	+	prespliced::chr2:96919105-96925837(+)\" \"AGACTACAGTGGCACACACACTAGGGAAATACTATGCAGCTGTGAAAAGAGTGAGGTTTATTGTGTGTATGTGTGAGAAAAACAACCACAAACACCATGCCCTGGATGGAGCAAATGAGAAACTGGCTGGACGAGGTGGATGAGGGGGCCTAGGGACCAGCCTAAGAATTTGCACCTGGCCCTGCAGGCAATGGGGAGCATGGTAAGGCAGAGACGTG\""	42	259	\CCTGTATGAAGCAAATGA\""	\CCTGGATGGAGCAAATGA\""	\|||| ||| |||||||||\""	\====X===X=========\""	16	2	0	0	2	96919147	96919364
LINC01169	102723165	15	66582189	66685798	+	prespliced::chr15:66582189-66685798(+)\" \"AGGGGAGGAAGGTACAGATGAATAACAGGAAGTAGCATCCCCTCTCACCCTTCCTCTCCTCTCTCAATACTTTAGAATATTGGGGATAAAGAAGAGCCATCCTGTGTGAAGCAATGAGACCAGTGTAGGCCACCACAATGATCATCTCTTTACTTACACTTCCCCTTATTAAGATAGCTCATGTCTTATTTCACCCCCGACACAGCTCTGTCAATTG\""	32751	32967	\CCTGTATGAAGCAAATGA\""	\CCTGTGTGAAGC-AATGA\""	\||||| |||||| |||||\""	\=====X======I=====\""	16	1	0	1	2	66614940	66615156
LINC01495	102723378	11	22445671	22492019	-	prespliced::chr11:22445671-22492019(-)\" \"GCTCTCTGAATTGCCTTTGGGCAATTCTTTTTCTTCTTCTTTTTATTTATTTTTTTGAAGAATAGTACAAATTTACAGCTGAATAGTTTTATCATTCTGTCCTGTAGAAGCAAAGAAATTTGAAAGTCTTCCTTTATTTCCATTTATTCCACTCTCTCTGTCCCTTTTAATTCAAATTGGCTGTGATTCCACTCTCTCTGTCCCTTCAAATTGGCT\""	2173	2388	\CCTGTATGAAGCAAATGA\""	\CCTGTA-GAAGCAAA-GA\""	\|||||| |||||||| ||\""	\======I========I==\""	16	0	0	2	2	22489631	22489846
PABPC4-AS1	101929516	1	39565069	39573203	+	prespliced::chr1:39565069-39573203(+)\" \"AACTAATACTAGATTATCTGATTTATTTTTCAGTGAGGTATTGCATCAAAGTTATCAAGTCATTTAGTCTGCAATCCACCTATGGAGACAAGTGACAAAACCTGTAAAGCAAATGATCTGGAAAAAAAAAAAAAGGTGCTATCCCTGAATTCAGAA\""	7979	8134	\CCTGTATGAAGCAAATGA\""	\CCTGTA--AAGCAAATGA\""	\|||||| ||||||||||\""	\======II==========\""	16	0	0	2	2	39573048	39573203
LOC730100	730100	2	51032600	52407917	+	prespliced::chr2:51032600-52407917(+)\" \"TTCGGCTGGTTTCCATATTGCTCTTTTTTTCTGTTATTATGCGGTTAATGCAATCTAATTCAGTAATGTCTTCTGAATGATTAAGCCATTTATGATTGAACCTGATGAAGGAAATGAGAAAAGCCTCTTAAACATCTAAATAGGATAATTTGTATTAACTGCTGTAAATCACAATCAGAATGCTATTGAAGTCAACATTTTACTCAGGTACAAATAT\""	307348	307564	\CCTGTATGAAGCAAATGA\""	\CCTG-ATGAAGGAAATGA\""	\|||| |||||| ||||||\""	\====I======X======\""	16	1	0	1	2	51339948	51340164
POM121L15P	102725072	22	18850117	18861064	+	prespliced::chr22:18850117-18861064(+)\" \"GTGGGGCGTGGTGTTTAGACACAGATAGGAGTCCAGGGTATGACTGATGGAGGCCCCGGCCCACGTGACCAGCAAGGTCAGAGGCCCAGCCAGATTCCATCCTGAGGAAGCAAATGAATTCTCAGAGGAAGTGGTCTGTGTCTGCATGAACTGCTCTCAAACCAACAAATAGGCTTCTCTTGGCAACTGACTCGTGACAAAGGGTTCAAGATTGTTT\""	9276	9492	\CCTGTATGAAGCAAATGA\""	\CCTG-AGGAAGCAAATGA\""	\|||| | |||||||||||\""	\====I=X===========\""	16	1	0	1	2	18859393	18859609
SLC35G1	159371	10	93893977	93909830	+	prespliced::chr10:93893977-93909830(+)\" \"TCCACTGGGCTCAGGAAATGTCATTACTAGAGAAAGAGCCTGGGTCTCTTCCACTAAACTTTCATGATTCTAGAAACCATGTGAGATTAATACCAGTAAGCCTGATGAAGCAAAGGAAGTAACCTAGATTCATGATTAGTTGCCAGGGTGGGGTCAGGAAAGTATAAAACCATAGTTGAGCAGAAGTAGACTTGGGCAGGAGGAAATGTGTTCAGGT\""	11703	11919	\CCTGTATGAAGCAAATGA\""	\CCTG-ATGAAGCAAAGGA\""	\|||| |||||||||| ||\""	\====I==========X==\""	16	1	0	1	2	93905680	93905896
FREM2-AS1	100874073	13	38821683	38827591	-	prespliced::chr13:38821683-38827591(-)\" \"TTTCTTTAGCTTTCAAGCTGCCTGGGTTTAGGCTGGTTAACTTTGGAAGAGATTTAGTTTATAGTTTAAATGAAAACCGTCCTTCCCCAAAACTCAATTGCCTTTATGAAGCTAATGAGAGACCACCAGCCTACAGGAGGAGAGGAGTCTGAATTCTGATAAGGTGTAACTTCCCCAGTTACTCCTGCAAATAACATCACTTTTCTATTGTAGATAGG\""	2624	2841	\CCTGTATGAAGCAAATGA\""	\CCTTTATGAAGCTAATGA\""	\||| |||||||| |||||\""	\===X========X=====\""	16	2	0	0	2	38824750	38824967
LOC100128253	100128253	12	3298513	3366122	-	prespliced::chr12:3298513-3366122(-)\" \"TCCAACGCTGGGAGACAACAAATACGGCGCAGTAAACTTGGAGCAGGGGGCGAGTAACTCGCTTCATTTAAAAGCCTTATTCTTGGGCTGAGGCTCTTTCCCTGTATGAAGAAATGTCCCCTCTCCTTGTGTTCCTTAAGCCCTGCTCATACCAGGCTCCTTGCCGAATGGTGCAGGAGGTGATTGGATAAGCCCCATGGGCCCCTGCACTGGCCTT\""	56752	56968	\CCTGTATGAAGCAAATGA\""	\CCTGTATGAAG-AAATGT\""	\||||||||||| ||||| \""	\===========I=====X\""	16	1	0	1	2	3309154	3309370
LINC00350	100874136	13	19561338	19588495	+	prespliced::chr13:19561338-19588495(+)\" \"TGTTTGGGAGGTAGTGTAGCTATGGTAACCATATCAATGAAGGTTCAATATATAATACAAAGAAAAAAAGCAGGCTATGTGTGAAGCAATGATGACAGTGCCTTATGAAGCAAAGATCATGACTAACCTAATCCCGTGCACCTTAGAGTCCTTGAAAAAGGGGGAGGGGAGGCAAAAATCATTAAAAGACACATTTTTAAACCTCAACACAGGCCG\""	12153	12368	\CCTGTATGAAGCAAATGA\""	\CCT-TATGAAGCAAA-GA\""	\||| ||||||||||| ||\""	\===I===========I==\""	16	0	0	2	2	19573491	19573706
A2M	2	12	9067707	9115919	-	prespliced::chr12:9067707-9115919(-)\" \"ACACGAACCAGTGAAAAATATGAAAATGACTGATTGGCATAAACTATAAGTATTACAGAAGTTAAAAGAAAAATAGAGCAAGCAAAACAGGAAAAAAACTCCTTATGAAGAAATAGAAACTGAATTGAACTTTGAAATATGAGTAACTACCAAGTTTAGGATACTTAGCTGTCTTTTCTTCAGATAAATAACTTTACACATTAGTCGTGTGTTAT\""	45712	45926	\CCTGTATGAAGCAAATGA\""	\CCT-TATGAAG-AAAT-A\""	\||| ||||||| |||| |\""	\===I=======I====I=\""	15	0	0	3	3	9069993	9070207
NAT2	10	8	18391281	18401218	+	prespliced::chr8:18391281-18401218(+)\" \"AATGGCTTTGCTGGAACATTCTTTTTTGTAAAGAATCTCATATTAGACCTCTTAAAAGCATCCTGAGCCCAACCAAGGATTTATCTGTTTCTACGAGATACCTGTATGAATTAAGTGAATTCTCTCTCAAGGTCCCAAAATAAGTTGGGGTTCCTGGGCCTGTCAGAATGTGACCTTCTTTTACCCATTACAGGCCAGAAACCTGTAAAGGAACCTGT\""	3182	3399	\CCTGTATGAAGCAAATGA\""	\CCTGTATGAATTAAGTGA\""	\|||||||||| || |||\""	\==========XX==X===\""	15	3	0	0	3	18394463	18394680
AMPD1	270	1	114673097	114695546	-	prespliced::chr1:114673097-114695546(-)\" \"TGTCCAGACAGCTCTGGTAATAATACATCTCTGCTCTTTTTTCCTGATTCAGGGACGCCAGACCTTCCAGCGTTTTGATAAGTTCAATGACAAATATAATCCTGTAGGAGCAAGTGAGCTACGGGACCTCTACTTGAAGACAGACAATTACATTAATGGGGAATATTTTGCCACTATCATCAAGGTGAGGCGGAACCAATCACATCTATGGTATCTG\""	17454	17670	\CCTGTATGAAGCAAATGA\""	\CCTGTAGG-AGCAAGTGA\""	\|||||| | ||||| |||\""	\======X=I=====X===\""	15	2	0	1	3	114677876	114678092
AMPD1	270	1	114673097	114695546	-	prespliced::chr1:114673097-114695546(-)\" \"TGCCCCAACATGACATGGATGATCCAGGTTCCCAGGATCTAGTATGTACCTGCCCATCAGAAACTCTAGAGCCTGCCCTTGTCTCATCTGCTTCAAGTCCCCTGTATGAACAAGGAACGTGTTGCCCATCTAGAAATAAATCAGCTTTGTTAAAACAGCATTCACTATCGGGTCCTGCATGCTTGGTTTTGTCCACTCTGGGTACAGCACTCTTAA\""	18156	18371	\CCTGTATGAAGCAAATGA\""	\CCTGTATGAA-CAAG-GA\""	\|||||||||| ||| ||\""	\==========I===XI==\""	15	1	0	2	3	114677175	114677390
ANK1	286	8	41653224	41797622	-	prespliced::chr8:41653224-41797622(-)\" \"GAAGATGGCTGTTATCTCAGAGCACCTCGGTCTCAGCTGGGCAGGTGAGTGGGGAATTGGGGGCAGAAAAGCACTTTGTCCATCTCACCTACCCTCTTCCCCTGTAATGAGCAATGAATGAGGCATTTCTAACCCTCCTTTTATCACCCGTGGGTTATCTGATTTGTGATTGTCTGAGCTGGGTCTGCTGCCCAAGCCACACCATTGGCTGCCCATG\""	109424	109640	\CCTGT-ATGAAGCAAATGA\""	\CCTGTAATG-AGC-AATGA\""	\||||| ||| ||| |||||\""	\=====D===I===I=====\""	16	0	1	2	3	41687982	41688198
ASPA	443	17	3475996	3503405	+	prespliced::chr17:3475996-3503405(+)\" \"TGTTTTCAAAGCTATAATACCATTGGGTTTTAAAGTATTTCATAAAGCTGTCTTACCAATCTTAGTTGATGAAGTAAAACGTATTGAAGGTATTATTGACTCTGTTGAAGCAAAGAGAACAAAACATACGGTTTTTACCTAAGAAAGACGTTTTTGATTTTTTTCAGACTTCTCTGGCTCCACTACCCTGCTACGTTTATCTGATTGAGCATCCTT\""	7336	7551	\CCTGTATGAAGCAAATGA\""	\TCTGT-TGAAGCAAA-GA\""	\ |||| ||||||||| ||\""	\X====I=========I==\""	15	1	0	2	3	3483332	3483547
ASPA	443	17	3475996	3503405	+	prespliced::chr17:3475996-3503405(+)\" \"ATCTCTGTGTTGCCCAGGCTGGTTTTGAACTCCTAGGCTCAAGCGATCCACCCACATTGGCCTCCCCAAGTGCTGGGATTACAGGCAAGGAGCCACTGCACCTGGCTGAAGCAAATGTTAATTACACGTTTCAATTATACAAATGCAAAGGGGAACTCTTAAAACTACTGCCAAAATTCACGACCCAATGTCAGCGCAGTCAGATCACTTGCCTGCAT\""	22545	22762	\CCTGTATGAAGCAAATGA\""	\CCTGGCTGAAGCAAATGT\""	\|||| ||||||||||| \""	\====XX===========X\""	15	3	0	0	3	3498541	3498758
BCKDHB	594	6	80106670	80346270	+	prespliced::chr6:80106670-80346270(+)\" \"TGGAGTGTGGCCCCGGCCAGAAACCTGCAGTTGCCTCTGTGCTTAGGCATTGTGCGCTGAAGGGCCCAAGTTGGAAAGGGAAAAGAGAAAAAAGCATTCCCCTGTATGGAGCAGAGAGGAAAACGAGAAGAAAAATAAATCTCCAATTTTGGGCTTACCTCCTGGCTGGCTTTCCAAAATACGTTACTGGTGGAGGATGTCCAGGTTCTTGGCATTT\""	6794	7010	\CCTGTATGAAGCAAATGA\""	\CCTGTATGGAGCAGA-GA\""	\|||||||| |||| | ||\""	\========X====X=I==\""	15	2	0	1	3	80113464	80113680
BCKDHB	594	6	80106670	80346270	+	prespliced::chr6:80106670-80346270(+)\" \"TGAAATGTGACAAATTGATTCTAAAATGTTGTAGATGAGTAAGAGCCCAAAATAACCAAGATACTCCAAAGAAGAACTGAGTGAGGGCTGATTTCTGCTACATGTTGAAGCAAAGGAGCCCCCCACATGTAGATGTTGTGGACATCACTTGTCTCTGTCCCTTAAGAGACCCCAAAACACACAGCACTGATGACACCTGTTCTGCCTCTCACCTACC\""	198893	199109	\CCTGTATGAAGCAAATGA\""	\CATGT-TGAAGCAAAGGA\""	\| ||| ||||||||| ||\""	\=X===I=========X==\""	15	2	0	1	3	80305563	80305779
BLM	641	15	90717345	90816166	+	prespliced::chr15:90717345-90816166(+)\" \"TAATCTAGTTTTTCCATTATTTTTCAGAGGTTTCACTTTTAAAAAGAAAACATCTTCAGATAACAATGTATCTGTAACTAATGTGTCAGTAGCAAAAACACCTGTATTAAGAAATAAAGATGTTAATGTTACCGAAGACTTTTCCTTCAGTGAACCTCTACCCAACACCACAAATCAGCAAAGGGTCAAGGACTTCTTTAAAAATGCTCCAGCAGGA\""	31995	32211	\CCTGTATGAAGCAAATGA\""	\CCTGTATTAAG-AAATAA\""	\||||||| ||| |||| |\""	\=======X===I====X=\""	15	2	0	1	3	90749340	90749556
BLM	641	15	90717345	90816166	+	prespliced::chr15:90717345-90816166(+)\" \"TTGTTCATTTGAAAATAAAGACAAGCTGGTGCTATAAATATTATAAGCAGTAAGAATAGCAACAGTATCTCTTAGAGGGTTATGAGAAGAACTGAAGGTTCCTTATGAAGGATATGAATGGGTCATGTGATTAAGATAGCTACAAAAGCTTTTGCAGGTTAAACTGGCAGCTTCTAAATTATCTGATCTAAATCAAGGAATTCAAGCATTTTGGGTT\""	53385	53601	\CCTGTATGAAGCAAATGA\""	\CCT-TATGAAGGATATGA\""	\||| ||||||| | ||||\""	\===I=======X=X====\""	15	2	0	1	3	90770730	90770946
BLM	641	15	90717345	90816166	+	prespliced::chr15:90717345-90816166(+)\" \"AAGAAAAAATTCTGCTAATTAAACTATGACACAGTGCTTTTATTGAAAAAATTGTGTTTTACTGATTTAGACATTGATTTTTATTATCCACAGCTGTGTGCCTGTATGAAAAATACATATAATCAAATTACCGTAGGTACTTATAAAAGTTCACATTCAAAGCCTGACTCTTCTGAGTCACTTTTTGACTGAGTCGTCCATGTCTTTGTTTTTCC\""	89537	89751	\CCTGTATGAAGCAAATGA\""	\CCTGTATGAA--AAAT-A\""	\|||||||||| |||| |\""	\==========II====I=\""	15	0	0	3	3	90806882	90807096
BRCA2	675	13	32315507	32400268	+	prespliced::chr13:32315507-32400268(+)\" \"AGAAAACAAATAAGTTTATTTATGCTATACATGATGAAACATCTTATAAAGGAAAAAAAATACCGAAAGACCAAAAATCAGAACTAATTAACTGTTCAGCCCAGTTTGAAGCAAATGCTTTTGAAGCACCACTTACATTTGCAAATGCTGATTCAGGTACCTCTGTCTTTTTTTTTTTGTAAATAGTACATATAGTTTTATAGATGACGATTCCTTCT\""	17725	17942	\CCTGTATGAAGCAAATGA\""	\CCAGTTTGAAGCAAATGC\""	\|| || ||||||||||| \""	\==X==X===========X\""	15	3	0	0	3	32333232	32333449
BRCA2	675	13	32315507	32400268	+	prespliced::chr13:32315507-32400268(+)\" \"ATGCTGATCTTCATGTCATAATGAATGCCCCATCGATTGGTCAGGTAGACAGCAGCAAGCAATTTGAAGGTACAGTTGAAATTAAACGGAAGTTTGCTGGCCTGTTGAAAAATGACTGTAACAAAAGTGCTTCTGGTTATTTAACAGATGAAAATGAAGTGGGGTTTAGGGGCTTTTATTCTGCTCATGGCACAAAACTGAATGTTTCTACTGAA\""	22330	22544	\CCTGTATGAAGCAAATGA\""	\CCTGT-TGAA--AAATGA\""	\||||| |||| ||||||\""	\=====I====II======\""	15	0	0	3	3	32337837	32338051
BRCA2	675	13	32315507	32400268	+	prespliced::chr13:32315507-32400268(+)\" \"TATTCTGAATATTTAAAAAGAAAGGATTAAAAGATCAATCAATAGAAGTTTGGGGACAGAAGGTTTATTCATTCTTGTGCATTAGATCTCATCTAGATCACCTGTTTGAAGAAATCATTCCAGCAATTATCTTGTCTCTCTCCTGCATGGATTTTTTTCCTAATAGATTGTTCTCATCACCCTAAGCAGTTGTTGTACATCTCTCATCTTAAAAAGA\""	37467	37683	\CCTGTATGAAGCAAATGA\""	\CCTGTTTGAAG-AAATCA\""	\||||| ||||| |||| |\""	\=====X=====I====X=\""	15	2	0	1	3	32352974	32353190
COL1A2	1278	7	94394894	94431227	+	prespliced::chr7:94394894-94431227(+)\" \"AATTATGCAGAATGATTTTTGTTCTTTCCACGCACTTAGGAATGATACAATCTCTAATTGCGTTTACTCCTCTGCAATATGAAATGCTGGCATCATTTATCCTGTAGGAAGAATGAAACTCTGGAAGTTCTGAATCGTTCCATTAAACCTTATACGTGACAACAACTAGAAACCATCTCATCTCCATAAAATATATCAACTTTTTGAATTCATTTC\""	29752	29967	\CCTGTATGAAGCAAATGA\""	\CCTGTAGGAAG--AATGA\""	\|||||| |||| |||||\""	\======X====II=====\""	15	1	0	2	3	94424646	94424861
COL4A4	1286	2	227002713	227164205	-	prespliced::chr2:227002713-227164205(-)\" \"CTATATTTCTATTTGTTCTTATTTAGAATAAAAGTATTTAAAAACACTCTCCTAAAATATCTGAAGATAAGCTATACAAATACCATAAACGTTACTGTCACCTGTATGAGACCAAATTAAATTGTCTAAAGTAATGTCACATGCATTTTATCCCTTTCAGGAAACAAAGGTGACCCTGCCAGTCACTTTGGTCCACCTGGTCCAAAGGGTGAGCCAGGT\""	116497	116715	\CCTGTATGA-AGCAAATGA\""	\CCTGTATGAGACCAAATTA\""	\||||||||| | ||||| |\""	\=========D=X=====X=\""	16	2	1	0	3	227047490	227047708
DMD	1756	X	31119221	33339388	-	prespliced::chrX:31119221-33339388(-)\" \"TCTGTGGATTACCTTTTTACTCACTTCAATGGTTAATATTAATAAAAACAAGTTCTCCACTTGGATATAGTTTATTCTTTAAAACTTTATATTTTTATGACCTGTTGAAGAAATACTGGCCTACCCAAAGCCATTATGATACTATATTAGGTTATTATCTATAGAACCATTATCGTTTTACCATTTTGTTTTTGGATCTGTTTTACCTGAAATTG\""	497484	497698	\CCTGTATGAAGCAAATGA\""	\CCTGT-TGAAG-AAAT-A\""	\||||| ||||| |||| |\""	\=====I=====I====I=\""	15	0	0	3	3	32841690	32841904
DMD	1756	X	31119221	33339388	-	prespliced::chrX:31119221-33339388(-)\" \"AGGTTAGGCTATTACTGATGAATCAAATATTTCTAGAGCAATACTTTAGGACCTGTCCCACAACTAATATATTCAAAATTTAGCAAAAGTTTATTGAGTACCTGTTAGAAGCAAAGGACTATGCTAGGTGTTCTCATATACATGAAGATAAATATATGTCATAAAACAATGACAAATTGGCTTTCAGAATGTGCTTATTTCCAATATCATCATATTTT\""	667179	667396	\CCTGTATGAAGCAAATGA\""	\CCTGTTAGAAGCAAAGGA\""	\||||| |||||||| ||\""	\=====XX========X==\""	15	3	0	0	3	32671992	32672209
DMD	1756	X	31119221	33339388	-	prespliced::chrX:31119221-33339388(-)\" \"TCTTAATATTTAAGAAGATATTTTTTGAGGATAAATAAAAGAGCAGAGAAACAGGAGGCCGGAAAACATGTTAAGAGGATATTGCTGAAAGTATATAGAGCCTGAATGAAAGCAATGACAACAAAAATTGTAAACAGGTACAAAGCATTCTGGATATCAAATCAAAACCAATAGGACTAGATTTAGGATATGAACAAAAAGCTCAAAGTAATAGATTC\""	730087	730304	\CCTGTATG-AAGCAAATGA\""	\CCTGAATGAAAGC-AATGA\""	\|||| ||| |||| |||||\""	\====X===D====I=====\""	16	1	1	1	3	32609084	32609301
DMD	1756	X	31119221	33339388	-	prespliced::chrX:31119221-33339388(-)\" \"GCAGCAGGATTGAGGAGAGAGAGGAGTTGAATGATGATGCAGTGAAATGGAAGATCTTATCTGGTCCCATGTGGGGTTGGGATGACCATTTAGAGTATTACCGTATGAAGCAAGGAAGGTGGACCATTGTATCCCTAATCCATTAGTCATTAGATGTGAGCCTCCCAACTACCAGCTTCCGGGCAATATCATCTTGGTCAAAGAAGTGCCTGTCTG\""	1076422	1076637	\CCTGTATGAAGCAAATGA\""	\CC-GTATGAAGCAAG-GA\""	\|| ||||||||||| ||\""	\==I===========XI==\""	15	1	0	2	3	32262751	32262966
DMD	1756	X	31119221	33339388	-	prespliced::chrX:31119221-33339388(-)\" \"TTGGACTAATAACACACTTAGCCTTCCTGAATTGCCAACATGTACAAAACCAGATTGGGGTTTTTTAGTTGTTCATGGAACTATCATTTATTGGGTAGCTCCTGTAGAAGCAAGATACAGAAACTCTAATTAGGAATAAGACAGTCCCTGTACTTCAAAGAGCTCTCAGGGGAGGCACACAAGTAAACAAGCAATTATTATCATACGTTAGGATA\""	1328403	1328617	\CCTGTATGAAGCAAATGA\""	\CCTGTA-GAAGC-AA-GA\""	\|||||| ||||| || ||\""	\======I=====I==I==\""	15	0	0	3	3	32010771	32010985
DMD	1756	X	31119221	33339388	-	prespliced::chrX:31119221-33339388(-)\" \"ACTTTAGATTTGTGCTGTGCTTTATACGAATTGGATGAGGAACTCTTATACATATATAAGTGGATTTTATTTTCACAACAGTCCCTATGGTAGATATTGTCCTTATTAAGTAAATGAGAGAACCAACTATCAAAGATATTAATATTTTGCATAAGATCACACAGATAGCGGAACCAGGATTTAATCCAACTCCTCTGATTCTAAAAATAGGTGTTAG\""	1622222	1622438	\CCTGTATGAAGCAAATGA\""	\CCT-TATTAAGTAAATGA\""	\||| ||| ||| ||||||\""	\===I===X===X======\""	15	2	0	1	3	31716950	31717166
DMD	1756	X	31119221	33339388	-	prespliced::chrX:31119221-33339388(-)\" \"TCCATAGTAATATGATCCTAAATCCACTGTCCCCAGGAGAAAGCAAGATAGCTTTTCTCCCTGTCATGTCATTACCTATGCCCAGAGTTCTCCTCTTGTTCCTCTCATGAAGCAAATCAATATCTCACCTTTCATCCCCTCCATACGTGGTTCTGAGCTACTTCTATTTATGGCATTATTTAGATATTTTTATAATATAAGCAGGAAGCAAGAGGGACA\""	1853659	1853877	\CCTGT-ATGAAGCAAATGA\""	\CCTCTCATGAAGCAAATCA\""	\||| | ||||||||||| |\""	\===X=D===========X=\""	16	2	1	0	3	31485511	31485729
DMD	1756	X	31119221	33339388	-	prespliced::chrX:31119221-33339388(-)\" \"TCAGAGCTCACAGTATGCATGTACTCATCTTGCTTTTATTATACCTGTATATGGAATTGCAAGCTGTCCCTTCAGGTAATGAAATTTAGACAAGTTGGAACCTGTATAACAGCAAATCAATACTGAAATTATAGGCAAAGCCTGTACTTGTGCAGACTAACACATAGGATAGAAAGACTTTGTGATCAAAATTCAACAAATCCCACATTTATAGGTATC\""	1914137	1914355	\CCTGTATGA-AGCAAATGA\""	\CCTGTATAACAGCAAATCA\""	\||||||| | ||||||| |\""	\=======X=D=======X=\""	16	2	1	0	3	31425033	31425251
DPYD	1806	1	97077742	97921034	-	prespliced::chr1:97077742-97921034(-)\" \"GTATCTCAAATAATACCGGTGATAATGGTGATGATGAAGACAATGAGGATGGTGGATAGTGAACCAGGCTGTTTATAATAACTAAATTAGTTGATGAACAACTCTATGAAGCAAATATTACTTCATGCATTTACTCCTTATACTCCCTTTCCTGCTTTATTTTTCTTCATAGAACATATTGCCATCTAACATACTATTTTTCATATTTTACTTGTTT\""	46890	47106	\CCTGTATGAAGCAAATGA\""	\ACTCTATGAAGCAAAT-A\""	\ || |||||||||||| |\""	\X==X============I=\""	15	2	0	1	3	97873928	97874144
DPYD	1806	1	97077742	97921034	-	prespliced::chr1:97077742-97921034(-)\" \"CAAAACCTACCTGTTCCTCAACTTTCAGCATAAGTTTCTCTATCTAAGAAGGCGTCTCTGGTTCTCCTGAGAGGAAAATAACTTTTCCTTCTTCTGAAATCCCGTATGGAGAAAATGAACCCTTAAAGCATATGTATATGTTTGTCAGATGTCTACTATGTTTAATGTACATAAATAATTATAAAACATTATACATTGACTCTTCACTAATTCCTTCC\""	172786	173003	\CCTGTATGAAGCAAATGA\""	\CCCGTATGGAGAAAATGA\""	\|| ||||| || ||||||\""	\==X=====X==X======\""	15	3	0	0	3	97748031	97748248
DPYD	1806	1	97077742	97921034	-	prespliced::chr1:97077742-97921034(-)\" \"CTCTCTAGCATTACTCTGACTATACAGCCAGCATATTTATTCCTTAAATCTAGAGGACTATCAAAATGTCATTGCCTCTCCGTAGTTGAAGATCTTGAAACCTGCTAGAAGCAAATGTCTGATTACATAAGAAGAAATCAGATTCTTAATTTATGGGATTTAAGATTTATATTTATGAGTCTTTTATGGATCAGGATTCATCTATGTTAGTAAAGAAA\""	622349	622566	\CCTG-TATGAAGCAAATGA\""	\CCTGCTA-GAAGCAAATGT\""	\|||| || |||||||||| \""	\====D==I==========X\""	16	1	1	1	3	97298468	97298685
DPYD	1806	1	97077742	97921034	-	prespliced::chr1:97077742-97921034(-)\" \"GTAAATTTGAGACAACTTTAGACTTAAATTGTAAGCATATATTTTACTTGCATATAACCTGGAGGCACATACTTCTAAGTCCTGAAGTGTAGTTTATCCACCTGTATGATAAGAAATGAAAAGGGATAATTATGGTCATGGGTTTATCTGAGTTGTGTTTAATAGATCAAGATCTCTATTTTTAAACTTTGTTATATTTTAAAATAGCATTTGAAAAAT\""	720699	720917	\CCTGTATGA-AGCAAATGA\""	\CCTGTATGATAAGAAATGA\""	\||||||||| | ||||||\""	\=========D=XX======\""	16	2	1	0	3	97200117	97200335
DPYD	1806	1	97077742	97921034	-	prespliced::chr1:97077742-97921034(-)\" \"AACCCACCTGCCCACCATAACCGACACTTGTACAGGCTGTACTCTGTGTCTCAGTGTTTGCCCTATTGTCGACTGCATCAAAATGGTTTCCAGGACAACACCTTATGAACCAAAGAGAGGCGTACCCTTATCTGTGAATCCGGTGTGTTAAGGTGATTTGTGAAACAGTTGCTGTGAACTTTCATGTCACCTACATATGCTGATCTTTTAAAATCA\""	841909	842124	\CCTGTATGAAGCAAATGA\""	\CCT-TATGAACCAAA-GA\""	\||| |||||| |||| ||\""	\===I======X====I==\""	15	1	0	2	3	97078910	97079125
SLC26A2	1836	5	149960757	149987400	+	prespliced::chr5:149960757-149987400(+)\" \"TAATTATCTGATGTATATACACTTACAGAGACTGGCATAGGCAATCTATTAGAGGAAAAAGGTTAGGAGTCAGGATACTTGGGTTCTGGATCCATCTCTGCCTTTAAGTAGCAAATGATTTCACTAATCTGAACCTTTATTTATTTATTTTATTTTATTTTTTGAGACAGAGTCTTGTCTGTCACCTAGGCTAGAGTGCAGTGGCGCAATCTCAACTC\""	5004	5221	\CCTGTATGAAGCAAATGA\""	\CCTTTAAGTAGCAAATGA\""	\||| || | |||||||||\""	\===X==X=X=========\""	15	3	0	0	3	149965761	149965978
EDNRB	1910	13	77895486	77975527	-	prespliced::chr13:77895486-77975527(-)\" \"ACATTTCTGAGGTTTAGCGGTGAGAGTGGATTAGGATATAGTTTTCTCTAAAGGGAATCACCCCCGGAAATGGGGGAATCGATTGAAGAAATCCTAAAATCCTGTATGGCAATTGATTCTGATGAACTGTGAGGATTTACTTGGTAAGAGCTGAAATTGAATCTCTAAATGCAGCCACAACTCCATGAGGGCCAGAAGTGACCCTTTTACTTCTTA\""	58950	59165	\CCTGTATGAAGCAAATGA\""	\CCTGTATG--GCAATTGA\""	\|||||||| |||| |||\""	\========II====X===\""	15	1	0	2	3	77916362	77916577
ESR1	2099	6	151807681	152103274	+	prespliced::chr6:151807681-152103274(+)\" \"CCACAAAATTTAAAATGTATTTAGGAAATTTATTTGAGGAAGTAAATGTACTTGTTCTCATGATACAATCAGAAAGTAAGTCAGTATTGATAAAGTGTTACCTGTATGAGAAAGATAAGGAAAACAATAGAGAGATGTAAGAAATGAAAATACCAGTTATAAATTAAAATTATTAAGATTGAAAGTGGAAATGATCTTCCTCCGAGAAACAATGG\""	37157	37371	\CCTGTATGAAGCAAATGA\""	\CCTGTATG-AG-AAA-GA\""	\|||||||| || ||| ||\""	\========I==I===I==\""	15	0	0	3	3	151844838	151845052
ETFA	2108	15	76215352	76311469	-	prespliced::chr15:76215352-76311469(-)\" \"GTATGGAGGCTGCAAAGGCCCCAAGCTCTGGGAGGCCATGCTATTTATTGATGATCAAACAAAGAAACAGGTGGTGAGGATGTGGGGGTTGAAAGGAAGCGATGTATCAAGCAAATGAGCTACAGCTGTGATGGTGTAGCATTTTCTTTGAAACGTATGGCTACTTGAGATAATGGGTGTGCTAGAAGCAAGGAGCCAGCAAGTTTAGACATGTTCCA\""	41903	42120	\CCTGTATGAAGCAAATGA\""	\GATGTATCAAGCAAATGA\""	\ ||||| ||||||||||\""	\XX=====X==========\""	15	3	0	0	3	76269349	76269566
ETFA	2108	15	76215352	76311469	-	prespliced::chr15:76215352-76311469(-)\" \"TTCTATATACTCATTAATGTATGTTATTGTCTGTCTTTTTAAATATAGCCCTTCTAATGAGTGTGAGGTGGTATCTCATTGTGGTTTTGATTTGTATTTCCCTGATGGCAAATGACATTTAGTATCTTTTCATCTGCTTATTGGCCATTTGTATATTTTGTTTGGAGAAAGTTTATTTAGATCCTTTGTAATTTTTAAATCACATTATCTTTTTG\""	90621	90835	\CCTGTATGAAGCAAATGA\""	\CCTG-ATG--GCAAATGA\""	\|||| ||| ||||||||\""	\====I===II========\""	15	0	0	3	3	76220634	76220848
EXT1	2131	8	117794489	118111826	-	prespliced::chr8:117794489-118111826(-)\" \"TAGAGTTAGACTGGACAAGCAATGTCTGTATGTCTGTATCTCTGTGCCTTGTTTCCTCATCTGTAAAATGGGAGTAATAATAGAACCTGCCTTGTAGGCTCCTTATGAAGACTAAATGAAGCATTTCTTGTAAAACACTTTAGAACAATATCTGGTATATAACAAGTACCATAGAAGTGATAGTTATCGTCATCATCATCATCATTATCATTACCATTC\""	306607	306825	\CCTGTATGAAG-C-AAATGA\""	\CCT-TATGAAGACTAAATGA\""	\||| ||||||| | ||||||\""	\===I=======D=D======\""	17	0	2	1	3	117805001	117805219
F5	2153	1	169511950	169586481	-	prespliced::chr1:169511950-169586481(-)\" \"GCCGTGGCACACCTGTCAGGAGTTGCAGTACTTCCCTTTGGGTGGAGAGAAGCCACCATGATTCACAATGGAGAAAGTAGCTGAAACCTGGAATCAGTTTCCTGTTGAAGCAGATAATGGCACAGTATACCCTTGGATGGATATGGGTATTTTGCCAATGTCCAGATAGCAGTAGTCTAAAACATCTCCCAAATAAAACACAGATCTTGTATCGGCA\""	66790	67006	\CCTGTATGAAGCAAATGA\""	\CCTGT-TGAAGCAGATAA\""	\||||| ||||||| || |\""	\=====I=======X==X=\""	15	2	0	1	3	169519475	169519691
FANCC	2176	9	95099053	95317709	-	prespliced::chr9:95099053-95317709(-)\" \"GCATTCCATTCTGTAAATAAATAATCATTTATTCATTTCTGTACAAATTCACAGCAAGATTGAATCTACCTTTTACAAACAGTCCTGTTTGTCTCCCTAACCTGTAAGAAGAAATGGTAGCACGTTGCTACCAGTTGTTCTCCAAAGTGTTTGTGCTTATTTATTTATGTTCCTATCAGAAACATCCTGGAGTTCTCTTTTCTCTGTAATCTGATGG\""	163208	163424	\CCTGTATGAAGCAAATGA\""	\CCTGTAAGAAG-AAATGG\""	\|||||| |||| ||||| \""	\======X====I=====X\""	15	2	0	1	3	95154285	95154501
FBN1	2200	15	48408312	48645709	-	prespliced::chr15:48408312-48645709(-)\" \"CTTCATCTCTTAGTTAGAATAGTCATAGTACCGAGACCATCTCATGGGGTGGCTGTGATAATTCAGCCAATAAATACAGGTTGAATGCTTGAGAAATGTACCAGTCATGCAGCAAATGAGATACTGTCACTATTAATACTATTACCATTATTACTACTATTACTACTCTTATCCTAGAGGGCACTTCAGTGGTCAGGAGTTCAGAGTGGGTAAGACAGA\""	187893	188111	\CCTGT-ATGAAGCAAATGA\""	\CCAGTCATGCAGCAAATGA\""	\|| || ||| |||||||||\""	\==X==D===X=========\""	16	2	1	0	3	48457598	48457816
FH	2271	1	241497602	241519755	-	prespliced::chr1:241497602-241519755(-)\" \"AATTTTAGGGCATTTTAAAACCTTTACATATTTTTAAATTTATTTATTGTTTATTTAGTGTTTTGTAAAGGGAAGCAGACTGGAGAACTTCTGAATCTATCCTGTTGATGCAAATGTCAAAAAATAGCAGCACTACTTTGCTCTTAGAATTGTAATGTTAGCTAAAATCAGATGGAGGTAGTTTTTGTTTTTTCTAGTTCTGGTACTTTTTGCCCTC\""	1326	1542	\CCTGTATGAAGCAAATGA\""	\CCTGT-TGATGCAAATGT\""	\||||| ||| ||||||| \""	\=====I===X=======X\""	15	2	0	1	3	241518213	241518429
FXN	2395	9	69035751	69079076	+	prespliced::chr9:69035751-69079076(+)\" \"AGTAAAATGAACCATTTTAGATACAGAAAATTCTAATTAGATTGGCATAGTTAAGGCCAAAAATATAAAGTTGACATTGCTACCTTATCTTCAGCCCTTGCCTTTAAGAGGCAAATGAACACAAAATACAGGTGAATCTTGCTTGGTTCTGAGACAGTGAAGGACTTTCCCCCAGTATTTAAATATATTTACATAACCAGTTACATAAATCTAAATAT\""	15750	15967	\CCTGTATGAAGCAAATGA\""	\CCTTTAAGAGGCAAATGA\""	\||| || || ||||||||\""	\===X==X==X========\""	15	3	0	0	3	69051501	69051718
FSHR	2492	2	48962156	49154515	-	prespliced::chr2:48962156-49154515(-)\" \"AAAATAATACATGGCTCAGAGTTTTGAGGAGTGCTAAAACAGATGCAGTTATATTGAGAATAAATCAGGGGCCAGAATTTAGTTTAGCATATATGGAGCTCCTTTTTGAAGAAATGACATGTGTAACTAAACTCTGAAGGGTGAGTTGAAGTTCGCCAGGTGAAGAATGGATGGTTAGCCTTCTAGAGAAAGTACATGCAAATATTTGGAGAAAGGA\""	160525	160741	\CCTGTATGAAGCAAATGA\""	\CCTTTTTGAAG-AAATGA\""	\||| | ||||| ||||||\""	\===X=X=====I======\""	15	2	0	1	3	48993774	48993990
GBE1	2632	3	81489702	81761645	-	prespliced::chr3:81489702-81761645(-)\" \"AACTCTCCACTCCTTTAACCCTATTTTCCCCCTTTTGAGCTATTAAAAATTTCTCTTGAAGTTTTACTTCTGTGCTTTTTCTTGCTTCTAATCCAAGCCTCCCATAGGAAGCAAATGACAAAATAAAATCTTAAAAATCAGCTATTAAGAAAGGAGTTTTCCTCGTGTGTTTCTTGGGTTTCTGGCCTGCTCAGAAGCACTTGAGAATGGATTCTATA\""	50253	50470	\CCTGTATGAAGCAAATGA\""	\CCCATAGGAAGCAAATGA\""	\|| || |||||||||||\""	\==XX==X===========\""	15	3	0	0	3	81711175	81711392
GBE1	2632	3	81489702	81761645	-	prespliced::chr3:81489702-81761645(-)\" \"TTGGCTTTGGGATATATGTTTGTATTATTAAAATATGAATAAATGCATCTGTGCAGAACTTCAGCACTTTAAAGAAAGGAATAAGGCCATTCCATGAAAACCTGTATGAACAAGAGCCAAATAGCTAGCAACCCTTTGGATTCATCCTTGTTACCTGTATGGGCAGCTGGTTCTCTCCTCAGAATGATGATTTTACAGATGAGGAAACCAAGCAC\""	220952	221166	\CCTGTATGAAGCAAATGA\""	\CCTGTATGAA-C-AA-GA\""	\|||||||||| | || ||\""	\==========I=I==I==\""	15	0	0	3	3	81540479	81540693
GCH1	2643	14	54842016	54902826	-	prespliced::chr14:54842016-54902826(-)\" \"CTACCGTATATGCCATGGCTTGGCGTAACCTATACCAGCTCTGATAGATACTGGGGGGTTTCATCAGTTTTCAAATAGATGCAGTGCTGCAATGAATATTCCTGTATGAATTAAAAGACAAGTCATTTTATTCAGGACAGGAACTATATTATTTAGGTTAAATTGTTGGTTTTCAACATTGCTCTAAGCACAATTCAATAATTGGACTGCAGCCCCTT\""	56386	56603	\CCTGTATGAAGCAAATGA\""	\CCTGTATGAATTAAAAGA\""	\|||||||||| ||| ||\""	\==========XX===X==\""	15	3	0	0	3	54846223	54846440
GLI3	2737	7	41960948	42237209	-	prespliced::chr7:41960948-42237209(-)\" \"GATAGGGGAGGCTGTTTTTGCTTTTCTCCCCATTAATTTTTGTGTTTAACGTTGTTTACCTTATTGGACACACTCCACCTGCACAACTTGGCAACAAAGTCATGTATGAAAAATGATCAAAAAAGGAATTACATTTAATTGTAGCATTCTAGTTAGAGCCAAGATACATAGAAACTGACACACTGTGTCTGCTCATTTGGCCCTTCTATCCTGCCA\""	41134	41349	\CCTGTATGAAGCAAATGA\""	\CATGTATGAA--AAATGA\""	\| |||||||| ||||||\""	\=X========II======\""	15	1	0	2	3	42195860	42196075
NR3C1	2908	5	143277933	143403686	-	prespliced::chr5:143277933-143403686(-)\" \"CTAGTCTAAAAGTTTTGGGAGAGCAAAGGTTCATGTTTGTGTTTTTCACTGTGGTATACCCCAGTGCCTAGTATATGATAAGCTCTCAAAATATTTGTTAGATGTATGAAGAAATGAGAAAGAGAACAGGAAGAGGGTAAGTTTCAAGACTAGGAAACAAGGCTATGAAAGCTGCAGGAAAGCAGCAGGTTAAAACCTAGAAGAAGAGTTTGTTTTA\""	53891	54107	\CCTGTATGAAGCAAATGA\""	\GATGTATGAAG-AAATGA\""	\ ||||||||| ||||||\""	\XX=========I======\""	15	2	0	1	3	143349579	143349795
NR3C1	2908	5	143277933	143403686	-	prespliced::chr5:143277933-143403686(-)\" \"ATTGATCTCATTGCTCCTTGGCAATTCCCACAGAGATGATCTTCTGAAGAGTGTTGCCTCATACCTTTATTTCTCTTAATTCAGGTTTCAGGAACTTACACCTGGATGACCAAATGACCCTACTGCAGTACTCCTGGATGTTTCTTATGGCATTTGCTCTGGGGTGGAGATCATATAGACAATCAAGTGCAAACCTGCTGTGTTTTGCTCCTGATCT\""	104791	105007	\CCTGTATGAAGCAAATGA\""	\CCTGGATGAC-CAAATGA\""	\|||| |||| |||||||\""	\====X====XI=======\""	15	2	0	1	3	143298679	143298895
HADHA	3030	2	26190634	26244632	-	prespliced::chr2:26190634-26244632(-)\" \"AGTGGAACCTTCATCCGTCGTTCCCCAATAAATCTAGTTTGGCCTCGAGCTGTGGTTTTGGCACTGATTGTTGGGAGGATCAGATGTCTGTAGTGAAAAACCTTAGAAGCAAATGGAAGAGGAGGATTCCAATGTGCTCTCCCTAAACATACTAAACTTTTATCAAAGACCCATGGAACCAAACCACTCAGCTATGTCAAGCAGTATTCCTATATC\""	49084	49299	\CCTGTATGAAGCAAATGA\""	\CCT-TA-GAAGCAAATGG\""	\||| || |||||||||| \""	\===I==I==========X\""	15	1	0	2	3	26195333	26195548
HGD	3081	3	120628171	120682239	-	prespliced::chr3:120628171-120682239(-)\" \"TTTGTGAAGAGGAATGCTGCTGGTATTAGAGACTCGGGGAGAAGGGCATGTGGTCTTGTACTGCTTAGTAGGGCAGCCTGGGTTTATCTCCACAGGTCCTTCTGAGAAGCAAATGAGATAGTAAGTAAAAAACTATAATGGACCACACAAATGATAAAGATTGCAAGGTTTAATCATGGCCACCCTGGAGGCAGGCCCCCTAAGTATAAATCCTGG\""	8063	8278	\CCTGTATGAAGCAAATGA\""	\TCTG-A-GAAGCAAATGA\""	\ ||| | |||||||||||\""	\X===I=I===========\""	15	1	0	2	3	120673961	120674176
HK2	3099	2	74834126	74893359	+	prespliced::chr2:74834126-74893359(+)\" \"GGATGGTGTCTTAGTTCATTTTTGTGTTGCTGTAAAGTGGGACATATGTATATATGACAACTCAGCAATTCCACTTCCAACTATATGCCCTGAACAGACTCCTGTATGAATCCAAGGAGACATGGCTGAATAATGTTCATTACAGTGTTGCTTAATCGCACCTATAATCCCAGCTACTCAGGAGGCCGAGGCAGAGAGAATCAATCACCTGAACCTGG\""	23229	23446	\CCTGTATGAAGCAAATGA\""	\CCTGTATGAATCCAAGGA\""	\|||||||||| | || ||\""	\==========X=X==X==\""	15	3	0	0	3	74857355	74857572
ITGA6	3655	2	172427585	172506459	+	prespliced::chr2:172427585-172506459(+)\" \"GCTCGGTGATATCAATGTCACTGTGGTTTCTTCATTTTGAAAAGGAAGTTCATTTGTACTGAGGTGGTTTTAAGTGTGTGTGTGTGTGTGTGTGTGTGTGTGTGTATGATGCAAATGATAATAAACATTTCAGACCCAGAGGGCAGAATGTCACTGAACCTAAGCCCTCCTGAGCCAAATAACTCCTTTGTCCTTGCAGAATCAGGAGCCCTTCTCTT\""	7370	7587	\CCTGTATGAAGCAAATGA\""	\TGTGTATGATGCAAATGA\""	\ ||||||| ||||||||\""	\XX=======X========\""	15	3	0	0	3	172434955	172435172
KCNE1	3753	21	34446689	34512210	-	prespliced::chr21:34446689-34512210(-)\" \"GGAGCAGGGACCCCTCTTAGGGGCCTGGTCTCCCCAGCACCAAACAGAGGAATTAAAAAATCTTGAGTTTCTTAAAGGGAAATTCCAGGCACCTAGCTAGCCTGAGAAGTAAATGAACAACTTGATAAGCAAGAGAGTAATAGTAGCTTAAAACAATAATCATGGAAGTGAGAATCATGGGATGTTTGGCTCCCTGTAAAAACTAAAGATAACATC\""	22804	23019	\CCTGTATGAAGCAAATGA\""	\CCTG-A-GAAGTAAATGA\""	\|||| | |||| ||||||\""	\====I=I====X======\""	15	1	0	2	3	34489191	34489406
KIT	3815	4	54657956	54740715	+	prespliced::chr4:54657956-54740715(+)\" \"CATCCATCCATCCAGGAAAATCAGACTTAATAGTCCGCGTGGGCGACGAGATTAGGCTGTTATGCACTGATCCGGGCTTTGTCAAATGGACTTTTGAGATCCTGGATGAAACGAATGAGAATAAGCAGAATGAATGGATCACGGAAAAGGCAGAAGCCACCAACACCGGCAAATACACGTGCACCAACAAACACGGCTTAAGCAATTCCATTTATGTG\""	37598	37815	\CCTGTATGAAGCAAATGA\""	\CCTGGATGAAACGAATGA\""	\|||| ||||| | |||||\""	\====X=====X=X=====\""	15	3	0	0	3	54695554	54695771
MAOA	4128	X	43656298	43746817	+	prespliced::chrX:43656298-43746817(+)\" \"TTTTTAAGTTGAGAAAAGCAAAGCATAGCTATACTGAGACCTGGTGTAGCTAGAGGAAGTTTTAAAGAAAATAGTCTCTTCTGTTAATACTATCAGGATTTCTGTATGAGGGAAATGATAGGGATTGATTTAGAGGCTCAAAAATTCTCTAAATATATGATTATCACCAGAAAACAAGATATATATATTTTAAGACCATTACATTTTGTTTCTGTTGA\""	26772	26989	\CCTGTATGAAGCAAATGA\""	\TCTGTATGAGGGAAATGA\""	\ |||||||| | ||||||\""	\X========X=X======\""	15	3	0	0	3	43683070	43683287
MTR	4548	1	236795291	236903981	+	prespliced::chr1:236795291-236903981(+)\" \"GCATGTAAACTCTAGTGAAAAACTATGAGAATCTGGACAAATAAGGGTTTTCACACTAGTGAGTGTGAGAAAACTATCTTATTTAAGTTACTGCAACAGCCCTGATGAAGAAATGCTTAAAGGTGGTTGGTATCTTAGCTTTGGCTGCTGTATTACCTGTTACCATAGACTGGGTTATACAAGCACACATTTATTTCTCACAGTTCTGGAAGCTGG\""	8565	8780	\CCTGTATGAAGCAAATGA\""	\CCTG-ATGAAG-AAATGC\""	\|||| |||||| ||||| \""	\====I======I=====X\""	15	1	0	2	3	236803856	236804071
OCA2	4948	15	27754874	28099315	-	prespliced::chr15:27754874-28099315(-)\" \"TAATACCTCCTGAAAAAAGTCTTTAAAACATCTATCTTAAATATGCTCAGATAGCTAAAGGAAAAAGAAGGACAAATAAATATGGGAAATAAGAAAAACACCGTATGAACAAAATGAGTCTATCAACAAAGAGATAGAAATTATAAAAAAGAAATCAGCAAGAAATTCTTGAGCTGAAAAGTATAAATGAAATGAAAAACTCACAAGTGGCATTCAA\""	34548	34764	\CCTGTATGAAGCAAATGA\""	\CC-GTATGAACAAAATGA\""	\|| ||||||| ||||||\""	\==I=======XX======\""	15	2	0	1	3	28064551	28064767
OCA2	4948	15_KI270905v1_alt	5440	233614	-	prespliced::chr15_KI270905v1_alt:5440-233614(-)\" \"TAATACCTCCTGAAAAAAGTCTTTAAAACATCTATCTTAAATATGCTCAGATAGCTAAAGGAAAAAGAAGGACAAATAAATATGGGAAATAAGAAAAACACCGTATGAACAAAATGAGTCTATCAACAAAGAGATAGAAATTATAAAAAAGAAATCAGCAAGAAATTCTTGAGCTGAAAAGTATAAATGAAATGAAAAACTCACAAGTGGCATTCAA\""	34549	34765	\CCTGTATGAAGCAAATGA\""	\CC-GTATGAACAAAATGA\""	\|| ||||||| ||||||\""	\==I=======XX======\""	15	2	0	1	3	198849	199065
OCA2	4948	15_KN538374v1_fix	5440	233614	-	prespliced::chr15_KN538374v1_fix:5440-233614(-)\" \"TAATACCTCCTGAAAAAAGTCTTTAAAACATCTATCTTAAATATGCTCAGATAGCTAAAGGAAAAAGAAGGACAAATAAATATGGGAAATAAGAAAAACACCGTATGAACAAAATGAGTCTATCAACAAAGAGATAGAAATTATAAAAAAGAAATCAGCAAGAAATTCTTGAGCTGAAAAGTATAAATGAAATGAAAAACTCACAAGTGGCATTCAA\""	34549	34765	\CCTGTATGAAGCAAATGA\""	\CC-GTATGAACAAAATGA\""	\|| ||||||| ||||||\""	\==I=======XX======\""	15	2	0	1	3	198849	199065
OCRL	4952	X	129540258	129592556	+	prespliced::chrX:129540258-129592556(+)\" \"AAAAAAGTTTAGTCTTTTATTTAAGCCCCATCCCCTCAAGGCATCTCTTTATTAGAGGGAACATGATCTTCTTTTCAATGTTTCCATTCTCTCATTTTTATCTGTTTGAAGCAAATCATCTTTGACTTTCTGTGCAAACTGTTCTTTGTTTATCATCTAATTGTACTATTTTATGGAGTGGAGAAAATGGGCACTCGATGCTACTGTGAGGTTGCTAT\""	8852	9069	\CCTGTATGAAGCAAATGA\""	\TCTGTTTGAAGCAAATCA\""	\ |||| |||||||||| |\""	\X====X==========X=\""	15	3	0	0	3	129549110	129549327
PCCA	5095	13	100089092	100530435	+	prespliced::chr13:100089092-100530435(+)\" \"GAGCTAAACATATTTATTCTAGTCCATGAGGGTGATTATGGCATGAGATGTTATAAGGCACGATTATGTCCTATAATATGGCATTTGATAATTTTTTGTACCTGTTTGAACAAAAGATTCATGGTGAGCTAGGGATATAACCAATACAAATAAATTTATCAACAACTGTTAGACTCTGCAGTGTGGCACTCCCTTGAGAAATTTGTCTTTGAGGATT\""	208618	208834	\CCTGTATGAAGCAAATGA\""	\CCTGTTTGAA-CAAAAGA\""	\||||| |||| |||| ||\""	\=====X====I====X==\""	15	2	0	1	3	100297710	100297926
PCCA	5095	13	100089092	100530435	+	prespliced::chr13:100089092-100530435(+)\" \"TTTCCCAGAATAAGCAAAGCTATAGAAATCGAAAGTACATAACAGTTGCTTAGGGCTGAGGAGGGGAATGTAGAGTAACTGCTCTCGTATCTAATGTTTCCCTTATGAGGCAATGAAAACGTTTTAAAGTTGCTTGTGGGGATGGTTGCATAACTCTGTGACTATACTAAAAACCATTAACTTGTACACTTCAGATGGGTTAAATGTATGATATGT\""	267889	268104	\CCTGTATGAAGCAAATGA\""	\CCT-TATGAGGC-AATGA\""	\||| ||||| || |||||\""	\===I=====X==I=====\""	15	1	0	2	3	100356981	100357196
PFKM	5213	12	48119363	48146404	+	prespliced::chr12:48119363-48146404(+)\" \"ATCTTTCTGAGATACAGATCGCATCATGTCCCTCTGCTCTCTAAATTCTTCAGGGATTCTTTGTTGTATGCAACTTTTCTTTTTGGAGGGGCCACAGACCCCTTTAAGAATCAAATGAAAGCTGTGGACCTTCTCCCGAAAGAAATGTCCATGCCTGCAGAACTTTTCATACAGTTTTGTGGGGTTCCTGGATTCCCTGAAACCCATCACCCATGGAT\""	8345	8562	\CCTGTATGAAGCAAATGA\""	\CCTTTAAGAATCAAATGA\""	\||| || ||| |||||||\""	\===X==X===X=======\""	15	3	0	0	3	48127708	48127925
PLG	5340	6	160702243	160754097	+	prespliced::chr6:160702243-160754097(+)\" \"AGATGATTTTGTGGGCCTGAATAAACTGCAGAACAGAGCTGTTCACTACCATAGGCTGTATCAGTCTCTGCCCAAACAGCCCAAGAACATTCCTTAACTGCCTGTTTCAAGCAAATCATGAATTTTGCTTCTTGCCACTCAGAAGTCACTAATTCTGAGTGGCCAAGGGTGTCAGGGAGACAGCACCAATTTCATGGCACAGAGGTTACCTGAAGGGG\""	36567	36784	\CCTGTATGAAGCAAATGA\""	\CCTGTTTCAAGCAAATCA\""	\||||| | |||||||| |\""	\=====X=X========X=\""	15	3	0	0	3	160738810	160739027
RB1	5925	13	48303750	48481890	+	prespliced::chr13:48303750-48481890(+)\" \"CTGAAGGCATTAAAGATGTATTTTGCTTTAGGTTTATCTAAAGGAAACCATGGATCCCTAAAGAAAACCCCCCACTGTTATTTTATTGAAAATGGGTTTACCTGTCTAGCAAATGATTGTGATTTTTCTGAAATCATTACACCTCAAACCCAGAGAACAGCAAAAATCAAATTTATGTCTTAAAAGAGTTTTTTGTCCAAGTTGTATTGAGGACTT\""	105495	105710	\CCTGTATGAAGCAAATGA\""	\CCTGTCT--AGCAAATGA\""	\||||| | |||||||||\""	\=====X=II=========\""	15	1	0	2	3	48409245	48409460
ATXN1	6310	6	16299111	16761460	-	prespliced::chr6:16299111-16761460(-)\" \"TTTTCCATTTTGTGTGATATGATTTACTGTCTGTAATACTCATACCTTATATTTAATCTTCTAGTTGTCTTCTTAAATTTGACTAAATATGACCTATATTTCTGTATGAGCAAAGTGAGGAAGCTGGCTGACCATACCTCCTCCCTGTATAAGATAAGATTAACACATTTTATTCTCCTTTGGAATTCTCCTTTTCTTTTTTAAAGTTAGATATAGAC\""	150067	150284	\CCTGTATGAAGCAAA-TGA\""	\TCTGTATG-AGCAAAGTGA\""	\ ||||||| |||||| |||\""	\X=======I======D===\""	16	1	1	1	3	16611176	16611393
ATXN1	6310	6	16299111	16761460	-	prespliced::chr6:16299111-16761460(-)\" \"CAGTCAACTCAACAGATTTCATTTATTCAGCTCAATCCAAGTCAGACTTGGTGCTGTGCTTATTCCTGTGGGCAGATGCCCTGCCCTCACAGACCCCTGCCCTCTAGAATCAAATGACAGGACAGTAACAGAGAAGTGCTGTAGAAAATCAGAATACAGAAGGGCTGGTGCGACCTAGCCTAAGAGCATTCAAAGAAAGCTGTTTATACAAGAGCAG\""	226413	226629	\CCTGTATGAAGCAAATGA\""	\CCTCTA-GAATCAAATGA\""	\||| || ||| |||||||\""	\===X==I===X=======\""	15	2	0	1	3	16534831	16535047
ATXN1	6310	6	16299111	16761460	-	prespliced::chr6:16299111-16761460(-)\" \"ACCGAATGTTTGTGCACGCAGGCTCCATTCATGCGCATGCACACACCCGGCTTGTGTCCTTCTTCCCTCTCGTCCCTTGAACCCGTAGCTCTTGATTCTGCCTGTAGGAGCAATGATGTTGTAGCAACCATGACAAAAGAAACAAAATCAGAAGGCAGATCCAGGCCGCTCCCTGCCACCTGCCCTCTGTCTACCTTAGACAGATCACTTAGGCCC\""	337129	337344	\CCTGTATGAAGCAAATGA\""	\CCTGTAGG-AGC-AATGA\""	\|||||| | ||| |||||\""	\======X=I===I=====\""	15	1	0	2	3	16424116	16424331
ATXN1	6310	6	16299111	16761460	-	prespliced::chr6:16299111-16761460(-)\" \"AGTTTTCAGACCTGATGGCTAACAAGTGAAATGTATTCAGAGAGAGGTGTGTGATTATAAAGACTCCCCCTACCCCTGGTGCTCTATTCCACTGACTGTCCCTTTATGAAAAATGAATTCTAGAGTTCCCTTTCTGAAATTTCTTACCTGAATCAGATCAGATATGACAATTCTATTTTTTAAAGCACCTTACTGAAAATAAAGTGCTTTTCAGTA\""	338324	338539	\CCTGTATGAAGCAAATGA\""	\CCTTTATGAA--AAATGA\""	\||| |||||| ||||||\""	\===X======II======\""	15	1	0	2	3	16422921	16423136
ATXN7	6314	3	63864533	64003462	+	prespliced::chr3:63864533-64003462(+)\" \"TACCTTCACATCCCAGCTCCTCTGCTTACTGACTTTGTGACATAAGGCACACAGCCTCTCTGTGCTGCCTCACTTGCTTTCTATAAAGTAGGTTATTGACCCTGAGAAGTCAAATGAGTTAATACTTAGCATTGTACGTGGAACACAGGAGGCACTCCATAATTGTAAACTGTTTTATTTTTGTTATACGTATCAACACTTCGCAGGGTTTTTTTTC\""	77731	77947	\CCTGTATGAAG-CAAATGA\""	\CCTG-A-GAAGTCAAATGA\""	\|||| | |||| |||||||\""	\====I=I====D=======\""	16	0	1	2	3	63942264	63942480
ATXN7	6314	3	63864533	64003462	+	prespliced::chr3:63864533-64003462(+)\" \"TTACGTGCCAAAAGAGGGATGGTATTTTCTTTCAGTGATATTGGTGAAAATGTGTCGGCAGTCTTCTGTGAATTCATGTATTGCTGATATCCATCTGTGACTTTTATGAACAAATGAATAGTTCCTACCAACTCCAGCAGGCAGTTCCGTTAAAACCACTGCTACCAGGACAAGAAAACATGCTACCGTGGCAGCAAGTCTTGTAAAATCAGTCAGT\""	91179	91395	\CCTGTATGAAGCAAATGA\""	\CTTTTATGAA-CAAATGA\""	\| | |||||| |||||||\""	\=X=X======I=======\""	15	2	0	1	3	63955712	63955928
ATXN7	6314	3	63864533	64003462	+	prespliced::chr3:63864533-64003462(+)\" \"TCTGGAAATGGATTAGGGGGTGGTTTCAGGTTGTCTTTGGCAGACGGGCACTACTGGTGAAGAAGCAGTAGGAGAGTAGGAATGCTAACCATCCTGAAATCCTGTATGAAGAATTGTCCTGTCTGAAATACCAATGATGTCCCCATGAGAGACTGGCTAGTATTAGAGTAAGGAGGAGGAGATGATAGAATTGATAAAGTAAATTAAAATGTTGAGT\""	113130	113346	\CCTGTATGAAGCAAATGA\""	\CCTGTATGAAG-AATTGT\""	\||||||||||| || || \""	\===========I==X==X\""	15	2	0	1	3	63977663	63977879
SGCD	6444	5	156327163	156767788	+	prespliced::chr5:156327163-156767788(+)\" \"ATTCACATGCAAGTGTTAATCAGAGTAATATTATCATCCAGCTAAGCTCTAAGAGAAAGTGCAGTTAAGTTTTACTTGAAGGGAAAAAGCAGTGGAAAACCCGGAATGAAGAAATGAGTGGGCAGAAAGAGCCTCCCTCTAGGTTTGTTGAGGAATCTATTTAGAATCAGAAAGGCCTGTTGGGGGAATGTTCTGAACATCTGATGGACAATTGAAT\""	71026	71242	\CCTGTATGAAGCAAATGA\""	\CCGGAATGAAG-AAATGA\""	\|| | |||||| ||||||\""	\==X=X======I======\""	15	2	0	1	3	156398189	156398405
SGCD	6444	5	156327163	156767788	+	prespliced::chr5:156327163-156767788(+)\" \"CCTGAAAGAAGTGATTAAGTTGAGACTGGAAGGATTAATTAATCAGTCCAAGCGTTGGAAGCACTAAATGTGGAGTAGCTATTTTGAGCATATACAAAGTCCTGTTGAAGCATAAGGAAAGTTTTAGAAGTTCAACACAGAGAGTAGAGATGGAGTAGAATGTCCAAATATAAGAGGGAAGAGATCTTTATTTTAATAGCTGACATTTCTTAAATGCT\""	294456	294673	\CCTGTATGAAGCA-AATGA\""	\CCTGT-TGAAGCATAAGGA\""	\||||| ||||||| || ||\""	\=====I=======D==X==\""	16	1	1	1	3	156621619	156621836
SLC12A1	6557	15	48206301	48304078	+	prespliced::chr15:48206301-48304078(+)\" \"GGACTTTTTTAAGGTATATGACTTATTTCTTATAGATATATGACTTATTTCTATATTCATATTTTTTTAAGGTTTCATGTTAGTATTTGCAAAACAAACAAATGTATGAGCAAATGAAACATTTGGATCTTGTAAAAGATCTAAGAATTCACAGAGACATCATCTTGATGGGATGTATTTTTTAAATGCATATTCTAAAACATAATTTTTTACTTGT\""	497	713	\CCTGTATGAAGCAAATGA\""	\AATGTATG-AGCAAATGA\""	\ |||||| |||||||||\""	\XX======I=========\""	15	2	0	1	3	48206798	48207014
SLC12A1	6557	15	48206301	48304078	+	prespliced::chr15:48206301-48304078(+)\" \"ATTCTGCTTAAGGCTTTAGGGCTTACTGAATTCTCTTAAAAGTAATCCTTTTAGCTTTTCATTAGTTGTATCTTATTTTGAATAAAACCTCAAGCGCAAGCTTGTATGAAGAATGAAAGAAAGTAACATAAAAATCTTGCTTGGAGAGGAACAGATTGCCTTGGGATTTGGGGTAAGTGGCTAGAGGAAAAAGGACAGGGGGACTGTATTAGTCCA\""	49937	50152	\CCTGTATGAAGCAAATGA\""	\CTTGTATGAAG--AATGA\""	\| ||||||||| |||||\""	\=X=========II=====\""	15	1	0	2	3	48256238	48256453
SLC12A3	6559	16	56865206	56915850	+	prespliced::chr16:56865206-56915850(+)\" \"CACCCCTGGGTGTATTAGCCAGGGCTGAGCAAGCAGAATGTGGGATGGAAGGTGAGAGCTATGCAGCAAAGGTCTCAGGGTGGCTCTGCTCTCTCTGAGGCCTGTAAGAAGAACATGATTGGCCGGGCACGGTGGCTCATGCCTGTAATCCCAGCACTTTGGGAGGCTGAGGCGGGCAGATCACCTGAGGTCGGGAGGTCGAGACCAGCCTGACCAAC\""	39732	39949	\CCTGTATGAAGCAAATGA\""	\CCTGTAAGAAGAACATGA\""	\|||||| |||| | ||||\""	\======X====X=X====\""	15	3	0	0	3	56904938	56905155
SLC3A1	6519	2	44275479	44321494	+	prespliced::chr2:44275479-44321494(+)\" \"TCTCCTTCATCGCCAAACAGCTTTCAGAGATAGATGCTTTGTTTCCAATCGAGCATGCTATTCCAGTGTACTGAACATACTGTATACCTCGTGTTAGGCACCTTTATGAAGAGATGAAGACACTGGCATTTCAGTGGGATTGTAAGCATTTGTAATAGCTTCATGTACAGCATGCTGCTTGGTGAACAATCATTAATTCTTCGATATTTCTGTAGCT\""	45064	45280	\CCTGTATGAAGCAAATGA\""	\CCTTTATGAAG-AGATGA\""	\||| ||||||| | ||||\""	\===X=======I=X====\""	15	2	0	1	3	44320543	44320759
MID1	4281	X	10445555	10620585	-	prespliced::chrX:10445555-10620585(-)\" \"CCGCTTTAGCAACACGTTGTATATGTAAACTCAAATATAGTTCAGGGAACTGAGAGCTAGTTCACTTCCAAAATACAGTGACCCATAAATTGTCTTTAGTCATGTATAAACAAATGAATGCTATTGGGAAAATGCCTTAGTAAATATTTTTTGTAAAACACAGCAAATTAAATCACTTTCTAGAAAATCTATTTTTTTTTTCCCCAGGCAAGTGGCC\""	84086	84302	\CCTGTATGAAGCAAATGA\""	\CATGTATAAA-CAAATGA\""	\| ||||| || |||||||\""	\=X=====X==I=======\""	15	2	0	1	3	10536283	10536499
SLC25A20	788	3	48856925	48898882	-	prespliced::chr3:48856925-48898882(-)\" \"TACCCATCTCTTTCGCACCTTTCCCGGCCCGGGGAGATACTTGACACTCTTCGGCCTGTCACCCAACGGTGGCCTGCTCAGCCTCCTGGGCAGAGGCATCCCTGTGAGAAGCAATGATGACCTCAGTGACCGAGCCCCTTCCACGGAAAGCAAGGTGATCAGCTTTGCACAAGGCCAGCCTCATTCTCACAACTCCCAGATGAGGAAGCTATGGTCA\""	643	859	\CCTGTATGAAGCAAATGA\""	\CCTGTGAGAAGC-AATGA\""	\||||| ||||| |||||\""	\=====XX=====I=====\""	15	2	0	1	3	48898023	48898239
CASR	846	3	122183667	122291629	+	prespliced::chr3:122183667-122291629(+)\" \"ACCTGACTTTTCCAGTACTTGATCATGGGCAAGGGAAATCATAGAAGGCAGGCAGGACACAGTTTGAATCACTACCACCATTGTTTTTAGCTTCCTGCAACCTGTGTGGCAAATGACTTCAGTCTGGGGTGTCTATGGAATTTTAGAAGGATCTGGTCAGTTTCCTTAGTTACCTGGAAGTTCTTTTGACATTTAACTTATCAACTCATTTTTCAC\""	32637	32852	\CCTGTATGAAGCAAATGA\""	\CCTGTGTG--GCAAATGA\""	\||||| || ||||||||\""	\=====X==II========\""	15	1	0	2	3	122216304	122216519
CASR	846	3	122183667	122291629	+	prespliced::chr3:122183667-122291629(+)\" \"CAAGAGGAAGTTTGGAAACTATACAATCACATGGAATTTAAACAACATGTTCTTGAATGACCAGTGGGTCAGTGAAAAAATTAAGAAGGAAATTTAAAAATCTCTTGAAGCAAATGATAATAGAAACATAACATACCAAAACCTATGCAATATAGTGAAAGCAGTACTCACAGGAAAATTGAAAGATACAAGTGCCTACATCAAAAAAGAAGAAAAA\""	57204	57420	\CCTGTATGAAGCAAATGA\""	\TCTCT-TGAAGCAAATGA\""	\ || | ||||||||||||\""	\X==X=I============\""	15	2	0	1	3	122240871	122241087
EXT2	2132	11	44096196	44245430	+	prespliced::chr11:44096196-44245430(+)\" \"GGAGCTTGCAGTGAGCCGAGATGGTGCCACTGCACTCCAGCCTGGGCGACAGAGCAAGACTCCGTCTCAAAATAATAATAATAATAATAATTACATTCAGCCTGTGATGAAGCATTTGATTATTAGACAGCAATGTCACTGATCAGTTTTTTAAGTTGTCAGCAATTAATTGTAAACACTAGTGTAGTACTCTTCATTATGGTAAATACAGTTGTCTTA\""	88487	88705	\CCTGT-ATGAAGCAAATGA\""	\CCTGTGATGAAGCATTTGA\""	\||||| |||||||| |||\""	\=====D========XX===\""	16	2	1	0	3	44184683	44184901
EXT2	2132	11	44096196	44245430	+	prespliced::chr11:44096196-44245430(+)\" \"AGACCCCCTGTGTGAAAAAGTAGGAAGCACTGTTATTACCTGGCAGGAGAGTTAAGGACCTTGACCATTCAGTGGAGGCCTGCCGCTTCTCCAGTGTGGGCCTGTATGAAGGAGAAAGAAGTACTCACTAGACTTGGGTTAGCCAGGGGCAGCTGTCAACAAATCAAGCTGGCCTGAGCCCCAGTGGCTTCTTGCCTATGACCCATTCCTGTTGGCGGA\""	145643	145861	\CCTGTATGAAGCA-AATGA\""	\CCTGTATGAAGGAGAAAGA\""	\||||||||||| | || ||\""	\===========X=D==X==\""	16	2	1	0	3	44241839	44242057
LOC118142757	118142757	6	42155405	42180056	+	prespliced::chr6:42155405-42180056(+)\" \"TGGCTTTAGCTTAGAACCCAAGTGAAAATAGGATCATGGGATTCCCAAGGGAGGGGAGGGGCTGGTGAGAATCTCTACTTGTCCTGTAACTTCATCACTCCCTGTAGAATGGAAATGAGGGAAGCAGTAGGGGAGATGGGGCTTCTTCCTCAACCCTCTAAACCAGGGTTTCTCAACCTTGGCGCTTTTGACATTGGACGCTGATGATTCTTTGTTGC\""	2318	2535	\CCTGTATGAA-GCAAATGA\""	\CCTGTA-GAATGGAAATGA\""	\|||||| ||| | ||||||\""	\======I===D=X======\""	16	1	1	1	3	42157723	42157940
IAPP	3375	12	21372901	21379980	+	prespliced::chr12:21372901-21379980(+)\" \"AGGTTGCAGTGAGCCGAGATTGCACCACTGCACTCCAGCCTGGGTGGCAGAGTGAGACTCGTCTCAAAAAAAAGAAAGAAAATTAGTAATTGTAAGTACCCCTGATAAGCAAATTAGTAATTGTCAATACCCCTGTTAAGCAATTCCTTTTTGCAGTATATTTCTGAAATGACAGAATGCTGTTTTAAAAACAAAGAAATAAAATCCTGCTCCTGA\""	6108	6323	\CCTGTATGAAGCAAATGA\""	\CCTG-AT-AAGCAAATTA\""	\|||| || |||||||| |\""	\====I==I========X=\""	15	1	0	2	3	21379009	21379224
LAMA2	3908	6	128883137	129516566	+	prespliced::chr6:128883137-129516566(+)\" \"GGCCCCTTTCTCTCATATTTATCTTGCCTTAATTAGGGAGTTTATTGTTTATTAAAAAGCTTTAATCTGAACTACTTTCATTGTGTGGGTGTGTGTGTGTGCTGTTTGAAACAAATGAACTAAAAATGTTTTTAATTGAGCTGCAAGTGAAGACTTGTCAATACATAAATTATACAGTATTATATATCTCTATATATGCATAAAGAGGATATTTTAAT\""	107534	107751	\CCTGTATGAAGCAAATGA\""	\GCTGTTTGAAACAAATGA\""	\ |||| |||| |||||||\""	\X====X====X=======\""	15	3	0	0	3	128990671	128990888
LAMA2	3908	6	128883137	129516566	+	prespliced::chr6:128883137-129516566(+)\" \"ACTTTCTCCAAGAACAGATTTTTCAGTTAAAGAGTGGCTTTTGATGAGTGACTTTGCTATACTGTTATTGAAAAAGGGTCTATAATATGCAAATGCTAGACATGTATGAAGCACAATTGACATTAACTTACAGGAAGAAAAGAGACTGAATTTGGTTCTCAGAGGGAATAAAAAAATCTCCCCAGCCCTACACTTAGATGGACCTCTGAGATCGTATCTA\""	165906	166125	\CCTGTATGAAGCA-AA-TGA\""	\CATGTATGAAGCACAATTGA\""	\| ||||||||||| || |||\""	\=X===========D==D===\""	17	1	2	0	3	129049043	129049262
LAMA2	3908	6	128883137	129516566	+	prespliced::chr6:128883137-129516566(+)\" \"GAAGGAGGCTTTGAGCAAAAGCCTTAAAACAGTTTTATTTTAGAAGGGCAATTTTCTATCATCAATGCCAAGAGAAGGCTCAGCAGGGACCCTACTTTGTCCTGCTTTGAGCAAATGATACTGAGCTCCCTAATAGGAGTTGCAGGGTATGAAGCAACAGACTGCAGGGGCCTCCATTACTTTGAGGCCAACCACAGGGTAGAGCTCTTGTGGGAACA\""	221886	222103	\CCTG-TATGAAGCAAATGA\""	\CCTGCTTTG-AGCAAATGA\""	\|||| | || |||||||||\""	\====D=X==I=========\""	16	1	1	1	3	129105023	129105240
PAFAH1B1	5048	17	2593653	2685615	+	prespliced::chr17:2593653-2685615(+)\" \"ATGTTATTTAAAATTTTGTATAGAATTACCTTCATTAGAACTTGGGGATAAGTGTTCAGAAAAAAATAAATAAAATTGCCTTCAGTCTGTATGTATAAGGCATTTATGAAACAAATGAATTTCGTGTTTAGACTTGGTTGAGTCTCATATCCGAGATACCTCGTTAGATACATGCAAATATTCCATAATTTAGAAAAAATGTCGAAATCTGAAATACT\""	48709	48926	\CCTGTATGAAGCAAATGA\""	\CATTTATGAAACAAATGA\""	\| | |||||| |||||||\""	\=X=X======X=======\""	15	3	0	0	3	2642362	2642579
OXCT1	5019	5	41730064	41870425	-	prespliced::chr5:41730064-41870425(-)\" \"TAGTACAAAAATGGAAGACAAGACATTAACTCTTGATACTATGAAGAGTTAATTGTGAAGAGCTAATGCAGACATTTATAAATGAACTAAAACTATTTAACCTTATGAAAGCCAAATGACTGCCTGTTCTTTCAGTTTTTAATACTGATGATTTAACCTCTATTAGGAACCTCCCTTCTAGTTCTTTGAAACTTATATAATTATCTACTTATTCATTCA\""	137487	137705	\CCTGTATG-AAG-CAAATGA\""	\CCT-TATGAAAGCCAAATGA\""	\||| |||| ||| |||||||\""	\===I====D===D=======\""	17	0	2	1	3	41732720	41732938
PCSK1	5122	5	96390332	96433248	-	prespliced::chr5:96390332-96433248(-)\" \"CTGTCCAGATTGTTTTTGCCTTCCTGGCTCTTGAATTCATAAGTCTGATGACGGGTGACAGCCTGTTGGAAAGCACAAAGAGCTACCGCACCTACATTGTCCTGATGAAAAATGATTCCCCTTGGGGGTGAAATCCATGGCAATGATTTCATCCTTGAGATTATTTAGAAGAATAGGAAGCATGTTCCTTGAAAATGTTTCTTAGCAAACACATG\""	19903	20117	\CCTGTATGAAGCAAATGA\""	\CCTG-ATGAA--AAATGA\""	\|||| ||||| ||||||\""	\====I=====II======\""	15	0	0	3	3	96413131	96413345
PHEX	5251	X	22032324	22251310	+	prespliced::chrX:22032324-22251310(+)\" \"TGGAATAACTTTTTTCTAGAAGAAAGAAAGTGTAAAAATCTCTCTATATGTTCCTAGGCCAAGAGGGAATAAATGTGGTAAAATCTGCTTCTGGGGAAACCCTGTAGTGAAAAAAATGATACTTTTTACCAAGAAAGTTTTGCGTATGTGTTGGGAATCTTTTACAAGAGAAGTTGGTAAAAATCTCGAGATGAATAAGAGTCCAAATGTTGATTGGTT\""	62521	62739	\CCTGTA-TGAAGCAAATGA\""	\CCTGTAGTGAAAAAAATGA\""	\|||||| |||| ||||||\""	\======D====XX======\""	16	2	1	0	3	22094845	22095063
PHEX	5251	X	22032324	22251310	+	prespliced::chrX:22032324-22251310(+)\" \"GATATAGTGCAGTAAAAATTTTAAAAGATGTTTCCCAGTATGCAGGGCTTATTTGCCTTTTAGTGATCATTCAGTAAAAGGTTGAATATTTAATGGATGTCATGATGAAGTAAATGATCAACTTTTTTTTTTTTTTTTGAGACAGGGTCTTGCTCTGTCACCTAGGCTGGAGTGCAGTGGCACCATCATAGCTCACTGCAGCCTCAATCTCCTGGGC\""	120548	120764	\CCTGTATGAAGCAAATGA\""	\CATG-ATGAAGTAAATGA\""	\| || |||||| ||||||\""	\=X==I======X======\""	15	2	0	1	3	22152872	22153088
HNF4A	3172	20	44401238	44432845	+	prespliced::chr20:44401238-44432845(+)\" \"ACTGATGCTGAGTCAGAGGCAGCAGCCTCCAGCAATTTGAAGGGGCGGGGGACCTAGTTCAAGGCCTGGCATGCAGGAGGTGCTCAATAAACATGTGTGGCCTGAATGAACTAATGAATAAGCATGATTCAGTGGAGACAGCCCACTAGAAATGTGGGTGAATGTTCTTTCTGCCACTTCCTTTGTCCATGAAAGAGGAAATAAATGCATTACCTCC\""	21073	21289	\CCTGTATGAAGCAAATGA\""	\CCTGAATGAA-CTAATGA\""	\|||| ||||| | |||||\""	\====X=====I=X=====\""	15	2	0	1	3	44422311	44422527
TEK	7010	9	27109224	27230174	+	prespliced::chr9:27109224-27230174(+)\" \"AATAAAGAGAAATGAAATAATAATCACTGAGTATGCAATATATAACAGACAGAGTGGTTGGCAAGTTATGTATTTTATCTTATTTAATCTTTACAAGAATCCTGATGGAGTAAATGAGGCCCTGAGGGAAATGAAGACTTCACTTAGTCACTGTCTGTCACTTATCTTGAGGTATTTAATGTGGAATTGTGCAATTCTTTAAAAATGAGAATCTATA\""	47951	48167	\CCTGTATGAAGCAAATGA\""	\CCTG-ATGGAGTAAATGA\""	\|||| ||| || ||||||\""	\====I===X==X======\""	15	2	0	1	3	27157175	27157391
THRB	7068	3	24117152	24494850	-	prespliced::chr3:24117152-24494850(-)\" \"TTTGCAAGTTGGTAGGGGGGTAAACTTGATGCAGTGACTCTTTGCTGGATTAGTGTACTCTTTCAAGTAACTGTTGGTGAATAAGGCAGGAAATTATGTTCCTGGATAAGAAATGACCAGGCTAATAATACATGTGGCAGGTAAATGATTTTTCTTATAAACACAGGGTTTAGAAATATGTTTTTGAATTAAGCAGTTTACCTGTAATATACAAGG\""	129590	129805	\CCTGTATGAAGCAAATGA\""	\CCTGGAT-AAG-AAATGA\""	\|||| || ||| ||||||\""	\====X==I===I======\""	15	1	0	2	3	24365045	24365260
THRB	7068	3	24117152	24494850	-	prespliced::chr3:24117152-24494850(-)\" \"CGGACCTACTGAGAAAGAAGCTCTAGGGATGGGGCCCAGCAATCTATGTTTAAGGAACCCTCTAGATTATTCTGATGCACACTGAAGTTTGAGAATCACTGCTGTAGAGCAAATGAGTGGTCACTGAAGTTCTGGAAGAAGTAGTTGTTTATGTAAAGAAAGATTTTGAATTAAAGGGAAGTCTTCTCTCTTCTGTTTTCCTTTCCTTTTTAAGAA\""	184294	184509	\CCTGTATGAAGCAAATGA\""	\GCTGTA-G-AGCAAATGA\""	\ ||||| | |||||||||\""	\X=====I=I=========\""	15	1	0	2	3	24310341	24310556
UBE3A	7337	15	25337233	25439056	-	prespliced::chr15:25337233-25439056(-)\" \"ACCAGTCCTCTGTAGATAGTTGAGGTATGACTGTAGTCTTTGGATTGAAAGACTCACTAATTTCACTCAGATTCAAGGAGAAGGGCCATAGACTCCACCACCTGATGAAAAAATGACAGTGTTACATTGTTAAGAGCATGTGGAATGGCTTCTATTGTGACCATCTTTGGAAAATACAGTTGACCACATATACCATTTCATGAGCTGTGACAAATG\""	20169	20384	\CCTGTATGAAGCAAATGA\""	\CCTG-ATGAAA-AAATGA\""	\|||| ||||| ||||||\""	\====I=====XI======\""	15	1	0	2	3	25418672	25418887
BARD1	580	2	214725645	214809683	-	prespliced::chr2:214725645-214809683(-)\" \"GTACGTGGGACATCTCTGTACATTCCTTTGAAACTTCCTGTGACTATAATTATTTTTAAATAAGATGTTAAGAAAGAACAGTGGGTATATTTATTGAAACTCTTTATGAAGCAACTGATGGATTAAAATTAGTTTATAAAAATGGTTTTATGGCTTTGTGCTTTGAAGGTTTTATGGTAGAATGCCTGATTTATCAAGATCTTAATTATGTTATTAAT\""	66199	66416	\CCTGTATGAAGCAAATGA\""	\TCTTTATGAAGCAACTGA\""	\ || |||||||||| |||\""	\X==X==========X===\""	15	3	0	0	3	214743267	214743484
PEX1	5189	7	92487024	92528520	-	prespliced::chr7:92487024-92528520(-)\" \"TAGATATTAAATTTTGGAAATTATTTGGTTTTGTTTTACAATAGAAATACTCCTCAAAGTGGAATCGAAGTGGTTATTCAAAGAAATCTCAGAGTAGATTCTTATATGAAGCAAATAATTGCCCCTAATTTATCTCTAAATTTTGTAAGTTCTAAATTCTTTTTTCCCCCAGTTTCTAATTTATCTCTTATAAGTCAAGAGTCCATCTGGCCAATTTA\""	31982	32199	\CCTGTATGAAGCAAATGA\""	\CTTATATGAAGCAAATAA\""	\| | |||||||||||| |\""	\=X=X============X=\""	15	3	0	0	3	92496321	92496538
APP	351	21	25880549	26170770	-	prespliced::chr21:25880549-26170770(-)\" \"AGTCATATACTATCCCCTTTTTTGTTCCTTCAAAGTAAATACACCACAGAGCTGGAGATGTCCCAGACACAGGGGGAAGCTGTTTGGATTTTTCCCACTGCCTGTAATGAAGCAAGATAGGGAGGAAGAACTTGGGAACTTGCGTGGCAAATGGTCAAGTAAAGAAAAAGAAAAGCTTTTTCTTTACTTGACCATTTGTCACATGTGCTTTCAAATC\""	233538	233754	\CCTGT-ATGAAGCAAATGA\""	\CCTGTAATGAAGC-AA-GA\""	\||||| ||||||| || ||\""	\=====D=======I==I==\""	16	0	1	2	3	25937016	25937232
ATRX	546	X	77504879	77786216	-	prespliced::chrX:77504879-77786216(-)\" \"AAAAATGATGTTTTTAATTTTAAATTAGTTTTGCGTCATACATGTCTTTATTTCTCAAATTTTAAAGAAAAGTCTATGAATTAAAGAAAATAAAACTTTTCCTGCATGAAAGCAATGAGTGTATTATGTACCAAAAAGGTAGAAGAAAAATATCTTCTGTAATATTAGCTAGATATTACTTACTAAAGATATTTTTGGGGTATATTTATTAGCAATAT\""	56662	56879	\CCTGTATG-AAGCAAATGA\""	\CCTGCATGAAAGC-AATGA\""	\|||| ||| |||| |||||\""	\====X===D====I=====\""	16	1	1	1	3	77729337	77729554
ATRX	546	X	77504879	77786216	-	prespliced::chrX:77504879-77786216(-)\" \"ATACTTTATGGTTTGAATTTATATTACTCATATAGTCTAAAAGATCCGAAACTGAAATATTAACTTCACAAGTAATTCTGAGTTGGTGATTCCCTGGAGACCTGGTAGAAGCAAATGTAGAATCACTCTGGAGATATATGACCTTAACCAAGGCTACCCAGAAATTTCACAGATTGTAGCTACACCTGAGAAAATAACCTTAGGAAAAGCTAGGAACA\""	190766	190983	\CCT-GTATGAAGCAAATGA\""	\CCTGGTA-GAAGCAAATGT\""	\||| ||| |||||||||| \""	\===D===I==========X\""	16	1	1	1	3	77595233	77595450
ATRX	546	X	77504879	77786216	-	prespliced::chrX:77504879-77786216(-)\" \"TCCATATATATGTATAGTCTTTTTCAAAATAAAATTGTATTGTTTATATTTGAGGTTTACAACATGGTGTTATGGGATACATATAGATAGTAAAATGGCTACTGTAGTGAAGCAGATGAACATATCTATCATCTCACATAGTTTTTTTTGGTGACAAGAGCAGCTAATATCAACTTAAGAAAAATTCCTAATACAGCAGTCTTTGTTGTTGAAATTGTT\""	196530	196748	\CCTGTA-TGAAGCAAATGA\""	\ACTGTAGTGAAGCAGATGA\""	\ ||||| ||||||| ||||\""	\X=====D=======X====\""	16	2	1	0	3	77589468	77589686
CFTR	1080	7	117480024	117668665	+	prespliced::chr7:117480024-117668665(+)\" \"AGTAGCTAGATGTGTCCTGTGGGCCATAGTTTTGCTGACTCCTGGTCTATGTCATAGAATTTCCTTTTGAATTGATGGACCACCAGCAAATGATTTTTGTCCTGTATCAATCAATGATACATACATAAATCTCTACAAGACATGTAAAGGATGAGGCTTAATGACAGAGTACTTTGGGGAAGACATAATATTGCAAAATTAAGATGCTTAGAGAAAA\""	141430	141646	\CCTGTATGAAGCAAATGA\""	\CCTGTATCAATC-AATGA\""	\||||||| || | |||||\""	\=======X==X=I=====\""	15	2	0	1	3	117621454	117621670
COL4A5	1287	X	108439837	108697545	+	prespliced::chrX:108439837-108697545(+)\" \"GTGTGGAATTTCCCACTTGTGGCATCTTGTTGGCGGCACTCATAATGACTTGAATTTTGGAGCATTTTGGATTTTGGATTTTCAGGTTAGGAATGCTCAACCTGTATGAAAAAAATATATCTGCAAAGAGAGATAGCTTTGTTTCTTCCTTTCCAATTTGGTTGTCTTTTATGTCTTTTTCTAGCCTAATTACTTAGCTAAAACTTCCAGTACTATG\""	28342	28558	\CCTGTATGAAGCAAATGA\""	\CCTGTATGAAAAAAAT-A\""	\|||||||||| |||| |\""	\==========XX====I=\""	15	2	0	1	3	108468179	108468395
COL4A5	1287	X	108439837	108697545	+	prespliced::chrX:108439837-108697545(+)\" \"TCCAAAAATGTCTGGCCATTTTTATTGCATTATAACCTTAAGTTAAATTTTAGTTTTCATTTTATCTTGTGATATATGATATATGGAAGCTAACTCATTTCCTATGAGCAAATGAATTGATGAGTTTTGCTCAACTGCAGAAAATCATTGAGTCTTTTATAGGATTTTTTGGTCTCTGACTTTAGATAAAATGGTATGTATGAACTCTTTCCCAA\""	52869	53083	\CCTGTATGAAGCAAATGA\""	\CC--TATG-AGCAAATGA\""	\|| |||| |||||||||\""	\==II====I=========\""	15	0	0	3	3	108492706	108492920
EPX	8288	17	58192725	58205174	+	prespliced::chr17:58192725-58205174(+)\" \"TTTGGTGAGGGCACAAATGACTTTATCCCAGGAAAGAAGAAAATATAGGCACTTTGTTAGTCACTTTCATGTATATTAATTTATTTTGTTCTCCCAATCACCTTGAGAAGCAAATGATTACAGCCATTTTATAGATGAGAAACTATGTTCAGAGACAGCTAGTAATTTGCCCAAGATCACATAAATAAGAAGTAGTAAAATCTGAATTTAAATTTAC\""	8136	8352	\CCTGTATGAAGCAAATGA\""	\CCTTGA-GAAGCAAATGA\""	\||| | |||||||||||\""	\===XX=I===========\""	15	2	0	1	3	58200861	58201077
REN	5972	1	204154818	204166337	-	prespliced::chr1:204154818-204166337(-)\" \"AGGCTGTTGTGAGTAAACAGTGGGAAATGCAACCTCTTTGGGGCCAAACCTCTGACCCTCCACGTTCCCAGCTGTGAAGTGGGAGTAATAAAATCATCCACCTTATGAGAGCAAATAAAATAATGATTGTGAAAATATTTTGGTAACAGTAACCTGTGATAGGAAGATAACAAATCATTTCTGTTACAATACCATGCTGATAGGCATAAAAGTTGCAT\""	2812	3029	\CCTGTATGA-AGCAAATGA\""	\CCT-TATGAGAGCAAATAA\""	\||| ||||| ||||||| |\""	\===I=====D=======X=\""	16	1	1	1	3	204163308	204163525
CD55	1604	1	207321677	207360966	+	prespliced::chr1:207321677-207360966(+)\" \"AGAAATACGAAATGGTCAGATTGATGTACCAGGTGGCATATTATTTGGTGCAACCATCTCCTTCTCATGTAACACAGGGTAAGTTTGGGCATACTAAAACCCTGTATTTAGGAAATGAGAAAACAAATTAGGACTTAAGGTGAGATTGTTAGTTTCATGACTGGTATTCACAGCTAGTAGCAATTAAAACAATCCCTCTCCTCAAAGACCCTTCATCA\""	3967	4184	\CCTGTATGAAGCAAATGA\""	\CCTGTATTTAGGAAATGA\""	\||||||| || ||||||\""	\=======XX==X======\""	15	3	0	0	3	207325644	207325861
IL1A	3552	2	112773924	112784493	-	prespliced::chr2:112773924-112784493(-)\" \"AATCTTCATAACTAATTTAGATCTCTCTCCAATCAACTAAGGAAATCAACTCTTATTAATAGACTGGGCCACACATCTACTAGGCATGTAATAAATGCTTGCTGAATGAACAAATGAATGAAGAGCCTATAGCATCATGTTACAGCCATAGTCCTAAAGTGCTGTTTCTCATGAAGGCCAAATGCTAAGGGATTGAGCTTCAGTCCTTTTTCTACCA\""	8972	9188	\CCTGTATGAAGCAAATGA\""	\GCTGAATGAA-CAAATGA\""	\ ||| ||||| |||||||\""	\X===X=====I=======\""	15	2	0	1	3	112775305	112775521
IL15	3600	4	141636582	141733987	+	prespliced::chr4:141636582-141733987(+)\" \"CAACAGATTACAAAATTGAAGTGGATCAGATGTTGGAATTCTCTGACATAGATTTGAAAGCAGACATTATAAAAAGTGCTTGAAAAAGCAATTACAAATGCCCTTGAAGCAAATGAAAAACTAAATGCCTTAACAAAGAAATAGAAGATATGAAAGGAACCATATAGAAATTATATAACTGAAAATATAACTGAAATATAAAGCAAACTGTAAAGG\""	86101	86316	\CCTGTATGAAGCAAATGA\""	\CCC-T-TGAAGCAAATGA\""	\|| | ||||||||||||\""	\==XI=I============\""	15	1	0	2	3	141722683	141722898
CD44	960	11	35139170	35232402	+	prespliced::chr11:35139170-35232402(+)\" \"ATATTTATTGATCACCTCTATGTGCTCAGTACTGCACTAGGCAGAGATGGAGTAAGAAAGAACTGGAGGCTACATTTCTTGTCTTAAAGGAGTTAACAATCTTGTTGAAGCAATGAGACAAAAAAAAAAAAAGAAAGAAACTGGAGAAGAGGATAAATGTGTTTAAGGATAAATAAATTCTGAATGTCTTGGATTAGAGTCAGATGATAGGGGTAT\""	44050	44265	\CCTGTATGAAGCAAATGA\""	\CTTGT-TGAAGC-AATGA\""	\| ||| |||||| |||||\""	\=X===I======I=====\""	15	1	0	2	3	35183220	35183435
NCAM1	4684	11	112961419	113278436	+	prespliced::chr11:112961419-113278436(+)\" \"TAAAATGCTAAAATCATAGATGTTCGGAAGGCACCTTTTGAGGTCATCCAGTCTCACCTGGCACCCTGGCCTAGCATCCTTGCCAGGAAGCCAGTCCGTCCCTGTCTGAAGCATGATGGTGTCAGTCCTCTGCAGGGGAGTTGGCCAATGCTGAAGAGCAGAAAGAGCTACTTCCTTGCCCCTTCCTCTACTCAGTCCTCCTAGCCTCTGCCACTC\""	255702	255917	\CCTGTATGAAGCAAATGA\""	\CCTGTCTGAAGC--ATGA\""	\||||| |||||| ||||\""	\=====X======II====\""	15	1	0	2	3	113217121	113217336
IGF1	3479	12	102395873	102480563	-	prespliced::chr12:102395873-102480563(-)\" \"TAATGATGCTAAGGAGGGTGGGGTGAGATGACATTCTGGGAGTGCTTGCTCTGTGCCACAAGCTGTCTCAAGCTCTCTTTGTGCCTTAACTCACAAAAACCCTGTAGAGGGAAATGATGATCATCCTCTTTTAACAAGAAAGGAAATGGAGACTTGAGACTGGCCCTGGTGTTAGGTTTCTTCTTTCCAAAGTACAAATTTCTTCTATTGCTTCTCT\""	46594	46810	\CCTGTATGAAGCAAATGA\""	\CCTGTA-GAGGGAAATGA\""	\|||||| || | ||||||\""	\======I==X=X======\""	15	2	0	1	3	102433753	102433969
LTBP1	4052	2	33134595	33399509	+	prespliced::chr2:33134595-33399509(+)\" \"TCAATTAGAATATTTCTTTCAAGCTCTTTAGAAAATTAGCTTTGCAGCTTAGAAATAACTTAAAACCAACGTAGCATGAAAGAGAAAATAATTGGGAATTCCCGTAAGAAGAAAATGAATAGCCAAGGATAAAGAGCAAATACACAAAGCACTAGATGGCAATGATAGCAGCCCAGAATTGGAAAGAGGGCAGGTCTGGGGCCAGTTGGCACTGAGTC\""	231802	232019	\CCTGTATGAAGCAAATGA\""	\CCCGTAAGAAGAAAATGA\""	\|| ||| |||| ||||||\""	\==X===X====X======\""	15	3	0	0	3	33366397	33366614
LTBP1	4052	2	33134595	33399509	+	prespliced::chr2:33134595-33399509(+)\" \"AGGATGACTTTAGTCATCGTCTCTGTGATCCTGATAAGTTATTGCATGTGCCCTGATTGACTATCATCACATCTTTCCGTACTCTCAGGTCCCACCCTGTCCGTAATGAAGCAATGAATGAATCACTTTTAATAGAGCTAAGGCAAAGAGTACCTTAATTCCGTGCAATAAATGGAGAAACTAAGGCTAAAAGAACCGTGTCCAGACCAAGAAACTA\""	247933	248149	\CCTGT-ATGAAGCAAATGA\""	\CC-GTAATGAAGC-AATGA\""	\|| || ||||||| |||||\""	\==I==D=======I=====\""	16	0	1	2	3	33382528	33382744
BCL2	596	18	63123345	63319769	-	prespliced::chr18:63123345-63319769(-)\" \"TCGAGTTCTGTCATTGTGTTCCTCAAACTGTGGTTTGTTCCAGAAAGGAAGAGGTTGTCTTCTTCACCCGCCTGCCCTAAGTTGCGTCAAGTTCCAGTTCCCTGTATTAAGTAAATTACTAAATGAGTGGAATGAACATCATAATGTCAAGGGTAGGGCGTTGACATTATGGGACAATAGACCACGAGCCCACTCTGTCAGCTTTTTGTCCCGCACCT\""	83167	83384	\CCTGTATGAAGCAAATGA\""	\CCTGTATTAAGTAAATTA\""	\||||||| ||| |||| |\""	\=======X===X====X=\""	15	3	0	0	3	63236385	63236602
GSR	2936	8	30678065	30727846	-	prespliced::chr8:30678065-30727846(-)\" \"TGGCTACTTGGGAGGCTCAGGCCGGAGGATCACTTGAGCCTAGGAGTTCGAGACCAGCCTGGGCAACATAGGGAGATATTGTCTCTGCACAGAGTTTTTTCCTCTCTGAAGAAATGAGGCTAAAGAGCTTTAAAAACAATGAAAAATACATTTCCCTTCTGTGACGGGATATTAGGGATTTTTCTTTTCTTTTGAGATAGGGTCTTTTGCTCTGTCA\""	30025	30241	\CCTGTATGAAGCAAATGA\""	\CCTCTCTGAAG-AAATGA\""	\||| | ||||| ||||||\""	\===X=X=====I======\""	15	2	0	1	3	30697605	30697821
ADORA1	134	1	203127725	203167405	+	prespliced::chr1:203127725-203167405(+)\" \"ATGTGGCCTTGGGCAGATCCTGTGATTACTTTGAACCTCAGTTTCCTCATCTGCCAATTGGGCAGTCCTCATTCTGCCGGTGACTTCCTACGCGACAAAGGCTGTCATGAAGCAATGATGAGATAACCAGTGGGGGCATGCTGAGCACATGGGAGCAATTTTTACTGTGGTCATTTCCTTGAAATTCATAAAGGAGCTCCTCTGTGATTTTCTATTAT\""	37076	37293	\CCTGT-ATGAAGCAAATGA\""	\GCTGTCATGAAGC-AATGA\""	\ |||| ||||||| |||||\""	\X====D=======I=====\""	16	1	1	1	3	203164801	203165018
ADRA1A	148	8	26768808	26867278	-	prespliced::chr8:26768808-26867278(-)\" \"AATATTCCTGGGGTTAGGCCTAGAGATTATCTGACATTCAGATCTTAGTGTAAATTAGTTTTAATCAACTCTCTTTCTCACCCTATACCTATACCTGAGCCATGTTGAAGAAATGAGTGTTTTGAGTGGGGTACAGAGAGGGGGAGGCCAGGATTCACCTGTGAAGACTGGAACACAGCAAGAGACTAGAGAGAGGGCCCAAGAGCTTGGCTCTGG\""	93235	93450	\CCTGTATGAAGCAAATGA\""	\CATGT-TGAAG-AAATGA\""	\| ||| ||||| ||||||\""	\=X===I=====I======\""	15	1	0	2	3	26773828	26774043
AGTR1	185	3	148697902	148743003	+	prespliced::chr3:148697902-148743003(+)\" \"ATCTCATTCGGTGTTTCCAACAATGTTTTGCACCAAACTGGACACATGCTTGCTACTTCATCATCCTCATCGTGAACATTATTATTATTATCATCATTTTCCAGATGAAGAAAATGAATCACAAGTCAACTGACAGTCCAAAGGCTCCACAGCTCAGAGGAGGTAAATCATGTGCTTAATTCAGAACTTTTGGCTCCCATCACTATGCTCTTCCCAC\""	32174	32390	\CCTGTATGAAGCAAATGA\""	\CCAG-ATGAAGAAAATGA\""	\|| | |||||| ||||||\""	\==X=I======X======\""	15	2	0	1	3	148730076	148730292
ALAS1	211	3	52198159	52214327	+	prespliced::chr3:52198159-52214327(+)\" \"AACTAGAAAATGGTACTTTTTTTGGATTTATGACGAGAAATACTGTGGGTTTAAGAGGCAACTGGAATGTGCCAGTTAACTCTTCATAGACGCATTGTTTCCTGTGAAGCAGATGAAAAACTAGAGAGATTAGCAGAACCTAATAAAAATAAGCTTGTGGCTGAGTGCAGTGGTTCACGCCTATAATCCCAGCACTTTGGGAGGCCAAGGCAGGTG\""	3751	3966	\CCTGTATGAAGCAAATGA\""	\CCTG--TGAAGCAGATGA\""	\|||| ||||||| ||||\""	\====II=======X====\""	15	1	0	2	3	52201910	52202125
ALOX12	239	17	6996048	7010754	+	prespliced::chr17:6996048-7010754(+)\" \"CAGCTACTATTCCAGGACTCTTATGTGTAATAGACACTCTCCAACATCACTTAGGTGAGCATCACCACAGCCCCTGAGATAAGAGAGTCTATTGCTGCCCCCTGTTGACAAATGAAGAGATTGCAGATTAAAAGGTTATTAACTTGGCCAAGTCTCAAATGAGGAGTAAAGTGTAGGTTAAAATCCTGGTCAGTCTGGCTCCAGGGCCCAACTCA\""	8830	9044	\CCTGTATGAAGCAAATGA\""	\CCTGT-TG-A-CAAATGA\""	\||||| || | |||||||\""	\=====I==I=I=======\""	15	0	0	3	3	7004878	7005092
CACNA1B	774	9	137877781	138124619	+	prespliced::chr9:137877781-138124619(+)\" \"CTCCGTAGAGTGGCCCCAGCCAGAGACCTGCAGTTGCCTCCATGCTTAGGTGCTCTCTGTCAAGTGTCCTGAGTTGGAAAGAGAGACAGAAAATGCTTCCCCTGTATGGAGCAGAGAGGAAAAGGGAAAATGAGAAGAAAAATAACTCCCAAACTTTGGGCTTGCCTCCTGGCTGGCTTGCCAAAATACGTTACCGGGGGGGTCTTGACTATGAGTC\""	68909	69125	\CCTGTATGAAGCAAATGA\""	\CCTGTATGGAGCAGA-GA\""	\|||||||| |||| | ||\""	\========X====X=I==\""	15	2	0	1	3	137946690	137946906
CACNA1C	775	12	2052986	2697950	+	prespliced::chr12:2052986-2697950(+)\" \"TTTTTATAAAAACAATAATCATCCTAAAAACCTGTGTAAGCCTCCCCTCTGCAAACCAGTATGGTCTGAAAGAAAACCAAGTAAAACAAACACCAACAATCCTTATGAACAAAGGAGTGGGAAGGGGTATGTTCGACGGTTGTAATAGTAAGAAACTCACGGGGAGGAGTCATAGTGTGCTTGAAGTTTGGTGGCTCTCTGAAGACAAATGGCGCT\""	156235	156450	\CCTGTATGAAGCAAATGA\""	\CCT-TATGAA-CAAAGGA\""	\||| |||||| |||| ||\""	\===I======I====X==\""	15	1	0	2	3	2209221	2209436
CACNA1C	775	12	2052986	2697950	+	prespliced::chr12:2052986-2697950(+)\" \"TGTTTTATTTATGCAGCTGCACCAAATTCTAATGAATCCATATAAGTTCCAGGTGAGCTGGCTTAGATGGTGAGAACCAAGGTCAAAGGCAAAGGGTAGCCCTGATAAGCAAATGCCACTGCTGAGTTGCTCAGAGCAGTAGACTTTTGCTATAACATAGCACAGGAAAGGAGAGATTTTGGAGACAGATGGAGTGTGACGTCGAGCTCTGCCTGA\""	308740	308955	\CCTGTATGAAGCAAATGA\""	\CCTG-AT-AAGCAAATGC\""	\|||| || ||||||||| \""	\====I==I=========X\""	15	1	0	2	3	2361726	2361941
CACNA1C	775	12	2052986	2697950	+	prespliced::chr12:2052986-2697950(+)\" \"GAACTCCTGACCTCAGGTGATCCACCCGCCTCAGCCTCCCAAAATGGTGGGATTACAGGCGTGAGCCACCACACCCAGCCTACCCAATGCTTTTTGAATGACTGCATGAACAAATGAAAGCAATTTGATAAAGCGTGAATGACTCTACCATCTATCCTATCCCCATAGGCCCCCTCCCCCAACACTCTTCCCCTCCTCAGTTTGAATTGCCATGTGA\""	360251	360467	\CCTGTATGAAGCAAATGA\""	\ACTGCATGAA-CAAATGA\""	\ ||| ||||| |||||||\""	\X===X=====I=======\""	15	2	0	1	3	2413237	2413453
CACNA1C	775	12_KZ208916v1_fix	395130	1046066	+	prespliced::chr12_KZ208916v1_fix:395130-1046066(+)\" \"TTTTTATAAAAACAATAATCATCCTAAAAACCTGTGTAAGCCTCCCCTCTGCAAACCAGTATGGTCTGAAAGAAAACCAAGTAAAACAAACACCAACAATCCTTATGAACAAAGGAGTGGGAAGGGGTATGTTCGACGGTTGTAATAGTAAGAAACTCACGGGGAGGAGTCATAGTGTGCTTGAAGTTTGGTGGCTCTCTGAAGACAAATGGCGCT\""	156235	156450	\CCTGTATGAAGCAAATGA\""	\CCT-TATGAA-CAAAGGA\""	\||| |||||| |||| ||\""	\===I======I====X==\""	15	1	0	2	3	551365	551580
CACNA1C	775	12_KZ208916v1_fix	395130	1046066	+	prespliced::chr12_KZ208916v1_fix:395130-1046066(+)\" \"TGTTTTATTTATGCAGCTGCACCAAATTCTAATGAATCCATATAAGTTCCAGGTGAGCTGGCTTAGATGGTGAGAACCAAGGTCAAAGGCAAAGGGTAGCCCTGATAAGCAAATGCCACTGCTGAGTTGCTCAGAGCAGTAGACTTTTGCTATAACATAGCACAGGAAAGGAGAGATTTTGGAGACAGATGGAGTGTGACGTCGAGCTCTGCCTGA\""	314712	314927	\CCTGTATGAAGCAAATGA\""	\CCTG-AT-AAGCAAATGC\""	\|||| || ||||||||| \""	\====I==I=========X\""	15	1	0	2	3	709842	710057
CACNA1C	775	12_KZ208916v1_fix	395130	1046066	+	prespliced::chr12_KZ208916v1_fix:395130-1046066(+)\" \"GAACTCCTGACCTCAGGTGATCCACCCGCCTCAGCCTCCCAAAATGGTGGGATTACAGGCGTGAGCCACCACACCCAGCCTACCCAATGCTTTTTGAATGACTGCATGAACAAATGAAAGCAATTTGATAAAGCGTGAATGACTCTACCATCTATCCTATCCCCATAGGCCCCCTCCCCCAACACTCTTCCCCTCCTCAGTTTGAATTGCCATGTGA\""	366223	366439	\CCTGTATGAAGCAAATGA\""	\ACTGCATGAA-CAAATGA\""	\ ||| ||||| |||||||\""	\X===X=====I=======\""	15	2	0	1	3	761353	761569
CACNA1D	776	3	53494610	53813733	+	prespliced::chr3:53494610-53813733(+)\" \"TAGGAGAAAATAATAAGAATATGCATTTACTTGTTTGCAGATATAGTGCAAGTTGTAGGGCAATGGGTGACATCTTCAAAGAGGTAAAAGGAAAAACGATTCTGTATGAAGCAAGAATACCCTTCACAAAAGAAGGAAGTAGAAAAACTTTCAGGTAAACAAAATCTAAGAATTGGTCACCAACAAATTTGCACTCTAAGAAATGTTAAAGGAGGT\""	189447	189662	\CCTGTATGAAGCAAATGA\""	\TCTGTATGAAGC-AA-GA\""	\ ||||||||||| || ||\""	\X===========I==I==\""	15	1	0	2	3	53684057	53684272
CACNA1D	776	3	53494610	53813733	+	prespliced::chr3:53494610-53813733(+)\" \"CAGAGTTTGTCTGAATTCCTTTTCTCACTCCCACATGTTGTGCCTTGCAGATACTGGGTTACTTTGACTATGCCTTCACAGCCATCTTTACTGTTGAGATCCTGTTGAAGGTAATGAATTTTCCTTGATCTTCACATACTCCACAGCAGCTGGAGCAATAATAGTTGCACTTCTTTGTTTGCCTTCCAGATGCTAGGTTACGCAGACTATGTCTTCA\""	245620	245836	\CCTGTATGAAGCAAATGA\""	\CCTGT-TGAAGGTAATGA\""	\||||| ||||| |||||\""	\=====I=====XX=====\""	15	2	0	1	3	53740230	53740446
CACNA1E	777	1	181483516	181808084	+	prespliced::chr1:181483516-181808084(+)\" \"CCACAATAAAGGGTTTGTATTTTAACAATGAGAAGCCAGCAGAAAGTCTTAAACAGAAGGATAGCATGATGTATTTTGAATTCACAAGTCACCCTGTTTTCCTGCTATGAAGGAAATAGGGGGATTGGGACAAAGATGGAAATGTGAAGTCAGTAAGGGAGGCTACTGCGCTCTTGCAGCCAACTGAAGGCAAGAAGCATCCAGGCAGGAGACAGCAG\""	215980	216197	\CCTG-TATGAAGCAAATGA\""	\CCTGCTATGAAGGAAAT-A\""	\|||| ||||||| |||| |\""	\====D=======X====I=\""	16	1	1	1	3	181699496	181699713
CACNA1E	777	1	181483516	181808084	+	prespliced::chr1:181483516-181808084(+)\" \"GCTGCATCACATGGGGATTTGTTTTTGTTCCCCTTGTTTGGAATTCTGAAATCTAGATGCATCCCTTCTTGATTTCTGTTGCATCTCTCGGTGTAGAAACCCTGGATAGAACAAATGAAAAGGAGCCAATTACCTATCCTCTTACCTTAGGCCACAGGCTGTTGCCAAGGGGCCTTAGGGAATATGAACACTCTTCTTCTATAGGCCAGATTCCCCCT\""	222420	222637	\CCTGTAT-GAAGCAAATGA\""	\CCTGGATAGAA-CAAATGA\""	\|||| || ||| |||||||\""	\====X==D===I=======\""	16	1	1	1	3	181705936	181706153
CACNA2D1	781	7	81946443	82443777	-	prespliced::chr7:81946443-82443777(-)\" \"CTGGATTCATTCCTTCCTCTTTGAACTCCTGTATCTTCAAATTTTATCTGTATCCACCTGTAGCTCTTTTCCCTCCAGTCCCAGAAAAAGTGTCCTTTCTTCTGTAGAAGCAAATGGCTTTACCTGCTTTCAGAAGCATTTGCCTCCCATCTCTTCCAACACTGGGGTCTCCCTCCACCAGCAATCACTGCTTCTATTTTATTTCTATTCTCTTCCA\""	185614	185830	\CCTGTATGAAGCAAATGA\""	\TCTGTA-GAAGCAAATGG\""	\ ||||| |||||||||| \""	\X=====I==========X\""	15	2	0	1	3	82257947	82258163
CACNA2D1	781	7	81946443	82443777	-	prespliced::chr7:81946443-82443777(-)\" \"TTGAGATTAGGTTTTATATGAATGAAAAATACAGTTTCATAATCTAGAGTAATATTTGCTGAAAATAATTTTCCAAGGAATTTGGCCTTGTTTTATTTTTCCTGTTATGAAAAAATGACGTTTTGTACCTTTTATTTTTTAAGAACTACAGTGTCAGGAAAACAGGAGAGACTAAAAATACTGTCTAAGAATAGAGAAAGGCACCAGCATAACCACAT\""	355357	355574	\CCTG-TATGAAGCAAATGA\""	\CCTGTTATGAAA-AAATGA\""	\|||| |||||| ||||||\""	\====D======XI======\""	16	1	1	1	3	82088203	82088420
CACNA2D1	781	7	81946443	82443777	-	prespliced::chr7:81946443-82443777(-)\" \"TTCTTGTTAACATAAAAACCAATAGATATTTGAATGTGCTCTTATTAAAGTCTCCTCAGAACCATCATAGACCCTCCTACTCATAGCTAGAAAGTACTGAACTATGAAGCAAATGAAATAAGACAAACAAATGTTACCATGTGTCATTTTAATTCATAGAATTTAGGCAAAATATTTCATGGCCATTTTCTGGAAGATATATTTACACTTGAGGTA\""	384357	384572	\CCTGTATGAAGCAAATGA\""	\AC--TATGAAGCAAATGA\""	\ | ||||||||||||||\""	\X=II==============\""	15	1	0	2	3	82059205	82059420
CACNB2	783	10	18260721	18543557	+	prespliced::chr10:18260721-18543557(+)\" \"CTTTCTCCAGAGCTTTGTAAAATGTCCAAGGATCCTGGGACAGAATATTCACTATAAGAAATTATTAAGCTGTCTAAAAACAGAAATAGCTTTTACACTGCCTGTAAGACAGCAAATAGGAGCGCTGGTTGGTTGATTGATTGATTGAGACAGCGTCTCACTCTGTCACCCAGGCTGGAGTGCAGTGGTACAATCCGCAGCTCACTGCAGCCTTGAAC\""	201405	201622	\CCTGTATGA-AGCAAATGA\""	\CCTGTAAGACAGCAAAT-A\""	\|||||| || ||||||| |\""	\======X==D=======I=\""	16	1	1	1	3	18462126	18462343
CACNB2	783	10	18260721	18543557	+	prespliced::chr10:18260721-18543557(+)\" \"CATGCTGCTTGAGTTGAGATTCAAGGAAAAACATTTCTGAAGAGTTTTCTGAGACTCTTGCCTGGCTTATGCCATTCAATAAGCCCCATAAGGAAACTTTCCTATATGAGCAAAGGATTAGCTATAGGATGGTATAAAAGTCAGCACTGGATAAAGCCCTAGGCACATTTTATGTTTTCTCTACATACCACATGTTAAACCTTTTAGCACATCAGTA\""	250210	250426	\CCTGTATGAAGCAAATGA\""	\CCTATATG-AGCAAAGGA\""	\||| |||| |||||| ||\""	\===X====I======X==\""	15	2	0	1	3	18510931	18511147
CHRM3	1131	1	239629072	239915450	+	prespliced::chr1:239629072-239915450(+)\" \"CCTGCCCAGCTGAATAAAGAAGACACAGTGCTTCTCTCCCACTACATTCAGCCATAAATCAGCGAAAGGACCCTGATCCTTCAGTCCAATCTCAAACCTGCCTGAGAAGCACATGAATTAATGAAAGAATGATGAATTCTGAGAATGAGAACGGAGCCTTGGCTTGTAGTAGGCACTGCTTTCATTAACTGACCATGTAACTTTCATGTCTTTGAG\""	239582	239797	\CCTGTATGAAGCAAATGA\""	\CCTG-A-GAAGCACATGA\""	\|||| | |||||| ||||\""	\====I=I======X====\""	15	1	0	2	3	239868654	239868869
CHRNA2	1135	8	27459755	27479261	-	prespliced::chr8:27459755-27479261(-)\" \"GTGGACGAGTGGATGAGACTCTAGCATTTTCCTTCCTTTTGGTTCTTCTCTACTCAAGCTCACTCAGTTCCCTGTTCCTAGTGCCTGGCACACTGTTGGCCCTGATGAAGAATGAGGTAGTACATTCTCTTACAGTCCAAGCATGAAACAACAACAACAACAAAATGAATGAGGTAGTGGAAAGATAAACAAAGAAAAGGATAAACAATCACACT\""	2978	3192	\CCTGTATGAAGCAAATGA\""	\CCTG-ATGAAG--AATGA\""	\|||| |||||| |||||\""	\====I======II=====\""	15	0	0	3	3	27476069	27476283
CHRNA7	1139	15	32030514	32173018	+	prespliced::chr15:32030514-32173018(+)\" \"ACTGGCTGTGCCTTCTCGGTTGCTGTCTGAGTGCCTTCCCTGTCAGCAGGTGACAAGCATCTGGGGGCACAGTCAGCCTTTGCTCACCTTAGCATTTATCCCTGAATGAACAAAGGAGCGAGTGAACCTGTCAATGGTAGACACCTCCCAATAATATTGGAAGAGATTGAAGAAGTCCAGCTGTTCAGGCTTCTCGAAGCATCCGCTTTCCTGCTAG\""	124706	124922	\CCTGTATGAAGCAAATGA\""	\CCTGAATGAA-CAAAGGA\""	\|||| ||||| |||| ||\""	\====X=====I====X==\""	15	2	0	1	3	32155220	32155436
CHRNA7	1139	15_KI270905v1_alt	4315634	4458353	+	prespliced::chr15_KI270905v1_alt:4315634-4458353(+)\" \"ACTGGCTGTGCCTTCTCGGTTGCTGTCTGTGTGCCTTCCCTGTCAGCAGGTGACAAGCATCTGGGGGCACAGTCAGCCTTTGCTCACCTTAGCATTTATCCCTGAATGAACAAAGGAGCGAGTGAACCTGTCAATGGTAGACACCTCCCAATAATATTGGAAGAGATTGAAGAAGTCCAGCTGTTCAGGCTTCTCGAAGCATCCGCTTTCCTGCTAG\""	124931	125147	\CCTGTATGAAGCAAATGA\""	\CCTGAATGAA-CAAAGGA\""	\|||| ||||| |||| ||\""	\====X=====I====X==\""	15	2	0	1	3	4440565	4440781
CHRNA7	1139	15_KN538374v1_fix	4203182	4345901	+	prespliced::chr15_KN538374v1_fix:4203182-4345901(+)\" \"ACTGGCTGTGCCTTCTCGGTTGCTGTCTGTGTGCCTTCCCTGTCAGCAGGTGACAAGCATCTGGGGGCACAGTCAGCCTTTGCTCACCTTAGCATTTATCCCTGAATGAACAAAGGAGCGAGTGAACCTGTCAATGGTAGACACCTCCCAATAATATTGGAAGAGATTGAAGAAGTCCAGCTGTTCAGGCTTCTCGAAGCATCCGCTTTCCTGCTAG\""	124931	125147	\CCTGTATGAAGCAAATGA\""	\CCTGAATGAA-CAAAGGA\""	\|||| ||||| |||| ||\""	\====X=====I====X==\""	15	2	0	1	3	4328113	4328329
CHRNA7	1139	15_KQ031389v1_alt	355065	497776	-	prespliced::chr15_KQ031389v1_alt:355065-497776(-)\" \"ACTGGCTGTGCCTTCTCGGTTGCTGTCTGAGTGCCTTCCCTGTCAGCAGGTGACAAGCATCTGGGGGCACAGTCAGCCTTTGCTCACCTTAGCATTTATCCCTGAATGAACAAAGGAGCGAGTGAACCTGTCAATGGTAGACACCTCCCAATAATATTGGAAGAGATTGAAGAAGTCCAGCTGTTCAGGCTTCTCGAAGCATCCGCTTTCCTGCTAG\""	124919	125135	\CCTGTATGAAGCAAATGA\""	\CCTGAATGAA-CAAAGGA\""	\|||| ||||| |||| ||\""	\====X=====I====X==\""	15	2	0	1	3	372641	372857
CHRNB3	1142	8	42697365	42737407	+	prespliced::chr8:42697365-42737407(+)\" \"CACTCCAGCCTGGCGACAGAGCAAGACTCTGTCTCAAAAAACAAACAAACAAAAAACTACAAAATTTCTAGCAGAAAGCATACGAGAAAATCTTCGTGACCCTGTGTTAAGCAAAGATTTCTTAGATATGACACAATCCATAAACAATAAAACTGATAAAATGAACTTTTAGAATTTCTGACTTGTGAAAGACATTAGTAAAAGGAAAAAAAGACTG\""	30462	30678	\CCTGTATGAAGCAAATGA\""	\CCTGTGTTAAGCAAA-GA\""	\||||| | ||||||| ||\""	\=====X=X=======I==\""	15	2	0	1	3	42727827	42728043
CYP3A7	1551	7	99705035	99735196	-	prespliced::chr7:99705035-99735196(-)\" \"TTTATCAAATATTCATCCCAGACTGGGGCCATGAAGACTTCAGCTGCTTTTAGCTAATCATTGTAACTTTTTGGTGTCTCATGGTGGAAGCATGAAAGGACCTGATGAACAAATATAATCATTGCCGTCAGAGTTACTGTTATTTTTTATTGCCTTAATGTTACCTCCTTTGCCTGATCATTCCAGTTCCTCAGTCAGTGACTCACCAGCCCCTA\""	3780	3994	\CCTGTATGAAGCAAATGA\""	\CCTG-ATGAA-CAAAT-A\""	\|||| ||||| ||||| |\""	\====I=====I=====I=\""	15	0	0	3	3	99731202	99731416
CYP2J2	1573	1	59893307	59926773	-	prespliced::chr1:59893307-59926773(-)\" \"GAGCCACTGCTTCTGACAGATGTATAATTTATTATCTTATAAGGAAGCCAATCTAAGCGTGTGCAATATTCATTATTGGGAAGGGAAAGAAAGGAGTGAACATGTATTAAGCAATGATTATGGGTTGTGGACAATGTGGTCTCTTTCAAAATGTCTTATTCAATTCTCAGAGTAAGTTTACTCAGAAGAAGCTTGTTATTTCCATGTTATGGATTGC\""	22666	22882	\CCTGTATGAAGCAAATGA\""	\CATGTATTAAGC-AATGA\""	\| ||||| |||| |||||\""	\=X=====X====I=====\""	15	2	0	1	3	59903891	59904107
DRD2	1813	11	113409604	113475398	-	prespliced::chr11:113409604-113475398(-)\" \"AAAAGAAGCTAGATATCTGTATTTTAATGTGAAATGTCCAATTGTAAATATTGGCAATAAAATGCCAGTTTTTCAACAATGCTATGTGAGCCCAACAAATCCTGTATGCAAGCTAAATGTGGTCCATAGGCTACCAGTTTGCAGTCCCTGGGCATGAAGGAGATTAGCTAACCAGTACCAACTCTCCATTGCTGGGCTGTTGGAGACTAGCTGTGTAGTA\""	33873	34092	\CCTGTATG-AAGC-AAATGA\""	\CCTGTATGCAAGCTAAATGT\""	\|||||||| |||| ||||| \""	\========D====D=====X\""	17	1	2	0	3	113441306	113441525
DRD3	1814	3	114127579	114179052	-	prespliced::chr3:114127579-114179052(-)\" \"CAAAAAGAGGCCCTAAAGCCAGTGAAGAATACAGAGGACCAAGTCTCTCCATCTTACATCAGTCTATACTTTTCTTAATCTCAAATGTTTTCCTATCTTTCCTTAGAGGCAAATGAGGCACCTTAATGAAAGAAAAGAGCACTTTGAGCCCTTAAAATATGGGCTATGAATACATAAATCCATGTTCCTCAAGAAGAAGCAAAGTATTATTCTCAC\""	9723	9938	\CCTGTATGAAGCAAATGA\""	\CCT-TA-GAGGCAAATGA\""	\||| || || ||||||||\""	\===I==I==X========\""	15	1	0	2	3	114169114	114169329
FKBP1A	2280	20	1368977	1393054	-	prespliced::chr20:1368977-1393054(-)\" \"CTGATCTTGACCCTGCCATACAACGGGCTATGAGAGCTTGAACAAATTGTCCCACAGTTCCCAGCTTCCACATGCTGTCTATAAAATGGGAGTAACGATGCCTGCTGTGAAGCAAATGCCTATCGAGACTACCCAGTTGTCTCCAAAGTGTTGCTCTTTTTTAAAACCACAGTTCCATTGAGCCTCACTCATCGCAGTTGTTATGTCTGTAATCTCAGT\""	4477	4695	\CCTG-TATGAAGCAAATGA\""	\CCTGCTGTGAAGCAAATGC\""	\|||| | ||||||||||| \""	\====D=X===========X\""	16	2	1	0	3	1388359	1388577
GABRA1	2554	5	161847190	161899959	+	prespliced::chr5:161847190-161899959(+)\" \"AATGGAAATTTGCACACTGATGTAAAAATATAATTGTCCTAAGAAATGTTTTACCTAAATCTCTTAAAAGAACATCAAGAAAATCCCACCAAAACACAGACCTATATGAAGTGAATGAAGGAAAGGATGTTGGTAGGTAAAAACTTAGGCTTTTGCTGCATGTTAAATAAAAAAGAAAATCAGTTGTTTTGGTAACTCTTTTTAATTTGGAAAGAACT\""	6406	6623	\CCTGTATGAAGCAAATGA\""	\CCTATATGAAGTGAATGA\""	\||| ||||||| |||||\""	\===X=======XX=====\""	15	3	0	0	3	161853596	161853813
GABRA2	2555	4	46243547	46390128	-	prespliced::chr4:46243547-46390128(-)\" \"TCATCATTGCATCATGGGACATCGTAAAGCTCAGAGATAATCACAGAGAAAAAAACTGCATTAATAACACAAGTTGTTTGGTTAGAGCTGGCACTCCTTCCCTCAATGAAGCAAAGATCTTCATTGTCATTATCATCATCATTCCTCATCACCTGTTGAGTGCTTACTATGTCCAGGAAACACTGTAAGTGTGTCTCATATACTAGGCCTAGTATAC\""	31876	32092	\CCTGTATGAAGCAAATGA\""	\CCTCAATGAAGCAAA-GA\""	\||| |||||||||| ||\""	\===XX==========I==\""	15	2	0	1	3	46358036	46358252
GABRA2	2555	4	46243547	46390128	-	prespliced::chr4:46243547-46390128(-)\" \"CTGAATAGCTTTTGACTTTTTCTTCTCTGTTGAATAGAAATACAGTACTCTCATCTGATTAAAACTATGTATTGCTGAATAGTATGCCTTCTCCTCACAAACTGTATCAAGCAAAAGAAAACGGAAGAATGGTGGCTCATATGAATGCAAAACCCTCTAATTATTTTGATGATCATACTTTTGTGGTACAAGAACTGCAATCTTGTTTGTTCTTGCAA\""	80747	80964	\CCTGTATGAAGCAAATGA\""	\ACTGTATCAAGCAAAAGA\""	\ |||||| ||||||| ||\""	\X======X=======X==\""	15	3	0	0	3	46309164	46309381
GABRA4	2557	4	46918899	46993581	-	prespliced::chr4:46918899-46993581(-)\" \"TTGTTTTGATTTTTAGATCCCACAAATAAGTGAGAACATGCAAGGTTTATCTTTCTGTGCCTGGATTATGTCACTTAACTTGATGATCTCCATTTCCATCCATGTTGTAGCAAATGACTGGATCTCATTCTTTTTTATGGCTGAATAGTCATTCACTGTATATATGTACCACATTTTCTCTAATCATTTATCAGTTTATAGACACTTAGGTTGCTTC\""	29366	29582	\CCTGTATGAAGCAAATGA\""	\CATGT-TGTAGCAAATGA\""	\| ||| || |||||||||\""	\=X===I==X=========\""	15	2	0	1	3	46963999	46964215
GABRB2	2561	5	161288435	161548404	-	prespliced::chr5:161288435-161548404(-)\" \"ATGAGAAGATGCGCCTGGATGTCAACAAGGTAAATTCAGAGGGCAAGCCCTCCTTGCTTCTTAAACTCATGGAAGAATGCTAGCAATACAGGTTGATGACCTTGTTGAGCAAATGAGGAAACCAAGCCCAGGGAAGAGAATGGGTAATTTTCCCCAAAGCACACAAACAATTAATGATGGAAGCACAATTAGGGACCAAACTCATGACACAAGATT\""	217494	217709	\CCTGTATGAAGCAAATGA\""	\CTTGT-TG-AGCAAATGA\""	\| ||| || |||||||||\""	\=X===I==I=========\""	15	1	0	2	3	161330695	161330910
GABRB3	2562	15	26543551	26773066	-	prespliced::chr15:26543551-26773066(-)\" \"AGATGACAGCCTTGGGGGACACTGGGCATGGGGTATGTGGAACCATCCTGGGCTTTTAAACATTTGCAACATCTTGTAAAGCTATAATTACTTTAAAATAACTGTAAAGCAAATGAAGAATGCTAACACTAAAAGATGTGTTGGGTCTGTTGGAGTTGCCTCTGTGTTCCTGGTAATGCTTTTCCTATCCTCATGTGACTGTGTCTTCCTTTCTTG\""	110099	110314	\CCTGTATGAAGCAAATGA\""	\ACTGTA--AAGCAAATGA\""	\ ||||| ||||||||||\""	\X=====II==========\""	15	1	0	2	3	26662752	26662967
GABRG2	2566	5	162067641	162155539	+	prespliced::chr5:162067641-162155539(+)\" \"AGAAATATTATTTTCAAGTGAAGCTTGAGAGCTAGAGTTAGAAATTCACATATTGCTAGATATCTCAGATAGAAGCTGTAGGAAAAAAAAAACAATGACCCCTTTATGAAGCAACATAAACAAATCAAACAAGACAATAACAGTAAAGAGAGGATATATTGTTTGCCTGTTTTTGTGTAACAAACAACCAGAAAATCTCAATGACATATGACAGTAAAC\""	26527	26745	\CCTGTATGAAGCAA-ATGA\""	\CCTTTATGAAGCAACATAA\""	\||| |||||||||| || |\""	\===X==========D==X=\""	16	2	1	0	3	162094168	162094386
GAD2	2572	10	26216371	26304558	+	prespliced::chr10:26216371-26304558(+)\" \"CCTTGCACGTTTTTCATGTGGGACACACAAAGGAAATTTGTTTTCTCTTTTTTTAACTTGGTCAGCTTATTTTCAGAGTGGTGATATTAAAGCTTTTAAAGCTGGATGAAGCAAATTAGCACACAACTCACACAGTACACACCGTGCACCAGAAGCATCCCAAGGCTGATTATACCTTAATGTCCCCAACATGGTAATATTTGTATTTCTATGATCAG\""	54420	54637	\CCTGTATGAAGCAAATGA\""	\GCTGGATGAAGCAAATTA\""	\ ||| ||||||||||| |\""	\X===X===========X=\""	15	3	0	0	3	26270791	26271008
GAS6	2621	13	113820548	113864076	-	prespliced::chr13:113820548-113864076(-)\" \"TGTCAAGTAAGATAAAGATTTTTGGAAACAAAATTTATGGCTGTTATTTGCTAAAGAGAGTAATACATTCTTAGCACACTCTGAAAAATAACCACTATTTGCTGTATGAATGCAGATGAAACTCACACAAAAAGATTTATGCAGGACTGACATCGGGTGTTTGCAGAAGGTTCTCCACGTTCACTGACCTCTGATCCTCACTGCAGCTCTGCGGGGACT\""	10485	10703	\CCTGTATGAA-GCAAATGA\""	\GCTGTATGAATGCAGATGA\""	\ ||||||||| ||| ||||\""	\X=========D===X====\""	16	2	1	0	3	113853373	113853591
GRIA2	2891	4	157220727	157366075	+	prespliced::chr4:157220727-157366075(+)\" \"AAAAATGTATGTTCCTCAATTAGAAGTGCATTTGAAAGCATTTTTAATATTTGTATGCAGTGTAGCTTGCTTTTATCTTATTTGGAAAAATGAGGTGCTCCCTCTTGAAGTAAATGAGATCTATGAGAATGATGCAGATGCCTGTTATAACAGGATTTACTTGGTGCTACTTATGTTGATTAAAATAATCTTAATTATTTTCAGACTCTCTCTTCCA\""	121902	122118	\CCTGTATGAAGCAAATGA\""	\CCTCT-TGAAGTAAATGA\""	\||| | ||||| ||||||\""	\===X=I=====X======\""	15	2	0	1	3	157342629	157342845
GRIA1	2890	5	153490669	153813869	+	prespliced::chr5:153490669-153813869(+)\" \"TAAATTTAGAATGTCAAACACGTACAGACTAATGCTATTTACCCACCATCCACCACCATTGTTTATCCAGTTGTTTATTCAATTGCAAATGGCTTCTTAGCCTGTTGGAGAAATGATCTGAGGTGGTCAGAGGTATGGCCCATATCTGTCAAATAAAGCAACCTCCTGGCACATATGATAGGCCAAAACCCTATCACTTGGGATTTGTGAACAACA\""	44617	44832	\CCTGTATGAAGCAAATGA\""	\CCTGT-TGGAG-AAATGA\""	\||||| || || ||||||\""	\=====I==X==I======\""	15	1	0	2	3	153535286	153535501
GRIA1	2890	5	153490669	153813869	+	prespliced::chr5:153490669-153813869(+)\" \"GTGCCTAAGGATGAATATTTCTTGCAACCTTTTTATGTTTATCTGCATGCTGGATTTGAAATTTAAAAACTGTATTATATATGTATTTCTTAGACTTCTTCCTGAAGAAGAAAATGACTGCAATACTACTTTACCTTTTCATCACAGGCTATTATTCCCATGGTTCCCTCCTCCTGGAATGCTGTTCCATGCCAGAGCAACCTGTCAAAGTCCTACC\""	213832	214048	\CCTGTATGAAGCAAATGA\""	\CCTGAA-GAAGAAAATGA\""	\|||| | |||| ||||||\""	\====X=I====X======\""	15	2	0	1	3	153704501	153704717
GRIA3	2892	X	123184277	123490915	+	prespliced::chrX:123184277-123490915(+)\" \"TAAAATTAAGAAAATAATGGTCCCTGTTTTATGGCCTCAAAACATTGTTCCTTCCATTTGCATGGGTAACACCATGGAGTCCTGGAAAAATAATATTAACCTTGTAGAAGAAAATGAAGCCTGTTGCCTTAGGCTTGCCTGGAGCTATTCCCTTCTGTGGCCTCTCCTTCTTATGAACTATGACCTTCCCAGATGCTACCACCTGGTTGACAGGGAT\""	49690	49906	\CCTGTATGAAGCAAATGA\""	\CTTGTA-GAAGAAAATGA\""	\| |||| |||| ||||||\""	\=X====I====X======\""	15	2	0	1	3	123233967	123234183
GRIA3	2892	X	123184277	123490915	+	prespliced::chrX:123184277-123490915(+)\" \"AGGAGATCACACTTTTGTATATTGTTCATCATTTCTACCTCAGTGTGAATGTTTCCAATTCTTTTCTGAGCACAGGATGGGGTGGGGAGGGCATCTTTTACCTGATAAGGCAAATGAAAGAGAGGTGGTACTACCCACGCAGGGGAGTGGAAAATGAGGAGCATCTGTGAAAATAAAAGTTGACTCACAGTCTTGGCTTATAACAGCCATATAAGTT\""	269446	269662	\CCTGTATGAAGCAAATGA\""	\CCTG-ATAAGGCAAATGA\""	\|||| || | ||||||||\""	\====I==X=X========\""	15	2	0	1	3	123453723	123453939
GRIA3	2892	X	123184277	123490915	+	prespliced::chrX:123184277-123490915(+)\" \"ATACACTCTAAATAGAGACAGACATTACCAACTACAATGTGCCTACGAGTGGAAAACCAAAGTTGTGAGAGTTCTGGAAACAATATCAGTCAGAGTTTCACCTGATGAAGAGATGAGAAGGGGACATAATAAAGGCCTTTCAATAATTAAAGAACCGTTGTACATTAAAAAAAAGAACCGTTGTAAAAAGGGACAGAATTATTTTACATAGCTCTA\""	279674	279889	\CCTGTATGAAGCAAATGA\""	\CCTG-ATGAAG-AGATGA\""	\|||| |||||| | ||||\""	\====I======I=X====\""	15	1	0	2	3	123463951	123464166
GRIA4	2893	11	105610072	105982090	+	prespliced::chr11:105610072-105982090(+)\" \"CAAATAGCATTCAATGCCTTTAAGAATTAACACAAAATTTAGATGTAAGAATTTTTCCCTAGAGCTGCTGCTGTCTCTTGACTACCATGTAGCTTCTAGTCCATGAAGCAAATGATCAGGAAATCCTAGATTCTGCGAACAACTAAATCGAGCACACTAAACCCACATAAAAAATAAAGGGAGTAATAATTACTCTTTGTTTTCAGGGAATCAGT\""	355218	355432	\CCTGTATGAAGCAAATGA\""	\CC---ATGAAGCAAATGA\""	\|| |||||||||||||\""	\==III=============\""	15	0	0	3	3	105965290	105965504
GRIK1	2897	21	29550946	29939996	-	prespliced::chr21:29550946-29939996(-)\" \"ACTTATTAACTTAATTGGGGTTTTGCTTGTGTCTTTTACCTTTTGAAAGAGACAAATCTAGGGATGCTAGAAATGGCTGTGCTAGCCAATGTTCCTCATCCCTGTATAACAAATATAAGGTAGCATTTTCCTTTCCTATATCCCCCACATCTAAAGGAACTCAGGAGGAGAAGGGAAAAGGATGCTTTAAGACATATTTGTTCACAGATCTCAGT\""	2252	2466	\CCTGTATGAAGCAAATGA\""	\CCTGTAT-AA-CAAAT-A\""	\||||||| || ||||| |\""	\=======I==I=====I=\""	15	0	0	3	3	29937530	29937744
GRIK1	2897	21	29550946	29939996	-	prespliced::chr21:29550946-29939996(-)\" \"TGAGTTGGCAAGAACCTTTATAAATGATTGTGAATCATCTAAATGTTCAACAGGAGAGAATGGTTAAGAAAATAACAGTATAATGTCATCCAGGTTTATTCATGTTGCAGCAAATGACAGGATTTCATTCTGTTTTGTGGCTGAATAGTATTCCATTGTGTATATTTACCACATTTTCTTTATCCATTCATCCGCTGATGGACACTTAGGTTGACTC\""	9876	10092	\CCTGTATGAAGCAAATGA\""	\CATGT-TGCAGCAAATGA\""	\| ||| || |||||||||\""	\=X===I==X=========\""	15	2	0	1	3	29929904	29930120
GRIN2A	2903	16	9753407	10182908	-	prespliced::chr16:9753407-10182908(-)\" \"TCTAAACATATCTAAGCACAGAAAAGGTACAGCAAAAACTTAGAATATAATCTTATGGGACCAGCATTGTGTACTTGTGGTCCATTGTTGACCTAAACCTCCTTATGCAGCACATGACTGTACTATATATATATGTGTAATTTCTCAATCAATTCTCCATGTATCTTGTTTTTTTTTTTTTCCAGTTCTCTGTTTGTGCTGTGTTTGGGAAGGTTTC\""	7888	8104	\CCTGTATGAAGCAAATGA\""	\CCT-TATGCAGCACATGA\""	\||| |||| |||| ||||\""	\===I====X====X====\""	15	2	0	1	3	10174804	10175020
GRIN2A	2903	16	9753407	10182908	-	prespliced::chr16:9753407-10182908(-)\" \"ATATGGGATGGGAAGAGAAACGGAGCAGAGAGTAAAGGGATGGAGACTGAAGGATGGTTATTTTAGACAGAATGGTTGGGAAGGTGAAATTTGGCAGATACCTGGATGAAGTGAATGAGAAAGTAATATGACAGTCTGAGGAAAGAGCGTTTTGGATTGGGGACTGCCAAGGGCAAAGACCTGGAACTGGGAAATTGCTTGGAGGGTCTGAGGAGCAG\""	262874	263091	\CCTGTATGAAGCAAATGA\""	\CCTGGATGAAGTGAATGA\""	\|||| |||||| |||||\""	\====X======XX=====\""	15	3	0	0	3	9919817	9920034
GRM3	2913	7	86643908	86864879	+	prespliced::chr7:86643908-86864879(+)\" \"CTCAATATTATTAGGCATTGGGGAATGCAAATTAACTACCAAAAAAATCACAACGAGATACCGGTACATTTTCACTCAAATATCTAAAATTAAATGACATCATTATGAAGCATATGAAGCAACTGAAACTCACATACAATTTACTATTATATACAAATACATACACACTATATACACACTTTTGCACATACACATATAGGCATATTTCAGAAATATT\""	184305	184521	\CCTGTATGAAGCAAATGA\""	\CAT-TATGAAGCATATGA\""	\| | ||||||||| ||||\""	\=X=I=========X====\""	15	2	0	1	3	86828213	86828429
GRM5	2915	11	88504641	89063659	-	prespliced::chr11:88504641-89063659(-)\" \"GAGATGTTCCAAGCCCTTTACTGAAGAAAGGAGTAATTTTATTATCTGCAGAATATTTTAAAAGATACTTTATTTTTACCCCTTGGAGTGATTTAGGTAGCCTATGTGAAAGCAAATGAATGAATTAAGTAACATTCTCAAACATGTGTGATTTCTTGGTTTCATTGATTTGAATCTAGAGCAGCAGTAAGTAATGGATAGAATTAAGATAGTAAAAGT\""	129780	129998	\CCTGTATG-AAGCAAATGA\""	\CCTATGTGAAAGCAAATGA\""	\||| | || ||||||||||\""	\===X=X==D==========\""	16	2	1	0	3	88933661	88933879
GRM5	2915	11	88504641	89063659	-	prespliced::chr11:88504641-89063659(-)\" \"AGGAGCTTTTCTCCTCATAGAGGTTATAAAATTTGTTAATGTATAACTAGTAAATAGCAGGACTAGAATTGAAATTCAAACTTAATTGGAGAAATGTGTGCCTTTGAAGCAAATGTGCCTTTCATTTGACTATACTTACTATCTCTGTGAAAGAAGTCAAGTTATTCTAGCATGTGGGTTTCTCACCTATGCCTCACTCTCACCTATGCCTCCCAC\""	261790	262005	\CCTGTATGAAGCAAATGA\""	\CCT-T-TGAAGCAAATGT\""	\||| | ||||||||||| \""	\===I=I===========X\""	15	1	0	2	3	88801654	88801869
GRM5	2915	11	88504641	89063659	-	prespliced::chr11:88504641-89063659(-)\" \"TGGATACTCTTTCTTAACTTCTTTAATTATAGAATGTTCAATAAAAATTTGAGGCTTCACTTCATCAGTCACAACAGAGTTTTCCTAAAATTTGCAAATACCTGTAGTAGAAATGACTAACTAGGCCAAAGAACTGAATGCTTTGACTGCATGATGTTGTGTCTCCGAGGATAATACATCATCTTCTATCATGTTTTTAACATCGTAAGTACACAA\""	277883	278098	\CCTGTATGAAGCAAATGA\""	\CCTGTA-GTAG-AAATGA\""	\|||||| | || ||||||\""	\======I=X==I======\""	15	1	0	2	3	88785561	88785776
GRM5	2915	11	88504641	89063659	-	prespliced::chr11:88504641-89063659(-)\" \"AAATTTCCTAAAAGCATCTCAAACTTAAACATCTAAAATTAACTTCATTATAACTTCTATAACCACCACCTCAAACTTTAGGTTCCTCCTTTTTATATCCCCAGTTGAAGTAAATGATACACTCATCCATGCTGTATCTCAAGGTGTAGGAGTGAGTAGTCCCCACCTCTTCCATCCGCATAGCCAACTGGTGACAAAATAGTGTTCATTCTATTGT\""	417600	417816	\CCTGTATGAAGCAAATGA\""	\CCAGT-TGAAGTAAATGA\""	\|| || ||||| ||||||\""	\==X==I=====X======\""	15	2	0	1	3	88645843	88646059
GRM5	2915	11	88504641	89063659	-	prespliced::chr11:88504641-89063659(-)\" \"CCACCTTGCCCATGCAGACATTGTTAATTAATCATGATTCTGTTTCCTACTAAATAGACTCAGGACTTCTTTCAGAGGAGTAACTGGCCAAGTTGCCTCCCCTGATGTAGCAAAGATAAAATAAATAAATAAGTTAGTAGATAACCACAGAGTTTTAATCTCAGTCCCAGAAAGTTAACATATCTAATTAAGCTTCATACTGCCCCCTCTGAAAAA\""	488120	488335	\CCTGTATGAAGCAAATGA\""	\CCTG-ATGTAGCAAA-GA\""	\|||| ||| |||||| ||\""	\====I===X======I==\""	15	1	0	2	3	88575324	88575539
GRM5	2915	11	88504641	89063659	-	prespliced::chr11:88504641-89063659(-)\" \"TCTCACCCTCAACTCTCACTTGGCCAACTCATACTCATCTTAGATACCAATTCTGCTGGAAAGCCTCTCCTGGCCCTCTGAGACTGCATTAAGTTCCCCTCCTTATGATCCAAATGAGCCATGTGCTTCTCACTACAGAGCATTTATCATCCCACGTTAGAATTGTCTGTTTAATTGAAAGACTCTTTTGCACCATCATCTCTAGACTCGCCACAGA\""	503650	503866	\CCTGTATGAAGCAAATGA\""	\CCT-TATGATCCAAATGA\""	\||| ||||| |||||||\""	\===I=====XX=======\""	15	2	0	1	3	88559793	88560009
GRM7	2917	3	6861114	7741533	+	prespliced::chr3:6861114-7741533(+)\" \"TGGGTAAAATAGTAAGATAAAGCTTAGAGACAAAGGGCAGATGCCAGTTTGCACTATATCATTGTTAAAAGTGAGCCTCAAATTTAACACTGAACTTTAAACTGGATGAAGCAAAGGAAGAACACTGCCCATTCTGTTACAGGATTTACAGTGTTCATGAGGTCAAAATCATGTTGATTATTCTGTAAAGTGCAGCTTTCCTTGCCTTGGGATCAAGA\""	287214	287431	\CCTGTATGAAGCAAATGA\""	\ACTGGATGAAGCAAAGGA\""	\ ||| |||||||||| ||\""	\X===X==========X==\""	15	3	0	0	3	7148328	7148545
GRM7	2917	3	6861114	7741533	+	prespliced::chr3:6861114-7741533(+)\" \"TCCAATTTTAACCTCAGATTGCTTTCTCACAAAGACTTTATCCTTTCACACTTAACTGGGTAAGTTATTTCTAGACTGTTGAATTTCATGGACCAAAAAACCTTTGAAGAAAATGAAAATATATAGACTAACGTAAGATTAATAATGCTTTTTTTTTAACCAAGTAAGACAATTTTTGGAAAAATCAATTTTATCCTCATTATTTCATAAAAGGGA\""	416042	416257	\CCTGTATGAAGCAAATGA\""	\CCT-T-TGAAGAAAATGA\""	\||| | ||||| ||||||\""	\===I=I=====X======\""	15	1	0	2	3	7277156	7277371
GRM7	2917	3	6861114	7741533	+	prespliced::chr3:6861114-7741533(+)\" \"TTATTACTTCTTAGTCAACTGCTGCTATAATTGAGGGCCTCACAGCAGAACCATGAGCCCAGGCTCTGGAGCCAAAGATCTGAATGAAATCTCATTTCCTCCGGTAATGAGCAAATGACCCCTGCTGTTTCTGCCTCATTTTTCCCATCTGTGAAATGGGGATAAGGTAGTACTGCTATGGTTTAGATATGGTTTGTTTGGCTCCACCAAGTCTCATG\""	538246	538463	\CCTGT-ATGAAGCAAATGA\""	\CCGGTAATG-AGCAAATGA\""	\|| || ||| |||||||||\""	\==X==D===I=========\""	16	1	1	1	3	7399360	7399577
GRM7	2917	3	6861114	7741533	+	prespliced::chr3:6861114-7741533(+)\" \"TGGCATTCTGTTTCATAAGTTTTAAATGTCTATTATTATTTACTTTAAAATATGTGTCAAAACTTGCTTGATTATAAAACTTTAAATGATTGAATCAATGCATGAATGAGCAAATGAATGTAAGAATGAGTTAAGATATATTTGGGGGTTATGGTTTGGTCTCATTTTCTTGAAATAGAGATTTTTTTTTTTTTTTTGCACTATGCCAAATTCTTCT\""	591735	591951	\CCTGTATGAAGCAAATGA\""	\CATGAATG-AGCAAATGA\""	\| || ||| |||||||||\""	\=X==X===I=========\""	15	2	0	1	3	7452849	7453065
GRM8	2918	7	126438597	127252941	-	prespliced::chr7:126438597-127252941(-)\" \"TTGGACCTTTCAGCCACCTTATGAGATGGGCTGATGCACTTTGTCTTAGGTGCTTATATGTCAATTTGCTTTACATTAATTTGCATTTATAATCATCTTACCTTATAAGCAAGTGATTCTTGCTTCTGTATTGCATGTTGCTGAACTTGCAGCTGGACTATAAGCTCCATGAAGAGAGGATTTGATTATAGGTTTTATGCTTGACATTCCTTCAGT\""	238952	239167	\CCTGTATGAAGCAAATGA\""	\CCT-TAT-AAGCAAGTGA\""	\||| ||| |||||| |||\""	\===I===I======X===\""	15	1	0	2	3	127013774	127013989
GRM8	2918	7	126438597	127252941	-	prespliced::chr7:126438597-127252941(-)\" \"AATATGGCTTTGCTGGCAGAAAAATGATTTGTACAAGAACACCCAATAGAGTACCTAGCACATAATAGGCACATAATTAATAATTTTACAAGCAAATGCTGCTGAATGAAAGCAAATGAATCACCATGTCTCTGTAGATTATTTTACAAGAGTTAGTAGGACTTTTATAACTAAATTCTATCACTTATGAAAATAGGAGACATTTTAGAAAAGTAGTTT\""	264330	264548	\CCTGTATG-AAGCAAATGA\""	\GCTGAATGAAAGCAAATGA\""	\ ||| ||| ||||||||||\""	\X===X===D==========\""	16	2	1	0	3	126988393	126988611
GRM8	2918	7	126438597	127252941	-	prespliced::chr7:126438597-127252941(-)\" \"AAAAGTAGTTTTTAAAGTAGTTGTGATTTAGTGTGCATGACCAATTGTAAGGAAACAAAATTGAGACAATAAACCTTTTGGGGAGGTTGTTTTAGAGATTCATGTATGAGAAATGACAGCTTAGTTAGTATGGCCCACTGGGAATGAAAGAAAGGTAATAGTTCAAGAGAAATTCTGAAGAACTATCGCCAAGGTTAAGGAGCTGAGGAGGTGGTA\""	272053	272268	\CCTGTATGAAGCAAATGA\""	\CATGTATG-AG-AAATGA\""	\| |||||| || ||||||\""	\=X======I==I======\""	15	1	0	2	3	126980673	126980888
GRM8	2918	7	126438597	127252941	-	prespliced::chr7:126438597-127252941(-)\" \"GTCATTAAAATGACCATACTACCCAAAACTATATATTCAATGCACTTCCTACCAAAATACCAGTGTCTTTTTTCATGAAATTAGAAAAAAAATCCTAAAACCTGTATGAAACCAAAGAAAAAAAAAATCCCGAATACCCAAAGCAAGCAAAAAGAACAAAGCAGGAGGTATCACATTACCTGAATTCAAATTATACTACAAAGCTATAGTAACCAAAA\""	441469	441686	\CCTGTATGAAGCAAATGA\""	\CCTGTATGAAACCAAAGA\""	\|||||||||| | || ||\""	\==========X=X==X==\""	15	3	0	0	3	126811255	126811472
GRM8	2918	7	126438597	127252941	-	prespliced::chr7:126438597-127252941(-)\" \"TTCAATTAGCCAAATATAGTGGGAAATACAGAAAGTTGATATTAGTCACCAATATGAGCATAAATAGCTATAAGGCATTAACTCTTTTCAAACGGGAATTCATGTTGAAGAAAATGAAATGTCAACTTGTTTATTTTTTATACTCTTGATCAAATCAATGGGCAAGGAAAGATAAAATTAGCTTTTTGAATTAATTAGTTATTGGGCTGAACAAAAT\""	617562	617778	\CCTGTATGAAGCAAATGA\""	\CATGT-TGAAGAAAATGA\""	\| ||| ||||| ||||||\""	\=X===I=====X======\""	15	2	0	1	3	126635163	126635379
GSTA2	2939	6	52750086	52763475	-	prespliced::chr6:52750086-52763475(-)\" \"TTTCAGGTTTTAATAAACCAGCCATAGAGGTCAAGAACATGCAAGACCAGTATTCTAAAGTTTTGCAACAATTAAGTGCTTTACCTAAGTGTTGATTGTGCCTGTTGTGAAGCTAATGAACTCTTTCAAATTATATGCTAATTAAATAATACAACTCCTATTCACCCACTTAGTTAAAATTGATTTCTTCTCATTAGGATCTGATGTGAATTCAGTTTT\""	12887	13105	\CCTGTA-TGAAGCAAATGA\""	\CCTGTTGTGAAGCTAATGA\""	\||||| |||||| |||||\""	\=====XD======X=====\""	16	2	1	0	3	52750370	52750588
GUCY1A1	2982	4	155666847	155737059	+	prespliced::chr4:155666847-155737059(+)\" \"CTATGAACTAAGAATCAAGTTTTTGTCTCATTAAATATACATATATGAAGTGTTTTTATTCTACTTGAAATATCTTGACTTAAAAAAAACGACTGTTAGTATTGATGAAGCAAATGAGGCAGTGACTACATTATGGAAATGTCTAAGTATTTTTTCCGGAACTTCAACTTTTTCTTTTTGTTTTACATAAACATTTAAGCAGCTAGGAACTTTTAGT\""	64494	64710	\CCTGTATGAAGCAAATGA\""	\ATTG-ATGAAGCAAATGA\""	\ || |||||||||||||\""	\XX==I=============\""	15	2	0	1	3	155731341	155731557
HTR2C	3358	X	114584085	114910061	+	prespliced::chrX:114584085-114910061(+)\" \"CCGAAAGCAGTAATACACTCTGTCTCACTTTTGGGACCTGAATTATCTAAAAGTTAACTTTAGTTTGGAATGAACTTTAATTAATTCCAGGAAACAAAAACCAGTAAGAAGCAAATTATTTCACCAAGTTATTACATTCATTTTTTATGATTATCTTCAATGGATTTGATGGTAAGAATGTGAATTAATAAATTAGATGTATATGATATTAAGCTAAA\""	89061	89278	\CCTGTATGAAGCAAATGA\""	\CCAGTAAGAAGCAAATTA\""	\|| ||| ||||||||| |\""	\==X===X=========X=\""	15	3	0	0	3	114673146	114673363
HTR2C	3358	X	114584085	114910061	+	prespliced::chrX:114584085-114910061(+)\" \"CTAGCTTGCATTTTCTAAAATGCAATACGTATACTTTAAAAATATATATTTAAGGTATACAACAGGATGTTATGAGATACATAGAGATAGTAAAAAGGTTACTATAGTGAAGCAAATGAATATATTCATCATCTCATATAGTTACCTATTTTTGTGTGTATGGCAAGAACAGCTACAATCCACTCATTTAGCATGAATCCCATACATAGTATAATTTTA\""	276798	277016	\CCTGTA-TGAAGCAAATGA\""	\ACTATAGTGAAGCAAATGA\""	\ || || ||||||||||||\""	\X==X==D============\""	16	2	1	0	3	114860883	114861101
HTR4	3360	5	148481546	148654527	-	prespliced::chr5:148481546-148654527(-)\" \"GCCAGAAGAAAATTAAATTATTTCTGGAATAGGCTACTACCATCCAGAGCAACTGTACTTTTTTATACACAATGTGTGTCCTTTAATTAAGTCACCAGACCCTGTAGGAAGCAAGACTAAATGGCCAAAAACCATGAACACAGAAAGACAAGAGAAACAGTCTCATAGGCAATCTAGATAATGGAGTAATTAGATAAGGAGCATCTACAAAAAAAA\""	137682	137897	\CCTGTATGAAGCAAATGA\""	\CCTGTAGGAAGC-AA-GA\""	\|||||| ||||| || ||\""	\======X=====I==I==\""	15	1	0	2	3	148516630	148516845
IGF1R	3480	15	98648538	98964530	+	prespliced::chr15:98648538-98964530(+)\" \"GTATCATTTTCACTTGTTGCCTTAGAGTTTTTGCCAAGAGGAACCCTCAAGGGACGGTGGTTTCCTTTTAAATCTGGTTTCATTTGTTTTGTAAGAATGTGCTGTAAGAAGCAACTGAATCCAGCCTGCACTTATTGTGCACCTACTGTATGAAAGCTGACCTTGTGCTACTCAGTGCATGAACCTGCAGAGTCTTGCATGAAACCACCTTTCTTGAA\""	5283	5500	\CCTGTATGAAGCAAATGA\""	\GCTGTAAGAAGCAACTGA\""	\ ||||| ||||||| |||\""	\X=====X=======X===\""	15	3	0	0	3	98653821	98654038
IGF1R	3480	15	98648538	98964530	+	prespliced::chr15:98648538-98964530(+)\" \"GACCCCATATGAACGTCCTTGCTATTTCCTGCTGTGCCATCCAGCAACTATAGGATGCTGTGCTGTGGCTGGGAGACCTGTTTGGTCTTGGAAGCTGGGTCCTGGATGAGCAGAATGAGGCAGGCATAGAGGTGATGTTGGCTACGGGCAGGGGAGCGTTTGCTTTGCCTTGGAGTAGTGCCATTTCCATGTAGAGGGGCAAGATTTACCACCCTGTT\""	44578	44795	\CCTGTATGAAGCA-AATGA\""	\CCTGGATG-AGCAGAATGA\""	\|||| ||| |||| |||||\""	\====X===I====D=====\""	16	1	1	1	3	98693116	98693333
IGF1R	3480	15	98648538	98964530	+	prespliced::chr15:98648538-98964530(+)\" \"CCTCCTGTAACTCCAGTCGCAAAATCCCTCCAGTGTATCTAAATAAATGCAAACTCATCAGTGCCTTACCATTATAAAGCTGGGCTGGAGAGGCAGGTGGCCTGGAGAATCAAATGACAAGAAGTATAGGGAGCAGCCCAGCTTCATGATCGGGGGAATTTGCATGAAAATTGTGTACACTTAAGCACCATTGTCTATTGCAGAAAGCACGATCTGG\""	71574	71790	\CCTGTATGAAGCAAATGA\""	\CCTGGA-GAATCAAATGA\""	\|||| | ||| |||||||\""	\====X=I===X=======\""	15	2	0	1	3	98720112	98720328
IGF1R	3480	15	98648538	98964530	+	prespliced::chr15:98648538-98964530(+)\" \"TTTTCTTCTGCTGGTATCTTCATGGTTTTCAGCAAAACTGTGTACATTACATTTTTTTCTTTACCATTTCTCCGTAGTTATTTCTAGCATTTTTTTTTCAGCTGATGAAAGCAAATGAAGAATTTTTATGCTCCATAGTCAGTCAAACATTGATTTCTCTGACTTTTAACTTAGAAAGTCATTTTGCAGTGGCTTGCGTGTGTGTATTTAGACTGTGC\""	140280	140497	\CCTGTATG-AAGCAAATGA\""	\GCTG-ATGAAAGCAAATGA\""	\ ||| ||| ||||||||||\""	\X===I===D==========\""	16	1	1	1	3	98788818	98789035
IGF1R	3480	15	98648538	98964530	+	prespliced::chr15:98648538-98964530(+)\" \"TTTCAAATGGCAAAAGATGAAAATGTCCCCCAAATTCCATCACTGAGGGAATAAGTAAGTTAGGGTGATAGCTCCCAAGCTTATTTTCTCTTCAGAATCACCTCATGAAGAAAATGAAGGTCTGTGTGATAGTAGCTGGCAGGTGGGCATGGTGGTGAGGGTGGTGTTTGAGCGGAGACCTGAATGAAGGTTGAGAAGGAGCCAGCCACTCACAGAC\""	201557	201773	\CCTGTATGAAGCAAATGA\""	\CCTC-ATGAAGAAAATGA\""	\||| |||||| ||||||\""	\===XI======X======\""	15	2	0	1	3	98850095	98850311
ITGA4	3676	2	181457385	181538940	+	prespliced::chr2:181457385-181538940(+)\" \"TTATTCTGGTTTTTGTACCACCTAGAACATAAATGTTAAAAAATCTTTTAATCTAATAAATGTAACTATTTGTTAAAAAAAAAAAAATTCCTCTATCTAGCATTAGAAGCAAATGATAACAGTTTAAATAATGAGAGAAATTTTCTGCCAACCTTGTCCTAAAAAATTTTTACTACCATATCTACTTTTATCCCCACTCCTCAAAAAGCATTTAAG\""	67501	67716	\CCTGTATGAAGCAAATGA\""	\CAT-TA-GAAGCAAATGA\""	\| | || |||||||||||\""	\=X=I==I===========\""	15	1	0	2	3	181524886	181525101
ITGB6	3694	2	160099670	160200272	-	prespliced::chr2:160099670-160200272(-)\" \"ATTTCATGAAAATTCCAGAAGGAAAATTATTTGCCCGAGTTACACGTTAAGCATAGTTACTTGCCTGCACAGGCCACACAGGTTTAGGTTCAACGAAGGCCCTGTCTGCAGCAAATAAAATTTATGTTGCCCACTCATGGAATGCAGGAAAAATGACTGTTTTTTTTAGTAACTGTGGTAGAATGCTTTGGACCGCCCAGGTGTGTAGTGTGCCTGTA\""	33196	33413	\CCTGTATGAAGCAAATGA\""	\CCTGTCTGCAGCAAATAA\""	\||||| || ||||||| |\""	\=====X==X=======X=\""	15	3	0	0	3	160166859	160167076
NR3C2	4306	4	148078763	148442414	-	prespliced::chr4:148078763-148442414(-)\" \"TATTTAACTGTGAGAGTTTTGGCACTTGCTGGTGACTGCCGTCACTATTTTACAGATATGAAAACTGAGACGGAGACAGTATTCGTGATTTGCCTAAGGCCCTATAGTGAAGGCAAATGAAGAAGCAGGTATTTGAGATAGAGAAGAAGAAAGCAGACTATCCTAAATAATAGGCAGCCAGATGGATCTTTTAAAAACGTAAATCAGATTATGTGGCTGA\""	16476	16695	\CCTGTA-TGAA-GCAAATGA\""	\CCTATAGTGAAGGCAAATGA\""	\||| || |||| ||||||||\""	\===X==D====D========\""	17	1	2	0	3	148425719	148425938
NR3C2	4306	4	148078763	148442414	-	prespliced::chr4:148078763-148442414(-)\" \"GTGTTGCCCTACCCGAACATTGCTGTGAAAAATTACCTGAAAATGTTTGTACAGATTTTATAAATTATAAAGTAGCACCAAAATACTAGATTATTACTATCCTCTATGAACAAATGCCAAAGTTCCTGGTGATGTTCACGTAGAGAGATGATGTAAATGATACAACCACATTGAGTTGTTAGGTCGTCATTTTTCAGTCCTTCATTTTCCTTTGTTA\""	185898	186114	\CCTGTATGAAGCAAATGA\""	\CCTCTATGAA-CAAATGC\""	\||| |||||| |||||| \""	\===X======I======X\""	15	2	0	1	3	148256300	148256516
NR3C2	4306	4	148078763	148442414	-	prespliced::chr4:148078763-148442414(-)\" \"TACAGTGGTTGTTGGATGGCCTTGGGAGAGGTTTTTAGCCTTCCCCTCATAATTTTCACCAAATGCCTTCCAACCTATCCTAAATAAATATCAATAAATGTCTTATGAAGCAAATGTGTTTTCACACATTTCTCTAAGTCCCTCCTACATAACAGTTCTGGTGCTGACACCGCTAACAGGCCACTGAACTTGAAATGGTGAGTCTCCGTGTACATGC\""	273726	273942	\CCTGTATGAAGCAAATGA\""	\TCT-TATGAAGCAAATGT\""	\ || ||||||||||||| \""	\X==I=============X\""	15	2	0	1	3	148168472	148168688
PC	5091	11	66848419	66958383	-	prespliced::chr11:66848419-66958383(-)\" \"ACAATGCGTGCCCGAAACTTCATTAGCAATTTTAATTTCACCCCGGTCCTGTGGTCCTGTGATCTCGCCCTGCCTCCATTTGCCTTGTGATATTCTATTACCTTGTGAAGCACATGATCTCTGTGACCCACACCCTATTAGTACACTCCCTCCCTTTTTGAAAATCACTAATAAAAACTTGCTGGTTTTATGGCTGGGGGGCATCACGGAACCTGCC\""	33195	33411	\CCTGTATGAAGCAAATGA\""	\CCT-TGTGAAGCACATGA\""	\||| | ||||||| ||||\""	\===I=X=======X====\""	15	2	0	1	3	66924972	66925188
PDE3A	5139	12	20368536	20688583	+	prespliced::chr12:20368536-20688583(+)\" \"TAATTGGCTGGAGTGCATCATGTGGCCAATCTAACCTATTTAGCTTAATTGACTATGAAATCATTTTTATTTATGCCTCTAAAGCTACTCTCCTATTTATCCTGTCATGAAACAAATAGTGACTAATAGCATAATTAGTAAAAATCCATGACCCTTGCAATGATATTGCACAAATACTGCTCCTAAGAACATAGTATGTGATTTCTGTCTACCTTTAC\""	287396	287613	\CCTGT-ATGAAGCAAATGA\""	\CCTGTCATGAAACAAAT-A\""	\||||| ||||| ||||| |\""	\=====D=====X=====I=\""	16	1	1	1	3	20655932	20656149
PLCB4	5332	20	9069086	9480808	+	prespliced::chr20:9069086-9480808(+)\" \"TGACCAATTTTTATTATGTAGTTGGAAGTGTTAAGAATCTGAAGAGAAGGCCTTTTACAGTGATTATCTTTGTGAACAGTGTTTAGATACGTTTTGGAGACCTGTTGAAACAAATACCCTACTCTTTTTTTTTTTTTTTTTGAGATAGAGTCTTGCTCTGTTGCCCAGGCCGCAGTACAGTGGATGATCTCAGCTCACTGCAACCTCTGCCTCCTG\""	43047	43262	\CCTGTATGAAGCAAATGA\""	\CCTGT-TGAAACAAAT-A\""	\||||| |||| ||||| |\""	\=====I====X=====I=\""	15	1	0	2	3	9112133	9112348
PLCB4	5332	20	9069086	9480808	+	prespliced::chr20:9069086-9480808(+)\" \"GTGAGTTTCTATGGAAACTAACAATGTCAGATGAGATCAACAGCTGAATGCTATTTAATCCAAAGGCAGCTTAGGTTATGTGATTTTGGATAAAAGTTGTCCTGTAAGAAACAAAGGAAAAGATCATTTCTTTCATGGGAACAGACAACTGAAATATGATTTATTTACCCAGCCACATACAGATTACTCTTGTTATGTGTTGAACACATAGGACATCA\""	167648	167865	\CCTGTATGAAGCAAATGA\""	\CCTGTAAGAAACAAAGGA\""	\|||||| ||| |||| ||\""	\======X===X====X==\""	15	3	0	0	3	9236734	9236951
PPP3CA	5530	4	101023417	101347526	-	prespliced::chr4:101023417-101347526(-)\" \"ATAACTTTTTAATTTTTTTATTTTTTTTTTTTTTTTTACTAATAGCTTTTAAAGTTTCATTTTTTATGTTTGGTGCCAGAATTAAGAAGTGGCCCTTTCTCCGTATAAAGCAAATGGAGTTTTATATGCTAGATTCAATGTTGTGAACTGGGAAAAACATATCTGGTTTTATATAGGCTTTAAGAAAAATCAGGACTGATCCTAGGAAGATTAGGAA\""	69368	69584	\CCTGTATGAAGCAAATGA\""	\CC-GTATAAAGCAAATGG\""	\|| |||| ||||||||| \""	\==I====X=========X\""	15	2	0	1	3	101277942	101278158
PPP3CA	5530	4	101023417	101347526	-	prespliced::chr4:101023417-101347526(-)\" \"AGAAGTTGTATAGTGGAGGAGATAAACCTAGAAACAGTTTCATGTAATCATATTATCAGCTAAGGATGGTGATTGAGGAGTGGCGGGGTGTAAGGGAAGCCCTTTGAAGCAAATTAGGCCTAAGTAATAATAAAGAAAATTTCATTATTCCTAACTATTAAGTGAATTAATCATTATCTTGTTATAGTATAATGATTACGAATGACTAAGTTAGTA\""	75365	75580	\CCTGTATGAAGCAAATGA\""	\CCT-T-TGAAGCAAATTA\""	\||| | |||||||||| |\""	\===I=I==========X=\""	15	1	0	2	3	101271946	101272161
PPP3CA	5530	4	101023417	101347526	-	prespliced::chr4:101023417-101347526(-)\" \"TTCCATTTATATAAAACCCTTGAATGGTACCTTAGTAGAAACAATATAAAATAAAGCTAATATGGGTTAGATGATAATGTGGTTAAGTGGATTTTTTTTTCCTGTCTGAACAAAAGAACTGACAATTTAATCAATAGACCCCTGTCAGTCTGGAGAGATGCTTCTAGTGGTCAGCACGGCACTCTGGTCTTTGTGTGTGCATATGGGTGGGGGCAGG\""	83666	83882	\CCTGTATGAAGCAAATGA\""	\CCTGTCTGAA-CAAAAGA\""	\||||| |||| |||| ||\""	\=====X====I====X==\""	15	2	0	1	3	101263644	101263860
PPP3CA	5530	4	101023417	101347526	-	prespliced::chr4:101023417-101347526(-)\" \"TTCAGGCAGTTCAGTCCTGGCTTTGTGTTTGACCTGGAGGTCAGATAGCTATTCTTCTCCTGTATTTTGTCTGCCTTGCCAGCAGCATCACTGAGCATTGCCTTATGAAGTAACATGAAAGTCTGTGGAATGGTTTGATACCTAAGTCAGTCTGTTGAGGAGGTAGGGAAAAGCCTTCAAAAGAGCCCAATGTTCTTTTCCTCATATTAAACCCTAAA\""	158685	158902	\CCTGTATGAAGCAA-ATGA\""	\CCT-TATGAAGTAACATGA\""	\||| ||||||| || ||||\""	\===I=======X==D====\""	16	1	1	1	3	101188624	101188841
PPP3CA	5530	4	101023417	101347526	-	prespliced::chr4:101023417-101347526(-)\" \"GGTTTTTCTTTTATTCTTGGGTAAAGCAACAAGGGAAAAGGGTTTAATATAAAAATTGTATAAGTTGAGAATGAGGTCTGATTGGTTAAAAGGTTAGGGGACTGTATGAAGCACATTAAAGGTTAATGTTCAGTTTAAGTTTGTGTCTGTCTGAATCTGTCTTAAAGATTGTACAGGTAAAAAAATAGACATAGCAAATGTTTTACTGTTTGTACAAA\""	181942	182159	\CCTGTATGAAGCAAATGA\""	\ACTGTATGAAGCACATTA\""	\ |||||||||||| || |\""	\X============X==X=\""	15	3	0	0	3	101165367	101165584
PPP3CA	5530	4	101023417	101347526	-	prespliced::chr4:101023417-101347526(-)\" \"GGCAATGTAGAGATGGAGCAAGTGGGAGATAAAGAACTTCTTTTAGTGTGTGGTCAACAAAAAACTTTCTGAGTAATGGTATTTGGGCAAGCATAGGTGACCTTCATGAAGAAATGAGGTAAGGGAGTTCAAGGCAAAGACAATAGCAAGTGCAAAGATACTTAAGTAAAGACAAAACTGGCAGTTTTGAGGACCACAAGGAGGCCTGTATGGCTAG\""	308187	308403	\CCTGTATGAAGCAAATGA\""	\CCTTCATGAAG-AAATGA\""	\||| |||||| ||||||\""	\===XX======I======\""	15	2	0	1	3	101039123	101039339
PPP3R1	5534	2	68178856	68252532	-	prespliced::chr2:68178856-68252532(-)\" \"AAATATTATTGTTAGAATTTAGAGATACTTGCTTTGTTTTAAATCAGTTGGTGTATTAATAGGTAATAAGTTATTTGTAAAGTAGCTATTAAAAGAATTTCCTGATGAAGCAATAGTCTTGTTGCTTTTTTCTACTATACAATTATTGGGAATTGGCTAAAATTTGAGGAAAGTTTTGTTTTTCTACCATTCTGTTTATTTCATTTTCTCTTCAT\""	57576	57790	\CCTGTATGAAGCAAATGA\""	\CCTG-ATGAAGC-AAT-A\""	\|||| ||||||| ||| |\""	\====I=======I===I=\""	15	0	0	3	3	68194742	68194956
PRLR	5618	5	35055701	35230487	-	prespliced::chr5:35055701-35230487(-)\" \"GTCATGTTTTTTCTCTGCTAGATTGCACTTATCCTTCCAAATGCTAGTGGACACCACACTGAATTTGATCAAAGATCTCTCAATGGAAATATGTAAATTTCCTGTAAGAAGCAATTGGTAGGTTCTCTTATTATCATCTCCATCTCACAGATAAGGAAACTGAAGTATAAAGAACTTGAGTAACTTGTCCAAGGTCACACAGCTAGTTAGGTGATCCC\""	28217	28434	\CCTGTATGAAGCAAATGA\""	\CCTGTAAGAAGCAATTGG\""	\|||||| ||||||| || \""	\======X=======X==X\""	15	3	0	0	3	35202053	35202270
PRLR	5618	5	35055701	35230487	-	prespliced::chr5:35055701-35230487(-)\" \"TCTAGCCAGATCTTCATTAGCCGATCCAAAAAGACAGTCGGGGCATTTATCCAGATAATGCAAGCCAACACTACCCTCTGAGAAAACAAAAAGTAACTTGCCTGATGAAGCAAGGAACCTCACCGATTATTCCAGATTAATGCATCTCCTTTTACTGGCACCATGATCAGATATTTTCAAGACAAAGTACTTGGCAAGTTGGAATCCAGCTGGGTC\""	68695	68910	\CCTGTATGAAGCAAATGA\""	\CCTG-ATGAAGCAAG-GA\""	\|||| ||||||||| ||\""	\====I=========XI==\""	15	1	0	2	3	35161577	35161792
PRLR	5618	5	35055701	35230487	-	prespliced::chr5:35055701-35230487(-)\" \"CACCCAAACTCTTTATGTTAACAAATGGAAAGAGAGGAGCCACTGGGGTCGGCTTTGTAGCCCATTTCCTCCATTGGATGGCCTCTGAGTTCTGTGGGCTTCTGATGAAGCAAAAGACCCCATCCTGAATCCTGAGGCAAGAGGGACTCAGAGTTTCACTCACATACGGGAGCCACTGGGCTCCCACACAAAGGGAAATCTCCACCCTAGTGACACA\""	115639	115855	\CCTGTATGAAGCAAATGA\""	\TCTG-ATGAAGCAAAAGA\""	\ ||| |||||||||| ||\""	\X===I==========X==\""	15	2	0	1	3	35114632	35114848
PTGER2	5732	14	52314311	52328598	+	prespliced::chr14:52314311-52328598(+)\" \"GAATGGTTCTCTCAACAAGAAATAATAGAAATGTCTCAAGGCAGTTAATTCTCATTAATACTCTTTATTTATCCTATTTCTGGGGGAGGATGTACGTGGCCATGTATGAAGCCAAATATTAGGCTTAAAAACTGAAAAATCTGGTTCATTCTTCAGATATACTGGAACCCTTTTAAAGTTGATATTGGGGCCATGAGTAAAATAGATTTTATAAGATG\""	13841	14058	\CCTGTATGAAG-CAAATGA\""	\CATGTATGAAGCCAAAT-A\""	\| ||||||||| ||||| |\""	\=X=========D=====I=\""	16	1	1	1	3	52328152	52328369
ITSN1	6453	21	33642500	33838498	+	prespliced::chr21:33642500-33838498(+)\" \"TCAGTTTCCTCATCTGTAGAATGAGGTCGATCACAGTTCCTGTCTCATAAGATTGTTGTGAGGATGTTAAAACAGCGCAGTGCCTCACTAAATAGTAAACACTGTATAAGAAATGATTGTTATTATTCTTATCACCTGTGATCCAAGCCTGGAATTTATAATTTAAGATACGAATGAAGTTATTATATGTAGTTTTGTTACCAGTTGATTATATGA\""	22126	22341	\CCTGTATGAAGCAAATGA\""	\ACTGTAT-AAG-AAATGA\""	\ |||||| ||| ||||||\""	\X======I===I======\""	15	1	0	2	3	33664626	33664841
ITSN1	6453	21	33642500	33838498	+	prespliced::chr21:33642500-33838498(+)\" \"GAGAACATTAAAAAACATTTTCCTCACTGCAAATTAAAGTTTTTCTTATCTTTGCGACGTTTTTCTAAAATAGGAGATTCACTTGTTACACTTAAAAGAGCCTTAGAAGCAAAAGAACTAGCTCGGCAGCACCTACGAGACCAACTGGATGAAGTGGAGAAAGAAACTAGATCAAAACTACAGGAGATTGATATTTTCAATAATCAGCTGAAGGTA\""	139421	139636	\CCTGTATGAAGCAAATGA\""	\CCT-TA-GAAGCAAAAGA\""	\||| || |||||||| ||\""	\===I==I========X==\""	15	1	0	2	3	33781921	33782136
ITSN1	6453	21	33642500	33838498	+	prespliced::chr21:33642500-33838498(+)\" \"ATAGTAAACTCTTTAAGTCCAAGAAAAGAGAAGACCCAGAATGCCTGCCTCTGGGCAGCATGTTGATTTCCTTACAACTGTGTATCTCAGCAGTGTTTGACTTGGATGAAGGAAATGATAGAAAAACTTTGCCATCTTGAAATCTGGATCATAAGGTGCCAGAGCCTTCTGTTAGCTTATTTGTCGTCTGTTATTTTATGGTTCCTGCAAGCTCCATT\""	148658	148875	\CCTGTATGAAGCAAATGA\""	\CTTGGATGAAGGAAATGA\""	\| || |||||| ||||||\""	\=X==X======X======\""	15	3	0	0	3	33791158	33791375
REEP3	221035	10	63521400	63625128	+	prespliced::chr10:63521400-63625128(+)\" \"GCAGAAAAAGTTATCATCTGCAACTCTGGGGTATTTATTGTGATTAGATTAATTTCTGTGGCTATCTTATTTTTTAATAAATACAAAGAAGACAGAATTAGCTATTTGAAGCAAATGAAAAACTTTGCTTTTTAAATTGTTTGTGGTGATTATGGGTACTTGTTTCTTTGTTTTAAATTTAATTTTTAAAATTTACATAATATATTTAGACATACATA\""	23594	23811	\CCTGTATGAAGCAAATGA\""	\GCTATTTGAAGCAAATGA\""	\ || | ||||||||||||\""	\X==X=X============\""	15	3	0	0	3	63544994	63545211
ATP2B2	491	3	10324022	10505586	-	prespliced::chr3:10324022-10505586(-)\" \"GGCAGAAGCCCTGAGGTGGAGTATGCTGGTGTGCCGCAGAAACAGAAAAAGAGAGGGGGTGGGGTGAGGGAGGATCAGCCAGTTGGATTCATTGGGACTACCTTTAGAAGCAAGTGATATAAATACCAACTCAAGTTAGCTTATAGCAAAAAAGATGCATTGGCTCACCTAACAGAAAAAAATTGGGATTGTTGGCTTCAGGTATGGCTGGATCCTA\""	24221	24437	\CCTGTATGAAGCAAATGA\""	\CCTTTA-GAAGCAAGTGA\""	\||| || ||||||| |||\""	\===X==I=======X===\""	15	2	0	1	3	10481149	10481365
ATP2B3	492	X	153517641	153582929	+	prespliced::chrX:153517641-153582929(+)\" \"AGACAATGCGAAATGAGGGGGTGAGGCTGTGTCCCAATAAAACTTTATTCACAAGAACACTGGGCTGCCAGATTTGGCACTTAAGCTGTAATTTGCCAAACCTGTTGAATCCAAATGAGATGTGTCTTAGGGGATAGTTTGAGGTGAGGATCTAAGGTGCATCCTTTGCAGATTGCTAACCAGTTGTCCCCATCTCTAGTAGCAAATCGGTTGTTCCC\""	6782	6999	\CCTGTATGAAG-CAAATGA\""	\CCTGT-TGAATCCAAATGA\""	\||||| |||| |||||||\""	\=====I====XD=======\""	16	1	1	1	3	153524423	153524640
C16orf87	388272	16	46796602	46831180	-	prespliced::chr16:46796602-46831180(-)\" \"TCATGAGATTACGAGTGATTTTTATTTTCTTTTTCAAATTTTCTGTGAACTTGGATTACATTTGTAATCGAGAGGGGAAAAATAAAAATAAATGTCATTTCCTGTATAAGAAGATGAAGATGAATATGTTAATGTATTCATAAAGTCACCATTGATGTTCAGAAGGGGACCATCTCTCAGAGTGAATTTCGTCTAGCAGAGAAAATTCATTTTGATT\""	27612	27828	\CCTGTATGAAGCAAATGA\""	\CCTGTAT-AAGAAGATGA\""	\||||||| ||| | ||||\""	\=======I===X=X====\""	15	2	0	1	3	46803352	46803568
PTER	9317	10	16437009	16513745	+	prespliced::chr10:16437009-16513745(+)\" \"TCAAATGAGTCTCACTGATGCAAAATAAACACTAGATACTATGTAACTATTGGGAATAAAGGAGGCCTTCTGCCCACCCCACCTCTAACCTGACGAAGCCCCTGATGAAGTCAAAGGAAGATAAATCCACGCAGTGCTGGAATATACTGTGGAACCTCATGATATATTCATTATGAGTCCTCCTCTCCAGCACACCCCAGTTAGTAAGTTCCTTAGAT\""	36156	36373	\CCTGTATGAAG-CAAATGA\""	\CCTG-ATGAAGTCAAAGGA\""	\|||| |||||| |||| ||\""	\====I======D====X==\""	16	1	1	1	3	16473165	16473382
CD36	948	7	80602206	80674420	+	prespliced::chr7:80602206-80674420(+)\" \"TCCTTCTTAAGTTCTATAATATGCTCAATACACTGAGTCCTGTAATATAAAATATCATTCCTGTTATGCTAGCAACCTGAAAAATCACAGGAGATCAGTCCCTGTATAAAAATGATAATGTGCACAAATTGTTTGGGGGCATTTATTCTTTTCTTTGCACATATACCATAAAAACTAATTTGTTATATAAATGAAAAAATTATGCCTTTGGCATA\""	10001	10215	\CCTGTATGAAGCAAATGA\""	\CCTGTAT-AA--AAATGA\""	\||||||| || ||||||\""	\=======I==II======\""	15	0	0	3	3	80612207	80612421
IDNK	414328	9	83623142	83644123	+	prespliced::chr9:83623142-83644123(+)\" \"GAATAACCCACTCCCCCACATTTTTTGACTGTATAAAAGCCAGGAGAGCAGGAGGCTGAGGTTTTGATGAGCCTATAGAGATGGGAGATAAGATTGTAAGCCTGTATGAAGCATGGAGCTGGACCTGAGTATCTTACATAAAGTCTTGTTGTTGTTGTTAGCATTGATGTCAAGTTGTAGAATATAAAGTCCTCATATAAGGGCTGTCTTTGAATGA\""	14514	14730	\CCTGTATGAAGCAAATGA\""	\CCTGTATGAAGCATG-GA\""	\||||||||||||| ||\""	\=============XXI==\""	15	2	0	1	3	83637656	83637872
GALK2	2585	15	49155773	49331882	+	prespliced::chr15:49155773-49331882(+)\" \"TTGGAAAATATTGACTATAATGAATTTTCTAGATTTTTTTTCTGTATCTCAGCACATAAACATATAAAGAAGAATGAGATAGGTTTTTCTGTTATAAAACTCTGAATGAAGCAAAAGAAAGTGATATTTCACTCTCCAAGATTTGCCAGTGTCATATAATGACTGCATAGTTCCAGGATTTTAATTTGGTACATATTCATTTATCAGGGGAAGATTTT\""	112037	112254	\CCTGTATGAAGCAAATGA\""	\TCTGAATGAAGCAAAAGA\""	\ ||| |||||||||| ||\""	\X===X==========X==\""	15	3	0	0	3	49267810	49268027
GALK2	2585	15	49155773	49331882	+	prespliced::chr15:49155773-49331882(+)\" \"ATATTTTCCTATAGTCTGGAGCCCTTTTTAATGCAGTGCTCCAGGCAGGCTACTATTAGTTGATCAGAGTTGGTGCTGGAATTCAAACCTGTTTGTCATGCCTGTAGTAAGAAATGAATGAGAAATGGGTTATGACTACTCACAGTACAAATCAGTTTTTACCTTTCCAGGTGGAACTTGCAGAAATCTGTGCCAAGAGTGAGCGTTACATTGGCAC\""	126044	126260	\CCTGTATGAAGCAAATGA\""	\CCTGTAGTAAG-AAATGA\""	\|||||| ||| ||||||\""	\======XX===I======\""	15	2	0	1	3	49281817	49282033
GALK2	2585	15	49155773	49331882	+	prespliced::chr15:49155773-49331882(+)\" \"CTGCACGTGGTCAGGAGCCATGTGTGCCTTACTCACTGCTGTCTGCCTGGAGCCTGGGAAGTAATAGGCACTCAGTAGACACTCACTGTGAGCAGATGCACATGAATGAAGGAAATGAAGAAAAGGTGTTGAGTCAATAAGGGCTGCAGCTTCAAGGTGCAATGGTTGGTGAAAAGCATAGTGCTGCCATTGATAGGTTTTGAGAAGGCAGGATGGAC\""	133391	133608	\CCTGTATGAAGCAAATGA\""	\CATGAATGAAGGAAATGA\""	\| || |||||| ||||||\""	\=X==X======X======\""	15	3	0	0	3	49289164	49289381
ZNF782	158431	9	96816268	96854514	-	prespliced::chr9:96816268-96854514(-)\" \"CAACATGCAAATTGCATATCGGGTTACTAAGACGTGTCTCTTATTTATGTCTAGAAGACATATTTCTTCTTTGATTGAACACTCATTCATATAGTATGAGACTGTATGAAGAAATGCAATTAAAACTTAACAACTGTTTAATTAATATCCACTTTTTGATAGACACCAGTGCAGTTCTCAAGTTATTCAATAGCACAGCCTTAATTTTCATAGGGTG\""	13761	13977	\CCTGTATGAAGCAAATGA\""	\ACTGTATGAAG-AAATGC\""	\ |||||||||| ||||| \""	\X==========I=====X\""	15	2	0	1	3	96840537	96840753
MAP3K15	389840	X	19360058	19515508	-	prespliced::chrX:19360058-19515508(-)\" \"TAAACTCTGCACATCCCTTCTCAAAGGACCACCTACGAAAAAGGAAATTGGTACATGAAAAAAAGGAAATTAGAAGGGGCAAGTTCCAAGCAACATGGCCCCTGTATCTAGCAATGAGTCACCACTCCCACAGGCTATGGGGACAGATACTGCTGAGGAAGCGTAGGGGACAGATACTGCTGAGGAAACGTAGAGCACAGAATGGGTGAAATCAGCA\""	18462	18678	\CCTGTATGAAGCAAATGA\""	\CCTGTATCTAGC-AATGA\""	\||||||| ||| |||||\""	\=======XX===I=====\""	15	2	0	1	3	19496830	19497046
CC2D2B	387707	10	95999766	96033745	+	prespliced::chr10:95999766-96033745(+)\" \"CTCAGAACAGAGAGGTGAAGACTTCACCAAGGTCACAGTGGAAGACACCAGTGCAGCTGCCAAAGATTATTTGGTAGTAGCATCCATAGTGTGTCAAATGCCTGTTTGAAAAATGAATTGGGGCGCCAGGTCTGTTTTACCCATGAAAATATATCTTTTGTAAACCCATCCCCCATCCCCTATTCTCGTGAAGCAGTGTGAAAATAAAAGAAAATG\""	24723	24938	\CCTGTATGAAGCAAATGA\""	\CCTGTTTGAA--AAATGA\""	\||||| |||| ||||||\""	\=====X====II======\""	15	1	0	2	3	96024489	96024704
ITIH5	80760	10	7571404	7666966	-	prespliced::chr10:7571404-7666966(-)\" \"CAAAAAAAAGTAAACAAAACACTAGAAAATTGCATGCAGGAAAAAGAAGTAAGTGTATCATTAATATGTAAAGAACTGTTCCAGATTAATGAAAATTAATCCTATATAAGAAAATGAGCAAAGGATATAAAACAAGCTACTAGAAAGAAATAAGATGATTTGATAAAATTATGAAAAAACCATCAAGCATATTAGTAATTAAAGAAATGCATCTCAG\""	55200	55416	\CCTGTATGAAGCAAATGA\""	\CCTATAT-AAGAAAATGA\""	\||| ||| ||| ||||||\""	\===X===I===X======\""	15	2	0	1	3	7611550	7611766
UBASH3A	53347	21	42403901	42447684	+	prespliced::chr21:42403901-42447684(+)\" \"TGCTGAGATTTGCCGACTCTAAAATCTGACGAGGCCGCAGTGCCTTGGTGGGAGGGCTCCCCACTTTCTCTCTCTGGGAGCGTGTCTGTCTGTGCTCAGACATGTATGAAGCACAGATCCTGGCCTGTAAATCCATCCCTGAATCCTGGGCTTCCACTTGGATGGCAGCTTGTGAGTCTGGAGATCGAATCTGCTGAATAATTAGAAAGTCGCCCCC\""	10226	10442	\CCTGTATGAAGCAAATGA\""	\CATGTATGAAGCACA-GA\""	\| ||||||||||| | ||\""	\=X===========X=I==\""	15	2	0	1	3	42414127	42414343
PPARA	5465	22	46150525	46243755	+	prespliced::chr22:46150525-46243755(+)\" \"GTGATTATTAACTCTAATCATACATCTAATGACCTATATTGAAGATACACTGCCTGCTTAGTTGTGGCTTCAGCCTTTGCTCCGTCACTGATAGTTCTAGCCTGAAAAGCAAATGAGCCCTCATGCTCACGATTTCACCACAGTCACATAAGCGGGAAGAGCAGGCTCCTGGCTGTGGCGAGCTTGACTCCATTTGGTTTGATAGAAATGAGAGGT\""	12837	13052	\CCTGTATGAAGCAAATGA\""	\CCTGAA--AAGCAAATGA\""	\|||| | ||||||||||\""	\====X=II==========\""	15	1	0	2	3	46163362	46163577
ATE1	11101	10	121740423	121928031	-	prespliced::chr10:121740423-121928031(-)\" \"AATATTGAGGATCATGTTAAATTTGTGATTTCTTGGAGTTTATCAAAATATCTGTTTCCAGAATGCTTTGATAACTCATCTTTCTTGATCCTAATACTATCCTTATGAAGTAAATAGAAAGTGCCATTGTCTCTCAAGAAGCAAGTGCTTACATGCAGCTTGGACAAGATTGCCCTATTCCTTTTAATGCTGAATAAAGATCAGCTTTTCTGTGTT\""	14453	14668	\CCTGTATGAAGCAAATGA\""	\CCT-TATGAAGTAAAT-A\""	\||| ||||||| |||| |\""	\===I=======X====I=\""	15	1	0	2	3	121913363	121913578
GPM6B	2824	X	13770938	13938638	-	prespliced::chrX:13770938-13938638(-)\" \"CACCGTCATTGCCCTGGTGAGTAATGGCCCCAAGACCACCCTAGTCTAGCCTCCTCCCTCCAGCTTCTAAATGACAGATTTCCCTTCCAGCTTTTACCAGCCTATTGAAGCCAATGATTCTGGCACTCAACCTTGGTTAACTGGCGCCTGTGTTAACTTACCACATGTAGTTTACAGAAAGTATTAGTTGGTTGCCTTGGCACTGATTGTAGGTGAT\""	162386	162602	\CCTGTATGAAGCAAATGA\""	\CCTAT-TGAAGCCAATGA\""	\||| | |||||| |||||\""	\===X=I======X=====\""	15	2	0	1	3	13776036	13776252
LCLAT1	253558	2	30447245	30644225	+	prespliced::chr2:30447245-30644225(+)\" \"TGCAGGGGTTTTGGCAACTTGTAAACAAATTTGTTGGGCCCAACAGTAAGATAAAATATACTTTGTTACTGCTCTTGTTTTCACATTGAATTTTGAATGCCCTGTCTGAAAAATGATAATGAAAACAAGGTATATGAATGTAAAGGATTATGAGTACATGAATTTACACATGTATATATGTTGTATACAAGTCTTTGTGATTTTCTCACGTGTGTA\""	179004	179219	\CCTGTATGAAGCAAATGA\""	\CCTGTCTGAA--AAATGA\""	\||||| |||| ||||||\""	\=====X====II======\""	15	1	0	2	3	30626249	30626464
WLS	79971	1	68098458	68232523	-	prespliced::chr1:68098458-68232523(-)\" \"CTGGAGCCCAACTCGAGGAATGTCCTGGCTGATTGATCAAGGGAAGGACCTTATCTTTAAATAGAACCCCAAAGCTGAGTGCAATAATTCCCCACATAAGCCGTATGAAACAAATACTTCGTGTGAATAACACTGGCCTGACTCCAGCAATAACACAGCTGTTGAAACAGCTTAGTCACCAGGGCGATGGAGGTATGCAGTGAGGGAATGTTGGGG\""	58092	58307	\CCTGTATGAAGCAAATGA\""	\CC-GTATGAAACAAAT-A\""	\|| ||||||| ||||| |\""	\==I=======X=====I=\""	15	1	0	2	3	68174216	68174431
WLS	79971	1	68098458	68232523	-	prespliced::chr1:68098458-68232523(-)\" \"GGCTGGACACCTGGGCCCATTCTTTAGAACTAGAGCGTGAGAAGTAGGTGGGACCCACACATTTTGCTTTTGGGTTCAGGCAACCATGGGGAGACAGCCTCCTGAATGAAGCCAAGAGGAGACTGCTGAATTGGTAGAGAATGAGAGGGTCCAGCCAGTAGGTACTGTTGTACAGCTAGTGCACTGCATAAGAGCACCTGGCCAGGAGAGCAAGTAA\""	120084	120300	\CCTGTATGAAGCAAATGA\""	\CCTGAATGAAGCCAA-GA\""	\|||| ||||||| || ||\""	\====X=======X==I==\""	15	2	0	1	3	68112223	68112439
WLS	79971	1	68098458	68232523	-	prespliced::chr1:68098458-68232523(-)\" \"AGATTTACTATATTTAAAGGAACTCTACTATGTGTTTGCATATTCCTTGAGGGTTTGAGTTTAGGGGTCATTCACACCTGATTTATTCTTTGCTCTCTGTCCTTTAGGAAGAAATGAGAGTTTGGGGTGTTATAGAACAGTTGGGAGAAGGTAGAATTTTGGAACCTGTGGACACTCTGGGAAGGAGAGACAATAGGCTGCTTCTCTGCACCCCTCC\""	132003	132219	\CCTGTATGAAGCAAATGA\""	\CCTTTAGGAAG-AAATGA\""	\||| || |||| ||||||\""	\===X==X====I======\""	15	2	0	1	3	68100304	68100520
NFU1	27247	2	69396125	69437435	-	prespliced::chr2:69396125-69437435(-)\" \"AACCTCTAGACTGCCCATTCCCGGGCTTGGGCCAAGCTAACTTTGGGAGACATTTAGTTTATAGTTTAAATGATAATAGCCCTTTCCCAAAATTAAACCACCTTTATAAAGCTAATGAAAGACCACCAGGTTTGGAGGATGAGAGGAGCCTGAATTCTGCTAAGGTGTAGATGTAAATGATTACCAGCCATTATTCTGGCGGTCCTAAGAGTTGCAAC\""	2169	2386	\CCTGTATGAAGCAAATGA\""	\CCTTTATAAAGCTAATGA\""	\||| ||| |||| |||||\""	\===X===X====X=====\""	15	3	0	0	3	69435049	69435266
MCTP1	79772	5	94703689	95081645	-	prespliced::chr5:94703689-95081645(-)\" \"TTTTTTTAAAAAGCTGCTAGCAATATGACAATTATGATTTTTTTTTCCAGATTATGCCAAAAACGTTGAATCCTCAGTGGAGGGAACAATTTGATTTTCACCTTTATGAAGAAAGAGGAGGAGTCATTGATATCACTGCATGGGACAAAGATGCTGGGAAAAGGGATGATTTCATTGGCAGGTTTGTGCAATTTGTAATTTTTGGTTCACTCCTAG\""	172215	172430	\CCTGTATGAAGCAAATGA\""	\CCTTTATGAAG-AAA-GA\""	\||| ||||||| ||| ||\""	\===X=======I===I==\""	15	1	0	2	3	94909215	94909430
PDE4DIP	9659	1	148952373	148993882	+	prespliced::chr1:148952373-148993882(+)\" \"CTTGGTAATTTAGTTAATATTGGATAAAAGAATAAAAGAAACTATTTTTGGTCTCAGGAATTTCGGGAGCTCCTACAGTATCGAGATAACTCAGACAAAACCCTTGAAGCAAATGAAATGTTGCTTGAGAAACTTCGCCAGCGAATACATGATAAAGCTGTTGCTCTGGAGGTATGTATCATCATTTCGCCCACTATGCTATGGATTATTCTATCT\""	14113	14328	\CCTGTATGAAGCAAATGA\""	\CCC-T-TGAAGCAAATGA\""	\|| | ||||||||||||\""	\==XI=I============\""	15	1	0	2	3	148966486	148966701
RAB11FIP1	80223	8	37858617	37899497	-	prespliced::chr8:37858617-37899497(-)\" \"TGTCTGGCTTACTGGCTGCCGTCTTTGCAGTGGGCAGTTGCTCAGTTTTGCCATGACCGGAGGGTCTAAAGATCCTTTTCCCCTTCTCTTTAGACTTCATCCTGTGAAGCCAATGAATGCAATGGCCACCAAGGTTGCTAACTGCAGCTTGGGAACTGCCACCATCATCAGTGAGAACTTGAACAATGAGGTCATGATGAAGGTATGTCCTCTGAG\""	28877	29092	\CCTGTATGAAGCAAATGA\""	\CCTG--TGAAGCCAATGA\""	\|||| |||||| |||||\""	\====II======X=====\""	15	1	0	2	3	37870405	37870620
RAB11FIP1	80223	8	37858617	37899497	-	prespliced::chr8:37858617-37899497(-)\" \"GTGTTCACCTCATCAAGGCAGCAGAGTGGATGAAGGAGTAAGTCTGCCCTTTGCCATACTGAACAGCTGTGGACCCCGATTGGTGAGGGCTCTGCATATGCCTGTATGAAGGAGATACAGGTGTGTGTGCACATGCCGGTATGAAGAAGACACAGGCATGTGCTTCTCAGTTTTGCTAACAGTGGGAGCTCAACGGGGCAGAGGGAGGAAGGTCCAT\""	39939	40155	\CCTGTATGAAGCAAATGA\""	\CCTGTATGAAGGAGAT-A\""	\||||||||||| | || |\""	\===========X=X==I=\""	15	2	0	1	3	37859342	37859558
WNK3	65267	X	54192822	54358046	-	prespliced::chrX:54192822-54358046(-)\" \"AGGGAATTCAGAAAAACTGAAATTAATTTAAAATTTATATACATAAAAATAGGATAAATAGATTTTATTATTTTGGGCTTTCTGAAAAACGATTAATGTACCTGATGAAGAAAATAGGGCAGAAATACACAAGGAAAGGAATGAGAAGGCCGGGCGCAATAGCTCACTCCTGTAGTCCCAGCACTTTGGGAGGAGGCCGAGGCAAGTGGATCACTT\""	45160	45375	\CCTGTATGAAGCAAATGA\""	\CCTG-ATGAAGAAAAT-A\""	\|||| |||||| |||| |\""	\====I======X====I=\""	15	1	0	2	3	54312671	54312886
WNK3	65267	X	54192822	54358046	-	prespliced::chrX:54192822-54358046(-)\" \"GAGAAAGTGATGATTAAGCAGAGATCTGAAGGATGAGTAGGTGTTAACTAGGTGAAAAGAGGAAATGATTCCATGCGGAAAGGATCGCATACGCAAAAGCCCTGTATGAGGAAAGGAGCGTGAAGGGATTGAAAGTAGGCCAGTTTGGCTGAAGTGAAGAGAGCAAAGAGGAGTTAGTGCACAATGGATCTAAGGTAGATGGAGTCTTAAAAGTGGT\""	157941	158157	\CCTGTATGAAGCAAATGA\""	\CCTGTATGAGG-AAAGGA\""	\||||||||| | ||| ||\""	\=========X=I===X==\""	15	2	0	1	3	54199889	54200105
ANXA2	302	15	60347150	60397986	-	prespliced::chr15:60347150-60397986(-)\" \"TAACATGGAGGAAGGGGCATTTCCCCTGTGAATCCCTAGTTCTGGCCAGCGTGTAGCTTAATACTTATGTGCCAGGGGAGGGACGAGAGACCCTGGGAACCCTGATGACAAATGACAGATAGTGCGTCCGGCCCACTCACATCTCCATTACTGCAACAACTCCTATGCCATTCTCCCTCGCTCTCCTCTCTTCGCTACCACCTGCCCCATGTACC\""	42522	42736	\CCTGTATGAAGCAAATGA\""	\CCTG-ATG-A-CAAATGA\""	\|||| ||| | |||||||\""	\====I===I=I=======\""	15	0	0	3	3	60355250	60355464
DERL3	91319	22	23834502	23839006	-	prespliced::chr22:23834502-23839006(-)\" \"TGCCAACCTTGTTCACATACCACCTTCGTCCCCCCAGGCCCCGGCCCCACTCCTGGCTCTCATTATTTTTATGTTAAAACTTTGAAGAAATTGAACATGACCTGTTGAAGAAATTGAA\""	4387	4504	\CCTGTATGAAGCAAATGA\""	\CCTGT-TGAAGAAATTGA\""	\||||| ||||| || |||\""	\=====I=====X==X===\""	15	2	0	1	3	23834502	23834619
DERL3	91319	22_KI270879v1_alt	70864	75368	-	prespliced::chr22_KI270879v1_alt:70864-75368(-)\" \"TGCCAACCTTGTTCACATACCACCTTCGTCCCCCCAGGCCCCGGCCCCACTCCTGGCTCTCATTATTTTTATGTTAAAACTTTGAAGAAATTGAACATGACCTGTTGAAGAAATTGAA\""	4387	4504	\CCTGTATGAAGCAAATGA\""	\CCTGT-TGAAGAAATTGA\""	\||||| ||||| || |||\""	\=====I=====X==X===\""	15	2	0	1	3	70864	70981
CBY1	25776	22	38656637	38673850	+	prespliced::chr22:38656637-38673850(+)\" \"AAAGAATAGAATATGTAAATTGTACTGTCGCACGTTAAGAAGCAACTCCTCTTCCTCCTAATTGTTAGAATTTTATGTCTTTTCCACAACATATGTAGCTCCATATTAAGCAAATGATAACTTGGGGGACTATTACATTTAAAAAGAATTTTTCACTTGATTAACAGTTTATAGTAGGATTGCTTAAACTATTAAGTGTCAAGTAGGTATAAAATAA\""	13780	13996	\CCTGTATGAAGCAAATGA\""	\CCA-TATTAAGCAAATGA\""	\|| ||| ||||||||||\""	\==XI===X==========\""	15	2	0	1	3	38670417	38670633
GPATCH8	23131	17	44395280	44503406	-	prespliced::chr17:44395280-44503406(-)\" \"CATTGTGGGACTCACAAATCCTGATGCCCTATATTTTAAGACAAGAAGGGAACCAGAAAATTGATATTTTGATTTAAAAGCAAATTATGAGCTATTCCTTCCTGATGAAGCAAGGAGATCTGTGAAAACTATGATTAGAGATAACTTCTTAGTTGTCTGCAGCTATCATTTGTTGAAACTGTTTTTACTTATTTTAGTTGCAGTGACAACTTGCTT\""	26407	26622	\CCTGTATGAAGCAAATGA\""	\CCTG-ATGAAGCAAG-GA\""	\|||| ||||||||| ||\""	\====I=========XI==\""	15	1	0	2	3	44476784	44476999
GPATCH8	23131	17	44395280	44503406	-	prespliced::chr17:44395280-44503406(-)\" \"TCTAGTTTTGCATCCTGGAGGAGCAGGTGATTAAATAGTCCCTTTCTTTCCTCCCAGTGTTCTAAAATTTGCTTGTTGCATTTGAGATCATTTTATTTTGCCTAATAAAGCAAATGATATGCTGTCCTAATTAGAAATGCAGATACTGCAAGTGCTATACCCAAAGTAATCAGCCATTGTGTTTTCAATTGCCATAAGAGAATATGATAATGTGTTC\""	97027	97243	\CCTGTATGAAGCAAATGA\""	\CCTA-ATAAAGCAAATGA\""	\||| || ||||||||||\""	\===XI==X==========\""	15	2	0	1	3	44406163	44406379
TPD52L1	7164	6	125154245	125264407	+	prespliced::chr6:125154245-125264407(+)\" \"GTTCCCTGATAGCACGTATGCATTCGGATTTTACCTTCAATGCTAGGATTCAATTTTAACAAGGACACATAGAAAGCCATCTCTGCAGTCTCACTGCTGGCCTTATGAAGAACTGAGGCCTCCTATAGAGTCAGCCCCTCTGCCCCAATTCTCCACAGAGATTCTTTATGGGCCCCTGGTCACAGACAACTCCTCTTTCTGTCTGAGGAGAGATCC\""	67905	68120	\CCTGTATGAAGCAAATGA\""	\CCT-TATGAAG-AACTGA\""	\||| ||||||| || |||\""	\===I=======I==X===\""	15	1	0	2	3	125222150	125222365
BICD1	636	12	32106846	32383633	+	prespliced::chr12:32106846-32383633(+)\" \"CCCCAACATGGTAAAAGATCTTAGCCTGAAAACACTCCTTGTCAAATCATTGCCCATCATAGTGCTGAGTAGTAATCTCTCCAGGCTGAAAGATGGCATGCCGTATAACAAATGAAAGGGAGCTGACACTAGAAAGAACATTAGTGAAATCAATATGATTCAACCAGAGACACAGACTCCGTTAATGGTATGTCAATATGACCAATTATTTCCAC\""	54306	54520	\CCTGTATGAAGCAAATGA\""	\CC-GTAT-AA-CAAATGA\""	\|| |||| || |||||||\""	\==I====I==I=======\""	15	0	0	3	3	32161152	32161366
ABLIM1	3983	10	114431111	114684443	-	prespliced::chr10:114431111-114684443(-)\" \"TTTTAGGGGAGCAGGGAGCGGGGATGAAGAAGCCATGCCTTCTGCCCAGTCCCCTTACAAGCTCTGCTAAGAAGACTTTGTTCAGAACCAGCTGAGTATGCCTATTGTAGCAAATGACACCTCCCTCAAAAATCAGATCCACATACTAGGGGATACCTAGAATCCCTTTATTGAGGAAAAAATGTTTTATTCCACAAATAGGAATAAAAATGAAACA\""	28664	28880	\CCTGTATGAAGCAAATGA\""	\CCTAT-TGTAGCAAATGA\""	\||| | || |||||||||\""	\===X=I==X=========\""	15	2	0	1	3	114655563	114655779
ABLIM1	3983	10	114431111	114684443	-	prespliced::chr10:114431111-114684443(-)\" \"TCTTTAAACTTAATGATGCTCCGAACAGCTGGAAGGGGAAACTGGAGAATATGGACAGTTGGCTTTTCTGCTGAGAGTTGAGACTAGTCTCTACAGATGACCTGTTTGATGCAAACTGAAAGAATTAGAACAAGTCTTTGCCAAAATATACACTGGGAACAAAATGATAGGAAATGGGACTTTTCTAGAAAGACATGAGAAGGGGCCAGGTGTGGTGGC\""	172577	172795	\CCTGTATGAAGCAAA-TGA\""	\CCTGTTTGATGCAAACTGA\""	\||||| ||| ||||| |||\""	\=====X===X=====D===\""	16	2	1	0	3	114511648	114511866
ABLIM1	3983	10	114431111	114684443	-	prespliced::chr10:114431111-114684443(-)\" \"AGGCTAGCTACATGAGAAATTGACAACCCAAACTTCTTTTTGGCTTTAGAATGATCACTCTGAAAAACTGTGATTAAAAACATCACGGAATTTTGAAAGGCCTTATGAAGGCAAGTGACAAGCACCCGCATCTGTGGCCTCATGCGGGATTTATATGACACGTTTTCCCAAGGACAACAGGCCTTACATCTGCAGTGGCAATAGGCAGGTGTCACTTT\""	194085	194302	\CCTGTATGAA-GCAAATGA\""	\CCT-TATGAAGGCAAGTGA\""	\||| |||||| |||| |||\""	\===I======D====X===\""	16	1	1	1	3	114490141	114490358
CSTPP1	79096	11	46936760	47162247	+	prespliced::chr11:46936760-47162247(+)\" \"TTTGGCACCAGTTTCCTGTTTGGACAGTATTGCCTTTTATTTTCATGGTTTTTTTTCAAGGAGTTTGTCCAGGAGAGAAGGAGACATCCACCTGAAACCTACTCTGTGAAGCAAATGAATATGTTTTTTCTATTAGAAGATTCTCCTAAAATGTTCTGAAGTTTGTTCATATCTGGGAATTGAAGCACATTGAATTAAGAAAGAATTACTTCCTCCAC\""	170803	171020	\CCTGTATGAAGCAAATGA\""	\ACTCTGTGAAGCAAATGA\""	\ || | ||||||||||||\""	\X==X=X============\""	15	3	0	0	3	47107563	47107780
LEPR	3953	1	65420651	65635428	+	prespliced::chr1:65420651-65635428(+)\" \"GCCTCCTAATAAGAAATGTAGAATGAGAGTTATGTGAGCTCAGTTAGTATAAAAAGCACTGCAGCCCTTAAACTAATCAATTTCTATATTTACTACAGCCCCTGATGAAAAATGACTCATTGTGCAGTGTTCAGAGATATGTGATAAACCATCATACTTCCTGCAATGGAACATGGTCAGAAGATGTGGGAAATCACACGAAATTCACTTTCCTG\""	195259	195473	\CCTGTATGAAGCAAATGA\""	\CCTG-ATGAA--AAATGA\""	\|||| ||||| ||||||\""	\====I=====II======\""	15	0	0	3	3	65615910	65616124
PDE1A	5136	2	182167880	182522816	-	prespliced::chr2:182167880-182522816(-)\" \"TACCCATTGTTAATGTACCAGAAGGTGTAAGCATTTATCCACATTTACATCTATTTAAAAAATGGAAATTTAGATGACTACTTTGGGAAACACAGGTTAAGCTGTAGAAGCAATGAACTAAGAGGACAAAATTGTCTGTAGTCCTCAAGTGCTGCGAGGCAAAGTTGGAGTTTAATTAAATTATTTCTAGAGTCCCTAGAAGACAGGGTCTGCTTA\""	171481	171696	\CCTGTATGAAGCAAATGA\""	\GCTGTA-GAAGC-AATGA\""	\ ||||| ||||| |||||\""	\X=====I=====I=====\""	15	1	0	2	3	182351120	182351335
PDE1A	5136	2	182167880	182522816	-	prespliced::chr2:182167880-182522816(-)\" \"TTGATCCCGTTTGTTTTCATTGTGTTCAATTATAGAAATTGTTTGGGGAATTATTTATCCTATAAAATAAAGGTATCATGGAGCTTTACAGTTATATTTGCCTGTATGAAAAAAATACTGGAAAAGTCTTTACGTCCATAAACCCTGCATTTTAGATTAAGGTTAGGGTTTAATTTCCTGAGCATCGACCTGCAGAATAGATAAGACTTCATTATTT\""	251727	251943	\CCTGTATGAAGCAAATGA\""	\CCTGTATGAAAAAAAT-A\""	\|||||||||| |||| |\""	\==========XX====I=\""	15	2	0	1	3	182270873	182271089
PDE1A	5136	2	182167880	182522816	-	prespliced::chr2:182167880-182522816(-)\" \"TACATATCATATCCTTAGGCCACAAATCAGGTGCATAAATAATATACCCTTCATTATTTCTCTGTGACCAAACATAGTTTCTAGCTATGTCCTCATGCTACCTGTTTGAAGAAAATATAAGCTTATCATTTAAGTGTTTTGACTGAATCAGAGTAAGCCTGGTCAATCCAGGGTTTCTGACCTCTCTTTCCTCCTTCTTTAGATGGCATTGCAGTCC\""	343605	343821	\CCTGTATGAAGCAAATGA\""	\CCTGTTTGAAGAAAAT-A\""	\||||| ||||| |||| |\""	\=====X=====X====I=\""	15	2	0	1	3	182178995	182179211
SMAD1	4086	4	145482804	145559176	+	prespliced::chr4:145482804-145559176(+)\" \"GGTAGGCTTAGGGATAGCAAATGGGTTCAGAGATAAGACTCTAGAGTCAGATTGCCTGGGTGTAAGACCAAGCCCCAACACTTACTTGTTTTATAAGAAGCCTGATGAACTAAATGAATTGAGAAGCAGTAAGCAATGAGAATCTTGGTAATGAAGTAGTGAAATATCAAGTTTGGGAATTTGTAGATAGAGCATTTCCCTAACAATTCTAGATAAA\""	7748	7964	\CCTGTATGAAGCAAATGA\""	\CCTG-ATGAACTAAATGA\""	\|||| ||||| ||||||\""	\====I=====XX======\""	15	2	0	1	3	145490552	145490768
ZMAT5	55954	22	29730955	29767007	-	prespliced::chr22:29730955-29767007(-)\" \"TGCAGGAGGGCATACCCCTCCCTGGGGAGCCTTGGGTGCAAAGGCCGGGAGGTGGCCATGTGCCTGGCATGTGTGAGGAGCAAAGGGGAGGCCGGTGTGGCCTATATGATGCAAATGTGGAGGTCAGAGGTATGGTAGGGGATGGGGCGGTGGCTCGTACCTGTAATCCCAGCACTTTGGGGGGCCAAGGCGGGAGGACACTTGAGCCCAGGAGACCA\""	17498	17715	\CCTGTATGAAGCAAATGA\""	\CCTATATGATGCAAATGT\""	\||| ||||| ||||||| \""	\===X=====X=======X\""	15	3	0	0	3	29749292	29749509
RREB1	6239	6	7107960	7251980	+	prespliced::chr6:7107960-7251980(+)\" \"GACATTTTAGTGGCACTTATCTTTATTAAATACAGCAGCATTTTCATATACTTGCAAAATAATTGTACATATATGTGTAAATTTAATTGATTTCTAGATGCTTGATGAGCAAATGAATAAGTGGATCCCTTGAAATAGCTCCCTGGAGGGCCCCTGCCCTAGAGGAAGACAGATCCTGCATATGTAACCCTAAAGTCTAATGTCAGGAAAATAACG\""	26644	26859	\CCTGTATGAAGCAAATGA\""	\CTTG-ATG-AGCAAATGA\""	\| || ||| |||||||||\""	\=X==I===I=========\""	15	1	0	2	3	7134604	7134819
OSBPL8	114882	12	76351796	76559771	-	prespliced::chr12:76351796-76559771(-)\" \"GGTTTAGGTAACATCATGTACATACCTTTGTTTAAGGGACATTACATTGTATATTATACTAATCAGTTTACTTCATTTTCTCTTGGCTATACACTAAGTTCCTGGATGACAGCAATGATGTTTGTTTTCTGTATGTCCGGAATCTAGAACAGTGCTTCTTATATGGCAAGAGGTAAATATATTTTTTTTTTTTTTTTTGAGATGGGGTTTCACTCTTG\""	48693	48910	\CCTGTATGA-AGCAAATGA\""	\CCTGGATGACAGC-AATGA\""	\|||| |||| ||| |||||\""	\====X====D===I=====\""	16	1	1	1	3	76510861	76511078
OSBPL8	114882	12	76351796	76559771	-	prespliced::chr12:76351796-76559771(-)\" \"AATTAAGACATTCCCAGATAAAAGCTGAGGGAGTTCATTACCACTAGACCTGCCCTACAAAAAAATGCTAAGGTAAATATGTAATAAAATGAAACTCAAAGCTGTATGAAGAAATAAAGATTTTTAGTAAATAGTTGGACAAATATAAAAGCTAGTGCTATTGTAATTTTAGTTTGTAAGTCCACTTTTTATTTCCTGCAGGACTTAAAAAATAAAT\""	191625	191841	\CCTGTATGAAGCAAATGA\""	\GCTGTATGAAG-AAATAA\""	\ |||||||||| |||| |\""	\X==========I====X=\""	15	2	0	1	3	76367930	76368146
RBMS3	27303	3	29281070	30010386	+	prespliced::chr3:29281070-30010386(+)\" \"AACAAGTAGCAAGTAATTGAGCCTTGAGGGATCCCTTTGGAAAGCATCTTGTCATTTAGAATGATGCATTTTTGATATTCTTCTAGCTGGTTTCTGAGTGCCTGTTTGCAGGAAATGAAATTCTAGGCTTTGCAGTTTGAAAAGGGTTGTATAGGGGTGGGTAGTGTTCTCAGAAGTAATCAAAGCTTTTTTAGTATTAAAGATGACTGTGGAATGTT\""	92583	92800	\CCTGTATGAAGCAAATGA\""	\CCTGTTTGCAGGAAATGA\""	\||||| || || ||||||\""	\=====X==X==X======\""	15	3	0	0	3	29373653	29373870
DLGAP1	9229	18	3496031	3845358	-	prespliced::chr18:3496031-3845358(-)\" \"CAGCATGTGTTCTGTGTTGAGACTTGTCTGCAAGGCGATTTGTTTATACCTCATAGGTGAGAATCTAAAACACCAAAAGGACATCACATTCTTTTGAAAGCCCGTATGAAAAAAATGAAGGTTGTCTTCTTTGGAAAAGTTCCACATTTCTAAATATAGGAACAGATGAGCCTCTCTGAAGAAATCAAATAAATGAGGGCTGGGTGCGGTGGTTCACA\""	192520	192737	\CCTGTATGAAGCAAATGA\""	\CCCGTATGAAAAAAATGA\""	\|| ||||||| ||||||\""	\==X=======XX======\""	15	3	0	0	3	3652621	3652838
DLGAP1	9229	18	3496031	3845358	-	prespliced::chr18:3496031-3845358(-)\" \"CACCCTGCCCGGCCCAGAACTGCCTTGTCATAGCTATGTTGGGTTAGGGTTGGGAAAAAGGCAGAAAAGGTCAAAGAAGCCTCCAAAAGCCCAGGCTTAACCTGTGTAAGCAAATAGCAACATTTATGGCTAGCAGTCACCAGTGCCAACTCCCTGCAGGTTATTTATTTGATGCACAATTCACAGCTATTCCCCTAAATTCCACCAAGTCCATAC\""	226689	226904	\CCTGTATGAAGCAAATGA\""	\CCTGTGT-AAGCAAAT-A\""	\||||| | |||||||| |\""	\=====X=I========I=\""	15	1	0	2	3	3618454	3618669
PARVB	29780	22	43999210	44172939	+	prespliced::chr22:43999210-44172939(+)\" \"CATTCTCTCCTTCATCCAAAACACCACTCTCATCCCCTCACTGCTCTCAAATTGGGTGGGAGGAGAAAATAAAAACCTTTCATTTTGCAAGCAGGTGATACCTGGATGGCAAATGAATGGCAAAAGAAATTCAGACTAAGGTGTGAATGTCTAATAGACTTGGCCTTTGTTCTCCCACCCACCTAAGAGGTCCTGGCATGTTTCAAGGAGCTTGCT\""	12630	12845	\CCTGTATGAAGCAAATGA\""	\CCTGGATG--GCAAATGA\""	\|||| ||| ||||||||\""	\====X===II========\""	15	1	0	2	3	44011840	44012055
OGDH	4967	7	44606626	44676582	+	prespliced::chr7:44606626-44676582(+)\" \"ACACCCCCTCCTCCTCATGAAGTGAGGTGGGTGTTGTGGCTGGGCTCTCACCTGCAGTTGCTTTGCAGAGTTAGTCTGCTTTATGTCACTGTGCTGCTAACCTGTACTAAAGAAATGATGATGTGACTAATTTTTAAATGGCCAGGGTGTTCACAATAGACACTGTGCATGCTGATGAAATTGATGATCACTTACTTGCCTAATACTCCTCTTGGGAT\""	41760	41977	\CCTGTA-TGAAGCAAATGA\""	\CCTGTACTAAAG-AAATGA\""	\|||||| | ||| ||||||\""	\======D=X===I======\""	16	1	1	1	3	44648386	44648603
ANXA13	312	8	123680793	123737393	-	prespliced::chr8:123680793-123737393(-)\" \"ATTGACCTCTGCCTTCCCTTTCCTGATCACAAAATTGAAATAACGTGATAAAGGAAATAATGATAGGAAATAAAGCCCTATCTCAAGGGCTGTTTTAAGGCATGAATGAGCAAATGAGTATAACATGTGTAGAACAGTGCCCACTGTTTGTGAACACACCATAAACGTTCTTATCTCCATTGCTGTTATTTTTTCTACAGGTGGACCTTCAGGGGAT\""	55835	56051	\CCTGTATGAAGCAAATGA\""	\CATGAATG-AGCAAATGA\""	\| || ||| |||||||||\""	\=X==X===I=========\""	15	2	0	1	3	123681342	123681558
PALM2AKAP2	445815	9	110048597	110172512	+	prespliced::chr9:110048597-110172512(+)\" \"GCAGGAGGATTACCATCCCCACCCCTACCCACTTACCCAAGGCTGTTTACCAACCTATGCAAGGCCTTTGTGTGAATTAGGAAAAAAAACCACCCTTGTTCCTCTATGAAGATATGAAGATGCAGCCCTGCACCAGCCACACATTTGGGGGGTAGAGTAGGGGACTGGGCTTTAGTACCATTCATCCCTTTAGTCTGATGCTTTTGTGCAGTGCACA\""	111456	111672	\CCTGTATGAAGCAAATGA\""	\CCTCTATGAAG-ATATGA\""	\||| ||||||| | ||||\""	\===X=======I=X====\""	15	2	0	1	3	110160053	110160269
C10orf90	118611	10	126424996	126521441	-	prespliced::chr10:126424996-126521441(-)\" \"TATAGCTACCTCTGCTCTCTTTAGGTTTTCTTTTATCGGGAATATCCTTTCTATCCCTTCACTTTTTGTCTATTTATGTCCTTAAAGCTAAAGTGAGTCTCCTGTAGGAAGCATATTATTATTAGGTCTTTTTTTTTTTTAACCCATTGAGCTACTCAGTATATATGCTTTTTTGATTGGAGAATTTAATCTATTTACAGTCAAGGTAATTATTAATA\""	74054	74271	\CCTGTATGAAGCAAATGA\""	\CCTGTAGGAAGCATATTA\""	\|||||| |||||| || |\""	\======X======X==X=\""	15	3	0	0	3	126447170	126447387
RTL4	340595	X	112083012	112457514	+	prespliced::chrX:112083012-112457514(+)\" \"TCCTACCTGGTTGCACCTGTCACATGTCTAGGCTGCTTGTGCTGTTTGCCATAGGTACTACCTCTGGTATTTTCTCAGATGGAAGTCAAAGAAGTGGCTGCCTGAGAAGAAATGAGTCTATTGCAAGCTGTTCACTGTTTCATTGAGCTCATTTCCATTCCCTCTCTTTTGTAAATCACTAATGTGACTTGCCCACACAAATGGAAAGAAGCAGC\""	170140	170354	\CCTGTATGAAGCAAATGA\""	\CCTG-A-GAAG-AAATGA\""	\|||| | |||| ||||||\""	\====I=I====I======\""	15	0	0	3	3	112253152	112253366
RTL4	340595	X	112083012	112457514	+	prespliced::chrX:112083012-112457514(+)\" \"ATCTCTAATCCTGCAAATGATGCCCAGATCAAACTCTTTTTTGATTACCTATCTCAGCAGTTAGAAAGTTGTGGGATCATATCTGGGCCTGACAAGAGTACCTTACTGAAGCAATATGAGAATCTTATTCTTGAGTTCCAGCAGTCATTTGGTAAACCCACAAAACAGGAAATCAATCCTCTGATGAATGCTAAGTTTGACAAAGGAGACAACTCCTCT\""	371975	372193	\CCTGTA-TGAAGCAA-ATGA\""	\CCT-TACTGAAGCAATATGA\""	\||| || |||||||| ||||\""	\===I==D========D====\""	17	0	2	1	3	112454987	112455205
AGMO	392636	7	15200316	15562015	-	prespliced::chr7:15200316-15562015(-)\" \"AAAATAAAAAATAAATACATATATATATACACACACGTGTTATATATATATGCACACACACACATATGTAAACACATATATGTGTATATATATATTTTTTCCTGTATCAAGAAAGAGTTTTGATAATTTTGTGTTATGTGTCACATTTTTTTTTATAATTTTGTGCTATGTGTCACATGTATGTGTATACATATTTTTTCCTGTATCAGGAAAGGA\""	239020	239235	\CCTGTATGAAGCAAATGA\""	\CCTGTATCAAG-AAA-GA\""	\||||||| ||| ||| ||\""	\=======X===I===I==\""	15	1	0	2	3	15322780	15322995
AGMO	392636	7	15200316	15562015	-	prespliced::chr7:15200316-15562015(-)\" \"CAGAAGACTCCTGGACTTGACAAATGACTTCTGTAAATTTTCAAGATACAAAATTAACATAAAAAGATAGTTAATATTGCTATACATCAATAATGATCAACCTGAGAACCAAATGAAAACTCAATCTCATTTACAATTGCCCTCTCAAAAATAAAATACCTAGGAATACATTTAACCAAGAAGCTGAAAGGTCTTTACAAGGAGAACTACAAAACA\""	290451	290666	\CCTGTATGAAGCAAATGA\""	\CCTG-A-GAACCAAATGA\""	\|||| | ||| |||||||\""	\====I=I===X=======\""	15	1	0	2	3	15271349	15271564
AGMO	392636	7	15200316	15562015	-	prespliced::chr7:15200316-15562015(-)\" \"CTTTTTAACCTTAAGAAAGACTAAGTTATGTCCATGTAAAGGATAAAAAGATACTAAAGATCAGTCTTTATCTCTGCACCTAAGTGAAACTGGCAGCCTACGTGTATGAAAGAAAATGATAGAAGGAACATTTTTAGAACAAAATGACTGAGATAGAAAAATGTGTCCTCTGTAGGTTCAGCTTCTCTCAATTCTTGTCAGATGAAGGCTGGTCACTAA\""	321425	321643	\CCTGTATG-AAGCAAATGA\""	\CGTGTATGAAAGAAAATGA\""	\| |||||| ||| ||||||\""	\=X======D===X======\""	16	2	1	0	3	15240372	15240590
DBX2	440097	12	45014671	45051099	-	prespliced::chr12:45014671-45051099(-)\" \"CTCCAGGAGGGAGAGACACAGACTCAAGGTTTGAAATGAGCTACTTTTGAGGAAATAGTTAATAGAGGCTGATGATGTTGTAGCTAGCCTGTTGGAGAGGCCTGGATTAAACAAATGACCTCTTATCCCTTTCAGTTCTGAGAAGCTATTGAATCTATATAAAAGGATGAAAGAATTCTGTTTCTGAAAGTGTTATTGGTAGCCCTTGGCTTGAGTTA\""	20053	20270	\CCTGTATGAAGCAAATGA\""	\CCTGGATTAAACAAATGA\""	\|||| || || |||||||\""	\====X==X==X=======\""	15	3	0	0	3	45030829	45031046
MTHFD2L	441024	4	74158117	74303099	+	prespliced::chr4:74158117-74303099(+)\" \"GTTCTGTGTTTGAGTGTATAGAATAATTCCACATAGGGAGAATTGCAGTAAACATTATAACCCTGTAATCTGCCTTGTATCTGTTAGACAATTAGTGAATGCTGTTGAAGAAATGAGTGAATCCTGTAGTTTTTCAGCACCACTTTTTTGTGTGTTAAGTCTCATCCTTCTGCATATGTTTCTACATGTAAGAGATTAGTGCATAAACAATTTAAC\""	24034	24249	\CCTGTATGAAGCAAATGA\""	\GCTGT-TGAAG-AAATGA\""	\ |||| ||||| ||||||\""	\X====I=====I======\""	15	1	0	2	3	74182151	74182366
DPP10	57628	2	115162154	115845780	+	prespliced::chr2:115162154-115845780(+)\" \"AATCTAACTGGAATTATTCATTCATTAATATCTGTAAAGTCCACTGAAAGGATGTTCTGTGTTTCACATATCTTAATAAACCTTTATCTGTTGAAACTGGCCTGAAAGAAGAAATGAATGAATGTAAAGGAAGAGAGAACAATGGGAACAGTTGTGAGTAAATGTCTATAATTAACTCATTCAGTTATAAACACCTGTTTAATAAAATTGGAGGAAT\""	353444	353660	\CCTGTATGAAGCAAATGA\""	\CCTGAAAGAAG-AAATGA\""	\|||| | |||| ||||||\""	\====X=X====I======\""	15	2	0	1	3	115515598	115515814
ITGA11	22801	15	68296531	68432163	-	prespliced::chr15:68296531-68432163(-)\" \"ACTGACCTGCTGTGCAGCCCTGGACAATCCTCTTAACCTCTCTGGTACTGCACCAAGTGCATCTGCCAAGTGAGGACGATGCTCACTCATTCTCCAAGGTCCTGTGACAGCAAATGATGGCAGATGTGAGGAGGCCCAGAAACCAAAAGTACTATACAGATGTGAGGTGCTATTTTGTTGTTTCTTGTGATTTGCCCAAAGGGGTAAAGCATTTGGC\""	27501	27717	\CCTGTATGA-AGCAAATGA\""	\CCTG--TGACAGCAAATGA\""	\|||| ||| |||||||||\""	\====II===D=========\""	16	0	1	2	3	68404446	68404662
OR2L2	26246	1	248030069	248042305	+	prespliced::chr1:248030069-248042305(+)\" \"GTTTCTTCTTCTTGACTTTAGCAGTTGCAGAAGGGCTGCTCCTGACATCAATGGCCTATGATCGTTATGTGGCCATTTGCTTTCCTCTCCACTATCCCATCCGTATAAGCAAAAGAGTGTGTGTGATGATGATAACAGGATCTTGGATGATAAGCTCTATCAACTCTTGTGCTCACACAGTATATGCACTCTGTATCCCATATTGCAAGTCCAGAG\""	8497	8712	\CCTGTATGAAGCAAATGA\""	\CC-GTAT-AAGCAAAAGA\""	\|| |||| ||||||| ||\""	\==I====I=======X==\""	15	1	0	2	3	248038566	248038781
OR2M3	127062	1	248197264	248212925	+	prespliced::chr1:248197264-248212925(+)\" \"GAAGGTTCTTTGTAATTCTCCCCACCCTTGAGAGTGTACTTTGTGAGATCCACCACCTGCCCCCAAAACATTGCTCCTAACTCCACTGCCTATCCCAAAACCTGTAAGAACTAATGATAATCCCACCACACTTTGCTGATTCTCTTTTCGGACTCAGCCCACCTGCACCCAGGTGAAATAAACAGCCTTGTTGCTCACACAAAGCCTGTTTGGTGGT\""	13427	13643	\CCTGTATGAAGCAAATGA\""	\CCTGTAAGAA-CTAATGA\""	\|||||| ||| | |||||\""	\======X===I=X=====\""	15	2	0	1	3	248210691	248210907
OR52K1	390036	11	4482645	4493497	+	prespliced::chr11:4482645-4493497(+)\" \"CTTAGACTGAAAGAGGAAGGCGGCACTGGTGCTGCATGAAGCTAATGAAAAGGGCCCAGGATTGTAAGTCAGACTGAGGACTGTGGATACAGCTGCAACTTAGGGAAATAGAAAACAAGTGATGTTATTGGGGTGAGCAGGAAGGTGG\""	1	148	\CCTGTATGAAGCAAATGA\""	\GCTGCATGAAGCTAATGA\""	\ ||| ||||||| |||||\""	\X===X=======X=====\""	15	3	0	0	3	4482646	4482793
PKP2	5318	12	32790754	32896777	-	prespliced::chr12:32790754-32896777(-)\" \"ACTTATTACAAATAGATATGTTACTTTTGTAAATAACCAAACAAGAAAAGAAATGGCTATGATAGCCTAGTTTTAATGAGTTACAAAGCAGATGACTTCACCTGTACTGAAGAAATGTGTGCTTGGCTGTACAGGGATGTACATGTTACCTCTACTACAGCCCCACCCAATTTAGGCCCCTTCTGCTCTGCAGCCCCACTCTGCAGTGCACACAAGGA\""	101707	101924	\CCTGTA-TGAAGCAAATGA\""	\CCTGTACTGAAG-AAATGT\""	\|||||| ||||| ||||| \""	\======D=====I=====X\""	16	1	1	1	3	32794853	32795070
KDM2B	84678	12	121429095	121580246	-	prespliced::chr12:121429095-121580246(-)\" \"CAAGAACTCAGGACAGAGGAGACCCTGGAGTTCAAGTTTGGTTTCTGCTCTTAGCTACTCGCTGTGTGGCCTTGGGCAAGCCAGTCCGCCTTTCTGTTCACCTGTATGGAAAATGAGGATGTGCTTTGTCCTTCTGGGGACCAGATTCTGGGACTCTTATGGCCATTCTGAAGCACTTACCCTTGGGTGAAACTGCAGTGTCCTCACTATGATATG\""	76226	76441	\CCTGTATGAAGCAAATGA\""	\CCTGTATGGA--AAATGA\""	\|||||||| | ||||||\""	\========X=II======\""	15	1	0	2	3	121503805	121504020
KDM2B	84678	12	121429095	121580246	-	prespliced::chr12:121429095-121580246(-)\" \"CCTCTCGGGACCTCATAGAAGTGGAATTATGCAGTAATTGGCTTTCTGTGATTGGATTGGCTTGTTTATAGCCCTGAGCATAAAGTCCTCAGGGTTCATCCATGTTGAAGCATATGACAATTTCCTTTTTTTTTATGGCCGATTAATACTGAAAGTGTATTTGTACCAAATTTTCTTTTTTTTTTCTGAGATGGAGTCTTGCTCTGTTGCCCAGGCT\""	128149	128365	\CCTGTATGAAGCAAATGA\""	\CATGT-TGAAGCATATGA\""	\| ||| ||||||| ||||\""	\=X===I=======X====\""	15	2	0	1	3	121451881	121452097
EBF3	253738	10	129835232	129964274	-	prespliced::chr10:129835232-129964274(-)\" \"GAAAATTACTGCGTTATGACAAATGCATGATTGGGAAGCTACAGGAAGATGATCATTATTGAAATGAAACTGGAACTCATTTAATAGCTGCAGCCAGCAGCTGGAATGAAGCAAATGAATGTCTTCCTGTTTTTATTGTTGGAGTCAGGTTTTTCAGGCAGGAAGAAAATTTGCGCTAAACCTAAAACTTCTTGTATCTCTCTCTGCGTGCTGGGCTT\""	110799	111016	\CCTGTATGAAGCAAATGA\""	\CTGGAATGAAGCAAATGA\""	\| | |||||||||||||\""	\=XX=X=============\""	15	3	0	0	3	129853258	129853475
OR13G1	441933	1	247670811	247679739	-	prespliced::chr1:247670811-247679739(-)\" \"GGTGCACACAGCTCTTATCATGAGGTTGACTTTCTGTGGGCCAAACACCATTGACCACTTCTTCTGTGAGATACCCCCATTGCTGGCTTTGTCCTGTAGCCCTGTAAGAATCAATGAGGTGATGGTGTATGTTGCTGATATTACCCTGGCCATAGGGGACTTTATTCTTACCTGCATCTCCTATGGTTTTATCATTGTTGCTATTCTCCGTATCCGC\""	7160	7376	\CCTGTATGAAGCAAATGA\""	\CCTGTAAGAATC-AATGA\""	\|||||| ||| | |||||\""	\======X===X=I=====\""	15	2	0	1	3	247672363	247672579
TAFA4	151647	3	68731765	68932547	-	prespliced::chr3:68731765-68932547(-)\" \"GCTGGTGTCGAACTCCTGGGCTAAAGCAACCCTCCTGTCTCGGCCTCTCAAAGTGTTGACACTACAGGCATGAGCTACTGTGCCTGGCTATACTTGTATTTCTTATGAAGCAAAGAGAAAACACTAAGCTTTTTTTAAAAAGATAAAAATATGGCAGTACACACAAACTACTCTGTTGGCTTTGCTAGTGCTATAAGTTCATTTTAAACTAGAAAG\""	4843	5058	\CCTGTATGAAGCAAATGA\""	\TCT-TATGAAGCAAA-GA\""	\ || ||||||||||| ||\""	\X==I===========I==\""	15	1	0	2	3	68927489	68927704
OR51B5	282763	11	5342513	5505652	-	prespliced::chr11:5342513-5505652(-)\" \"TGGGTCAGATATTTGAATGCAAGCATTAATAAGACACAAACTCTGTCTTTCAGAAAGCATTGTCTTCTGCAGGAGGTTGATGTGAAAAAAACTAACGTCCCCTGATGAAGCAAAAACAGGCTTCCCAGGTGATACAAATATTTAGCAAGCTTTCCTTACTAATGTCTGCACTATCATTCAAAATAGGTAACATTTTAGATAGAGGGGAAAACATGT\""	110787	111002	\CCTGTATGAAGCAAATGA\""	\CCTG-ATGAAGCAAAA-A\""	\|||| |||||||||| |\""	\====I==========XI=\""	15	1	0	2	3	5394650	5394865
EDA	1896	X	69616112	70039472	+	prespliced::chrX:69616112-70039472(+)\" \"ATGTTCTTCCTTTTGAATGAGAGGGTCTTTGAGGATGGGGATTTTGTTTTGTTCACTGCTGTATCCACAGAAGTGCTCAGTGTATTAGGTGCTCAATATTTCTGAATGAACAAATGAATTAATCAGGGAATCCATCCTGGAGGAGATGAACCTTGACAAGGCTTCTCAAAGCATGAAGGGCCATGACTTGGTAGAAAAGAAGGGAAGAGCTAAGGGC\""	114069	114285	\CCTGTATGAAGCAAATGA\""	\TCTGAATGAA-CAAATGA\""	\ ||| ||||| |||||||\""	\X===X=====I=======\""	15	2	0	1	3	69730181	69730397
WASHC2A	387680	10	50067953	50133509	+	prespliced::chr10:50067953-50133509(+)\" \"ATAGGTATGACTCCCACACAATAGTGTATGCTCCTTCAAATGAGTTAGGCCGGCTAGGGGGGAAATGATTTCTCAGCCATCGCTAGTTCATGGTCGAGTCCCTTAGAACAAATGACAGATTAACCAGAGAAAAGTGTGCAAGTTTACGTAAGATAAGTTTTACCAGACACAGGAGCCTTCAGAAAGAAAAACTCAAGAGAAACAGGAAATCCTGT\""	38714	38928	\CCTGTATGAAGCAAATGA\""	\CCT-TA-GAA-CAAATGA\""	\||| || ||| |||||||\""	\===I==I===I=======\""	15	0	0	3	3	50106667	50106881
CHMP3	51652	2	86503429	86563443	-	prespliced::chr2:86503429-86563443(-)\" \"CACCGCCTCCTGATACTGTCACTTTGAGGATTAGGATTTCAACATACGAATTTGGGGACATGCACCAACATTCATACCACAGCAGATCGTACAGTGAAAACCTGTATAATCAAATGTTGATAGCACTTTGCTATTATTTGATATATATTTTTCAGCTCGGTCAGTTTGAAATAGATTATAAATATAACACATTTTGCAACATTTCATATTGCATCTC\""	9426	9642	\CCTGTATGAAGCAAATGA\""	\CCTGTAT-AATCAAATGT\""	\||||||| || |||||| \""	\=======I==X======X\""	15	2	0	1	3	86553801	86554017
RYK	6259	3	134157132	134250859	-	prespliced::chr3:134157132-134250859(-)\" \"TTTTTTTCTGAGCTGATGGTGTATGTCTGATGTAGGCTGTGGTGGGTGAAAGTGGAAACCTCCACTGGTAAGAAAGTAATTGAAGTAATTGAGGTTGAGGCCTGTAAGAAGAAACTGAGGAAATGATTGGTACAATAGAATGGGAGAAACAAGAGGATTATAGATACTGGAGACAGAATGACCCTGGGAGCAGCTGTTGTTAATTGTAAAGAGCTGAA\""	18539	18756	\CCTGTATGAAGCAAATGA\""	\CCTGTAAGAAGAAACTGA\""	\|||||| |||| || |||\""	\======X====X==X===\""	15	3	0	0	3	134232103	134232320
RYK	6259	3	134157132	134250859	-	prespliced::chr3:134157132-134250859(-)\" \"TTTCTTTTTTTTAAAGATTCCACATATGAGTGATGTCATGCGGTATTTGTCTTTCTGTGTCTGGCTTATTTCACTTAACATGATGTCTTCCAGGTTCATTCATGTTGTAGCAAATGACAGAATGTCCATTTTTTTAAAAGTTGAATAATACTACATTGTGTACATTTACCATATTTTCTTTATGCATTCATTCCTTGTTGGACAGTTAGGTTGATCT\""	22212	22428	\CCTGTATGAAGCAAATGA\""	\CATGT-TGTAGCAAATGA\""	\| ||| || |||||||||\""	\=X===I==X=========\""	15	2	0	1	3	134228431	134228647
LRRC37A2	474170	17	46512467	46555646	+	prespliced::chr17:46512467-46555646(+)\" \"GGAGACCTGAGTCCTCAAGAAAACCCTTTTCTGGAAGTATCTGCTCCTTCAGAACATTTTATAGAAAACAATAATACAAAACACACAACTGCAAGAAATGCCTTTGAAGAAAATGATTTTATGGAAAACACTAACATGCCAGAAGGAACCATCTCTGAAAACACAAACTACAATCATCCTCATGAGGCAGATTCCGCTGGGACTGCATTCAACTTA\""	36759	36974	\CCTGTATGAAGCAAATGA\""	\CCT-T-TGAAGAAAATGA\""	\||| | ||||| ||||||\""	\===I=I=====X======\""	15	1	0	2	3	46549226	46549441
LRRC37A2	474170	17_GL000258v2_alt	195713	238916	-	prespliced::chr17_GL000258v2_alt:195713-238916(-)\" \"GGAGACCTGAGTCCTCAAGAAAACCCTTTTCTGGAAGTATCTGCTCCTTCAGAACATTTTATAGAAAAGAATAATACAAAACACACAACTGCAAGAAATGCCTTTGAAGAAAATGATTTTATGGAAAACACTAACATGCCAGAAGGAACCATCTCTGAAAACACAAACTACAATCATCCTCCTGAGGCAGATTCCGCTGGGACTGCATTCAACTTA\""	36775	36990	\CCTGTATGAAGCAAATGA\""	\CCT-T-TGAAGAAAATGA\""	\||| | ||||| ||||||\""	\===I=I=====X======\""	15	1	0	2	3	201926	202141
LRRC37A2	474170	17_KI270908v1_alt	1032150	1075351	+	prespliced::chr17_KI270908v1_alt:1032150-1075351(+)\" \"GGAGACCTGAGTCCTCAAGAAAACCCTTTTCTGGAAGTATCTGCTCCTTCAGAACATTTTATAGAAAAGAATAATACAAAACACACAACTGCAAGAAATGCCTTTGAAGAAAATGATTTTATGGAAAACACTAACATGCCAGAAGGAACCATCTCTGAAAACACAAACTACAATCATCCTCCTGAGGCAGATTCCGCTGGGACTGCATTCAACTTA\""	36776	36991	\CCTGTATGAAGCAAATGA\""	\CCT-T-TGAAGAAAATGA\""	\||| | ||||| ||||||\""	\===I=I=====X======\""	15	1	0	2	3	1068926	1069141
PDPN	10630	1	13585459	13617957	+	prespliced::chr1:13585459-13617957(+)\" \"GTAACAAATCCTCCACAAACTTTAGTAATATATTTTCTAACCAATGGTGTCTTTGATAATGGTATATTAAGAGCCTGGAATCAGCTGCCACGTGGTAGGACGTGATAAGCAAATGATTGACTTATCTCTTCGGGCAGTTGACTTCTATCAGTGACATTTGGGGAGTTGATTTGATACCGTCTTTGTTCTGGGAAAGCTCAAATCCAGCCGTGTCCT\""	26910	27125	\CCTGTATGAAGCAAATGA\""	\CGTG-AT-AAGCAAATGA\""	\| || || ||||||||||\""	\=X==I==I==========\""	15	1	0	2	3	13612369	13612584
GTDC1	79712	2	143944413	144294493	-	prespliced::chr2:143944413-144294493(-)\" \"TTTTTAAAATTTACTTATTTAAGCTTCTAACTATATAGGTATATGGAGTTATACCTATATAGGGAGCCAGTGCTTTAATAGAATTCCTGATGCCCTCATCCCTGTATGCAAATGAAATAACAGATACTTAAAGGGCTTTGGAAAATAATTTTAAGTGCTAAGGAAACATAAAATTGAATGATTTTTTTGGTTAATTTATTATATTTAGTCCCTTC\""	109633	109847	\CCTGTATGAAGCAAATGA\""	\CCTGTAT---GCAAATGA\""	\||||||| ||||||||\""	\=======III========\""	15	0	0	3	3	144184646	144184860
GTDC1	79712	2	143944413	144294493	-	prespliced::chr2:143944413-144294493(-)\" \"ATCATTTGTTGGTTAAACAAAAGAAGGGAAAATTCAGAAACAGAGAAACAAAATGTTTAAGGTTTGTTCTTACTCAGATGTATACTCATAGTCCCTGTGTCCTGTTGAAGGAAATAATTTATTGTGATCTTAGTCAAAAGCATTTCTCTTTTTGCTGTCCTTTTTTATTAATTTAGATATGTTTCTGAGATGAGAATTGATGTTACTTCTAATTATG\""	296120	296336	\CCTGTATGAAGCAAATGA\""	\CCTGT-TGAAGGAAATAA\""	\||||| ||||| |||| |\""	\=====I=====X====X=\""	15	2	0	1	3	143998157	143998373
WDR35	57539	2	19910262	19990105	-	prespliced::chr2:19910262-19990105(-)\" \"CAGAGCTGAGAGCCCTGAACAGAGATTTACCCACGTATTTATTAACAGCAAGCCAGTCATTAGCCTTGTTTCTATAGATATTTGATTAACTAAAAGTATCCCTTATGAGAAATGAAGGAATGGGCTGAAATAAAGGGATGGGTCTGGCTAGTTATCTGCAGCAGGAGCATGTCCTTAAGGCACAGATCACTCATGCTACTGGTTGTGGTTTAAGA\""	66960	67174	\CCTGTATGAAGCAAATGA\""	\CCT-TATG-AG-AAATGA\""	\||| |||| || ||||||\""	\===I====I==I======\""	15	0	0	3	3	19922931	19923145
RPS6KA2	6196	6	166409363	166862525	-	prespliced::chr6:166409363-166862525(-)\" \"CCACTGGGACATCAGGGCCCTGGGCACTGGTGTGTGTGCATAGCACAGGCCTAGCCCTGGTAGGTGTCCCATAAATATTTAATGAATACTTAAAGCAGGCCCTGTAGGAAACAATGAAGGTGCTGGTGTCATCCACATGAGAGGAAGAACACAGTAAGAAGGCAGGCTTTCCAACACTTGGCTGTGTTACGGAAAGGGGTTGGGCTTGTCCCGACTG\""	122461	122677	\CCTGTATGAAGCAAATGA\""	\CCTGTAGGAAAC-AATGA\""	\|||||| ||| | |||||\""	\======X===X=I=====\""	15	2	0	1	3	166739848	166740064
KLHL5	51088	4	39044830	39126233	+	prespliced::chr4:39044830-39126233(+)\" \"TCATAGACCTTTAAAATATCTCTTATCCAGGATACTGCTGATAATCCTAGCCATAAGTTCTTAGGGTTGAAAGGCATTTTGGAGATCATTTGTTCGAACACCTGTTGTACAAATGAAGTGACAGACCAAAAAAGTAAATCCATATGTTCAAAATTACAATGTGATTGCATAAATTCCTCTCTTTCTGCATTGTAGTTTTATTTAGTTTTTGCTATT\""	43408	43623	\CCTGTATGAAGCAAATGA\""	\CCTGT-TGTA-CAAATGA\""	\||||| || | |||||||\""	\=====I==X=I=======\""	15	1	0	2	3	39088238	39088453
NTRK2	4915	9	84668521	84815702	+	prespliced::chr9:84668521-84815702(+)\" \"TTGGAAGCCTGGTGACATTGATTTAGAGCTTCCATTACCACTTGACTTTTTTTTTCTTTTCTTTTTATAAAACACACCCACGTCCAAGGGGGCTTGTTCTCCTGCATAAAGCAAATGCATTAACAAGCAAAGAGATGGAACACATAGATTTGCTGTTGAGGCTAAGGCCAAATTGCAAAGAACTCATATGCCATGTTGCAGAGATCAGTTTCCAACCC\""	110706	110923	\CCTGTATGAAGCAAATGA\""	\CCTGCATAAAGCAAATGC\""	\|||| || ||||||||| \""	\====X==X=========X\""	15	3	0	0	3	84779227	84779444
NTRK2	4915	9	84668521	84815702	+	prespliced::chr9:84668521-84815702(+)\" \"GTGCTGTGGTGGAAGTGAAATTAGATTATGCATGTTACAGGGGTAGAGTTTGATAGTCACTCTTTGAGGACACATGAGTGTGCCTGTGTACATTTGGGTACGTGTATGAAGAAAGGAGAGACAGAGGACCTCCATTCAGACATCGATTTTCTCTGTGCTTATTTAAAACTCTTCATTCACATGCTGCACACTCAACAAATACTTATTTAGTGGTACA\""	115941	116157	\CCTGTATGAAGCAAATGA\""	\CGTGTATGAAG-AAAGGA\""	\| ||||||||| ||| ||\""	\=X=========I===X==\""	15	2	0	1	3	84784462	84784678
L3MBTL3	84456	6	130018580	130141438	+	prespliced::chr6:130018580-130141438(+)\" \"GGATTACAGGCATCAGCCAATGTCCCCGGCCAAATGTTAGTTTTTATTAGTGTTGTTGAAAGAGAAATAGATTACTTTGTTTCATTATATGTCTTTTATTCCTTAGGAGCAAATGAATGGCTGGACCATTTGTTTACTATATTTTTTTTTTGGTGGGGGGAGGATTTTATTTTATTTGGTATTTATTTATTTATTTTTATTTTACTTTAAGTTGTA\""	89922	90137	\CCTGTATGAAGCAAATGA\""	\CCT-TAGG-AGCAAATGA\""	\||| || | |||||||||\""	\===I==X=I=========\""	15	1	0	2	3	130108502	130108717
PHF14	9678	7	10973871	11169618	+	prespliced::chr7:10973871-11169618(+)\" \"TGAAAAATCTTACTTTTAATTTTATTTTTAAATATTTTATTGTGTATATTTCAGGTATACAATATGTTGTTATGGGATACATATAGATAGTAAAAAGGTTACTGTAGTGAAGGAAATGAACATATCCATCATCTCACATAATTACCCAATTTTTAAAAAGTTTACCAAGTCCATCCTTCTGCAGAAATTACCTATTTTTTTGTTTTTGTGACAAGAACA\""	29582	29800	\CCTGTA-TGAAGCAAATGA\""	\ACTGTAGTGAAGGAAATGA\""	\ ||||| ||||| ||||||\""	\X=====D=====X======\""	16	2	1	0	3	11003453	11003671
IGF2BP2	10644	3	185643129	185825042	-	prespliced::chr3:185643129-185825042(-)\" \"AGTCCAGTTTGGGCAGACTCAAGCTTACATCCTGGCTCTAACCTTTACTAGGTATATGGCTATGAGTAAGACACCTATGGTTCTGAGCTTGGTTTCCTCACCTGTGAAGAAGCAATGATAAGAGTAGCTCAAAGGATTACTCTTGATAACATTAAGAAAATAGGTTAGTTTGACCTTTGACATAGAGTAGGTATTCAATCAGTTTTAACTATTATGAT\""	84268	84485	\CCTGT-ATGAAGCAAATGA\""	\CCTGTGAAGAAGC-AATGA\""	\||||| | ||||| |||||\""	\=====D=X=====I=====\""	16	1	1	1	3	185740557	185740774
IGSF3	3321	1	116574407	116667733	-	prespliced::chr1:116574407-116667733(-)\" \"AGTTATATACCTCCCAGACCAGTGCTGATGTTGCAAACAAGATTAAATAGCTTTAAAAGTGTTAGCAATGAAAAATGTAGGAGATTGGGACATCTGAGAACCTGTAGATGGCAAATGATCATTTGTGTTCTGCTCCAGAGGGAGAGAAGTTCATTTGTAGAGTTTGGGAAGTCTCTTCTTTGAATACGGTAAGGCTGAGGAAGCCATCTCTTACTTCC\""	4576	4793	\CCTGTATGAA-GCAAATGA\""	\CCTGTA-GATGGCAAATGA\""	\|||||| || ||||||||\""	\======I==XD========\""	16	1	1	1	3	116662940	116663157
IFRD1	3475	7	112423173	112477203	+	prespliced::chr7:112423173-112477203(+)\" \"GAAAACAGTAAACTTGTTTTTGAAAGTAGACTTGAATAAATCTGAAGCTGTTCCTTTTTTTTTCTTTGTATTGTTAAAGTTGGGTGGACGGTTACTGATGTCTGTATGAAAGCAAATAGCTTGACATAGCTGTCTTGGATTCAAGGCATTGAAAACAATTTGCTTTCTATTGAGAAACAGAAAATAAGTGATCTAAGTTTATCTGTGGGTTCCACATA\""	49288	49505	\CCTGTATG-AAGCAAATGA\""	\TCTGTATGAAAGCAAAT-A\""	\ ||||||| |||||||| |\""	\X=======D========I=\""	16	1	1	1	3	112472461	112472678
ERV3-1	2086	7	64990355	65006687	-	prespliced::chr7:64990355-65006687(-)\" \"AAATATCCAAACAGCCATAGAGGCTCTTGTGGACAGACGGACTACCACACGACTAATGGCCCTAACTAAGTATTAACCCCTGCCAAGAAAAGAGCTACTTCCTCTTGAAGTAAATGAAGATAGTGATGCTTTCTCTTAAACTTTACTTATAAAAAGCATCAAAGGGGGGAATGAAGCAGGAAATATAAAAGGAAAAACAAGTAAAGGGAAAACAAGT\""	15602	15818	\CCTGTATGAAGCAAATGA\""	\CCTCT-TGAAGTAAATGA\""	\||| | ||||| ||||||\""	\===X=I=====X======\""	15	2	0	1	3	64990869	64991085
SFI1	9814	22	31496535	31618588	+	prespliced::chr22:31496535-31618588(+)\" \"TTTTGAAGTTTTTAATCTCTTCACTGACAATTTATGTTGAAAATATTTTTTAAAAATAATCTGCTTGATTTTAGCTTTATAAATCTGCCCCATCCTATGCCCTGTATGATGCAAAATTAGCTATGATACCGCCTTTTGATTCATACTAACATCCCTCTGCTGAGACCTTAAAGGCTTCCTTTCCTTTCCAGAAAACTGCTGATGTAAGCCAAATGGAAT\""	34268	34486	\CCTGTATGAAGC-AAATGA\""	\CCTGTATGATGCAAAATTA\""	\||||||||| || |||| |\""	\=========X==D====X=\""	16	2	1	0	3	31530803	31531021
SFI1	9814	22	31496535	31618588	+	prespliced::chr22:31496535-31618588(+)\" \"CACCATGTTGGCCAGGCTGGTCTCGAACTCCTGACCTCGTGATCCACCCGCCTTGGCCTCCCAAAGTGCTGGGATTACAGGCATGAGCCACCACGCCCAGCCTGTAATGAAGAAATTATTAATCACTAACTGTATGTCTGCCACTGTGTTGGGCATTGTGTGATGGGAGACAGAAAACAAATACATAAACTCATTCTGCCCATGGCATCATTATCTTC\""	98659	98876	\CCTGT-ATGAAGCAAATGA\""	\CCTGTAATGAAG-AAATTA\""	\||||| |||||| |||| |\""	\=====D======I====X=\""	16	1	1	1	3	31595194	31595411
TRPM3	80036	9	70529059	71121621	-	prespliced::chr9:70529059-71121621(-)\" \"TACTTGGAACTGGCTTTGGGTTCAAAGAGCATTAAAAATCAGAATTAGCTTAATCACCCACCCATGAACTACCACTTGAACAAGTGCTACACCAATCTCTCCTGTATGAGAATGAAGACAATTCGTTAGTACTGAGGAATTTAGTAGGCCAAACTATCATTTTGTATCCTGCATGTAATCTTCTGAGACTTTTCTAATAGAAAAGGTGTTTTGGT\""	120450	120664	\CCTGTATGAAGCAAATGA\""	\CCTGTATG-AG--AATGA\""	\|||||||| || |||||\""	\========I==II=====\""	15	0	0	3	3	71000957	71001171
TFG	10342	3	100709289	100748967	+	prespliced::chr3:100709289-100748967(+)\" \"CTATCAGTGCTATTTAGAACCTGTGGCTTACCCTCACCAAGAAATGTGGCCACCTGTGGTCTTCAGCTCTCTATTACAGCGGTTCTTGGATGCTTGTTTTCCTTTAAGAGGCAAATGATGTGTAAACTACCTTAGATAGAAGATTGACCTGTTGCAGTATCTCCAGCAGCTAATGGAGCAAGTAGTAGGACGTATAGTATGTTTCCTGATGGTTTTAG\""	21336	21553	\CCTGTATGAAGCAAATGA\""	\CCTTTAAGAGGCAAATGA\""	\||| || || ||||||||\""	\===X==X==X========\""	15	3	0	0	3	100730625	100730842
CPLX2	10814	5	175871577	175884021	+	prespliced::chr5:175871577-175884021(+)\" \"CCCCCATGCGTCTCCCATCCCGGGCCACGGGGTGGGGACGGGGCGGGGGGAGGGGGTGGAGTGACATCCCCTGTCTCTGCCACTGCCTTTGGCGTAGTCCCCTGCCAGAAGCAAATGAGTGTTGAATTGAGTTGCGGTGAATATAGCCCAGACTTGAATCATAAAAACAGAAAAACGGCCATAAGGACAACCACTGCAGGTTACCCGAGTCAGCCTGT\""	1084	1301	\CCTGTATGAAGCAAATGA\""	\CCTGCCAGAAGCAAATGA\""	\|||| |||||||||||\""	\====XXX===========\""	15	3	0	0	3	175872661	175872878
ZDHHC9	51114	X	129803287	129843599	-	prespliced::chrX:129803287-129843599(-)\" \"TTTGATACCAATTTTGTAGTACTGATTTGGGGCTGTCCTTGATAGACTTGGGAAATAAGAAAGTTTGTCTTAATTACTCACCTCTCCCTTTTAGTGGTCTCCTTAGAAGCTAAATGACAGATGGCCTCCCCTGCACACAAACCTGAGGGCACCCCTCATTGTTACATTACTCAGCAATCCTCACCTATTTTGTTATTCTGGGTCCTGTTTCCTTAAG\""	2015	2231	\CCTGTATGAAGC-AAATGA\""	\CCT-TA-GAAGCTAAATGA\""	\||| || ||||| ||||||\""	\===I==I=====D======\""	16	0	1	2	3	129841368	129841584
CNOT4	4850	7	135387069	135510102	-	prespliced::chr7:135387069-135510102(-)\" \"ACTTTAAGATATACTTAGACAATATTTTAAACTAATTCTACACTCTGGAAAGGCATATATATTTATTCTCTAAATATGTAGAGCAAAATATGGTCTCTGACCTGTAAGAGCAAATCAGAGATGGCAGTCACCTACATGTCATACAGATAGAATGTCTACTTACTATACATTTGTACTTAAATTTTTATTTTTGGTTTGTTCAGTGAATTATTAAAGA\""	119190	119406	\CCTGTATGAAGCAAATGA\""	\CCTGTAAG-AGCAAATCA\""	\|||||| | ||||||| |\""	\======X=I=======X=\""	15	2	0	1	3	135390696	135390912
CCDC73	493860	11	32602720	32794662	-	prespliced::chr11:32602720-32794662(-)\" \"GCCGAGATCGTGCCACTGCACTCCAGTCTGGGCGACAGAGCAAGACGCCGTCTCAAAAAAAAAAAGAAAAGAAAAGAAAAGAAAAACTGCCCACTGCCTACCTGAGAAGCAAAGATGCCAGGTACTAACTTTATAAGGGAGTTCAGATACTGTGTAGCCGAGACCGAAAATCAGATTCTTGAGTATTTAATATAGTCAATATACACAGAAGAACA\""	138514	138728	\CCTGTATGAAGCAAATGA\""	\CCTG-A-GAAGCAAA-GA\""	\|||| | |||||||| ||\""	\====I=I========I==\""	15	0	0	3	3	32655934	32656148
CCDC73	493860	11	32602720	32794662	-	prespliced::chr11:32602720-32794662(-)\" \"GATACTGCTGGACCTAGGTAGTAATAGAAATTACAGCATAATCTGTTAGGATAAATTAATTTTTATCAGCTATGTATTTATGTGGAATTGTACTAAGTGTCCTAAATGAAGCAAATAGACTAGAAAAATAAACCATTTTTTAATACCTCAACTTACTTTCCGTTTACAAAACCAAAAATACTTTGCTATTATGAAATTAAAGTTTAATATGGGTAAA\""	179295	179511	\CCTGTATGAAGCAAATGA\""	\CCTAAATGAAGCAAAT-A\""	\||| ||||||||||| |\""	\===XX===========I=\""	15	2	0	1	3	32615151	32615367
CTDSPL	10217	3	37861879	37984469	+	prespliced::chr3:37861879-37984469(+)\" \"CAGAGCCATGATAGCAGGAAGGGAACAACACAAACATACAATTGGATGACATCTTCACAATTAATCCCAAAACATCTGTGAGTATGCATGAGAGCTGATGCCTGTTTGAAGCAGAATGTTGCAAGCAGAAACTCTTCTATTTTACTCTTCTCATTAAAACAAAACGAAACAGAGAAGAGTTTCTATGTTTGAAAACTGGGAGTGAGGACAACAGGCCTC\""	61993	62211	\CCTGTATGAAGCA-AATGA\""	\CCTGTTTGAAGCAGAATGT\""	\||||| ||||||| |||| \""	\=====X=======D====X\""	16	2	1	0	3	37923872	37924090
SLC41A3	54946	3	126006356	126084124	-	prespliced::chr3:126006356-126084124(-)\" \"GACTCTGTCTTTAACCAGGTGATGCCTTTAAACCAGTAACCTTCTGCAACACTTCTCTCAGAATCAGGCCATTTCTCTCTGCCTCCTGCCGGTTCAATCTCCTGTTTGAACAAACTGATCCTAACCATGGATGACGGGCAGTGATGGGGTTGGCAGGCAGCCCAGAAGCTGAGGGTCTCGGCCTGCCTTTGACACTAACTTGCTGTGTGATCTTGGGA\""	24323	24540	\CCTGTATGAAGCAAA-TGA\""	\CCTGTTTGAA-CAAACTGA\""	\||||| |||| |||| |||\""	\=====X====I====D===\""	16	1	1	1	3	126059584	126059801
SEPTIN2	4735	2	241315354	241354027	+	prespliced::chr2:241315354-241354027(+)\" \"AAATATAAAGAAAACTACACCAGGACGCATCATAACACGCTACCAGAAACTACTGATGAGACAACAAGCAGAAGAAATAATAGAGAAAAGCACACCAAAGCCTGTAATAAGCAAATAGACCATAGATAAACAGAAAGGTCTTTAAAAGTAGCCAGATCAGGCCTGGTGTGGTGGCTCATGCCTGTAATCCTAGCACTTTGGGAGGCCAACATGGGTG\""	12256	12472	\CCTGTATGAAGCAAATGA\""	\CCTGTAATAAGCAAAT-A\""	\|||||| |||||||| |\""	\======XX========I=\""	15	2	0	1	3	241327610	241327826
ENAH	55740	1	225486828	225653123	-	prespliced::chr1:225486828-225653123(-)\" \"AAAACAAAACAAAAACAACAACAACAACAAATAATAGATGTCTCCGGGAAAGTATCATATATGTTTGAATATAATGTGTGTGACACCTAAAATTATTTCTACTGTATGAAGAAAATCAGTACTTTGGGAGAAACAGGTAAAAATGAAAATGTAATTCAGCATCAGTTTGAGTTTCACTGTGAGCCTCAGTCCAGGTTTTAGAAAGAAAGGTACGTAGA\""	106042	106259	\CCTGTATGAAGCAAATGA\""	\ACTGTATGAAGAAAATCA\""	\ |||||||||| |||| |\""	\X==========X====X=\""	15	3	0	0	3	225546864	225547081
OPRM1	4988	6	154039239	154246867	+	prespliced::chr6:154039239-154246867(+)\" \"TGCTCCTTGGCTGCAGTGCCCACAGCTGACAATCACTACATCTTTGCTGCAGCTGAAATCAAGACATTTCCTTCTGGATGCAGTCCTGAAGACTGGTACCCTTGTATGAATCAGATGAAAATTCGAGATCTTATTTATACGACTGTTTATTCTCACCAGTTGATGATCTCTGTCTCTCATCAACATTTATTGAACCAGGTACTGTGCTAGGTATAAGG\""	128164	128381	\CCTGTATGAAGCAAATGA\""	\CTTGTATGAATCAGATGA\""	\| |||||||| || ||||\""	\=X========X==X====\""	15	3	0	0	3	154167403	154167620
MXI1	4601	10	110210230	110287365	+	prespliced::chr10:110210230-110287365(+)\" \"TCAATACAAACAATCTCTTAAATTGGGTTCATGATGCAGTCTCCTCTTTAAAACAAAACAAAACAAAACAAAACTATACTTGAACAAAAGGGTCAGAGGACCTGTATTTAAGCAAATACTTAGCAAAAAGTGGGGCAGAGCCTCCCAAGGAGAACAAATATTCAGAATATTCATATTGGAAAAATCACAATTTTTAATGGCAGCAGAAAACTTGTGTG\""	74806	75023	\CCTGTATG-AAGCAAATGA\""	\CCTGTATTTAAGCAAAT-A\""	\||||||| |||||||| |\""	\=======XD========I=\""	16	1	1	1	3	110285036	110285253
NUP58	9818	13	25301624	25342421	+	prespliced::chr13:25301624-25342421(+)\" \"AGCAAAAAATGTTTGTGGTGAGATATGTAGGAGGCCAAAGGGACATCAAGATAGAACTAGACAATGAGGACTTAGGTAAATGTCAGTTTAGACTTAATCACCTGTAGGAGAAATGATGAAAGTGGGTGTGTCATTGGGGAAGTAAGGAGGTAGGAATGGAACTCTAGGAAGTGTCAGTTAAGACATGAACAGAGGAAAGAGAGCTACAGAAAAAAA\""	10322	10537	\CCTGTATGAAGCAAATGA\""	\CCTGTAGG-AG-AAATGA\""	\|||||| | || ||||||\""	\======X=I==I======\""	15	1	0	2	3	25311946	25312161
PICALM	8301	11	85957174	86069084	-	prespliced::chr11:85957174-86069084(-)\" \"TCACAGGTGGGAAGAATATTTTCCTTCCTGACTTGGAGCTCAAACTTGGAAGCATTTTCAGGGTACTATTAAATGAGAAACATTGTACAGATAAAAAATTACTGTATGGAGAAAATGACTGGCTGAGTTAAATACTATGGGAGGTATAGACTGCTAATTTTATTCAATATCCTCCCCACCCCACCTGTCATATTTGTATAACTTGGTTTTACATTTGG\""	34684	34901	\CCTGTATGAAGCAAATGA\""	\ACTGTATGGAGAAAATGA\""	\ ||||||| || ||||||\""	\X=======X==X======\""	15	3	0	0	3	86034183	86034400
PICALM	8301	11	85957174	86069084	-	prespliced::chr11:85957174-86069084(-)\" \"ACCTCCCACAGTACGTGTGTCAGCTGCAGTTCGTCAAGATAAATGAGCAGGAGACAACTTCGTGTAAAAAGTGTGTGAACCTAGGACAGGACTTTTCGACCCTTATGAAGAAAGAAAGGAAAGAATATTGCAGCTAGATGTGTTGGGTCCGGACTGAGGTCAGAGTTGCACAGCTTTGGACAGATAGCCTGGACACAGGAAACCATGTTCTCTCA\""	107732	107946	\CCTGTATGAAGCAAATGA\""	\CCT-TATGAAG-AAA-GA\""	\||| ||||||| ||| ||\""	\===I=======I===I==\""	15	0	0	3	3	85961138	85961352
EML1	2009	14	99793412	99942060	+	prespliced::chr14:99793412-99942060(+)\" \"TTTCTAATATATTTCTCTATTATTCCGATCCATTGAAACGTAGGTGATAAATCCATGTTTGAGTCTGTTCTCAGTAGCAAAATAGAGGTGGAAGTATTGTCCTGTTGAACAAAGGAAGACCTGCGGGACCTGTCCCCTTATCAGAAGTGATATGGTTCTCCCCACTAGCTCGAGTAGTTGACTTTGTATTGTAGAAAGAAAGACTTATGTATATAG\""	80044	80259	\CCTGTATGAAGCAAATGA\""	\CCTGT-TGAA-CAAAGGA\""	\||||| |||| |||| ||\""	\=====I====I====X==\""	15	1	0	2	3	99873456	99873671
RBPMS	11030	8	30384540	30572256	+	prespliced::chr8:30384540-30572256(+)\" \"AGCTATGGAGCCAGGGTCTTCATGTGCAGATTCTAGAGATGCCAAGATCTGAGAGAGGCAGTTCCTGTCTTAAAGTTGCTCACAGTTTAATGGTGATGCCCCTGTATGAACAAACAGGTATAACCACGCCCGAGGTTAAAGTAGAGGTAGTTGAGTTGAGCACAGCCAAACCTGCAAGGAAGGGATGGAGCTGTGTCACAGAAAGCTTTAAAGAAG\""	7464	7679	\CCTGTATGAAGCAAATGA\""	\CCTGTATGAA-CAAAC-A\""	\|||||||||| |||| |\""	\==========I====XI=\""	15	1	0	2	3	30392004	30392219
WDR89	112840	14	63597038	63641871	-	prespliced::chr14:63597038-63641871(-)\" \"ACTGCACTGCAGCCTGGGTTACAATGCAAAACTTGGTCTCAAAAAAACAACAAAAAAAGAGAATTCTATTGTATTAACATACCACAGTTTATCAGTAAGGCCTGTATAAGCAACTGGATAATTATCAAATTGTCCAGTTAATCATCTTATCTTAAAAGCTTGTAATTAGGCCAGGCACAGTGGCGCATTCCCATAATCCCAGCACTTTGGGAGGCTG\""	24324	24540	\CCTGTATGAAGCAAATGA\""	\CCTGTAT-AAGCAACTGG\""	\||||||| |||||| || \""	\=======I======X==X\""	15	2	0	1	3	63617331	63617547
FAT3	120114	11	92224817	92896473	+	prespliced::chr11:92224817-92896473(+)\" \"AAGGCAAGGGATAGGTCATGGGCTCAGCCCCAGGTAGAGGAACAGGCAGCGAGCTGAGCCCTCATAGCTCCTCCTGATGCTCAGCTGCTATTTTTTCCTCCCTGTTTGACAAATGAAGACACTGACATTTAGACAGTGAGAGATCCTTTGTCTGAATCAGCCAACAAGTGTGATGGAACAAAGTTGCGAACGCAGGTCTGACTGGCATTACAGGCT\""	196977	197192	\CCTGTATGAAGCAAATGA\""	\CCTGTTTG-A-CAAATGA\""	\||||| || | |||||||\""	\=====X==I=I=======\""	15	1	0	2	3	92421794	92422009
FAT3	120114	11	92224817	92896473	+	prespliced::chr11:92224817-92896473(+)\" \"AGACTATAGAGTCTTAGGCCAGAGCTTGATTATTTGCATTTTTAACAAGTTTCTAGGTGATGATGATGTTGCTCTCTCCTGAGAGCCTGATTAGCAAGGTTCTATATGAAACAAATGAGGGAGGTAACAAGGTGCCCAGAGACACCTGAGGACAAGACAGCAAACTTTATGAGTTACCCCAACATCTTACGGGGCTGAGGTTTGAGAGTTAATTCAGT\""	305424	305641	\CCTGTATGAAGCAAATGA\""	\TCTATATGAAACAAATGA\""	\ || |||||| |||||||\""	\X==X======X=======\""	15	3	0	0	3	92530241	92530458
FAT3	120114	11	92224817	92896473	+	prespliced::chr11:92224817-92896473(+)\" \"CAGACAGACAGACAAACCCACACTGGTCCGCACTGGTCCTAGAGGAGCAAGTTTCTTCCCAGTTGAGGGTGGGAGACAGGCAGATCCCAGATGCTTCAGCACTTTGAAGCAAATGACAAATGGCTGTGTAAAGTATTATGTTTTATTTAACTTTTCTCACACACATCAGATAAGCAAGATTTCACTCTGTTTATTGGTGGGCTATAAATTTCCTGT\""	570012	570227	\CCTGTATGAAGCAAATGA\""	\ACT-T-TGAAGCAAATGA\""	\ || | ||||||||||||\""	\X==I=I============\""	15	1	0	2	3	92794829	92795044
ACSL6	23305	5	131949972	132011658	-	prespliced::chr5:131949972-132011658(-)\" \"TCTGCCCATTTAAGCTTGTGTTCCGAGATCACTGTCTCCTGGGAATTTAGAGCAGGAAGCCAGGCCAGTGAGGGAACAATCAGCATCTTAGTGCTCAGCCCCTGGTATAAGCAAATGTGGGCTGGCACCTGTTAGGGCCAGGAACAGACTTAGTAATTGATAGCTATTGGAGAAATGAGTGAGTAGGTAGGCCCAGGTTGACTGGGCAGCTCTGGGAC\""	5580	5797	\CCT-GTATGAAGCAAATGA\""	\CCTGGTAT-AAGCAAATGT\""	\||| |||| ||||||||| \""	\===D====I=========X\""	16	1	1	1	3	132005861	132006078
CLSTN1	22883	1	9728925	9823965	-	prespliced::chr1:9728925-9823965(-)\" \"GAGTCTCGCTGTCGCCTAAGCTGGAGTGCAGTGGCACGACCGATCTCAGCTCACTGCAACCTCCACCTCGCAGGTTCAAATGATTCTCCTGCCCCAGCCTCCTGAGTAGCAAATGATTCTCCTGCCCCAGCCTCCCGAGTAGCTGGGATTACAGGCACCCGCCACCATGCCCAGCTAATTTTTGTATTTTTAGTAGAGACATGATTTCCCCATGTT\""	31789	32004	\CCTGTATGAAGCAAATGA\""	\CCTG-A-GTAGCAAATGA\""	\|||| | | |||||||||\""	\====I=I=X=========\""	15	1	0	2	3	9791961	9792176
CADPS2	93664	7	122318410	122886460	-	prespliced::chr7:122318410-122886460(-)\" \"AAGGCAATTTGTTAGACTTATGAAAAACATTGAGACCTCGGAGGAGAAAGTAAAAAAAAAAAAAAAAAGGGTTCCTTGGTGGTTTGAAAGTTAGAGAGATCCTGATAAGCATAATGACCAACATAGAAGAGATTAAGTACCTTTACTCATAAATGTGAGTTCACAGACTTCAGGTCTAAATTCGTAACAATATTTAAGATGTATATGGCTTAAAGTG\""	3776	3992	\CCTGTATGAAGCA-AATGA\""	\CCTG-AT-AAGCATAATGA\""	\|||| || ||||| |||||\""	\====I==I=====D=====\""	16	0	1	2	3	122882468	122882684
CADPS2	93664	7	122318410	122886460	-	prespliced::chr7:122318410-122886460(-)\" \"CAAAATATATATTATTGGTACTTGTCACATTATGTCTTACCAATATTTGGAAACAACCTTAATTTCTAATGAGGGAAAAGGTAAAGCAAATTATGGGACATCTGTATTAAGAAATGATACTTTCAAAGACTATTAATGATAAATGAAGAGTTTCGTAATATAGTATTAAGTGAAAACAGCTGAATATTTAAAAGTGTAAAATATGATCTGAATTTGC\""	508208	508424	\CCTGTATGAAGCAAATGA\""	\TCTGTATTAAG-AAATGA\""	\ |||||| ||| ||||||\""	\X======X===I======\""	15	2	0	1	3	122378036	122378252
CEP131	22994	17	81189595	81222965	-	prespliced::chr17:81189595-81222965(-)\" \"GAGCAGTGACGTGAACTTTATTGTCACAGGGCAGGAAGCTGGGCAGCATAGAACTTTTTAAATGGTTTGTTTTTTATTCCTGAGGCCACGGCCCCCATTTCCTGTACTGAGCAATGAAAACGACCTCTGCTGGGCCGCCTGCCACCTGCCCTCCGGCTTCCCACGGGCTCCCGTGTGCAGCAGCCCCTCTGTCCCCAGAGGGCAGGGCCGCAGGGGC\""	25626	25842	\CCTGTA-TGAAGCAAATGA\""	\CCTGTACTG-AGC-AATGA\""	\|||||| || ||| |||||\""	\======D==I===I=====\""	16	0	1	2	3	81197123	81197339
VWA8	23078	13	41719336	41961109	-	prespliced::chr13:41719336-41961109(-)\" \"TTTTTAAAATTAGTTCATGCAATCAGTCAACAGACATTTGTCCTGTTATACACTAGAGGTAATAAGTCCTTTCAAGAGTGTGGAGCTAGCATGAGACAGTCATGTATAGAAGCAAATGCACAAATAAATAATGATAGAAGCTTGCATAAGATAAAGTAAAAGGGTACAAAAATGGTTCTGATGAGGGAAGGGGATCTGAGTTTTATGAAGATATGAAGA\""	72289	72507	\CCTGTAT-GAAGCAAATGA\""	\CATGTATAGAAGCAAATGC\""	\| ||||| |||||||||| \""	\=X=====D==========X\""	16	2	1	0	3	41888602	41888820
LUZP2	338645	11	24497052	25082638	+	prespliced::chr11:24497052-25082638(+)\" \"TTGTCCTGCTGGGAAAAGCTGAGTAGCTCAGCCATGGCCACCTGGGACAGTGGGTTTTCTGGCCAAAGACTTCTGTTAACTTAGTTTCTTAGTCAGTAGTCCTGTATGTGAAGCAAATGGTATTTCACATGTTTAGATCACGCTGGATGCATTAGCAGGTGGTGGTAATTGCTAGTTTTTCCTATAGCCTTTGGGTAATCTCACCTGTCTTTTATTGTCA\""	2449	2668	\CCTGTA--TGAAGCAAATGA\""	\CCTGTATGTGAAGCAAATGG\""	\|||||| ||||||||||| \""	\======DD===========X\""	17	1	2	0	3	24499501	24499720
LUZP2	338645	11	24497052	25082638	+	prespliced::chr11:24497052-25082638(+)\" \"CTATTTTAATATCACCCTCTCTCTTTTTGAATACCCTGGTATTCAAGAGCTATATAGTACCTACCATCCCTACGAACAATTATTTTAATGAAATAAGGTGCCTGGATGAAACTAATGATTTTACCAAGCCACCTGTACTCTTTTCTATCATTACTCACTGGATTCTTACCTTTGAACTTTCTTTCTTCACCTGCTGTGCTAGCCCTGTTTTCCTCTAG\""	150782	150999	\CCTGTATGAAGCAAATGA\""	\CCTGGATGAAACTAATGA\""	\|||| ||||| | |||||\""	\====X=====X=X=====\""	15	3	0	0	3	24647834	24648051
LUZP2	338645	11	24497052	25082638	+	prespliced::chr11:24497052-25082638(+)\" \"GAATTGTGCTTTTGTACTGTGATGCAAAATAGGCACCTGGTCTCTTTCTAGACTTTTCGAAGGTGCATTCTTTTGGCTTAGGTCATGAATCTTAAAAAATCCTGTCCTGAAGCAAAGAGAGGAGAAATATAATTTCTATTGATTACTTTATGATCAAATTTCCTTTAACTATCTTTGGCTATGAACATGTCACTTCAAATAGCTAATGGTAGGACTCT\""	172676	172893	\CCTGTA-TGAAGCAAATGA\""	\CCTGTCCTGAAGCAAA-GA\""	\||||| ||||||||| ||\""	\=====XD=========I==\""	16	1	1	1	3	24669728	24669945
LUZP2	338645	11	24497052	25082638	+	prespliced::chr11:24497052-25082638(+)\" \"TCATCAGTGAAATTCACAAGGCCAGCGAGAATATTGTGGTTCTTAGCAATGGGCCATTCCGATTTCCTTTTAATGAGAAGAATGTGAAGAGTGCTAGATACCTATATTTAGCAAATGAGAAAAAGAAAAAAATTGTAATAGAAGTCTATTCTAGATGAGATGAACGTATTAATCATCACTAAGGCCATTAGGAGATCTAGTTCCTTTATATTTCTGCA\""	230680	230897	\CCTGTATGAAGCAAATGA\""	\CCTATATTTAGCAAATGA\""	\||| ||| |||||||||\""	\===X===XX=========\""	15	3	0	0	3	24727732	24727949
LUZP2	338645	11	24497052	25082638	+	prespliced::chr11:24497052-25082638(+)\" \"TGCAAGGATTGGAAAAAAAAATCTTAATATACCATGCTGATGGTCCTCTTTTGTAGATGGGAAAGCACTAAATAAGTTTCTTAAATCTGTGGTTTTCAGTCCTGTATGACCAAAGAATAATCTATGAAGCTTGTAAAATATATGTATACTCAGCCCTCTGCCCTAGAGATTCTGATCCATAGCTCTACTGAAAAAGTGAATTGGAATATCTGGAGA\""	343369	343584	\CCTGTATGAAGCAAATGA\""	\CCTGTATGAC-CAAA-GA\""	\||||||||| |||| ||\""	\=========XI====I==\""	15	1	0	2	3	24840421	24840636
SYTL3	94120	6	158650053	158764871	+	prespliced::chr6:158650053-158764871(+)\" \"ACAAAAATGTAGCAGGGGAGTTAGGAGACTGGATCTAAGCTCCGAGCAGGTGAGGACGGTGCCTGACTCAGTGCTTGGGACATCATAGAGCATTTAAGATCTTGTTGAGCAAATGATGGAGTGACCGAATAAATGTCATCCTGGGAAAATGGACCTAGGAGATTTCCGTATTCAAGCTATGAGATTGTGAATTCCTGCGTGAGATGATTAACATAC\""	4902	5117	\CCTGTATGAAGCAAATGA\""	\CTTGT-TG-AGCAAATGA\""	\| ||| || |||||||||\""	\=X===I==I=========\""	15	1	0	2	3	158654955	158655170
KDM1A	23028	1	23019467	23083689	+	prespliced::chr1:23019467-23083689(+)\" \"CTTGGCCAACCTCTCAGAAGATGAGTATTATTCAGAAGAAGAGAGAAATGCCAAAGCAGAGAAGGAAAAGAAGCTTCCCCCACCACCCCCTCAAGCCCCACCTGAGGAAGAAAATGAAAGTGAGCCTGAAGAACCATCGGGTGAGTTGTAGTATCCAACCACAGTTCTGTTTTATCTTAGAAATAAGAATGAATGGATTTATTTCCATTTTGCAATA\""	11028	11244	\CCTGTATGAAGCAAATGA\""	\CCTG-AGGAAGAAAATGA\""	\|||| | |||| ||||||\""	\====I=X====X======\""	15	2	0	1	3	23030495	23030711
NRG3	10718	10	81875193	82987178	+	prespliced::chr10:81875193-82987178(+)\" \"GATAAGAAGGTTACAATTGAGGGAGCCATACAGATATCTATGGTGAGTATATATTGGGCCAAGGGAAAATCAAATAAAAAATCCTTTGGATGAGACTGGGCCTGATGAAGGAAAGAAATGGGTGATCATATGGAGTGAACATGGGTGGGTGGTAGGAGATGATGTTAGAGAGATAACAGGAGACCAGATTGTATAAAATGTTGCCAGCCACTTCAG\""	234977	235192	\CCTGTATGAAGCAAATGA\""	\CCTG-ATGAAGGAAA-GA\""	\|||| |||||| ||| ||\""	\====I======X===I==\""	15	1	0	2	3	82110170	82110385
NRG3	10718	10	81875193	82987178	+	prespliced::chr10:81875193-82987178(+)\" \"GCACAGAGATTCAGATTCTCAAGACCCCTTTTCTCTATCCATTTAATTAATTGCCTTGAAGAGAGGATCACAGAGTTCTTGCTGAAAAATTATTTAAGTCCATGAATGAAGACAAATGATTTCAACACAAACATTGCTCAATTGGGTACAAAAAATTTTTTTCCCTTGTGTTTGCTTTAGTGATAAAAATAGCCAGTGCTGATGATATAAATTTCACCT\""	376907	377125	\CCTGTATGAAG-CAAATGA\""	\CATGAATGAAGACAAATGA\""	\| || |||||| |||||||\""	\=X==X======D=======\""	16	2	1	0	3	82252100	82252318
NRG3	10718	10	81875193	82987178	+	prespliced::chr10:81875193-82987178(+)\" \"ACTTTACCATAACCAGTAGAGTGAAACCGACTGTGCCAAGAGATCATGCTATTTATCTGGTGGGGTCCTTTACACACTCACAGAATTTTCCAGAGGTGGTCCTTATGAAGCAGACTGACTTTTTATTCTGCTCCCCAAGCACCAATGCTACCACTAACACCGCTTGTGGCATATTTCCCCATGGCTACATGGGTCTCCATAATTGTCACCTTCAAGTT\""	501292	501509	\CCTGTATGAAGCAAA-TGA\""	\CCT-TATGAAGCAGACTGA\""	\||| ||||||||| | |||\""	\===I=========X=D===\""	16	1	1	1	3	82376485	82376702
NRG3	10718	10	81875193	82987178	+	prespliced::chr10:81875193-82987178(+)\" \"CAGAGCGATGAGGTTATCAACCATTACAAGATTCACTCCTCCCACTCATGTCTTTGATTGACATTTCTGGTCCCCAGCGTGCTGCTCTCACATTTTGGTCCCTGCAATGAGCAAATGAATTTCGTTTCCTCTAGTGAAAGCTCAATTTGAACAACGGGGGAAAGGTTTTATTTAAATCTCCTACAGCTTTGAACTCATCTTGGATTCACCATCCATCT\""	975083	975300	\CCTGT-ATGAAGCAAATGA\""	\CCTGCAATG-AGCAAATGA\""	\|||| ||| |||||||||\""	\====XD===I=========\""	16	1	1	1	3	82850276	82850493
ZNF766	90321	19	52269586	52296046	+	prespliced::chr19:52269586-52296046(+)\" \"GCTGCCTAAACAGAGGGCTTGGATTTTGGAGACATCACAGCACATCTTGATTCTTTCTTTTATAAACAGGAATCTGTCTTCCTGACCTGAGTATTATCTCCATGATGAAGCAAAGGACAGAGCCCTGGACTGTGGAGAATGAAATGAAAGTAGCAAAAAATCCAGATAGGTGGGAAGGTATCAAAGATATCAACACAGGTAAGAGCTCAGATGGACA\""	13630	13846	\CCTGTATGAAGCAAATGA\""	\CATG-ATGAAGCAAAGGA\""	\| || |||||||||| ||\""	\=X==I==========X==\""	15	2	0	1	3	52283216	52283432
CLVS2	134829	6	122996234	123072925	+	prespliced::chr6:122996234-123072925(+)\" \"GCATTGTAAGAAGGAAGTGCTTTGAGACCAGCAGCATCTGTGAGAGCTGTGATTTGTCTCACTATCCTGTTTTAAGTTCCTCTCCACAAGATAATATGAACATATATGAAGCAAGTGAATCTGAGTGGTATAAAGGGTGAACTGTAATGGATAGTGCGGTGTGCTGCCTAGATTCCCTTCCTTAGGACCAAGGCAGTTATACTCCCAGGTGCCAGGAA\""	29147	29364	\CCTGTATGAAGCAAATGA\""	\CATATATGAAGCAAGTGA\""	\| | |||||||||| |||\""	\=X=X==========X===\""	15	3	0	0	3	123025381	123025598
TTC7B	145567	14	90524563	90816430	-	prespliced::chr14:90524563-90816430(-)\" \"GGTGACACACAGAGACAGAAGGGCACAGAGCTGCCAGCAGTCTGCAGTGTTGGACTGATTTATTTCCAAGCCCTATCTTGAGAAACAGAATTTTTTTTTTCCTGTTAAGAAATGAAAATTCTAAAGCAAAGCTAGCTCACAGAATGCTGAGTCACTCAGATTGCTGCTTAATATTCAGGTTCTTTAAGAGATGGAACTGCTGCTTTTTCGTATTA\""	216397	216611	\CCTGTATGAAGCAAATGA\""	\CCTGT-T-AAG-AAATGA\""	\||||| | ||| ||||||\""	\=====I=I===I======\""	15	0	0	3	3	90599819	90600033
TTC7B	145567	14	90524563	90816430	-	prespliced::chr14:90524563-90816430(-)\" \"ATTTCAACTTCAAATTTCACTTCATTGCTTTCAAAATCTTGAGCCAGCTTGTCCTTTGGATCTGGACTGTGCCTGTCTGCACTGGCAGATGGACAGAGCTCCTGTATAGAAATGAAGCCAGTTCACCCACGGCTTTTTTTTTTTTTTTTTTTTTTTTGAGAAGGAGTTTCGCTCTTGTTGTCCAGGCTGGAGCGCAATGGCACAATCTCGACTCA\""	284655	284869	\CCTGTATGAAGCAAATGA\""	\CCTGTAT--AG-AAATGA\""	\||||||| || ||||||\""	\=======II==I======\""	15	0	0	3	3	90531561	90531775
IBA57	200205	1	228165803	228182257	+	prespliced::chr1:228165803-228182257(+)\" \"CTATAAAAATGACCAAGCAGATTTTAAAAAGAGAACTTGTTGAAATAAAAATAAAATACTCTAAAAAATATTCCATGATGTGTTTCCTGAAGAATCGGGAACTGTTTGAAGAAATGACCCAAAGTGCAGCACAGAAAGACAGAGCTGGAAAATATGAGATGGGATGAGACAAGAAGATGGAGAGTTTAGTATGACATCCGCAATTTACGAGTAATTC\""	13498	13714	\CCTGTATGAAGCAAATGA\""	\ACTGTTTGAAG-AAATGA\""	\ |||| ||||| ||||||\""	\X====X=====I======\""	15	2	0	1	3	228179301	228179517
C6orf163	206412	6	87344812	87365463	+	prespliced::chr6:87344812-87365463(+)\" \"TAAGCCAAGTTTGCTTGTGCTTATTCTGATACATTAATAGATAAATGGACTCTTTCTTTCAAAGGCTAATGAACGTCAAAAACAAGCAGTGGAGAAAGCACTTGAAGAAGCAAATGACAGACACAAAATTGAAATTCAGATTTTGAAAGAGGAACATCAGAAAGATTTACAGGTTTTTATAGTGGCTTATTTGTTGTCTTTTAAAAGTAATTACATT\""	5518	5734	\CCTGTATGAAGCAAATGA\""	\CTTGAA-GAAGCAAATGA\""	\| || | |||||||||||\""	\=X==X=I===========\""	15	2	0	1	3	87350330	87350546
TECRL	253017	4	64277701	64409450	-	prespliced::chr4:64277701-64409450(-)\" \"GAAACCAAACCATATGATCACACATGCACACATCCCCCCACACACACGTGCACTTGCGTGCACACACACACACACGCAAATAGTACTACAGGCCAATATTCCTGATGAACAAAGACACAAACATCTTCAGAAAAGTCCTAGCAAATAAAATCTTACAACACATCAAAAAGATAATACCCTATGATTTAGTAGGATTTATTCCAGGAATAAATGTA\""	27518	27732	\CCTGTATGAAGCAAATGA\""	\CCTG-ATGAA-CAAA-GA\""	\|||| ||||| |||| ||\""	\====I=====I====I==\""	15	0	0	3	3	64381718	64381932
TECRL	253017	4	64277701	64409450	-	prespliced::chr4:64277701-64409450(-)\" \"TGTATAATTATGGAAATGAATAAATTATCACGATGATAGTTTATCCTTTTTAAGATGTTGTAAAACTGACTAAAAAGTGGAAGTTATGATAACTAAACTCCCTGATGAAGCCACTGAGACATCAATTTAGTCATCAGAAGCTCTTATATGCTCAGCTAATTATCATATTTTCCTCTCTTTGTGCTTTCAGTACAACTAAAGGACTGAAAAGAGCAGA\""	31930	32146	\CCTGTATGAAGCAAATGA\""	\CCTG-ATGAAGCCACTGA\""	\|||| ||||||| | |||\""	\====I=======X=X===\""	15	2	0	1	3	64377304	64377520
SLC25A30	253512	13	45393315	45418373	-	prespliced::chr13:45393315-45418373(-)\" \"TGCTGCAAAGAACGTGATTTCTTTTTTATGGCTACAGGGGCCACTTTTGTGGTTCCTGTTTTCCAACATGACACTAGCACATTTTATTCTTCAGGTGTTGCCTTAATGAAGCAAAGACACTTATCGTATTCATCCACCTGACATCTTGGGAAATAGTGGTACTCTGAATGATATCTCTACCACTATTGCTTCTTTATTTGTGACCTGTTCAGGAGCC\""	20216	20432	\CCTGTATGAAGCAAATGA\""	\CCTTAATGAAGCAAA-GA\""	\||| |||||||||| ||\""	\===XX==========I==\""	15	2	0	1	3	45397941	45398157
SLC6A17	388662	1	110150493	110202202	+	prespliced::chr1:110150493-110202202(+)\" \"AAAAATAATTTGTGTCTCTGATAATAGTCCGGCCTGTTTTGGGCTCAGTAAAAGCTCAGGGGCTCTGAGGTAATTAGGAGAACAGTTTGGGCCACAGCTGCCTGTCATGAAGAAATCAGGAAGCTGCCAAGCATCCTCTGACTTGGTTTCTACTCACCACCAATTATACCTGAGTTAGATGTTGGCTTTGAGGTCCTGAGTGGGGACCACTTCCACTG\""	10682	10899	\CCTGT-ATGAAGCAAATGA\""	\CCTGTCATGAAG-AAATCA\""	\||||| |||||| |||| |\""	\=====D======I====X=\""	16	1	1	1	3	110161175	110161392
BCL2L15	440603	1	113876815	113887581	-	prespliced::chr1:113876815-113887581(-)\" \"GAGGCCTGCAGAGTTGGTTTTTGTTTTGTTTTGTTTTGTCAACTTAATGCAAACCACAGAGATTTTCTACTTTCTGTTTTCACATGAGTTTTAATGAGGTTCTGTTGAAGCAAAGACCCCTAGACACAAAGTAATGACTTGTTAGTAGTGGAATTATAAGCAACAGGGCAGGCCTTTGCTGGAGGTATTTTGAGAGAAAGGGAGAACAATGGAAAC\""	6632	6847	\CCTGTATGAAGCAAATGA\""	\TCTGT-TGAAGCAAA-GA\""	\ |||| ||||||||| ||\""	\X====I=========I==\""	15	1	0	2	3	113880734	113880949
THEMIS	387357	6	127708199	127901058	-	prespliced::chr6:127708199-127901058(-)\" \"AAAAAAAATGCCGAAGATTTCAATATGCTAATACATGTCACAGCTTAGAATAATGCCTGACACTTAGTAAGCACAAAATAAATGTTAGCTGTTATTATAGTTTGTATGAACAAATGACTCAGTTGAGGGAGATTTTTCTATAAGTTGCATGAGAGTTCTGTTTTTTTTTCCCCGACATATCTGTTTATTATATTTACGTGATTATGTTTCAATAATG\""	169502	169718	\CCTGTATGAAGCAAATGA\""	\TTTGTATGAA-CAAATGA\""	\ |||||||| |||||||\""	\XX========I=======\""	15	2	0	1	3	127731340	127731556
THEMIS	387357	6_KI270801v1_alt	53397	246256	-	prespliced::chr6_KI270801v1_alt:53397-246256(-)\" \"AAAAAAAATGCCGAAGATTTCAATATGCTAATACATGTCACAGCTTAGAATAATGCCTGACACTTAGTAAGCACAAAATAAATGTTAGCTGTTATTATAGTTTGTATGAACAAATGACTCAGTTGAGGGAGATTTTTCTATAAGTTGCATGAGAGTTCTGTTTTTTTTTCCCCGACATATCTGTTTATTATATTTACGTGATTATGTTTCAATAATG\""	169502	169718	\CCTGTATGAAGCAAATGA\""	\TTTGTATGAA-CAAATGA\""	\ |||||||| |||||||\""	\XX========I=======\""	15	2	0	1	3	76538	76754
FAM171A1	221061	10	15211642	15371289	-	prespliced::chr10:15211642-15371289(-)\" \"CTGATGCTGGGATCAAGGGTTATCTGAGCAGCATTCAGGCCATGGCAGACTGCCGTCGTAGCCCTGTGTTTGCCCGGGGTCAGATAGGGAAGGAAGTCGACCTTCATGAGCAAATGAACATGCAAGCTGCGAGTCTCCCTCTGTCTAGGCAGTGATGTCCCACCTCTTTGTCTTTTCAGAAGGGTCCCTTTTCTGTCGTGATGTGTCAGGGTATATT\""	29316	29532	\CCTGTATGAAGCAAATGA\""	\CCTTCATG-AGCAAATGA\""	\||| ||| |||||||||\""	\===XX===I=========\""	15	2	0	1	3	15341757	15341973
LIPJ	142910	10	88586761	88606976	+	prespliced::chr10:88586761-88606976(+)\" \"TTAGAAATGGCAAACCATTCAACTTAATTGGATAACAATTTTATGCTAAAAGATTTGCTTTTTCTTTATCTAGAGCCAGATTATTTCCTACTGGGGCTACCCTGATGAAGAATATGATATTGTAACCGAAGATGGTTATATCCTTGGCCTTTATAGAATTCCTTATTGGAGGACAGACAATAATAAAAATCTAGGTAATATTCAATTGAAGATGGAT\""	4544	4760	\CCTGTATGAAGCAAATGA\""	\CCTG-ATGAAGAATATGA\""	\|||| |||||| | ||||\""	\====I======X=X====\""	15	2	0	1	3	88591305	88591521
LIPJ	142910	10	88586761	88606976	+	prespliced::chr10:88586761-88606976(+)\" \"CAAAGGAAAAGAAGAACGAAGAAGCCCACCTGCATAAATACCAGCAGACCCAGTACAATGGGGGTATATATGCATTGCATGCTTAACTTGCTCAGCTGCCACTGTAATGAACAAATGATATGGTCTTATTTTTTGTTTCTCTTTCAGCTTTTAAATTCTACTCATTTGAAAGCTTATGACTGGGGCAGTCCTGATCTGAACTTGGTTCATTATAATCA\""	18725	18942	\CCTGT-ATGAAGCAAATGA\""	\ACTGTAATGAA-CAAATGA\""	\ |||| ||||| |||||||\""	\X====D=====I=======\""	16	1	1	1	3	88605486	88605703
NCMAP	400746	1	24556086	24609328	+	prespliced::chr1:24556086-24609328(+)\" \"GGGGGGAAGGTACATGCCAGGTGCCCTGTGCCCGATCCTTGCTCAGTGCCACAGTCTCTAGCTCATAATATATGATTAATGAATATTTCCTGAATGAATGAATGTATGAACAAATGAATGAGTTGGTGTTGGTAGGAGAGGGGTGTGGGTGGTGAACACTTACCACCCGGTCATAATTACTCCTTCTGGGCGCCTCTGCTATGCCCACCACTGGGCA\""	14681	14897	\CCTGTATGAAGCAAATGA\""	\AATGTATGAA-CAAATGA\""	\ |||||||| |||||||\""	\XX========I=======\""	15	2	0	1	3	24570767	24570983
MYBPHL	343263	1	109292364	109307011	-	prespliced::chr1:109292364-109307011(-)\" \"AAAGAGAACAAGTTCCCAGTGTCCTCTCTGACTTGTAGCTGCTGGCTGATGGAAATTGGAAATGAATTTGATCCCATAAGACATTTATTTAAGGCTCTCACTGGTATGTAGCAAATGAAAGCCTAAAGGGGTGCGTTACAAGTACAGACTTCTCAGGAAAGCGCTCTCCGACAGTCGGCTTGCAGAGACAACTCTCCCTCCCTCACCTCCCTCTCTGT\""	14157	14374	\CCTGTATGAAGCAAATGA\""	\CTGGTATGTAGCAAATGA\""	\| ||||| |||||||||\""	\=XX=====X=========\""	15	3	0	0	3	109292637	109292854
PDLIM5	10611	4	94451941	94668223	+	prespliced::chr4:94451941-94668223(+)\" \"CAGAGTTCAGTCACCATAGGTCAAGTCTTTTATAGAAGTAAATGGCAGTTTTAATAATATATGATGTCAGGTATTAGTTACGTTTATGATGCTGTAAACACCTTTATGACAAATGAAAGATTTGGAGGACTTTGAAATTGGCATGCTATTTATAATATTTTAATGCTTTAACAGTTAATACGGAATGTTAGATTTACCAGAGACTTACAGAGAAAT\""	14778	14993	\CCTGTATGAAGCAAATGA\""	\CCTTTATG-A-CAAATGA\""	\||| |||| | |||||||\""	\===X====I=I=======\""	15	1	0	2	3	94466719	94466934
PDLIM5	10611	4	94451941	94668223	+	prespliced::chr4:94451941-94668223(+)\" \"GTTCTGCAAGGGAGGTATTATGACCCTCATGTCAACAAAGAAACTATATGTTGCCTAATGCAACCTTTATTCAGCTATTTGTTCTATTCCTCAAAGAATTCCTGTATCAACAAAGAGCTTCGTAAGAGAAGGCCTGAATATGAAAGGCGGGAACTCTGTCTCTTTAGGGCTCTAAGCTTTTCTTGAAAGGAAGAAAAAAATAAATAGTCAAACTTC\""	114634	114849	\CCTGTATGAAGCAAATGA\""	\CCTGTATCAA-CAAA-GA\""	\||||||| || |||| ||\""	\=======X==I====I==\""	15	1	0	2	3	94566575	94566790
DSTN	11034	20	17570074	17609919	+	prespliced::chr20:17570074-17609919(+)\" \"GAATTTAGAGAAGGCCTCTTTTGAGGTAGGACTTACATGGCAATAAAGAGCTAGCTATGTGAAGAGCATTTAGGGCAGAAGGAACTCTTAAGTAGAAGGGCCTGTAGAAGAGAATGAGCTTGACATTTGCCAGGGACAGAAAAAAGGCTTGTGTGGTTAGCATTCAGTCAACAAGGGGGAAATAAGTAGAAAATAGATTATAGGCAAGAACTAGACC\""	10725	10941	\CCTGTATGAAGCAAATGA\""	\CCTGTA-GAAGAGAATGA\""	\|||||| |||| |||||\""	\======I====XX=====\""	15	2	0	1	3	17580799	17581015
SLC13A3	64849	20	46557827	46684485	-	prespliced::chr20:46557827-46684485(-)\" \"ATGTTGCCAAATGCCCCAGGAGGTTAAACTGGTTTATTCTTTCACTAAGGGCATATGTTCCCAACACCCTCACCAGTTTTACTCTCCTTTTCAAGTCTTGCCTGTTGGCAAATGAATGGTATACCATTAGTGTTTTGATCTGCATTTCTCTGATGATAGTGATATTGACCATCTCTTCCAACTTCTTGTCTGTTTGAATACTCTCCTTTCCAAAT\""	99761	99975	\CCTGTATGAAGCAAATGA\""	\CCTGT-TG--GCAAATGA\""	\||||| || ||||||||\""	\=====I==II========\""	15	0	0	3	3	46584510	46584724
ZMAT1	84460	X	101882289	101932027	-	prespliced::chrX:101882289-101932027(-)\" \"TTGGGATGAGTCTATTCTTGGATTTTGAATGTTTAGTTTTGTTTACCCAAGGTTGAATTGAAAAAAAAAAACAGTCAATATGGATTTAGAAAAAGGAACACCTGATGAAGAAAAGGAGAGGTAGATACAGTCAGTGTCACTTCAGGACACTTAGGTTTTTTTTGTATAAAAATTTAAATTGAATTAAAAGAAGGAAAAAAAAAGCCCAAACTTAACC\""	48491	48707	\CCTGTATGAAGCAAATGA\""	\CCTG-ATGAAGAAAAGGA\""	\|||| |||||| ||| ||\""	\====I======X===X==\""	15	2	0	1	3	101883320	101883536
CREB5	9586	7	28686132	28825894	+	prespliced::chr7:28686132-28825894(+)\" \"GTCCTCTCTGATTCCCCGCCTCACCTAATAGAAATTGACCTATCAATTTTTCTCTAGTTTAATTTTTAAAAATTATTATTCAATGTTGAAGACATACAGAACTGTATAAGAAATGATACAATAAACATCCATCTATCCACTACCTATCATGCAGAAGCCCTCTGGGAACTGGAAGACCATTATCTGATTTTGGTATATATCATTCCCATTCTCACA\""	89161	89376	\CCTGTATGAAGCAAATGA\""	\ACTGTAT-AAG-AAATGA\""	\ |||||| ||| ||||||\""	\X======I===I======\""	15	1	0	2	3	28775293	28775508
CREB5	9586	7	28686132	28825894	+	prespliced::chr7:28686132-28825894(+)\" \"TCTGCAGCTGAGAGCTTCTACTCAGGGGGCAAGGTGTCTAGCAGTTTCGATTTCAGAAAAGTGTTATTTCTGTAGTCTAAATGCAAATAATATGACATTTCCTTCTGAAGCAAATATATACGCACACACACACACACACACACACACACACATAAACACATCTCTGTTTCCTTTCTTGGTTTTTGTTTGGTTGTTTTTTTTTAACCAGAGATTGCC\""	129802	130017	\CCTGTATGAAGCAAATGA\""	\CCT-TCTGAAGCAAAT-A\""	\||| | |||||||||| |\""	\===I=X==========I=\""	15	1	0	2	3	28815934	28816149
MVB12B	89853	9	126326828	126397637	+	prespliced::chr9:126326828-126397637(+)\" \"GGCCTTTCAGGGGGCAGGAAAATTGCCCTCGTTCTCCATGGGCTGGAGGATAGCGGCAGCCCAAAGCCTCAGGCAGTTAGTTGCCCCTCCTGGAACTCTGCCTCCATGAAGCCAATGAGGAAACAAGGGCAGCAGCTTGTTCTTGCTGTCCCAGCTTCCTGAGCACAGGGCTTTGCTATCGTGGGGCTACTAACTGCAGAAATAACCACAGACTTTGA\""	21054	21271	\CCTGTATGAAGCAAATGA\""	\CCTCCATGAAGCCAATGA\""	\||| ||||||| |||||\""	\===XX=======X=====\""	15	3	0	0	3	126347882	126348099
CENPP	401541	9	92325952	92620529	+	prespliced::chr9:92325952-92620529(+)\" \"TTCATTGCTATTGGAGTGTCTTTGCTTCTTGGTTCTTTCAACAAACAGTACTAGGAAATATGTATTTATACATATATACACACACACACACACACACAAACCTGTATGTAAGAAATCATGATTCATATAATATTCATGTGCACAAATAGTCATGTGCCGCATAACTACTTTTTGATCAGTGACAGACTGCATATACAAAGGTAGTCTCATGATTACAT\""	37206	37423	\CCTGTATG-AAGCAAATGA\""	\CCTGTATGTAAG-AAATCA\""	\|||||||| ||| |||| |\""	\========D===I====X=\""	16	1	1	1	3	92363158	92363375
CENPP	401541	9	92325952	92620529	+	prespliced::chr9:92325952-92620529(+)\" \"CATTGTAAGGAAAAAGAAACACAGGAAATATCCCATTTTGAGCTTTCGTAGACTGTAAGTGTCATGAGAGGGCCAACCATGTCTGTCTAAATAAATATTTGCTGTATGAACAAGTGAAAAAATGAGAAACAAAATAGTCCCATGAAATAAAATAAAGGTTATGTATTTTAACTGAGATATGGGTATAAGCTAGGCTGAATGAGCCTAATAGGATGGT\""	63542	63758	\CCTGTATGAAGCAAATGA\""	\GCTGTATGAA-CAAGTGA\""	\ ||||||||| ||| |||\""	\X=========I===X===\""	15	2	0	1	3	92389494	92389710
CENPP	401541	9	92325952	92620529	+	prespliced::chr9:92325952-92620529(+)\" \"GTATCACTACATGGACGTATTTACTTCAAAAACACAAATAGAGTCTAGAAAAACTGGTTAAAAATCCACACAATTAGACTTGGAGATACAGTCTTTCCATCCTGTATGTAATCAAAAGATTTAAAAGTCAGGCACCTTTTGTCCAGCCTTGTAGCCTGGGGATTTCTGTTAACATTTCAGTCGGACGCTGTGTCAGTGAGGGACTCTCTTCTGCTAGGT\""	275211	275429	\CCTGTATG-AAGCAAATGA\""	\CCTGTATGTAATCAAAAGA\""	\|||||||| || |||| ||\""	\========D==X====X==\""	16	2	1	0	3	92601163	92601381
CENPP	401541	9_MU273365v1_fix	160681	455256	+	prespliced::chr9_MU273365v1_fix:160681-455256(+)\" \"TTCATTGCTATTGGAGTGTCTTTGCTTCTTGGTTCTTTCAACAAACAGTACTAGGAAATATGTATTTATACATATATACACACACACACACACACACAAACCTGTATGTAAGAAATCATGATTCATATAATATTCATGTGCACAAATAGTCATGTGCCGCATAACTACTTTTTGATCAGTGACAGACTGCATATACAAAGGTAGTCTCATGATTACAT\""	37206	37423	\CCTGTATG-AAGCAAATGA\""	\CCTGTATGTAAG-AAATCA\""	\|||||||| ||| |||| |\""	\========D===I====X=\""	16	1	1	1	3	197887	198104
CENPP	401541	9_MU273365v1_fix	160681	455256	+	prespliced::chr9_MU273365v1_fix:160681-455256(+)\" \"CATTGTAAGGAAAAAGAAACACAGGAAATATCCCATTTTGAGCTTTCGTAGACTGTAAGTGTCATGAGAGGGCCAACCATGTCTGTCTAAATAAATATTTGCTGTATGAACAAGTGAAAAAATGAGAAACAAAATAGTCCCATGAAATAAAATAAAGGTTATGTATTTTAACTGAGATATGGGTATAAGCTAGGCTGAATGAGCCTAATAGGATGGT\""	63542	63758	\CCTGTATGAAGCAAATGA\""	\GCTGTATGAA-CAAGTGA\""	\ ||||||||| ||| |||\""	\X=========I===X===\""	15	2	0	1	3	224223	224439
CENPP	401541	9_MU273365v1_fix	160681	455256	+	prespliced::chr9_MU273365v1_fix:160681-455256(+)\" \"GTATCACTACATGGACGTATTTACTTCAAAAACACAAATAGAGTCTAGAAAAACTGGTTAAAAATCCACACAATTAGACTTGGAGATACAGTCTTTCCATCCTGTATGTAATCAAAAGATTTAAAAGTCAGGCACCTTTTGTCCAGCCTTGTAGCCTGGGGATTTCTGTTAACATTTCAGTCGGACGCTGTGTCAGTGAGGGACTCTCTTCTGCTAGGT\""	275209	275427	\CCTGTATG-AAGCAAATGA\""	\CCTGTATGTAATCAAAAGA\""	\|||||||| || |||| ||\""	\========D==X====X==\""	16	2	1	0	3	435890	436108
OPCML	4978	11	132414980	133532501	-	prespliced::chr11:132414980-133532501(-)\" \"GTATTTGGTTCTCTGAGAACTGATTTCTTAGTAGTAATAACGATTCCTCTTATCCAGAGAGAACCGTACGTATTTTGATATATTTTCTTCCAATTTTTTACCTGTATATGTCAAATGAAATATATACTTTTGAAAAAAGTAAGTTGCAAAACCATATATACTGTATGACTCTCAAATATATGTATATTTATTATATATATTATATATAAATATTTTAT\""	100493	100710	\CCTGTATGAAG-CAAATGA\""	\CCTGTAT-ATGTCAAATGA\""	\||||||| | | |||||||\""	\=======I=X=D=======\""	16	1	1	1	3	133431791	133432008
OPCML	4978	11	132414980	133532501	-	prespliced::chr11:132414980-133532501(-)\" \"TCCTGCCAGCTCTCATTTATTCAGTGTGGTTCAAAAGAACAGAGGCCTCTTGAAAGAGGCCAGATGGCCCACTGGGTCAGCCTCCTTTCCTCTCTTTCTTCCTCATGAAGTAAATGAAAGTCTGCAGTAAGTGATCTTGAATGTTTAATTTGATGCTTTGATATCAAATTTTGGAGCCATTTCGGTGAGTGTGTGGGGCCGATTCCATGAGATTCCA\""	354538	354754	\CCTGTATGAAGCAAATGA\""	\CCTC-ATGAAGTAAATGA\""	\||| |||||| ||||||\""	\===XI======X======\""	15	2	0	1	3	133177747	133177963
OPCML	4978	11	132414980	133532501	-	prespliced::chr11:132414980-133532501(-)\" \"GATGGCAAGGAATTCTGTTTTTGTTCCGTCGCACCCTCGATGCTTAAAACACTGCTTGGCAAAAAGTAGGTATTTGATAAACATTTGTTTTAAATAGATGCGTGTATAAGTAAATGAATTAATGAGATAATGAAATGTGGTCAATGAATAAAAATGGAGACAGATATTATTGCAATATGAATAGGAGTTTCTCTTTCTTCTCTGCAATAAGTATATA\""	539938	540154	\CCTGTATGAAGCAAATGA\""	\CGTGTAT-AAGTAAATGA\""	\| ||||| ||| ||||||\""	\=X=====I===X======\""	15	2	0	1	3	132992347	132992563
OPCML	4978	11	132414980	133532501	-	prespliced::chr11:132414980-133532501(-)\" \"AATTTATCTAAGGGAATATTCTCCTGGTTAAGTCTGACCTAAAAGGTGAGAGCCCTTTGAAAGAGAGAGGTGTGAGGTGACTGTGCTTTCTTTTGCTGGCCTTGCAGAAGCAAATGACCAGGTTGTGATATGCCAATGGAGGGTTCTCATGGCAAGAACCTGAGGATGGTGTCTAGAAACTGAGAAAGGTGACTTACTAACAACCAGTAAGAAAATG\""	546907	547123	\CCTGTATGAAGCAAATGA\""	\CTTGCA-GAAGCAAATGA\""	\| || | |||||||||||\""	\=X==X=I===========\""	15	2	0	1	3	132985378	132985594
OPCML	4978	11	132414980	133532501	-	prespliced::chr11:132414980-133532501(-)\" \"GTCTGCCTGTGTGACCAGCACCAACAAGAATGCCCCATCCCTGTCTCTGAGTACCTGGGATGGCAAGTATTTAGGCCCTTGGATTCCTGTTAATGGTTCTGCTGTAAAAGCAAATGACTCCACATTGATGCTTGCCAAGAGGATAACGGCAGCAGCAGTAGCAGCAGGGTGGTTAATGTACAAGTAATTGAAGTACAATAAGTTACATACAAGGTGT\""	560404	560620	\CCTGTATGAAGCAAATGA\""	\GCTGTAA-AAGCAAATGA\""	\ ||||| ||||||||||\""	\X=====XI==========\""	15	2	0	1	3	132971881	132972097
OPCML	4978	11	132414980	133532501	-	prespliced::chr11:132414980-133532501(-)\" \"CCCGTTACTTGACCTCCCATAGCACATATGGAACCTCAAAGGGCCTGCAACCTAAGACAACGTGAGCCGGTCACTTCTTGGTAAGAACCCAACAATGAGACCTGTGAAGAAATGAGTGATACCAAAGTATAGAAGGAGGAGAAGTAATTTTGTTTAAACCCTAAAATACGTCACTCCATTATCCTCCCTCCCATCCTTGTATTCACATTTTAATT\""	596552	596766	\CCTGTATGAAGCAAATGA\""	\CCTG--TGAAG-AAATGA\""	\|||| ||||| ||||||\""	\====II=====I======\""	15	0	0	3	3	132935735	132935949
OPCML	4978	11	132414980	133532501	-	prespliced::chr11:132414980-133532501(-)\" \"CCTATCATTCCATAGTGTTTTGGTTGACTTTTTAAATTGAAACATAATAGTTATTCTCACTTATGGTTCACAGGTGATATTTTGATACATGCATATAATACCTGATGACCAAATGAGAGTATTTAAAATTTCTATCACCTAAAACATGTATCTTTGTGCTGGGAACATTTCAACTCTTTTCTTCCACCTGTTTTGAAATATACAATCAATTATTGT\""	741967	742182	\CCTGTATGAAGCAAATGA\""	\CCTG-ATGAC-CAAATGA\""	\|||| |||| |||||||\""	\====I====XI=======\""	15	1	0	2	3	132790319	132790534
OPCML	4978	11	132414980	133532501	-	prespliced::chr11:132414980-133532501(-)\" \"AGGTTCTGTTCTGAGGGAAAAATAAAACCTCCATTTCAAACATTTGCAGAGACTCAGAGTGGAAGAGAGGGGCTGCAGATGAAACTGAAGATGTGGCAGCCCTCTCTGAATCAAATGACTTCATTATTCAGGCTGCTCCTTCTCTCTCTCTCTCAAGAAAAAAAAAAAAAAAAAATATATATATATATATATGTATATATATAGCAGAAACAGCAAGC\""	750373	750590	\CCTGTATGAAGCAAATGA\""	\CCTCTCTGAATCAAATGA\""	\||| | |||| |||||||\""	\===X=X====X=======\""	15	3	0	0	3	132781911	132782128
OPCML	4978	11	132414980	133532501	-	prespliced::chr11:132414980-133532501(-)\" \"AGGGGTTTTACCGCTCAGAAACAGATGCCAGCATTTTCGTTTGTGGAGCAAACATTAACCCAAGACATCCATTCAGAATGTGTGTGTTTTTCCCCTTTGACCTTATTAGCAAATGACCTGAGGCTTCCAACATCCTCCAAATAGCCCAAACTGATAATAAAATTACTAAAATTTATAAGGTACTTTCTGTTGGATGAAATTCTTTCTTCCGCATTA\""	909298	909513	\CCTGTATGAAGCAAATGA\""	\CCT-TATT-AGCAAATGA\""	\||| ||| |||||||||\""	\===I===XI=========\""	15	1	0	2	3	132622988	132623203
OPCML	4978	11	132414980	133532501	-	prespliced::chr11:132414980-133532501(-)\" \"ATTAGTAATAATATGCTTTACATATGGAGGAATGGAGGATGGATTCTGATAGTATCTATTCTGAATACTTTCTACATTATAATATGAGAATGAATATTAACATGTATCATAGCAAATGAAAAGCCCAACTAACTCAAAAGTAAAATTACAATTGGAAAGGCACCCATTGCTGCCTGCTGTATGTTGTAAAGCCTTCTCTATGCAATTGCTATATCAAAT\""	1014631	1014849	\CCTGTATGA-AGCAAATGA\""	\CATGTATCATAGCAAATGA\""	\| ||||| | |||||||||\""	\=X=====X=D=========\""	16	2	1	0	3	132517652	132517870
MS4A13	503497	11	60515391	60542721	+	prespliced::chr11:60515391-60542721(+)\" \"GTTGAAATGTTTGAGGTATCTCTAGAAATCACTTATCACAAAGCTAAATATTAAGTTTTAATGAAAATATAACGTCTAAACAATGAAGGAATCTACCCTACCTGTAAAGTAAATGAAAGAATTAAGAATGAATCTAGAAGAACATAATTTAATATAGACAAATATACTGTATTGGTTAAAATCATGATTACTTTATGTATAGGTTTCTAAATGTAT\""	8567	8782	\CCTGTATGAAGCAAATGA\""	\CCTGTA--AAGTAAATGA\""	\|||||| ||| ||||||\""	\======II===X======\""	15	1	0	2	3	60523958	60524173
FOXP4	116113	6	41546380	41602384	+	prespliced::chr6:41546380-41602384(+)\" \"CCAGCAGGCAGGCAGAGACATCTCTGCCTCTCAACCCACCCAGGACATGCTTGGCTCATGGGGCTCAAGAGAGACTTGCTGACAGCCTGACTTGTCAGTGCCTGTGTGAAGAACTGAATGGGTGGGGGTAGGTAGAGTGGGTGAGCCAACGAGTACAGGGCGCCTGGGCAGTGGTGATGTGACTGTTCTCCGAGCCTGGGTCCCAGTGAGTCCCGTC\""	39916	40132	\CCTGTATGAAGCAAATGA\""	\CCTGTGTGAAG-AACTGA\""	\||||| ||||| || |||\""	\=====X=====I==X===\""	15	2	0	1	3	41586296	41586512
FOXP1	27086	3	71197881	71583978	-	prespliced::chr3:71197881-71583978(-)\" \"GTTTGTTTCTCCTCCCTGGGGAGGCCCGACTCCTCACTTCCATGGGTTCTTAGCCTCTACTCACCTGAGACCTGGAATGATTCCAGTTTTACCTGATCCTCCTGTATGGCTAAATGAGTGGCCACATTTGTTTTGGTTTTGTTTTTTTTTAAAACATGCTTTTGACAATTTCATTGCTCCTGAACTTTTTTTCCAGAGGGGCTAAATGAAATTCCAG\""	378321	378537	\CCTGTATGAAGC-AAATGA\""	\CCTGTATG--GCTAAATGA\""	\|||||||| || ||||||\""	\========II==D======\""	16	0	1	2	3	71205441	71205657
SORCS1	114815	10	106573662	107164706	-	prespliced::chr10:106573662-107164706(-)\" \"AATACTTTTTAGAATTGAGTTGACTTCTTCAGACCTGTGAATAAACAGCATAAAAAAACAAGATGGCGAAGTGGAAATGGAAAGACTTGCTTCATTTCTTCCTGTTGAAGCTAAATATATAAAGGCATAGGAACAGAAGGGCCCCTCATCGTTAACACACAGTTTGCTGCTTAATAGTGTGTTCACTTTGTGTGTGGGTTCTCACATAGAAAGAATA\""	196090	196306	\CCTGTATGAAGC-AAATGA\""	\CCTGT-TGAAGCTAAAT-A\""	\||||| |||||| |||| |\""	\=====I======D====I=\""	16	0	1	2	3	106968400	106968616
SORCS1	114815	10	106573662	107164706	-	prespliced::chr10:106573662-107164706(-)\" \"TCGAAGTGCAAATACAGAGCAAGAACTGTGGGGCAACTACAAAAGTGTAATATATGTATAGTGGGAATAACAGAAGGGAAAGAAAGAGAAAGAAACAAGCAATGTATGAAGCAATGATAACTGAGAATTTCTGCAAAATAATGTACCAAACCTCAGATCTAGAAAACTCAGAGAACACTAAGCAGGATAAATGTCAAAAAACAAAGCAACAACCACA\""	309132	309348	\CCTGTATGAAGCAAATGA\""	\AATGTATGAAGC-AATGA\""	\ |||||||||| |||||\""	\XX==========I=====\""	15	2	0	1	3	106855358	106855574
SORCS1	114815	10	106573662	107164706	-	prespliced::chr10:106573662-107164706(-)\" \"AATTAGATTAATCTATGTATACCAACACAAAAAATTGTCCGTGATATCAAGTGGAAAAAAAAGCAAGTTGCTGAACAATATCATACTTGTCACAAGAATGCCGTGAGAAGCAAATGACATGACATGCATATCTTTTTTAACAGGTTCAACTTTTATACAAATGACTAATCCTTTGATGATCTAATTTGTGTTTGTAATGAGTAACATTAGCTCCCGA\""	558105	558321	\CCTGTATGAAGCAAATGA\""	\CC-GTGAGAAGCAAATGA\""	\|| || |||||||||||\""	\==I==XX===========\""	15	2	0	1	3	106606385	106606601
SEH1L	81929	18	12948010	12987531	+	prespliced::chr18:12948010-12987531(+)\" \"TTTTGCCATATTGCCCAGACTGGTCTTGAACCCCTGGGCTCAAGCAGTCTGCCCACCTCAGCCCCCTAAAGGGCTGAGAAGACAGGCGTGAGCCACTATGCCTGGTTGAATCAAATGAAAAAAAAGTATTTTTTTGATTGAGCTATAATTTACATATCATAATGTGCACCCATTTAAAGTGTACAATTTAGTGATTTTAAGTATATTCATTTAATTGG\""	6651	6868	\CCTGTATGAAGCAAATGA\""	\CCTGGTTGAATCAAATGA\""	\|||| |||| |||||||\""	\====XX====X=======\""	15	3	0	0	3	12954661	12954878
NHSL2	340527	X	71910844	72153286	+	prespliced::chrX:71910844-72153286(+)\" \"ACGTTTGAACTCAAGTTCAGATCCTTATGTTAGAGAAAGCTGTTTCACCCCTGTATCCTCAGTTTGTTCATCTGCAATGTATGAATGTTGATAATAATAGCCTGAGGAGCAAATGATCTGGGACATTCTCAAAGACCTTGTGAAGTGTAAAATGCTGCATATTGTAAAACCTTATCATGGCATGTGTATGGATGCTTTGAAACAAGAGTGTTAGAT\""	164305	164520	\CCTGTATGAAGCAAATGA\""	\CCTG-AGG-AGCAAATGA\""	\|||| | | |||||||||\""	\====I=X=I=========\""	15	1	0	2	3	72075149	72075364
PTCHD4	442213	6	47856672	48068830	-	prespliced::chr6:47856672-48068830(-)\" \"TTCAATAAAAGAGGATTCTTAGCATGATAAAAAAGTGGGAATAAATAAAATTGGAGCATACCAATACCTGTTTTTCATGCTCTAGGCCAAGTGTCAGTAAACTGCATAAGCAAATGAGCATGGCTGTGTGCCATTAAGACTTTATTTAAAAGAAAAACTGGCAAGGGCCAGGTTTGTTTGGTGGGCTGTACATTGCCAACCCCCACTTTATATTAAA\""	24073	24289	\CCTGTATGAAGCAAATGA\""	\ACTGCAT-AAGCAAATGA\""	\ ||| || ||||||||||\""	\X===X==I==========\""	15	2	0	1	3	48044541	48044757
PTCHD4	442213	6	47856672	48068830	-	prespliced::chr6:47856672-48068830(-)\" \"TTTGATTGTGTTGGTGGAAAGAGTAGTAAGACTATAAGAATTCCCAATGAAATATAGTATATAATATACTTCCAAGTTCCAGAAATTAGAAAAAAGAAAGCCTGTAAAGAAAATGAGACTGCACTGCCTAAAACATATAGGGAAGTCTTTTTATCAAGTATTTTGATTTTCTCTTTTATACTTTGAATTTGAAGAATATTTTTAAATGTTATTTTT\""	145445	145660	\CCTGTATGAAGCAAATGA\""	\CCTGTA--AAGAAAATGA\""	\|||||| ||| ||||||\""	\======II===X======\""	15	1	0	2	3	47923170	47923385
MAD1L1	8379	7	1815794	2232945	-	prespliced::chr7:1815794-2232945(-)\" \"CCACTTGGAAACCCTTTCTCGTGCAGTGGCCACCTTACCGTCCCTGGCTTCACTTTTGCGTCTTGCAACTATTCTTCACTCCAGCACTTGGAGGGATCTGCCTGAGATGAAGCAATGACCACGAGACCCTGCTCAAAGCTGTTTGTCTGTCCCTGCCGATGTCACGATGAAGTCCTCATGTCTCCATGTGGCTGACCAGAAGCCTCCTGCCATTGCCT\""	62225	62442	\CCTGT-ATGAAGCAAATGA\""	\CCTGAGATGAAGC-AATGA\""	\|||| ||||||| |||||\""	\====XD=======I=====\""	16	1	1	1	3	2170503	2170720
CPZ	8532	4	8592764	8619752	+	prespliced::chr4:8592764-8619752(+)\" \"CAGATGGCCTGACCTCTCTGACCTCATTCAGGTCTCATCCCTGACCCAGGCACAGCCACTGGTCAGTTGAGGAGGGGGAGGACTGACGGGCTGTCACTCCCCTGTTGAAGAAATGCTGCCACCTCGTGGTTAAGAGGCTTAGAACTATTTCAAAAGCCGCTTTCAGACCAGTGCTGTCCAACAGAAACACAAAGCCATCCACGCACAGAATTTTAT\""	1732	1947	\CCTGTATGAAGCAAATGA\""	\CCTGT-TGAAG-AAATGC\""	\||||| ||||| ||||| \""	\=====I=====I=====X\""	15	1	0	2	3	8594496	8594711
KCNMA1	3778	10	76869601	77637808	-	prespliced::chr10:76869601-77637808(-)\" \"GAAGACAGCCAGGTGACAGCAGGAGCCAGGTGTCCTCAGGCTCTTGCTAGTGCTGTGTCCTGGTCAACACACTTAATCTAGCTGAACTTCAGTTACCTTACCTGTATGTAAAATGAGGATGTTCATAGCTCCCTCACAGTGATGTTGAGAAATCAAGTAGGTAAACAAACATGGTATATAGCTTTGGGGGCCCACTGGTCTGACAGGGCGCTCAAC\""	140962	141177	\CCTGTATGAAGCAAATGA\""	\CCTGTATGTA--AAATGA\""	\|||||||| | ||||||\""	\========X=II======\""	15	1	0	2	3	77496631	77496846
KCNMA1	3778	10	76869601	77637808	-	prespliced::chr10:76869601-77637808(-)\" \"TAAAAGGACTCCTGCCCAATTTATGTCACACGTCACTTTAGTTCCTAATTCTGATGTCTCCCGACACCAACGCCAACCCTGTCCTCCCACATATTCTGATCCTTGTGAAGCAAAGATTTTTTAGAAATTGTACAACCAAGTCAAGAGTGCCTGCAGACGCCCTGTGGGTGCTAATGTCACCATTGCTGCTTCCATCCTTGTCTATTTCCTCCCTTT\""	390174	390389	\CCTGTATGAAGCAAATGA\""	\CCT-TGTGAAGCAAA-GA\""	\||| | ||||||||| ||\""	\===I=X=========I==\""	15	1	0	2	3	77247419	77247634
KCNMA1	3778	10	76869601	77637808	-	prespliced::chr10:76869601-77637808(-)\" \"CACTGTTCTAGAAGAGGGTGCACTTGGTAGTGAGCCAGTGAGTGAGACACCTGCCCCAATAGAGCAGATAGTCTGCTGAGGAACGGGCAGGAGGCAGGCACCTGAACAAGCAAATGAGATCATTTTAGATTGTGGTAAACCCTATAAAGAAGAATGGATAATGGCGGCGAAGGACTGGGCTCCAGATCGGGTGGTCAGAGAAGACCTCCATTAGCCA\""	498723	498939	\CCTGTATGAAGCAAATGA\""	\CCTGAAC-AAGCAAATGA\""	\|||| | ||||||||||\""	\====X=XI==========\""	15	2	0	1	3	77138869	77139085
ME3	10873	11	86441107	86672175	-	prespliced::chr11:86441107-86672175(-)\" \"TCTTCAAGCACCTACCAGAGAAAGAGCATACAGACTGTCTTCTTATTAAATTAAACAAGCATTGGTTAAGCACCATCTTTGTGGTTGGCCACCATAAGTACATGTATGATTCAAATGAAATAAGGATATTCATTGATGGTCTCTGTTTTTGAGGAGTTTACAGCTCAACTGAGAACAATTCTAAGCCAATATAAGCCAATGTGTGAAGTGTGGCATGG\""	132559	132776	\CCTGTATGAAGCAAATGA\""	\CATGTATGATTCAAATGA\""	\| ||||||| |||||||\""	\=X=======XX=======\""	15	3	0	0	3	86539399	86539616
ZNF638	27332	2	71331781	71435061	+	prespliced::chr2:71331781-71435061(+)\" \"AATCTATTTTAAATATATAATTTTAATATATGTTATATACTATTAAGATAAATGTGCCTTTGGAGTGGCAGGAACAGATATGTTTGGGAAAGTTTATTACCCTGATGAAGAAATAAACAATTATAGAAAGAGATTGGAGGCAAGGAAACCAGATTGTTTTAACCATCAAGTTAAGAAAAGGAAGATACCTTTTTCTTATTGATTGTAGGACTTGAT\""	98409	98624	\CCTGTATGAAGCAAATGA\""	\CCTG-ATGAAG-AAATAA\""	\|||| |||||| |||| |\""	\====I======I====X=\""	15	1	0	2	3	71430190	71430405
FOLH1	2346	11	49145091	49208602	-	prespliced::chr11:49145091-49208602(-)\" \"GATCACTGATTTAATCTAGCAGATCATTGAGCCAATGAGAATATCGAGACTCAAATATGTTATAAGATTTGCACATAATCACTTAATGATTGAAATCAGACCTGTGAAGCAATGATGTTACCTGTGCATTTTTCTTTACTTGGTGGTTGTTAAGAACCATTAAGCTACTCCCTGTGAACACACACTGAAGAGAGAAAAGGTCTCATTAAGGGCTT\""	21269	21483	\CCTGTATGAAGCAAATGA\""	\CCTG--TGAAGC-AATGA\""	\|||| |||||| |||||\""	\====II======I=====\""	15	0	0	3	3	49187119	49187333
PURG	29942	8	30995801	31033356	-	prespliced::chr8:30995801-31033356(-)\" \"CCCTAATGAAAAACACCCATATTTAAAAGCTTTAATAAAGTATCACGTTCAGTCAATTTTTACTAATTCTGTTACTATTATCTTTATCCAAAGACCTTGCCCTTATAAGAGCAAATGAGTATTAGAACTATAGTAAAAAGGTATATTTCTGTTGAAATACTTTATTAGCATGAAGCCTTTATCTTTATGAGAAAGGTATAATGTTCATTTAGCAACCT\""	7116	7333	\CCTGTATGA-AGCAAATGA\""	\CCT-TATAAGAGCAAATGA\""	\||| ||| | |||||||||\""	\===I===X=D=========\""	16	1	1	1	3	31026023	31026240
SP3	6670	2	173900774	173963880	-	prespliced::chr2:173900774-173963880(-)\" \"CATCTCATAAAAAAGAAAATTAAAAAGGAAAGTAAAGCAGAGTTATGGAATAACCATGGAGTATGGTGGTTATTTTAAATATGATGGTTAGGAAATCCCGCCTTATGAGAAAATGAAATTGAACTACAGATCTGAACATTGATAAAGGAGCCTGTCACATTGACATTTGGAGGAAAGAGTATTCCAGGAAGAGGGAATGAGCAAGGTGGCTGGAAT\""	20362	20577	\CCTGTATGAAGCAAATGA\""	\CCT-TATG-AGAAAATGA\""	\||| |||| || ||||||\""	\===I====I==X======\""	15	1	0	2	3	173943303	173943518
SP3	6670	2	173900774	173963880	-	prespliced::chr2:173900774-173963880(-)\" \"GCAGAACTCCAGTGTATAAAACTAATATTAATGGGGCTGCTCTGACTTACATGAGGGCCTGGGGCCCTCTTCTCTGCTGACACTTAACAGTTTGAAATTTCCTGTACTGAAGCAGATATACCTGCCGTGGCCATCTTCATTTTGAAGGGTTTGAGTTTCTTAAGAGTAGCCTTAGATCCTTTCTTTAGTCCTAATTTATTTAATGTTTATATACAGTT\""	35517	35734	\CCTGTA-TGAAGCAAATGA\""	\CCTGTACTGAAGCAGAT-A\""	\|||||| ||||||| || |\""	\======D=======X==I=\""	16	1	1	1	3	173928146	173928363
TMCC1	23023	3	129647791	129893711	-	prespliced::chr3:129647791-129893711(-)\" \"CATGGATTTATAATATAAGGTTTTTTTTTTGTTTTTTTGTTTTTTTGTTTTTAACATTAGATAGGCATGAAGCCTTCGTCTCACAGCTGCATGCGTAGTCACTGTTGAAGCAAATGCCTACCTAATTTGACACTCTTGGTGTGTTTAAAAAATTTTTTTGAGTTTGCAAATAAGCATATTAAGTCTACTGATGGAGCCTTCGGGCAGTGAACAGTTA\""	65144	65360	\CCTGTATGAAGCAAATGA\""	\ACTGT-TGAAGCAAATGC\""	\ |||| ||||||||||| \""	\X====I===========X\""	15	2	0	1	3	129828351	129828567
TMCC1	23023	3	129647791	129893711	-	prespliced::chr3:129647791-129893711(-)\" \"GTAGAGGAGTTCTTCTATTCTAATTTTAGACAGACCATTTAATTTCTCTGTGCTTCAGTTCCTGAATTTTACAATGGCATAATGATTATTTACCCTCCTACCTCATAGAAGCAAATGAAACAATGGATGTGAATATGCTTGGAATGGTATTTAAAATTCCTAAGTATAAAGTAATATTCCAGACCACATTTTGCAACTATCAAATACTTAAAACAGGC\""	109905	110122	\CCTGTAT-GAAGCAAATGA\""	\CCTC-ATAGAAGCAAATGA\""	\||| || |||||||||||\""	\===XI==D===========\""	16	1	1	1	3	129783589	129783806
TMCC1	23023	3	129647791	129893711	-	prespliced::chr3:129647791-129893711(-)\" \"TTAAAACACAATCTTGAAGAAAGAAAGCCCTTTTTTTCCCCAAAAAAGGGAGTGGAAAAGTCACAACTATTGTACTTTATTTTTGTTGTTCCAATAATTCCCTGTATAAAGCAGATAGAGATTTCCCCTCCATTATATATGGCTTTATACAGTAAACATATTCATCTAATTTTGTTGATCTTTGAATGCTTTCACATAAATAAAATTTTTCTACAAA\""	226244	226460	\CCTGTATGAAGCAAATGA\""	\CCTGTATAAAGCAGAT-A\""	\||||||| ||||| || |\""	\=======X=====X==I=\""	15	2	0	1	3	129667251	129667467
USP1	7398	1	62436394	62451804	+	prespliced::chr1:62436394-62451804(+)\" \"AGCTGAACGAAGTCTTTTGTTTGACAAAATGCCTGAAGTTATAACTATTCATTTGAAGTGCTTTGCTGCTAGTGGTTTGGAGTAAGTATTGTAAATAAGAACTATATGAAGAAAATGAGCTGCTGTAGAAGATAAGTCTTGTTCAAAATGCTGTAATAGTAGGAATATAAAGTACTGAAATGAAGTAGATTGTAAAGATTGCTTCAGTAAAGTTTTGT\""	12192	12409	\CCTGTATGAAGCAAATGA\""	\ACTATATGAAGAAAATGA\""	\ || ||||||| ||||||\""	\X==X=======X======\""	15	3	0	0	3	62448586	62448803
KCNK2	3776	1	215005541	215237090	+	prespliced::chr1:215005541-215237090(+)\" \"AGGTAGGCTGTGGTTAAATAATTTCTCCTGAGGGCAGATCTTCCCTAGTAAGAATAGAATGCTCTGATATGTTTCAAAATGATTCCTTATTTAACTTTTCCCTGTCTGAAGCATGAGGGAATTTCTCCCAGTATTCACTGTTGTGAGTCTCCTCACAAAACTGTGGAGACCTCCAATGACTGGATCCCTTTGCAAGTTTTATCTCTTGGTCTTGTC\""	28210	28425	\CCTGTATGAAGCAAATGA\""	\CCTGTCTGAAGC--ATGA\""	\||||| |||||| ||||\""	\=====X======II====\""	15	1	0	2	3	215033751	215033966
CALN1	83698	7	71779490	72337391	-	prespliced::chr7:71779490-72337391(-)\" \"CATCGTGCCTGGCCCCACAAGACTTTTAAGAACTAAATATTTTACTCCTACAACAAAGTACAGAGCAAATATAGGAAACACCATGTTATATAACAAATCACCTGTACTGAACAAATGTTAAACTATGCAGCATTTGCTTCAGAATTTCTAAAGAGGTGAAATATTGTAGATCTGTGTCCTCTTAGTTTTCTTCCCGGTTTTAAGTTCTTCTCTTTTTC\""	350533	350750	\CCTGTA-TGAAGCAAATGA\""	\CCTGTACTGAA-CAAATGT\""	\|||||| |||| |||||| \""	\======D====I======X\""	16	1	1	1	3	71986641	71986858
CALN1	83698	7	71779490	72337391	-	prespliced::chr7:71779490-72337391(-)\" \"GTAGGCTATATATATATATAGCCTCCAAGTAGACAGGTAGATAAATAAAACCCCACAGAATATTGCACAGAAAATTTCTGCACAATAGAAGGAGGGTTACCCTGTAGAAGTAAAGAATAGCACTGTAAATGGGGGAAAACAAAAAGCTTGATATATATGCATATCTATATCTATCTATACACACACACGCACGCGCACACATACACACACATATTT\""	490669	490884	\CCTGTATGAAGCAAATGA\""	\CCTGTA-GAAGTAAA-GA\""	\|||||| |||| ||| ||\""	\======I====X===I==\""	15	1	0	2	3	71846507	71846722
BTBD11	121551	12	107580873	107659642	+	prespliced::chr12:107580873-107659642(+)\" \"CTAGAGCATTAGGCTCACCTCCATAGTCAAAGCTAGGACACTGGCAAGTCTGCTTATCAGCTGGGGAAAGGGACAAAGGGAAAGTCAGAGCTAGGAGCTTCCTTTTAAGCAAATGACATTGTGTCATGCTGGTAAATGTTTAACAATCATCTGTCCCAGGAGGGTGGTGAGAGCTGTGGTTTGCAGTGTTTGCCAATTTCCATGGTGTAAATACCC\""	17156	17371	\CCTGTATGAAGCAAATGA\""	\CCTTT-T-AAGCAAATGA\""	\||| | | ||||||||||\""	\===X=I=I==========\""	15	1	0	2	3	107598029	107598244
OS9	10956	12	57694131	57721557	+	prespliced::chr12:57694131-57721557(+)\" \"AGGAGGCGGAGGTTGCAGTGAGCTGAGATCATGCCATTGCACTCCAGCCTGGATGACAGAGTGAGACTCCATCTCAAAAATAATAATAATAATAATAATACATATATGAAGCAAATAAAAGTATATATATACACACACACAATATTTATACAAAACAAGAATATGAAACATAAATTGGTTACCTACAGTTAAGCTGCCTGAATTCAGTTCCTGTTTTT\""	21157	21374	\CCTGTATGAAGCAAATGA\""	\CATATATGAAGCAAATAA\""	\| | |||||||||||| |\""	\=X=X============X=\""	15	3	0	0	3	57715288	57715505
HSP90AA1	3320	14	102080741	102139749	-	prespliced::chr14:102080741-102139749(-)\" \"AAGGGAAATCTAGGCAGAGGTTCCCAAACCTCAATTCTTGACTTCCATGCACCTGCAGGCTCAGTACCATGTGGAAACTGCCAAGGCTTGGGGCTTGCACCCTGTGAAGCAATGAGCTGTTCCTTGGCCCCTTTTAGCCATGGCTGGAGTGGCTGGGACTCAGGGCACCAAGTCTCTAGGCTGCACAGAGCAAGGGGGCCCTGGGCCCGGCCCAT\""	28267	28481	\CCTGTATGAAGCAAATGA\""	\CCTG--TGAAGC-AATGA\""	\|||| |||||| |||||\""	\====II======I=====\""	15	0	0	3	3	102111268	102111482
HFM1	164045	1	91260765	91404837	-	prespliced::chr1:91260765-91404837(-)\" \"CTACTCATCTTAGGTTCATTAACTGGGACTCATATAACAAAATGTATTAACAAGAGAAAAGCATACAACTTTATTTAATATGTTTTATGTGACATGGGGGCCTTTATAAGGAAATGAAGACCCAAAGAAATGGTTAAACCTGAATGTTTTTATGCCAGGTGTGATGAAGATTGAAAAGTCATGGAGAAATATGATAGGACAAAGGGGATATGAACTA\""	62105	62321	\CCTGTATGAAGCAAATGA\""	\CCTTTAT-AAGGAAATGA\""	\||| ||| ||| ||||||\""	\===X===I===X======\""	15	2	0	1	3	91342516	91342732
KAZN	23254	1	14945780	15068152	+	prespliced::chr1:14945780-15068152(+)\" \"TCTGCCAAACCCACTCACTGGCCAGCCCAGGGGCACCAGCAAACATAAAAACCAAAGGCCAAGCCCTTTAGCATTTACAAAACACTTTTGCATCCAGTATCTTGTTGAAGCAAAGGAGGATTCTCATGGCCAGGAGTAAGACTAGAGGTAGATGACCCAGGCCTCTGGGCCAGGGGAGGTTTGAGCTAAATCTTTGCTAGGCTTAGGGAAGAGAGGA\""	60321	60537	\CCTGTATGAAGCAAATGA\""	\CTTGT-TGAAGCAAAGGA\""	\| ||| ||||||||| ||\""	\=X===I=========X==\""	15	2	0	1	3	15006101	15006317
EPM2A	7957	6	145625304	145735520	-	prespliced::chr6:145625304-145735520(-)\" \"CGGCTCTCCCATTGCACGGAAATGCTGACCTTGGAGCCAAGACAACTGGGCTAAAGCCTTGTCACCACTGGGTAGCTGGGAGGATATCGGCAGGCTAGTTCCTGCATTAAGAAAATGAGGATAGTAATTTCCACCTTACAGGACTATAACAGTAGAATAAGATAATTGATATGAAAGGGCTTTGAAAATCACAAAGTTGGAATTGTAGGATTAGTTCC\""	103267	103484	\CCTGTATGAAGCAAATGA\""	\CCTGCATTAAGAAAATGA\""	\|||| || ||| ||||||\""	\====X==X===X======\""	15	3	0	0	3	145632036	145632253
BRCC3	79184	X	155071507	155123077	+	prespliced::chrX:155071507-155123077(+)\" \"AGTGGAAAATACCTAAAATTAAGAAATCACCAGAGGGACTAGCAGGAGACTCAGGTATAGCAGAAGGGATCAGTGACAAAGACAGGTTGATAAAATATACCCTAAATGAAGCAAAGAGTTAAAAAAAAAAAGAGAATGAAATAGAAGAATGGCATGTGACAGAACTGTGAGGCAGTGTGAACCATTTTAATTTACATGTAATTGGAGCACCAGAAGT\""	43109	43325	\CCTGTATGAAGCAAATGA\""	\CCTAAATGAAGCAAA-GA\""	\||| |||||||||| ||\""	\===XX==========I==\""	15	2	0	1	3	155114616	155114832
NTRK2	4915	9	84670032	85027054	+	prespliced::chr9:84670032-85027054(+)\" \"TCTGGGTACATGAGTAAACGGTGAGAGAAGAGGTATAAAGAACATGAGTGGAAGCTCAGGCTTGGGGCAGCAGAATGTGAATTCGATTTCCAATACTTTGCATGTGTGAAGCAAAAGAGACATCCCAAAGGAAGCTGGAAATGGGAACTGAGCTCAGGAGAGCTGTGGGGCTGGAGCTGTGAATTGAGAGAAATCCCTATGGAAGGGAGATTTGGCTC\""	235893	236110	\CCTGTATGAAGCAAATGA\""	\CATGTGTGAAGCAAAAGA\""	\| ||| ||||||||| ||\""	\=X===X=========X==\""	15	3	0	0	3	84905925	84906142
NTRK2	4915	9	84670032	85027054	+	prespliced::chr9:84670032-85027054(+)\" \"CCCTTCAAACAAAGGAGTCTGTTTCATTTGTAGGAGAATGTGGGAAACGACATTTACCTCTGGGTCTGTATGACTGCCTTTGGCAGATTCTCGACATACATCTGATGAACAAATGACTCAATGAGCAAGAAAACTGAGGTGAAGCACTTGGAAGCATACCATGTCAGAGTAGAAGTGACTTGTCTGGTCATTAAAATAGGTAAATAAAAGTCCTTT\""	238101	238316	\CCTGTATGAAGCAAATGA\""	\TCTG-ATGAA-CAAATGA\""	\ ||| ||||| |||||||\""	\X===I=====I=======\""	15	1	0	2	3	84908133	84908348
BTBD11	121551	12	107318433	107659642	+	prespliced::chr12:107318433-107659642(+)\" \"CTCCCTTCTGCCACGCTCTGTCCCTAAAGTTCCCATTTTTGCACAGGAGGGAGCCAAGGCACAGAGAAAATGAGTAATTGGCAGAAGGCAACACAGCAACCCTGTATGGGGCAAAGAGGTGGTGACCAGAGATACTCATAGTATCGTGTGGTGAGCACAGGAGGCTGGATGGGAACCCTGTGTGGCCTTGTCCACAGCAGGGAGGGAGTGCTGAAGG\""	77335	77551	\CCTGTATGAAGCAAATGA\""	\CCTGTATGGGGCAAA-GA\""	\|||||||| ||||| ||\""	\========XX=====I==\""	15	2	0	1	3	107395768	107395984
NR3C1	2908	5	143277930	143435512	-	prespliced::chr5:143277930-143435512(-)\" \"TTGGGAGGAAAAGCCAGGGAAAGTAAGAGAAAACTGGGTATTAGTAAAGATCATGGAGAAGGGAAAACACAAGATATTGCTAGGCTAAAAAAGAGGCAGACCTGATGAAGCAGTGAACACCACTTCAGCCACTCCCTACCTTGGCCCCAGCTGGCCCTGGCTGTGACTGTGTTCCATACTCTGCAATGACATGTAACTTCCACCACGTCCATATCA\""	13393	13608	\CCTGTATGAAGCAAATGA\""	\CCTG-ATGAAGCAG-TGA\""	\|||| |||||||| |||\""	\====I========XI===\""	15	1	0	2	3	143421904	143422119
ICE2	79664	15	60419608	60479142	-	prespliced::chr15:60419608-60479142(-)\" \"TCTGCCCCATAACAAAGCATGGTCGGGAAAACAAAAGATTTATTTTGGCAGTAAGGGAATGGAAAACTGAGTTGACTTCCCGTTCCATGCCATCAAGTGGCCTAGTATGTAAGCAATGAGAACACCGTTCTGTTTCAGCTCTTATTTCCATAGTGAGTGTCCTGAGAGTAACACTCCCGGCGTAGATTAAATGGAAAAGGGCTCGTCCTGTATCGTCAT\""	698	916	\CCT-GTATG-AAGCAAATGA\""	\CCTAGTATGTAAGC-AATGA\""	\||| ||||| |||| |||||\""	\===D=====D====I=====\""	17	0	2	1	3	60478226	60478444
GCOM1	145781	15	57591903	57717557	+	prespliced::chr15:57591903-57717557(+)\" \"TCATCGATGGCTAAGTGTTTGATAATGTCCCTAAGTTTACCATAGGTCTCTGTCTCTCCTTGCCCTCTCCTCCCCACTTTCTACCAAGGACAGAGAGCTGCCTGTGCTGATGCAAATGATGAATGCCAGGGAAAGGAAGTAGGGAGAAAAGCAAATGAAGTTCTGACTAGAGAAAGGTGAGGAGTAAAATTGCTGATCTGCCTAAAAAGAGTGGATGAG\""	13591	13809	\CCTGTA-TGAAGCAAATGA\""	\CCTGTGCTGATGCAAATGA\""	\||||| ||| ||||||||\""	\=====XD===X========\""	16	2	1	0	3	57605494	57605712
MYZAP	100820829	15	57591903	57685364	+	prespliced::chr15:57591903-57685364(+)\" \"TCATCGATGGCTAAGTGTTTGATAATGTCCCTAAGTTTACCATAGGTCTCTGTCTCTCCTTGCCCTCTCCTCCCCACTTTCTACCAAGGACAGAGAGCTGCCTGTGCTGATGCAAATGATGAATGCCAGGGAAAGGAAGTAGGGAGAAAAGCAAATGAAGTTCTGACTAGAGAAAGGTGAGGAGTAAAATTGCTGATCTGCCTAAAAAGAGTGGATGAG\""	13591	13809	\CCTGTA-TGAAGCAAATGA\""	\CCTGTGCTGATGCAAATGA\""	\||||| ||| ||||||||\""	\=====XD===X========\""	16	2	1	0	3	57605494	57605712
PIR	8544	X	15384798	15493333	-	prespliced::chrX:15384798-15493333(-)\" \"CTCAAAAACATTTTTATAGGGATACAACAGGAAATAGCTTAGAATTGCACATTTAGCATTGAGCGTCTGTAAACCCACTTTAAACAAGTGCGTTATGAACCCAGCTATGAAGCAAAAGATCCTTTCTTTTCCAATACATCACTTTTAGTTATAGTGTTCTCTCTTTCTCAGTCTGTCTGTCTGTATCTCTCTCTCTCTCTCCCTCCCCTATCTCTCTCT\""	73720	73938	\CCTG-TATGAAGCAAATGA\""	\CCAGCTATGAAGCAAAAGA\""	\|| | ||||||||||| ||\""	\==X=D===========X==\""	16	2	1	0	3	15419395	15419613
IQCB1	9657	3	121769760	121835060	-	prespliced::chr3:121769760-121835060(-)\" \"TGACTATTTCTAAGTTTTAGATAATTTTTCACAACATCAGTAATACAAGATGGGTTGTTAGTATAATGAAGGAAATACCAAGGAAAGATTTTAAGTTTCTCCTATATTAAGCACATGATAGAATTCCTATGGCATTTTTGTCTTTGTACATCATTTAAAAATTAACTGTGTACCTGTCTTGATTTCACTTTTATCATTGCCTTGAAGCTTTTAAATTA\""	35151	35368	\CCTGTATGAAGCAAATGA\""	\CCTATATTAAGCACATGA\""	\||| ||| ||||| ||||\""	\===X===X=====X====\""	15	3	0	0	3	121799692	121799909
ABCC5	10057	3	183983752	184017884	-	prespliced::chr3:183983752-184017884(-)\" \"CTGACAGAAGCAACCAGCAAGATGACAAGAAATTTTGTGGTCTGAGAAAATTGTATAAATGGTATAAAATGGATAATGTAAGTAGTTGGGAAGCAGAATTCCTGTATAAGCATATAGTTTTTCTTTTTTTAAAGTAAGCAGTTAATTGGGCAGAGATTGCAATTTCATGTCACATCATCATTACCATCATTTTTATATTTGTTAGAGAGGAAATCT\""	8325	8540	\CCTGTATGAAGCAAATGA\""	\CCTGTAT-AAGCATAT-A\""	\||||||| ||||| || |\""	\=======I=====X==I=\""	15	1	0	2	3	184009344	184009559
GPHN	10243	14	66508146	67181803	+	prespliced::chr14:66508146-67181803(+)\" \"AGATTACTGGACCCCACCCTCATAGTTTTTTATCCAATATATCAGCAACAGAGAGGAGGGGATAAGGGTGGTATGGGACATTTTGCCTTTCCAACAAATTCCTGTATGATGCATATGTTTCTGGTCCAGAGACCACAAATTGAAAAATACTAATCTGTCAGACAGCAACATCTTTCCACTGGTCCTTCTTAGCCTCATATTACTCCTCTATAAGTAAG\""	404859	405076	\CCTGTATGAAGCAAATGA\""	\CCTGTATGATGCATATGT\""	\||||||||| ||| ||| \""	\=========X===X===X\""	15	3	0	0	3	66913005	66913222
RGPD1	400966	2	86917614	87013976	+	prespliced::chr2:86917614-87013976(+)\" \"AATTTACCAAAGAAGAATTGGTTCAGAAGCTCAGTTCCACCACAAAAAGTGCAGATCAGTTAAACGGCCTGCTTCGGGAAACAGAGGCAACCAGTGCAGTCCTTATGGAGCAAATTAAGGTGAGATCAGAAACCTGGCCACTGTGAAAACCGCCAGTTTGGTTTTCTGGACCCTCCATACACATGCACCCAAGTTTAAAAATTCACATTGCAGATGC\""	77248	77464	\CCTGTATGAAGCAAATGA\""	\CCT-TATGGAGCAAATTA\""	\||| |||| ||||||| |\""	\===I====X=======X=\""	15	2	0	1	3	86994862	86995078
NRP1	8829	10	33197620	33334667	-	prespliced::chr10:33197620-33334667(-)\" \"CCACAACACATTTCTGTTTAGTACTGGTCTGTGGTTGCTGTTGTTCATAGTTGTCTGGAAAAGTCTTGTCTCCAAATTACAGTGGCTTTCTTTTTCTTGCCCTGAAGCAGCAAATGATGGGAGAAATATGTGTTTGTTTCTGTTCTTCAGAGTCAGAGCTGCTTCAGGCATAAAATTCTTAGCCCTCTAGTTTAATTCAAATGCAATGAGTCACAAA\""	43099	43315	\CCTGTATGAAGCAAATGA\""	\CCTGAA-GCAGCAAATGA\""	\|||| | | |||||||||\""	\====X=I=X=========\""	15	2	0	1	3	33291352	33291568
KALRN	8997	3	124094706	124726325	+	prespliced::chr3:124094706-124726325(+)\" \"AGCCTCAGTTTTCACATCTATGAAATGCAGACAATAATATCTATCTCATGAAATAATATGAGAGGATTTAATGAGGCAGTTACTATAATGGGCCTGGCATATGGTATGAAGCAAATGATTCTTCCCCTCCCTGAAATGCTAGAGACACAGAGTAGAAGATAGCGGGAGAGTTTTGAACTTTGGGTACCATTTAATGGAAACACCTACTGGAGGTTGGA\""	110744	110961	\CCTGTATGAAGCAAATGA\""	\ATGGTATGAAGCAAATGA\""	\ |||||||||||||||\""	\XXX===============\""	15	3	0	0	3	124205450	124205667
KALRN	8997	3	124094706	124726325	+	prespliced::chr3:124094706-124726325(+)\" \"TCTTAGTATGTATGGGAGAAAAAGCATGGAGGTGGTCCAAGCAAAAAGGAGACATGTCAGCTCTGCCCCAGTAGGGGAAACAGGGGAAAGGTTTTGGTACCCTGTTTGAAGAATGAAGGACACTTCAGGTGTGTGTGTGTGTGTGTGTGTGTGTGTGTGGTGCAGGGCAGTAACTGAGAAAAGTTCATTGACTCATTCATCAACAGACATTGAGTG\""	183625	183840	\CCTGTATGAAGCAAATGA\""	\CCTGTTTGAAG--AATGA\""	\||||| ||||| |||||\""	\=====X=====II=====\""	15	1	0	2	3	124278331	124278546
KALRN	8997	3	124094706	124726325	+	prespliced::chr3:124094706-124726325(+)\" \"ACAGCCACAGCCATATGTTATTTTTTTACATATATTTTATTGTGTATATTTGAGGTTTACAACATGATGTTATGAGATACCCATAGATAGTAGAATGGTTACTGTAGTGAAGCAAATTAACATATCTATCATGTCACACAGTTACTTTTTTGAGTATGTGTGACAAAAGTAGCTAAAATTTATATTTTAATTAGTTAAATAAAATTTTGGTGGAAGTCT\""	549048	549266	\CCTGTA-TGAAGCAAATGA\""	\ACTGTAGTGAAGCAAATTA\""	\ ||||| |||||||||| |\""	\X=====D==========X=\""	16	2	1	0	3	124643754	124643972
KALRN	8997	3	124094706	124726325	+	prespliced::chr3:124094706-124726325(+)\" \"GTTCAGTGGCATTAAGTACATCCACATTTTTGGGTTACCATCACCACCATCCATCCACAGAACTTTTTCATCTTCCCATCTTTCTGAAACTGCATCTGTACCTGTTGAACAATGACTCCCCATTCCCTCCTCCCCAGTGCTTCTTGGCCACCACTGCTCTACTTTCTGTCTCTATCAATTTGTGTTACTCAAACTTTATTTTTTCTTGAGACAGG\""	602026	602240	\CCTGTATGAAGCAAATGA\""	\CCTGT-TGAA-C-AATGA\""	\||||| |||| | |||||\""	\=====I====I=I=====\""	15	0	0	3	3	124696732	124696946
PRAMEF14	729528	1	13341891	13347134	-	prespliced::chr1:13341891-13347134(-)\" \"GGTGGTTCTGGGATTCAGTGGAATGAAGGATGAAAATTAATAAGCCAGTGGTCTCCTTGACCCCTCCCTCCTTGGTGTTTGGAAGACATTCTTCCTGGTACCAGTAGAAGCAGATGATTGTGTTTGCCATGAGAGTGATACATTTTCCCTGGATTTGTCTTCTAGAGATTTTTCTTGCAGATCTATCAGGATGAGCATCCAGGCCCCACCCAGACTC\""	1631	1847	\CCTGTATGAAGCAAATGA\""	\CCAGTA-GAAGCAGATGA\""	\|| ||| |||||| ||||\""	\==X===I======X====\""	15	2	0	1	3	13345287	13345503
SH3KBP1	30011	X	19533976	19799773	-	prespliced::chrX:19533976-19799773(-)\" \"TCCCTGGCCTTTCCCAGGGGATGACCTCGAGAGAGTCTTAAAAAGGGAACAAACCAAAAAGCTGTTATTTATTTTTCTTATTGTTCAGATAATATATTTTCCTTTATAGCAAATGAAGAGGGCTTTTAGGGGGCAGGCAGTGTGATCTGAGGAAAATGGCCTCTGGGGTCAAATAGTTCTGGGTTGGAATGTGGGCTCTGTGGCTTTTTCCCTAAG\""	9802	10017	\CCTGTATGAAGCAAATGA\""	\CCTTTAT--AGCAAATGA\""	\||| ||| |||||||||\""	\===X===II=========\""	15	1	0	2	3	19789756	19789971
SH3KBP1	30011	X	19533976	19799773	-	prespliced::chrX:19533976-19799773(-)\" \"TTTTTTAAAGCTTTCTTTGTATCTCTTAGAATTGGTGCAGGAGCTAAGAAAATCTCTTAAAACATAATAATAAAAAATGCTTTATGAACGCTACTGTCTACCTGTGAAGCAAAATGATTTTCTCTCATAGCTACCATCCTTTTAATGGAAGAAAAGCATGTATTTGGATGCAGAGTCAATGCAGTTCTCTAAACCATAAATGAAGGTAAAAACTCAG\""	179529	179745	\CCTGTATGAAGC-AAATGA\""	\CCTG--TGAAGCAAAATGA\""	\|||| |||||| ||||||\""	\====II======D======\""	16	0	1	2	3	19620028	19620244
SPTB	6710	14	64746282	64823380	-	prespliced::chr14:64746282-64823380(-)\" \"CCCTCATCACTTGCAGCACAGAGAAGGTTTTTTAAAATTTTTTTTGTATTGATCCGTACAACTTGATATTTACAGGAATTACCAGAATACCTCAGCTTCCCATGTAGAGGCAAATGATAAATGCTGTGGTGGCCATTGTGTTTTCTCTGGTTTATATTGTAAAGACCCAAACCCCTAATAGATCTCAGTTGGTGAAAAGGATAGATGTTTTAACAGG\""	25159	25375	\CCTGTATGAAGCAAATGA\""	\CATGTA-GAGGCAAATGA\""	\| |||| || ||||||||\""	\=X====I==X========\""	15	2	0	1	3	64798005	64798221
EXOC1	55763	4	55853647	55905086	+	prespliced::chr4:55853647-55905086(+)\" \"GCACTTAAGCCTTTATAGTGTGTTATTGCCATCTTTATCTATAAGCACATTACCAGCTGCCATCAGTCTTTTACTGTTCTTGTTCAAAAGATGAACTATTCCTGTTAAGCCAATGAAGACAGTTGGCTGAGATTCTGGATTTGGGGAGGTTCTTGATATGAAGTGACTGGAGTAAAAACTAGGCCAGAGAACATCTTGGGAGTTGATTCGCTCAGC\""	14957	15172	\CCTGTATGAAGCAAATGA\""	\CCTGT-T-AAGCCAATGA\""	\||||| | |||| |||||\""	\=====I=I====X=====\""	15	1	0	2	3	55868604	55868819
FNBP1L	54874	1	93448117	93554661	+	prespliced::chr1:93448117-93554661(+)\" \"CTATTGCAGTATTAAACAAATGGTAATTGTAGCTTGGAGTAGAATGATGGCAATAGAGATACAGGGTAGTAGATGGCTAATTATTACAAAGTGAGTGTATCCTGTGTGAATAAATGAAAAACGAATGAATGAGCTGAGACACATGTATAATATGGCAGTGTGCTGTCTTACTGTACAGTGTTTATAAGCAACAACTGCTGAATTATCTGTTGGAATA\""	29060	29276	\CCTGTATGAAGCAAATGA\""	\CCTGTGTGAAT-AAATGA\""	\||||| |||| ||||||\""	\=====X====XI======\""	15	2	0	1	3	93477177	93477393
CELF2	10659	10	11005311	11336675	+	prespliced::chr10:11005311-11336675(+)\" \"GATTTTTGATGGTCACTCATTTCAGATGCTTCACAGATGCAAAGAAGGAATTAACAGTAGGAATAGCCGACACTGAGAGAGCCCTTATTTTGTGCCATGTCTTGTATTAAGCACATGAGTCTAAGAGATGGAGTCCGCTATACCCATTTTACAGATAAGAGTCTGAAGCCCAGAGTAGCACATTTAGGAAGAGGTGCTGCCAGAACTCAGAGCCCCTG\""	157430	157647	\CCTGTATGAAGCAAATGA\""	\CTTGTATTAAGCACATGA\""	\| ||||| ||||| ||||\""	\=X=====X=====X====\""	15	3	0	0	3	11162741	11162958
CELF4	56853	18	37243039	37565798	-	prespliced::chr18:37243039-37565798(-)\" \"TTACACCCTGCCTAGATGAGCTGCTTGTGAACGTGGAACGCAGTGATTTCGGTGGAGCATCTGACAGAGCCTGAAACATAGTGAGCCTGAGATAATTGTAGCTGTTGAACAAATGAAAAAAAAAAAAAAAAAGGAAGTAAAAGAGTTCACAACCTAGGACATCCCTGGCCTTGCCGCCCTTGCCCTTACCTCAGCCCTCCCTTCCTGGGAGGTAAG\""	21515	21730	\CCTGTATGAAGCAAATGA\""	\GCTGT-TGAA-CAAATGA\""	\ |||| |||| |||||||\""	\X====I====I=======\""	15	1	0	2	3	37544068	37544283
CELF4	56853	18	37243039	37565798	-	prespliced::chr18:37243039-37565798(-)\" \"CAAACAATTCTCGGGGCAGGCACGCCCACCAGAGGGAGGGGCAGGAATAAAAGACCGGATTGCAGCTCGAAGTTCCGAGGGCACATTGTCTCCACACAAACCTGCATGCAGACAAATGAAACACAAAATGACCAAGTAAAATTATTCTTTAAAGTAGAGTTGTTTTGATTCCAGAAAGCAGACCTGGTGTTATTGCTGTTGGTTGGTTCTCTCCTTTGA\""	82401	82619	\CCTGTATGAAG-CAAATGA\""	\CCTGCATGCAGACAAATGA\""	\|||| ||| || |||||||\""	\====X===X==D=======\""	16	2	1	0	3	37483179	37483397
PSMA8	143471	18	26133868	26193355	+	prespliced::chr18:26133868-26193355(+)\" \"CTCTCTTGCCCTTTCACCTTCTGTGATGGGATGACATGGCATGGCATGAAAGCCCTGGCTAGATGTAGCCTTGTCAGTCTTGGACTACTCAATTTCCAGAACTGTAAGAAGCAAATGTCTGTTCTTTATACATTACCTACTCTCAGGTATTCTGGAATAGCAGCACAAAATGGACTAAAGCAAAACCTAAACATAACTGATCAGATATGATTTCTCCT\""	18978	19195	\CCTGTATGAAGCAAATGA\""	\ACTGTAAGAAGCAAATGT\""	\ ||||| |||||||||| \""	\X=====X==========X\""	15	3	0	0	3	26152846	26153063
PSMA8	143471	18	26133868	26193355	+	prespliced::chr18:26133868-26193355(+)\" \"TTTGCAATGCTATTTTGTAGGCTTATGAGGTATAGGTAGAGGAAAAGATAGAATGGGTAGGAGAAATAGGAAGTTATGAACATAAACTGTCGCCACATGGCCTGTTGCAGAAATGAGAATAGAAATAGCTAATACCAGCAGTTTGGTTTTTTGAGGTTCTCTACCTGGCATGTAACACAGATTTTATTTATGAGGACTGGGCCTTTAATGATCCTG\""	26804	27019	\CCTGTATGAAGCAAATGA\""	\CCTGT-TGCAG-AAATGA\""	\||||| || || ||||||\""	\=====I==X==I======\""	15	1	0	2	3	26160672	26160887
MBP	4155	18	77012792	77132783	-	prespliced::chr18:77012792-77132783(-)\" \"ATTTAAATGCCATTTTTAATAACAGAGTTTTAAAAGATACTTCACTTAATGACAAATTCCTATAGTTCTTCATAATTTATTGTTACTCTGTGATAGTTTTCATGTAGAAGGAAATGAGTTGTGGAGTTGTTACTATATTTTGAGTCTTCAGAGCATACATGTGACGTGAAGGAGAAAGCACCCTCTAGCCTTTTGAAGGAGGTCTTTTCCGTAAGAA\""	15524	15740	\CCTGTATGAAGCAAATGA\""	\CATGTA-GAAGGAAATGA\""	\| |||| |||| ||||||\""	\=X====I====X======\""	15	2	0	1	3	77117043	77117259
ADAR	103	1	154582056	154627971	-	prespliced::chr1:154582056-154627971(-)\" \"AAAAAAAAAAAAAAAACTGAGTAATTTATTACTTTCTTTGATAATATGTTGCAAATTGTTTAGAATACATTCACAGGCAGTACATTTCTGTCCCAGTATCACTGTATGAGCAAATACTGAAGGAGTTTGCAGACATCTGCTTTACAGTAGACAGGAGATAGATGTTCCAATTGGATATAGCCCATGTGTGTAGTAAAGTCTGGTTATAGGAAATTA\""	15638	15853	\CCTGTATGAAGCAAATGA\""	\ACTGTATG-AGCAAAT-A\""	\ ||||||| ||||||| |\""	\X=======I=======I=\""	15	1	0	2	3	154612118	154612333
AFF3	3899	2	99545418	100105583	-	prespliced::chr2:99545418-100105583(-)\" \"GGGTGGTCTCAAGACACAGCCATGGTGTTACCTTACCCAGCACATGGCCAAGACCGGCCTCCGGAGGCTGCATCTTGTTTTCTGGTTCCTTTCTGTGTTTCCTGTTGACAAATGAGCACAACTGGCCTTATTTACTGAAGTGATACGATAAAAAGAGGAACCTAACTTAGTTTACACAGATACAGTTACTGAACTTTTGAAGGAGTCTTTCATCC\""	176803	177017	\CCTGTATGAAGCAAATGA\""	\CCTGT-TG-A-CAAATGA\""	\||||| || | |||||||\""	\=====I==I=I=======\""	15	0	0	3	3	99928566	99928780
SCGB2B2	284402	19	34590643	34677159	-	prespliced::chr19:34590643-34677159(-)\" \"CCACAGATAAGACTAGAGCTACACTAGGCCACTATCTTATTACACGACAGCACAACATACAAAATAAATTGTAGATGCTGCTAAATTTGTAGATTAAATGCCTGTATCAAGAAAGAACTATCTCAAATCAATGACAGATTCAACCTTAAAAACTTGAAAAAAGACAATTGAAACTCAAAACAAGAAGGAAATAGTAAAGATCAGAGAGAAATTAAT\""	4610	4825	\CCTGTATGAAGCAAATGA\""	\CCTGTATCAAG-AAA-GA\""	\||||||| ||| ||| ||\""	\=======X===I===I==\""	15	1	0	2	3	34672334	34672549
SCGB2B2	284402	19	34590643	34677159	-	prespliced::chr19:34590643-34677159(-)\" \"AAGTCCCAACTTCACTCACATATAGAGTATTTAAACTCTGCTGGAAGGATGTTAGGTTACTCTTAAATCAAACCCTAACTGCTGCTGAGAAACAGTTGGCCCTGTAGGCAGCAAAGAAATTTGGAGATGAACTTTGTGTCTCATACAGTGCCAGGGAAGGGGAAGAGCCTTATCCAATTGGGAGAGTAATAGTGCCCTTAAAGGACCCTAAATGTGA\""	53892	54108	\CCTGTATGAAGCAAATGA\""	\CCTGTAGGCAGCAAA-GA\""	\|||||| | |||||| ||\""	\======X=X======I==\""	15	2	0	1	3	34623051	34623267
ARFIP1	27236	4	152779953	152912357	+	prespliced::chr4:152779953-152912357(+)\" \"AAGGCTATACAGTAGGGGTTGAATTGTCAGGGAGGAGAATTACTGTGTATCCTCAGGGTAAAGATGAAGTTAGTGGAGATTTGTCCACTGTCCAAATTGGCCAGTATGAAGAAAGGAGGGGGAGACTATGGTATGAGAAGCAGCTAGAGAAGTAGGTAGAGGTCAGACTGTAAGCAGTTTTATGAGCCACGTTATCACGATTGTAGTACTGAGAAAG\""	23044	23260	\CCTGTATGAAGCAAATGA\""	\CCAGTATGAAG-AAAGGA\""	\|| |||||||| ||| ||\""	\==X========I===X==\""	15	2	0	1	3	152802997	152803213
ARHGAP24	83478	4	85475149	86002666	+	prespliced::chr4:85475149-86002666(+)\" \"TATTAGTCAATACTACAAAAATCACTAACTCTTTACCTGCACTGTCCGACAGTAGTCCCTGTCCTCACCACTTCCCCTCTGTCCATGAACCCGATCCCTTCCTTTCATGAGGCAAATGATTCAGGTACATAAGCCTGTGTTAGAAAATGTGGAGAAAGACTGGAAATTAAGATGATCCTTTGAGTCTATGGCAAATGTCTGATGAAAATATGTACTGCT\""	136411	136629	\CCTGT-ATGAAGCAAATGA\""	\CCTTTCATGAGGCAAATGA\""	\||| | |||| ||||||||\""	\===X=D====X========\""	16	2	1	0	3	85611560	85611778
ABHD17B	51104	9	71865151	71911193	-	prespliced::chr9:71865151-71911193(-)\" \"GATATGGCCATCACTCACCGTATGTTGTATGATGGGCCTTCACTACACCAACATTTGATATTCACAACCAGGTCCTTCAGTGTAGGTATTGGCCTTGTTTACTTATGAAGAAAATGAGAGTCAAAGAGATAGTTTGCCCAAGGACATACAGCTGGCAAACGGTAAGTGGTAGAGTTAGGATTTTACCCCAGCTTCCTAACTTTAAACCTTGTACTCT\""	34775	34991	\CCTGTATGAAGCAAATGA\""	\ACT-TATGAAGAAAATGA\""	\ || ||||||| ||||||\""	\X==I=======X======\""	15	2	0	1	3	71876202	71876418
PDE8B	8622	5	77210679	77428256	+	prespliced::chr5:77210679-77428256(+)\" \"ACTGTTGAAACAATATTGCTGTGAAAGAAACATAAAATTGAATTAGAACTCCCATTTCTTTTGTATGGGTGTCCTTTGGGAGAAGCGGGTTTAATTAGAGGCTGATGAAGCAGATGAGGGAGAATTCGTGAAGTTCCTTTAGGGAGTAGTTATCTTTAGTGATCCATTGTGTGCTGGGGAGCTGAGGGGCTCAGGTGGTGTTATTAACCTCACATTG\""	9988	10204	\CCTGTATGAAGCAAATGA\""	\GCTG-ATGAAGCAGATGA\""	\ ||| |||||||| ||||\""	\X===I========X====\""	15	2	0	1	3	77220667	77220883
SLC35F1	222553	6	117907263	118317671	+	prespliced::chr6:117907263-118317671(+)\" \"AGACGAGGAACCAGCAAAGAGATTAAGAAGGAGCTATCTGTAGCTAATACAAAAACATTTTGTGTATTACTAGATTTAATTCATGTTTCAAATTTCTTTTCATTATGAAACAAATGACATTCAAGGAATCTGAAAAAGTGTGGCCAATGGTTTAGGGAAAACCCAGGAAAATGTTCATAAATGACAGGGCTTTAACCAAGACAAATCTTAACTGTGT\""	40713	40929	\CCTGTATGAAGCAAATGA\""	\CAT-TATGAAACAAATGA\""	\| | |||||| |||||||\""	\=X=I======X=======\""	15	2	0	1	3	117947976	117948192
SLC35F1	222553	6	117907263	118317671	+	prespliced::chr6:117907263-118317671(+)\" \"GAAAAAATCCATTCCTTTTCCCTCCCATCATTCCGCTGTCTGCAACAGCTCTGCCTCTTGCGCTGACTGCTGTGCTGACTGGACAGTAAAGCCCCATGTTCCTGGGAAGCAAATGACCTAATTCTAAATTCATCTATCTGAAAGGCATAGTGCTTCTGCAAACTCTAAATCTTACAAGACTTTGAGAAGTGGTTATGTATTTCTATTCTTTATTAC\""	385453	385668	\CCTGTATGAAGCAAATGA\""	\CCTGG--GAAGCAAATGA\""	\|||| |||||||||||\""	\====XII===========\""	15	1	0	2	3	118292716	118292931
ZFAT	57623	8	134477787	134696555	-	prespliced::chr8:134477787-134696555(-)\" \"ATATATTTACTTGTTCATAATGCTAGAATGTAAATTCTTGAGGCTCTTTGTTTAGTTTTTGTCTTACTCCCAGCACCTATGCAGTGCTTAATAAATATTTGCTGAATGAACAAATGAGTAAATGAATAGGTTCTGTAGAAATTTACTGTGATAGATTTATCATGGCCAACTTCCAGGTGGAAGTAGGACTCTGAGCTCCTTCAAGGGCTTGGAGCCA\""	148291	148507	\CCTGTATGAAGCAAATGA\""	\GCTGAATGAA-CAAATGA\""	\ ||| ||||| |||||||\""	\X===X=====I=======\""	15	2	0	1	3	134548048	134548264
SLC10A7	84068	4	146253980	146521940	-	prespliced::chr4:146253980-146521940(-)\" \"GGGTATTAAAATTAATAACTGTGTTCAGATGAATGGAAGTTGGTTTCCACCTTTGCACAATGCAACCCATCATCGTGCTATGCATTTCATTTGATCATCACCTGTTTGAGCAAGTGAACATCATAAAAGCTGGATTGCTGAGAACAGACTACTTCTGTTTTAAAAATACCATTGGTTCAATTAGCAGGTAGCACAACATAGGAAAATAGGATAGAAA\""	84575	84791	\CCTGTATGAAGCAAATGA\""	\CCTGTTTG-AGCAAGTGA\""	\||||| || ||||| |||\""	\=====X==I=====X===\""	15	2	0	1	3	146437149	146437365
AP2B1	163	17	35587321	35726413	+	prespliced::chr17:35587321-35726413(+)\" \"TGAGTTATATATTCCAAATTTACACTACTTATGTAGGTGTAGTAACCTCCAAATCAATAAATTAATATAAAATTGGCCCAGGACTGGTGAAACCTAGAGTCCTGTCAGAAGCAAATACAAAGCAGCCCTTTAACAACAGTTTTAAATTTAGGGCCTTCAAGACCCCCAGCTGAAAAGAAAGTCTCTACTGAAAGTGAGCTCACAATTTAACAGGAGA\""	96655	96871	\CCTGTATGAAGCAAATGA\""	\CCTGTCAGAAGCAAAT-A\""	\||||| ||||||||| |\""	\=====XX=========I=\""	15	2	0	1	3	35683976	35684192
PLPP4	196051	10	120457226	120592065	+	prespliced::chr10:120457226-120592065(+)\" \"AGCGTATGCCCTGTGATTATGGAATTTTACAATTAAGCTTTGACAATGAGAAAAGGGCTGAAGGAGTTGAATTTGTTCCTTTTTAAAATGGTCTGACTTGCCTGATGACCAAATGAATGGCTGCATAACTCTTGTTATAGAGCAAACAGTGTGGTCACTAGCTCTTTCTGCATTTGCTCTGCACTATATAATTTTCTTGCCATACCACAGTTGTTT\""	100492	100707	\CCTGTATGAAGCAAATGA\""	\CCTG-ATGAC-CAAATGA\""	\|||| |||| |||||||\""	\====I====XI=======\""	15	1	0	2	3	120557718	120557933
MS4A3	932	11	60056664	60071115	+	prespliced::chr11:60056664-60071115(+)\" \"TCTCCTTTCTGAGGAAAATTAAAATGGCCTGTTTTCAGTGTCCACTTTAGTATATGACTGTTACGCCTTTTTCCCCTTTCTTCTTTCAGGCCATCCAGATCCTGAATGCAGCAATGATTCTGGCTTTGGGTGTCTTTCTGGGTTCCTTGCAATACCCATACCACTTCCAAAAGCACTTCTTTTTCTTCACCTTCTACACAGGCTACCCGATTTGGGG\""	5715	5931	\CCTGTATGAAGCAAATGA\""	\CCTGAATGCAGC-AATGA\""	\|||| ||| ||| |||||\""	\====X===X===I=====\""	15	2	0	1	3	60062379	60062595
MS4A3	932	11_KZ559111v1_alt	150536	165004	+	prespliced::chr11_KZ559111v1_alt:150536-165004(+)\" \"TCTCCTTTCTGAGGAAAATTAAAATGGCCTGTTTTCAGTGTCCACTTTAGTATATGACTGTTACGCCTTTTTCCCCTTTCTTCTTTCAGGCCATCCAGATCCTGAATGCAGCAATGATTCTGGCTTTGGGTGTCTTTCTGGGTTCCTTGCAATACCCATACCACTTCCAAAAGCACTTCTTTTTCTTCACCTTCTACACAGGCTACCCGATTTGGGG\""	5717	5933	\CCTGTATGAAGCAAATGA\""	\CCTGAATGCAGC-AATGA\""	\|||| ||| ||| |||||\""	\====X===X===I=====\""	15	2	0	1	3	156253	156469
LRRC17	10234	7	102912999	102945111	+	prespliced::chr7:102912999-102945111(+)\" \"AGGACAAATCCTTTGTAAACATTTAAATGGAGACTGTTACAGGAGAGTGAGGATTTGGGACAGAAGGCAAAACTGAATATGACCATGCTCTTAAAATAGATCTGATAAGCAAATGAGTTTAAAAAATAGGTTTAAATATGCATGAGTTTGTGACAGTTTCATTATTATAGTTAAAGAAAGACTAATTGATATGCAGAGTTTAAGCATGGATTAAGA\""	626	841	\CCTGTATGAAGCAAATGA\""	\TCTG-AT-AAGCAAATGA\""	\ ||| || ||||||||||\""	\X===I==I==========\""	15	1	0	2	3	102913625	102913840
SCMH1	22955	1	41027201	41242306	-	prespliced::chr1:41027201-41242306(-)\" \"TAAAGCTTTTTCCTTTGGACACCCTGTCAGACCCTCAATTGGAGAATCAGGGTTAGTGTCTTTTTTTTTGAGTCAGGGTATAATGGGAAAAGATTGGAGCCCTGTTTCAACAAATGAGCTATTTAGCTGAGAAATAGCATCAGAATATGTTCTGCCTCCATCCTGCAACTATTTAATAAGAATAATGTGAACAGTTGTCCTAGCCATCTTGCATATT\""	27503	27719	\CCTGTATGAAGCAAATGA\""	\CCTGTTTCAA-CAAATGA\""	\||||| | || |||||||\""	\=====X=X==I=======\""	15	2	0	1	3	41214587	41214803
SEMA5B	54437	3	122909081	123027763	-	prespliced::chr3:122909081-123027763(-)\" \"GGCAACTCAAGGCTCTGTCTGTCTCTAAGGACACCTCTCCAGGCACCTTCCATGAAGTCCTAATCACAACCAGGTCTGTTCTCTCCACTCCCTCCATCCATCTGTAGAAGAAATGATGTCATCAGTTAGACTACAGCTGATGGAAGGCAATTCTGGTGTGGCCTGGCTGGAGAGCTCTAGGACTGGGGTGGAAGGATGAAGGAGGAAGAGGAGGGG\""	14791	15006	\CCTGTATGAAGCAAATGA\""	\TCTGTA-GAAG-AAATGA\""	\ ||||| |||| ||||||\""	\X=====I====I======\""	15	1	0	2	3	123012757	123012972
RNLS	55328	10	88284101	88583318	-	prespliced::chr10:88284101-88583318(-)\" \"ACTGATTTGGTAGGAGCTAGGCTTTATGGTGGGGAATTTTAGAAGATAAAACCAGAGAGATGGATTTGGGGCAGATTATGGTGAGCCTTGGAGGGGAACATCTGTTGAACAAATGACAGGGGTCTTAGTTCATCAAAAATACTGAATCTATCTTTCAAAACCTGGCTGGATACATTGAGGTGGTAAATAACTTTATCTAATTAGATTGGAAGAAAG\""	23787	24002	\CCTGTATGAAGCAAATGA\""	\TCTGT-TGAA-CAAATGA\""	\ |||| |||| |||||||\""	\X====I====I=======\""	15	1	0	2	3	88559316	88559531
IQCH	64799	15	67254785	67501804	+	prespliced::chr15:67254785-67501804(+)\" \"CTATTTTAATTTTTAGCTCCCACAAATAAATAAAAACACGTGAATCATGTCCTTGTTTGCCTGGCTTATTTCACTTAACATAATGAAGTCCAGTTCCATCCCTGTTGTAGTAAATGACAAGATCTCATTCTCTTTTGTGGCTGAATAGTACTTCACTGTGTATATGTACCACTTTTTCTTTATCCATTCATCTGGGTTTTTTGTTTGCTTGTTTGTT\""	29466	29682	\CCTGTATGAAGCAAATGA\""	\CCTGT-TGTAGTAAATGA\""	\||||| || || ||||||\""	\=====I==X==X======\""	15	2	0	1	3	67284251	67284467
NEK10	152110	3	27106483	27216523	-	prespliced::chr3:27106483-27216523(-)\" \"ACCAAAATGGAAACTCAAGAGCAGGGACTTAGTCAGTTAATTTGTAGCTTTTATTGCCCAAAGCAGTGGCTGGCACAGAGTAGACCCTTAATAAATATTGCTTGTATGAATAAATGACTCGTGTATCTGGCTGATTGCTATTTCTGTACCATCTTGGGTACTTAAGTTGCATCTTGAGTACTTAAGTTGGGTACTTAAGTTGATGGGATTTCTCCAT\""	15889	16105	\CCTGTATGAAGCAAATGA\""	\CTTGTATGAAT-AAATGA\""	\| |||||||| ||||||\""	\=X========XI======\""	15	2	0	1	3	27200418	27200634
VSTM4	196740	10	49014235	49115522	-	prespliced::chr10:49014235-49115522(-)\" \"AGTGGTTCTACCCTCTCAGCGGAGCTCAGCCTCCCTTGCCATGTCTGCTCCATCTCAGCTCCTGGGCAGGGCCATGATTTGCTGATGGAAAGATTCAAAACCTTAGGAAGCAATGACCATATCTTCTAGAACATTCTATTTAGGCTTCCAGGGGACTGTTCCAAGGCAGTTAAGGAAAAGCAACCCCAAGCAAATGGCCTGAAACCAGGCAGGCTG\""	10809	11024	\CCTGTATGAAGCAAATGA\""	\CCT-TAGGAAGC-AATGA\""	\||| || ||||| |||||\""	\===I==X=====I=====\""	15	1	0	2	3	49104498	49104713
CPT1A	1374	11	68754619	68841916	-	prespliced::chr11:68754619-68841916(-)\" \"GATTGCAAATGAAAAAGCTTGAAATGTGGGGATGGCCACGTTTTAATAGGTTTTTGGTTTTTGTTTTTACATGAAAGGATTCTCATCGCTTTGGAAGGCACCTGAAAGAAGCAATGACTGACATCATCACTTTGTTTGGTCTCAGTTCTAATTCCAAAAAGTAATTCCACTGGAGCTGCTGGGAAGGAAAACGAGCTCTTCTGATGCAAACCAAATG\""	84110	84326	\CCTGTATGAAGCAAATGA\""	\CCTGAAAGAAGC-AATGA\""	\|||| | ||||| |||||\""	\====X=X=====I=====\""	15	2	0	1	3	68757590	68757806
SERPINB8	5271	18	63970080	63986650	+	prespliced::chr18:63970080-63986650(+)\" \"TCCACTGACTGGGGGATGAATGACTGCGTGGCTACCGGAGTCATTGGCTTATGTGCTTTTCCCTGCTGTGCCTTTGATGCAGACCTTCTCTGATGGATGACCTCTGTGAAGCAAATGGCACTTTTGCCATCAGCTTATTTAAAATATTGGGGGAAGAGGACAACTCAAGAAACGTATTCTTCTCTCCCATGAGCATCTCCTCTGCCCTGGCCATGGTC\""	8137	8354	\CCTGTATGAAGCAAATGA\""	\CCTCTGTGAAGCAAATGG\""	\||| | ||||||||||| \""	\===X=X===========X\""	15	3	0	0	3	63978217	63978434
MASP1	5648	3	187246359	187291737	-	prespliced::chr3:187246359-187291737(-)\" \"TGCTAGTCTTCACATGGCCATCAGCCATATCCCCTTCATCTTCTGAGACAGCTCATGATTTAGGGCTGTGCAGGAAGGGCTGTGGGATCAGCACAGTGGGCCTGCATGAAGCAGAGGATACAGCTCTTCACTGGCTCCTGGGACCCAGAGTTCTTGCCTTGGCTCTGCCCCTAACCAACTCTGTGACTGTGAATAAGACCCTTCGCCTCAACTATAAA\""	41853	42070	\CCTGTATGAAGCAAATGA\""	\CCTGCATGAAGCAGAGGA\""	\|||| |||||||| | ||\""	\====X========X=X==\""	15	3	0	0	3	187249667	187249884
MASP1	5648	3_MU273346v1_fix	56038	101416	-	prespliced::chr3_MU273346v1_fix:56038-101416(-)\" \"TGCTAGTCTTCACATGGCCATCAGCCATATCCCCTTCATCTTCTGAGACAGCTCATGATTTAGGGCTGTGCAGGAAGGGCTGTGGGATCAGCACAGTGGGCCTGCATGAAGCAGAGGATACAGCTCTTCACTGGCTCCTGGGACCCAGAGTTCTTGCCTTGGCTCTGCCCCTAACCAACTCTGTGACTGTGAATAAGACCCTTCGCCTCAACTATAAA\""	41853	42070	\CCTGTATGAAGCAAATGA\""	\CCTGCATGAAGCAGAGGA\""	\|||| |||||||| | ||\""	\====X========X=X==\""	15	3	0	0	3	59346	59563
LONRF3	79836	X	118974617	119018355	+	prespliced::chrX:118974617-119018355(+)\" \"TACACAATTTTTTAAAATTGCTTACATGTCTTTGATTTCACAGCTGTGACTTACTGGCTTAGAGGAGAGGCTCCCTGCTCTGTCATTTACTGGCTGTTGACCTGGATGGAGCAAGTGACATTCTCTGCTACTGTTTTCTTGTCAGTAAAATAGAGAACAGTGTACCTACTCCATAGGGTTGTCATGATTAATTGAGAAAAATCTGTTTAACACCTGGA\""	16988	17205	\CCTGTATGAAGCAAATGA\""	\CCTGGATGGAGCAAGTGA\""	\|||| ||| ||||| |||\""	\====X===X=====X===\""	15	3	0	0	3	118991605	118991822
ZNF207	7756	17	32350156	32381885	+	prespliced::chr17:32350156-32381885(+)\" \"AAAATGTCTTTATTTTACTAAGCGGAAGTAGTAGTCATATTGAGGCAGAAATTTGTAGCCCAAACAAGGTAGGTCTTCGCTGAAACTAATTTGAACTATTCCTATTTGAAGCAAATTGAACACTATTATAAATCTAGACTGGCTAATTAGATGGAAACTTTGATGGTTAGGTTCTTTAAGAGGCATACAATCCGTTATGAGAATGTTTATGTTTATGTT\""	26385	26603	\CCTGTATGAAGCAAA-TGA\""	\CCTATTTGAAGCAAATTGA\""	\||| | ||||||||| |||\""	\===X=X=========D===\""	16	2	1	0	3	32376541	32376759
STK24	8428	13	98445184	98577107	-	prespliced::chr13:98445184-98577107(-)\" \"CCCATGGTACTAATATAAGATGGTGGTATGGATCCTCCCTTCTTGACCAGGGAGAGAAAAATTGTGGGGTTGTTTTCTTCCTAAGGAAGCCTGTGGCCACCCTGTGTGAAGGAGAATGAGGCTTTCCTGCTTTCCCAGCTCAAGCCTCTTGAAAAGCCTGCATCCTGCCCACCTGGGGGTGGGCTGTGCGGAGCAAATCCTGAGGATTGCTAGGGGTGG\""	84388	84606	\CCTGTATGAAGCA-AATGA\""	\CCTGTGTGAAGGAGAATGA\""	\||||| ||||| | |||||\""	\=====X=====X=D=====\""	16	2	1	0	3	98492501	98492719
LCMT1	51451	16	25111741	25178228	+	prespliced::chr16:25111741-25178228(+)\" \"CTAAGTCTCCCTTCCTCTGGGCACAGGCTTTTTCATTTAGTGGAATTAACTGACTAGCTCTGGCCATGAGTTTGCAGAGTGAATAAATGGCTGCACATCTTCTGTATGAAGCATGAAGTGAGGCTATTTGCTATGTAGGGTCCTGGGAAGTGAATTAGCAATATGAGGGAAGGGAGTGAGAAGGCCCACTGTGGAAAATGTGATGGGTGGTGTAAC\""	16327	16542	\CCTGTATGAAGCAAATGA\""	\TCTGTATGAAGC--ATGA\""	\ ||||||||||| ||||\""	\X===========II====\""	15	1	0	2	3	25128068	25128283
ADGRG6	57211	6	142302006	142446261	+	prespliced::chr6:142302006-142446261(+)\" \"AAGATACTGGCCTTTAGATATCTGGAGAGTGGTCATCTGGAAGTGATAACAGACTTCTTCTAAGTATCTCAAAGAGCAGAACTAGGACAAGTGTGTTAATGCTGTAAGAACCAAATGACTCTCTTAGTAATTAATTGTCCAAAGATAAACCTAGCTGTCCTTCAAATTCCCCTATCACTAGTAATCGGGACATGAAGGAATCTCAGTATTGAGGAATT\""	12700	12917	\CCTGTATGAAGCAAATGA\""	\GCTGTAAGAACCAAATGA\""	\ ||||| ||| |||||||\""	\X=====X===X=======\""	15	3	0	0	3	142314706	142314923
NPNT	255743	4	105895470	105971671	+	prespliced::chr4:105895470-105971671(+)\" \"AATATGAGAAGAATAGAGTTGGTCACTTAGAAGAGGATGACCTGCATGGAAAGGTATCTCCAAGCTTGTGAAAAACAGGCAAAGGAACCATAACGTTTAGCCTGGAGAAGAAATGATGCATCAGGGTTCCTTTTCAAATAATTGACTAGGGTTAGAGTTGTTCTCTGTGACCGAAAGGGGATGAGAATAGGATTGATGGGTAAAAAATACAGGGAG\""	66753	66968	\CCTGTATGAAGCAAATGA\""	\CCTGGA-GAAG-AAATGA\""	\|||| | |||| ||||||\""	\====X=I====I======\""	15	1	0	2	3	105962223	105962438
NLRP1	22861	17	5501395	5584509	-	prespliced::chr17:5501395-5584509(-)\" \"ATGAAAGGCAAGCAATTAGAGCCTTTAGGTTGGTCAAATCAAACAAAGAGCTCTGGGCCCTGTGTCTTGTGCCCTGGGTGTCCTGGCTGGCCTGCACTTGCCTGATGCAGCAGATGAAGCGGAAGGAAAAACTCACACTGACTTCCAAGACCACCACAACCCTCTGTCTACATTACCTTGCCCAGGCTCTCCAAGCTCAGCCATTGGGACCCCAGCT\""	25301	25517	\CCTGTATGAAGCAAATGA\""	\CCTG-ATGCAGCAGATGA\""	\|||| ||| |||| ||||\""	\====I===X====X====\""	15	2	0	1	3	5558992	5559208
MAGI1	9223	3	65353525	66038918	-	prespliced::chr3:65353525-66038918(-)\" \"TCAAATATGCAGAGGTCTTGACACACTGTTACTGTCCAGTCTCTACACATGCTGTCCTTCTCTCCCACAAAGTGTAATAATGTAATAATGCAATAACGTGCCTGATAACCAAATGAGTGGATTTCAGCAGTCCCCCTTTGTCTGAAACCTTTGTGATCAGAGGGAATAAACATCTTAGAGGCATGAAGCCCTTGCTCAGATAAGGAGAAGATAGAG\""	165229	165444	\CCTGTATGAAGCAAATGA\""	\CCTG-AT-AACCAAATGA\""	\|||| || || |||||||\""	\====I==I==X=======\""	15	1	0	2	3	65873474	65873689
MAGI1	9223	3	65353525	66038918	-	prespliced::chr3:65353525-66038918(-)\" \"AAATGTTCAACTTTTTCTCTTTCTCTCTTTCTCCTTCTCTCTGACTGTTCTTGGTGCTGGGCCCTCCCTTCCACAGCGATGATACCTCCTAATATCGCTGCATGTATGAGAAATGAAAAGCTCGGGGAGGCTTGCTTCTACCTTATGGGCCATAATCAAACTACGGTTTGTAGCTCAATCAATACTAGGTGTTTCTGTGCTGTGGCCTAATTTCCT\""	679691	679906	\CCTGTATGAAGCAAATGA\""	\CATGTATG-AG-AAATGA\""	\| |||||| || ||||||\""	\=X======I==I======\""	15	1	0	2	3	65359012	65359227
MACROD2	140733	20	15196839	16053197	+	prespliced::chr20:15196839-16053197(+)\" \"ACATTTCCACAGAAGGAATACAACAAAGATGCTTATTATGTCTACCTAATTTATCATTATTCTGGAGGTATTCTTTATGAATAATATAGAGAAAGAAAGCCCAGGAGAAGCAAATGAAAAACAAACTATTTGTACAATAGAAATGTTCAATAACTTGGCTGTGTACAATATTAATGTGAAAATATCAGTAAATTTTCTGTACAAGCAATAAACAAAG\""	389751	389967	\CCTGTATGAAGCAAATGA\""	\CCAGGA-GAAGCAAATGA\""	\|| | | |||||||||||\""	\==X=X=I===========\""	15	2	0	1	3	15586590	15586806
MACROD2	140733	20	15196839	16053197	+	prespliced::chr20:15196839-16053197(+)\" \"GGAGAGTGGTGAAAACATCTAAAGTGTATTTACAGGCCTAGGTTCATTTTTCAAAGCTTTCTCTTCTTGTCAGCCTTTGTCAAATGGGTTCAAGCTTTTACCAGTAAGAAGCAAATATTACATTGGTGCACTTCAATCTCGGTAGTTCAGAAGGAACCCTTATGCCCCCAAGAGCTAAATTTACCAATCTGAGTGACATATCTGCATGGAGGAAATA\""	395964	396180	\CCTGTATGAAGCAAATGA\""	\CCAGTAAGAAGCAAAT-A\""	\|| ||| ||||||||| |\""	\==X===X=========I=\""	15	2	0	1	3	15592803	15593019
MACROD2	140733	20	15196839	16053197	+	prespliced::chr20:15196839-16053197(+)\" \"TTGTATATTAAATTTGTATCCCGCATCTTTGCTACAATTGCTTATTATTTCCAGAATTTTTTTTTGTCAATTCTCAGATTTTCCACGGAGATGATCATAGCATGTATGAGCAAAGACAGCTTTATTTCTTCCTTTCCAATTTGTATACCCTTATTTCCTTTTCTTGTCTTATTACATTAACTAGTACTTCTAGTACAGTGTTGAAAAAGAGTGGTG\""	550794	551009	\CCTGTATGAAGCAAATGA\""	\CATGTATG-AGCAAA-GA\""	\| |||||| |||||| ||\""	\=X======I======I==\""	15	1	0	2	3	15747633	15747848
MACROD2	140733	20	15196839	16053197	+	prespliced::chr20:15196839-16053197(+)\" \"CCCTTCTGGGCCCAAGCATTTCAGATAAGGAACATCAACCTGTCCCTGAATTCCATATCTCTGGGAATGATTGGCCATCTTTTAATGGAGGTTAATGAGACCGTAATGAAGACAAATGACCAACTATAGCTCATTTGGGTCTCCTGATGCCCTGAGCAATGTCCTGTCTGTGGGCCCTGTTACCTTTCAGGTAAATATAGTTCAGCCTTATTTATCCAG\""	765821	766039	\CCTGT-ATGAAG-CAAATGA\""	\CC-GTAATGAAGACAAATGA\""	\|| || |||||| |||||||\""	\==I==D======D=======\""	17	0	2	1	3	15962660	15962878
MACROD2	140733	20	15196839	16053197	+	prespliced::chr20:15196839-16053197(+)\" \"AGACTGTGTTGGTGATGCAGGGATGTTGGGTGTCATAGATGGCTTTGTGAGCTGGGAATCTGAAGAAGCATGTTCTAATCGAGTTTCTGGCAGTCCTCTCCCTGTTGAACAATGAAATTGTGAGACCAAATGTTGACCACGCGGCACTTCTTTGTTAAAGCTGTCAGCACTCACTGACGGGATAAAATGGCACCAGCTGCACATGGTCAGAGTCT\""	814241	814455	\CCTGTATGAAGCAAATGA\""	\CCTGT-TGAA-C-AATGA\""	\||||| |||| | |||||\""	\=====I====I=I=====\""	15	0	0	3	3	16011080	16011294
MACROD2	140733	20	15196839	16053197	+	prespliced::chr20:15196839-16053197(+)\" \"ACTGTCTTTATCTCTTCGGTGGTTAGTTTTGGGAAGGAACTATTGTCATCTTTGCTTTAAAGTTGAACTATAAAGTAAATTCCTGCCGTAGTTAGCTCACCCTGCATGAAGAGATGAGCAAAAGCAATCAACCTAAAAGATATCACTGGACGGGGGCAGCGGGGAGCAAAATGGAGCTAGTCATGCTAAGCCTCCTTTACACTGCTACCTGAGTGGT\""	848830	849046	\CCTGTATGAAGCAAATGA\""	\CCTGCATGAAG-AGATGA\""	\|||| |||||| | ||||\""	\====X======I=X====\""	15	2	0	1	3	16045669	16045885
SPECC1	92521	17	20087021	20319026	+	prespliced::chr17:20087021-20319026(+)\" \"GCGCAGTCAGATTTGCATTTTTGATAATTCAGGTGGAGGAGCAATTTAAGTAGCAGCGAAAGTGGAAGTAGTAAGTTAGTTGGGAAGCTAATGCAGTAGCCCTTGTGAAGCAAAGATGCAGCAAAGACAAGAGAGGCAAAGTCTGGAAAATGTTAAGGTGATGAAATGTGCAGGACTTGACTAGATATTTTAAATGTGGGAGGTGAGAGAGCCATA\""	66400	66615	\CCTGTATGAAGCAAATGA\""	\CCT-TGTGAAGCAAA-GA\""	\||| | ||||||||| ||\""	\===I=X=========I==\""	15	1	0	2	3	20153421	20153636
SPECC1	92521	17	20087021	20319026	+	prespliced::chr17:20087021-20319026(+)\" \"AAGAATTCTGAAGATAACCCCCATGACTCTCCATGGTAGAATGTCCTCCTCTTTATATGACACAGGGAGATGGTCTGGATATGCCCACTAATCACAAACCCCTGTAGAAGCCAAGTGATGTCTCTGGCTTGTGGCAGAAGTTGGGGAAATTCAAAGCATGAGAAGGACTCTGATTGTTCTTGGTGGTTTGAAGAGGGAGGGGGCACGTGAGAAGGAGC\""	180417	180634	\CCTGTATGAAGCAAA-TGA\""	\CCTGTA-GAAGCCAAGTGA\""	\|||||| ||||| || |||\""	\======I=====X==D===\""	16	1	1	1	3	20267438	20267655
MTUS2	23281	13	28820338	29505947	+	prespliced::chr13:28820338-29505947(+)\" \"CAAGTTAGAAAATAGTTTGAGAAGAATGAAAACAAAAACACAAACTTCTGAGATGCAACTAAATCAATACTTAGAGGGATTTTTTTTTTAGCTGTTAATGACTGTATGAACAAAAGAAAGATCTCAGACCAACAACCTAACTTTACACCTTAATAATGTAAAGAAAGAAGGGCAAACTAAATAAGTATGCTAAATATATAAATATATATAATATGAC\""	12094	12310	\CCTGTATGAAGCAAATGA\""	\ACTGTATGAA-CAAAAGA\""	\ ||||||||| |||| ||\""	\X=========I====X==\""	15	2	0	1	3	28832432	28832648
MTUS2	23281	13	28820338	29505947	+	prespliced::chr13:28820338-29505947(+)\" \"TAGGACTAATATTTTCATTGAGTACATGAAAATGAATTTGATGCTAGTAGATATGTGGACATGTAATCAATTTAAGTATTTTAAACTAATACTTGATTATCCTTTATGAAGAAATACTAATCATTAGCTACTTTTAAGCAGTTTAAACATTTACTAAATTTCTAGTACTATCTTTTGAAAATCTTAAGTGCCATTTGATTGACTTGGTGGGGCTCA\""	105006	105221	\CCTGTATGAAGCAAATGA\""	\CCTTTATGAAG-AAAT-A\""	\||| ||||||| |||| |\""	\===X=======I====I=\""	15	1	0	2	3	28925344	28925559
BBS9	27241	7	33129563	33606069	+	prespliced::chr7:33129563-33606069(+)\" \"AAGTTTTAAAATAGAACAAATCAGTCATAAATAGAAGGATTATTGATTAACTTCTTATAACTGATTCTGATCATTAGTTGGTTTTCCTAAATAGAAAACATCTGTAGAACAAATGAGTAGCACTGTTAATTAAGTGGGATGAGGATTAATTAAGTGGGACAAGGAGTAAGTGGGGGTGAGATTTGGTCACCATGGTGCAAGGTGGAAAATGTCTAC\""	327258	327473	\CCTGTATGAAGCAAATGA\""	\TCTGTA-GAA-CAAATGA\""	\ ||||| ||| |||||||\""	\X=====I===I=======\""	15	1	0	2	3	33456821	33457036
ALDH1L2	160428	12	105019789	105084458	-	prespliced::chr12:105019789-105084458(-)\" \"AAAGCCCAAAATGTAATTCACTGTGAGCAGTGACACTAACACCTTTCAAGCAATAGCTTACTTTCAGTGCGAAACACATGCCAGGCCCCATTCTACTTAGCCTGTATAAGCAAAGGCAATTCTCACACGAGCTCAGAGGAATAGGTACTATTATTATCTTATTATACAGAAGAGGACAATGGGGCTCAGAGAGGCTGGGTGAGTTGCCTCAAGTCAC\""	58415	58631	\CCTGTATGAAGCAAATGA\""	\CCTGTAT-AAGCAAAGGC\""	\||||||| ||||||| | \""	\=======I=======X=X\""	15	2	0	1	3	105025827	105026043
KCNIP1	30820	5	170504019	170736632	+	prespliced::chr5:170504019-170736632(+)\" \"TGTGCTTTCCCACTCTCTCCCTACACCACTGTACACAGTCCTTTTGTTACACGGCCTTCCAATTCCCCAATCTGAGGGTGCCATTGTGTCCAGCTGAGACCCTGAATGAAGCAACTGTCCCGTCTGGCCACAGACCTGGCACAATTTCCCTTCAGGCACTTAAAGCAGGAGTAATGAACACTGATGAGTTCAGCTCAGTGCTAATCCCTCTACATGTG\""	33801	34018	\CCTGTATGAAGCAAATGA\""	\CCTGAATGAAGCAACTGT\""	\|||| ||||||||| || \""	\====X=========X==X\""	15	3	0	0	3	170537820	170538037
GALNTL6	442117	4	171813403	173041559	+	prespliced::chr4:171813403-173041559(+)\" \"TTCTTTCACTTTTTAAATTCTTGAGTAGCCCATACAGAAAATAATACGGCACTTGTTTCAGAAGTTTTTGTAACTTGAACCAAGGTCTCATGTGGTCCCACCTGTCAGAAGCAAATTAGATTTCAACAGAGAATGTAGCTCTTCCCAGAATATGCAATGAACAACGAATGCTATTTTGATGACCTTTCCCCTCATATTTTTAGTTCTGTTCTTACTAC\""	11424	11641	\CCTGTATGAAGCAAATGA\""	\CCTGTCAGAAGCAAATTA\""	\||||| ||||||||| |\""	\=====XX=========X=\""	15	3	0	0	3	171824827	171825044
GALNTL6	442117	4	171813403	173041559	+	prespliced::chr4:171813403-173041559(+)\" \"TATGGACAGACAAGAAAACACACCTGCTTTCCTAGTTGTTCGGGGAAAAGTATAATAGGGAAATAAACCAGTACATTTATATTCATTATGTGATGCTAAGCCTTATGAAGAAAATCAGCTGGGTAAGAAGGTAATAGAAAAAGGGTGAACAGAGCATTGTATTCTCAATGGGTTGCCTCTCTGGCCTCTTCGATAAGGTAGTATAGGAAAATGTGAG\""	256426	256642	\CCTGTATGAAGCAAATGA\""	\CCT-TATGAAGAAAATCA\""	\||| ||||||| |||| |\""	\===I=======X====X=\""	15	2	0	1	3	172069829	172070045
GALNTL6	442117	4	171813403	173041559	+	prespliced::chr4:171813403-173041559(+)\" \"ATATGTATGGAACATCAGTTCCATAATGGGAAAATAGGAGAAACACCTTGTGTTTGCTTTGTATTTAGGGATATAATGTATAATAATAAAGCCCTACTAACCTGAGAAGAAAATGACACATTTCTTAATCATCAAGACTAGACAAGCCAGCACTATTTGAGTGATTAATCCCAGAAATTAAGTATAACTTAGAAAAACATGTTTTCACTTACATGT\""	775693	775908	\CCTGTATGAAGCAAATGA\""	\CCTG-A-GAAGAAAATGA\""	\|||| | |||| ||||||\""	\====I=I====X======\""	15	1	0	2	3	172589096	172589311
GALNTL6	442117	4	171813403	173041559	+	prespliced::chr4:171813403-173041559(+)\" \"AGACAGACCCCCCAAAAAATGTATACTGTATAATTCTATGTATATATAGTTGTAGAAAATGCCAACTAATCTACAGTGACAGAAAGCAGATCAGTCATTGCCTGTTGGAAGGAAATGAGAAGAGATTACAAAGAGACATGAGGAAACTTTGACAAATAATGGATAGGTCCATTTTCAGTGATGGCTGCACGGAGATAAACACAAGTCAAAACCTATCA\""	1066991	1067208	\CCTGTATGAAGCAAATGA\""	\CCTGTTGGAAGGAAATGA\""	\||||| |||| ||||||\""	\=====XX====X======\""	15	3	0	0	3	172880394	172880611
GALNTL6	442117	4	171813403	173041559	+	prespliced::chr4:171813403-173041559(+)\" \"ACCAATAAATAAAATAACTTTTGAAATTATACAATTAGTAAAATTTATGGACTAATTCATATTTTCAAAATGCTTACTGTAATTAGTTTAATTCTGAAAACGTGTATGAAACATATGACCCAATTATTCATCATTTAACTAGATAGCAGTAGAGGCCACACTGGTGTCATGGGATCCTTGGGGTGTTGTTTTGCCAGCCAGAAGCCTCTGTGGTATCT\""	1160997	1161214	\CCTGTATGAAGCAAATGA\""	\CGTGTATGAAACATATGA\""	\| |||||||| || ||||\""	\=X========X==X====\""	15	3	0	0	3	172974400	172974617
GALNTL6	442117	4	171813403	173041559	+	prespliced::chr4:171813403-173041559(+)\" \"TGAAATAATCCGTTTTTTTCCAAAAAAAAAAGTGGCAAAAATTAAAAAAAGGAAAAAACAAAATTGTTACATGGGAAATAAAAAAGAGTCCATTGAAGGACCTGTATAAGAAAATGCCTTCTGCTGCAGAACACTGGTGGTGACTAACGTGGTTTCTGTGAAGGAAGCAAATGTATGATTCATTTTGCCAGGGCAATCTGCATAGCTGTTTGATATC\""	1200623	1200839	\CCTGTATGAAGCAAATGA\""	\CCTGTAT-AAGAAAATGC\""	\||||||| ||| ||||| \""	\=======I===X=====X\""	15	2	0	1	3	173014026	173014242
RETREG1	54463	5	16473052	16616997	-	prespliced::chr5:16473052-16616997(-)\" \"CGTTGGTTGGAGGAAAACAGGTTCTATTGACTATCGTCTATTGACAGTCTATGACTGTCTTCCGTTTTTCAAAAGCCCTGTCACCTGCTACTGTTGTATACCGATGAGCAAATGACACACATACATGCTGTAACCTCCCCTCAGCTGAGAAGCCTTCAGGCAGAAGTCAGGTGAGGTATTGTTTTTGTTTGTTTTTCCTTAGAAAACTCTACCAT\""	74528	74742	\CCTGTATGAAGCAAATGA\""	\CC-G-ATG-AGCAAATGA\""	\|| | ||| |||||||||\""	\==I=I===I=========\""	15	0	0	3	3	16542255	16542469
ESRP1	54845	8	94641173	94707466	+	prespliced::chr8:94641173-94707466(+)\" \"AAAGTAAGAGTTTCATATCTCTCACTTTAAATCAAAAGCTAGACATGATTAAGCTTAGTCAGGAAGGCATGTCAAAAGCTAAGGGAGGCCAAAAGCCAGGCCTTATGCACCAAATGATTTGTCAAGTTGCGTAAAGGAAAATTTCTTGAATATTCCAGTGAATATATGAATGATAAGAAAGCAAAACATTATAGGGTGTTACCTGAGCAAAGATGAG\""	18375	18591	\CCTGTATGAAGCAAATGA\""	\CCT-TATGCACCAAATGA\""	\||| |||| | |||||||\""	\===I====X=X=======\""	15	2	0	1	3	94659548	94659764
SORBS1	10580	10	95311772	95561371	-	prespliced::chr10:95311772-95561371(-)\" \"AGCCACCATGCCTGGTAATACCTTCACTTTCCAAAAACTTTTGACAACCTGACATACCTACCTGTCCTTTTAGAATGAACGCTTGATACTGACTGATGGTACTGTAAGAAGCAAAGACCCTATTTATTTAATAATCTTCAAAATAAAATGCTTTTTCTCAGGACTTCAAGACCAGCCTGGCCAACATGGTGAAATCCTGTCTCTACTAAAAATACAA\""	50662	50878	\CCTGTATGAAGCAAATGA\""	\ACTGTAAGAAGCAAA-GA\""	\ ||||| |||||||| ||\""	\X=====X========I==\""	15	2	0	1	3	95510493	95510709
SORBS1	10580	10	95311772	95561371	-	prespliced::chr10:95311772-95561371(-)\" \"CTAGGCAGTTATCTTTAGATTAAAACGTTCTCATGTTTGTTCACAAACATGGGCACTTTAAAACATGCTGCCACATGAGGGGTTAAAACATAAATATTATCCTATATGAGCAAAGAAAGGTGCTTTAGTACTTAAGTCCTATTTTTGAGCTGTGGAATTCAATTCCTTCCTGTTGCCAGCTGAACCTGGGGCTCTGATGTATTAGATGAAAATATA\""	86567	86782	\CCTGTATGAAGCAAATGA\""	\CCTATATG-AGCAAA-GA\""	\||| |||| |||||| ||\""	\===X====I======I==\""	15	1	0	2	3	95474589	95474804
SORBS1	10580	10	95311772	95561371	-	prespliced::chr10:95311772-95561371(-)\" \"CTAGCAGGGTAGCCATTTTTTTTTGTTGTTGCATCCTTGCACCTGCTTTGCAGCACAGATTATTTTGCTTCCGGACCTCGACTGGAAATTTTTTAAAAGCCCTTATGACAAATGAGCATGTTACCTCTCCTTTTTCTTTTTAGCAGCTTTCAGCTTTAACCTAATGGGTCTATTTATTTTATTCTGCATGCTTACCAGTGGATCGTAAAGGTGGG\""	204069	204283	\CCTGTATGAAGCAAATGA\""	\CCT-TATG-A-CAAATGA\""	\||| |||| | |||||||\""	\===I====I=I=======\""	15	0	0	3	3	95357088	95357302
RYR2	6262	1	237042183	237833988	+	prespliced::chr1:237042183-237833988(+)\" \"GGCCGAGGATGGCTTTCTTCTCCATTCTGACGGTCAGGTCGGCCCTGTTTGCGCTCAGGTACAATATCTTGACCCTTATGCGAATGCTCAGTCTGAAGAGCCTGAAGAAGCAGATGAAAAAAGTAAAAAAGATGACCGTGAAGGACATGGTCACGGCCTTCTTTTCATCCTACTGGAGTATTTTCATGACCCTCTTGCACTTCGTGGCCAGCGTTTT\""	742218	742434	\CCTGTATGAAGCAAATGA\""	\CCTGAA-GAAGCAGATGA\""	\|||| | |||||| ||||\""	\====X=I======X====\""	15	2	0	1	3	237784401	237784617
KCNIP4	80333	4	20728605	21697740	-	prespliced::chr4:20728605-21697740(-)\" \"CAACCTTTCTCAGCAAGTAAAAAACAAGAAGGAGCACTGATGGTTCTAGTTATTGAGAACAGAGTACAAGGGAGGGAAGAAAGCTTACCTTAGTTGAGAACCTGTATAAGACAAAGAGGATGAAAAAAAGTGTTGCATATGCCTCGCCTTGGAATTATCATCTCAATCATGCAAGACTGAAAGTGATATTTTGATTTTGCAGATGAATAAACTAGAA\""	399471	399687	\CCTGTATGAAG-CAAATGA\""	\CCTGTAT-AAGACAAA-GA\""	\||||||| ||| |||| ||\""	\=======I===D====I==\""	16	0	1	2	3	21298053	21298269
KCNIP4	80333	4	20728605	21697740	-	prespliced::chr4:20728605-21697740(-)\" \"AGAACAAAAGTGTTATATGGAAGGGAGGAGAACACTAGGTTTAGTGCAATCTGATCGAAGCAAAGTAAAACCGGACTGGAAGATGGAGGTAGTTGTTGGCCTTGAATGAAGCAAAGATGAAGGAAGAAGAGAACTAAAAGATATTCCCTGGTGTTTCTCCCTGAGATAGAGCTCATACCCCAGAGGGGATGAACTGTGTACTCATGTGTGTTTCAAC\""	468966	469182	\CCTGTATGAAGCAAATGA\""	\CTTGAATGAAGCAAA-GA\""	\| || |||||||||| ||\""	\=X==X==========I==\""	15	2	0	1	3	21228558	21228774
KCNIP4	80333	4	20728605	21697740	-	prespliced::chr4:20728605-21697740(-)\" \"AGTTTACCACTGCTTTTTTCATTAAAATGCTAGTAATCTCATCATAACTGTATTTTACCATGTTTTTATTGTAGTAAGTCCTGAAACAGGAATTGTTATACCTGTTGAGCAGATGAACAGAGGCTCCAAAAAGTTAAAACATTACTTTAACACAGACTCAGATCTAAGACATCACTCTAAAGGCATTTTGACTAGATGATAAGATGCTAAAAGAGT\""	559991	560206	\CCTGTATGAAGCAAATGA\""	\CCTGT-TG-AGCAGATGA\""	\||||| || |||| ||||\""	\=====I==I====X====\""	15	1	0	2	3	21137534	21137749
RYR3	6263	15	33310966	33866102	+	prespliced::chr15:33310966-33866102(+)\" \"GTGCTTTTGAATTTCTGTCCCTTTATTCTTCCTCTCAATCAGTTCTGGGGATGCCAGACACGGTAGAAGACATGTGTCCTGACATCCCCCAGCTGGAAGGCCTGATGAAGGAAATCAACGACCTGGCCGAGTCAGGGGCCCGGTACACAGAGATGCCCCATGTCATCGAGGTGATCTTACCCATGCTCTGCAACTACTTGTCCTACTGGTGGGAGCG\""	474654	474870	\CCTGTATGAAGCAAATGA\""	\CCTG-ATGAAGGAAATCA\""	\|||| |||||| |||| |\""	\====I======X====X=\""	15	2	0	1	3	33785620	33785836
RYR3	6263	15	33310966	33866102	+	prespliced::chr15:33310966-33866102(+)\" \"TTTGGTATTTTGGTATCTCTAAGATGAAACCACTGATCATCGGTATGACTTAGATTGGATTACCTAGAAGGGTGATCAGCCTAAAGGAATACCTAAATTGCCATATGAAGCAAATACTTCAGGACTGTTACTTGGCCTAATGATTGATTTCTCATTGGAGAGGAAATGTGATAAAGAGCCTATGAGAACAGAGTAGGATTACAGATAACTGCCATG\""	505449	505664	\CCTGTATGAAGCAAATGA\""	\CCA-TATGAAGCAAAT-A\""	\|| |||||||||||| |\""	\==XI============I=\""	15	1	0	2	3	33816415	33816630
AGAP1	116987	2	235494042	236131793	+	prespliced::chr2:235494042-236131793(+)\" \"AATTGGGAGTCCCACCTTCTCTCTGTCTCTGGTAACTACAGGCATTGGCCCCTCTGTGCCGCCCTGGCCTTGGCCCAAGCAAGGCAGTCTCCACCGAAAGCCGGTATGAAGCATATTATGATTTCTTTGGAAGTTCCTGGAAAGATGGTCATTCTGGAAATAACAAAACATGAGTGTGGAAGATCTCTTTTTTTGGTTTATTTAACCTGCTTTGTTTT\""	247400	247617	\CCTGTATGAAGCAAATGA\""	\CCGGTATGAAGCATATTA\""	\|| |||||||||| || |\""	\==X==========X==X=\""	15	3	0	0	3	235741442	235741659
AGAP1	116987	2	235494042	236131793	+	prespliced::chr2:235494042-236131793(+)\" \"CTGGCTCTTGGCCATCTTAGTTGACCAAGATGGAGAAGAGAGCAAGAGTAGGGTGAGGCCGGTTGAGGGTAGAGGTTCAGGGGTGCTATTTTGTTCATTTCCTGTGTGAAGAAATTGAGGCTAAAAGAAATGACATGCCCAGGGTCACGTGGCCAGGTGGCTAGGCTGGGGCTGGAGCTGCCTTCGAGTCTGTGCGGTTCCAGTTCATGGAGCACTGT\""	460962	461179	\CCTGTATGAAGCAAATGA\""	\CCTGTGTGAAGAAATTGA\""	\||||| ||||| || |||\""	\=====X=====X==X===\""	15	3	0	0	3	235955004	235955221
AGAP1	116987	2	235494042	236131793	+	prespliced::chr2:235494042-236131793(+)\" \"AAAGTAGTGAGTTCACATAGTCGAAGAATCTTCTGGGTTGCATCTTATGAAAAAAAGAAATCCACTGCCTTTTTATAAGAGAACAGAACATTTACACCGTCTTGTTGAGCAAATGAACGTTCAAATGGCCAGCACAAAAGAAATCCCCAATCTCTAACCTCACAATGAAATCGCCACGGACAAAAGATCACGGGATACCGGGAGCACTAAACTGGA\""	515082	515297	\CCTGTATGAAGCAAATGA\""	\CTTGT-TG-AGCAAATGA\""	\| ||| || |||||||||\""	\=X===I==I=========\""	15	1	0	2	3	236009124	236009339
NRCAM	4897	7	108147648	108456436	-	prespliced::chr7:108147648-108456436(-)\" \"TTCATGTTACCAATTATCTCAACTATGGCCTCATTTTCTCTAATGATGCCGAAACCTCATTCTTCTGGGTTTTGCAGTCTCTAACGAGTAAATGTTAAAACCTTTATCCAGCAAATGAATTGCTTGGTCATGTCCGTTTATGTAGCTTATTATATTTTCAGGATAATTGGCAATCAACTTAGAGTATTGGTAATTATTAATTTTAAGTAATGACATAC\""	52726	52943	\CCTGTATGAAGCAAATGA\""	\CCTTTATCCAGCAAATGA\""	\||| ||| |||||||||\""	\===X===XX=========\""	15	3	0	0	3	108403493	108403710
NRCAM	4897	7	108147648	108456436	-	prespliced::chr7:108147648-108456436(-)\" \"ACAAAGCAGAACACTTTTTACACTGAGAGTCAAAATGAGCCAGGAAAGCAGCTCAGCACCTTGTTTTCCAAAGGAGATGGAGAAGGACCAAATGCAGAGACCTGAGAAGAAATGACCCCAGAAAAGAGTGAAACTGCACATCTACAGGTCATGCCTTATGTAAAGTGTGTCCTATAGATCTTCAAGGAGTACATGTGGAAGTAAAAGGATGCTCA\""	193630	193844	\CCTGTATGAAGCAAATGA\""	\CCTG-A-GAAG-AAATGA\""	\|||| | |||| ||||||\""	\====I=I====I======\""	15	0	0	3	3	108262592	108262806
NRCAM	4897	7	108147648	108456436	-	prespliced::chr7:108147648-108456436(-)\" \"TGGGAGAGGGATGCTCTTTGGAGTAAACCTGATAAATTTTCTTGCAAACAAATGGCCACTCGTTGATTATTTTTTTTTATAAAGGCAGATATTCACATAGCCTGTATAAAGAAAATTAAATGCACCAGGAGTTAAATATTTCATGCATTACTCTGCTGTTTTGCTGTTAAGTTCTTTATAATACAACATGCATGTCAGCAAGTGACTGAGATTTGTTC\""	206846	207063	\CCTGTATGAAGCAAATGA\""	\CCTGTATAAAGAAAATTA\""	\||||||| ||| |||| |\""	\=======X===X====X=\""	15	3	0	0	3	108249373	108249590
NRCAM	4897	7	108147648	108456436	-	prespliced::chr7:108147648-108456436(-)\" \"ACAGGACAAGGTCACAACCAGTTCTTGTCACTTTTTACATATAAATGTATTAAAAAGAACAAATATTGATTCACCTCTAGTGACCTTAGTTAACACATCGCCTGTAAGAGCAAATGCTGCCAGCATTCTAGAATGCCTCAGTTTACCATTACGCTGCCTCCCTTTTCCCAGTTCACAATGCTTCATCCTTTGGGGCTGCTGGGTTAACTCCAGTGTG\""	291605	291821	\CCTGTATGAAGCAAATGA\""	\CCTGTAAG-AGCAAATGC\""	\|||||| | |||||||| \""	\======X=I========X\""	15	2	0	1	3	108164615	108164831
SUSD4	55061	1	223234914	223364176	-	prespliced::chr1:223234914-223364176(-)\" \"AAAATCATCAAAGACACTTTATTCTAGCAAAAGTTAGGAGAAAGAATAGGCTTGAATATTTTCAGATATTAACATGGCTCTAGGAATTTAGAGAATTGCCTCTGTATGAAGCAATATGTTTTCATTCTTCGGGGAACTGGTTGAATATTAATCACATAGCATATATATATATATATATATATATATATATATATATATATATATATATATATATATATA\""	59160	59378	\CCTGTATGAAGCAA-ATGA\""	\TCTGTATGAAGCAATATGT\""	\ ||||||||||||| ||| \""	\X=============D===X\""	16	2	1	0	3	223304798	223305016
SUSD4	55061	1	223234914	223364176	-	prespliced::chr1:223234914-223364176(-)\" \"ACGTATGTTTTTGAGTATCATGACAAGGTGGAGTGTATTGAAAGTAGTGTTTTTCAAACCTTTTTGACTGTGACCCACTGGAATATACATTGCAAACTAGCCTGTATGCACAAATAAAACTAGTAAAACCACACAAAACAATACTCACCGTTACCATGCAGGGTGTGTATGGACTTTTCTTTTCTGTTCCACTTCATTTCTAAAGGGTGCTGGTCAA\""	59518	59734	\CCTGTATGAAGCAAATGA\""	\CCTGTATGCA-CAAATAA\""	\|||||||| | ||||| |\""	\========X=I=====X=\""	15	2	0	1	3	223304442	223304658
SUSD4	55061	1	223234914	223364176	-	prespliced::chr1:223234914-223364176(-)\" \"TTGGGCAATAGGATTAGTTGCCCTTCCCTGAGCTCAGACAGTGCCGATGGGGGCCTGGATGTACCTAAAGACAGGCGGGAAGTGGTTTGAGATTTATTTGCCTGTAAGCAAATGAAAATGCTCCAGCCACATGCTGGTAGTGGAGACAGCATGGGCTTCTGCGGCTGACACCCCCAAATCACAAGGTGGCCTTTGCTGCCTGGCCCTGGGGGCCC\""	120439	120653	\CCTGTATGAAGCAAATGA\""	\CCTG--T-AAGCAAATGA\""	\|||| | ||||||||||\""	\====II=I==========\""	15	0	0	3	3	223243523	223243737
PALM2AKAP2	445815	9	109640786	109951476	+	prespliced::chr9:109640786-109951476(+)\" \"CAAAGACACAAACAGATGATTCACAAAGAATGATCACATTAAATCAAACACAAGATACCATTTTCACCCACTGAACTGGCAAAATGTTGTAACTGTATTACCTTATGAAGCAAGAATGTAGTTGAAAAGATTCAACACAGCTGTTAGTAGAATTGGTACCTCTTTTCTGATGCCTGTCTGGTGGACAATCAGGCAGTATAAATCAAAAGCTTGAA\""	58348	58562	\CCTGTATGAAGCAAATGA\""	\CCT-TATGAAGC-AA-GA\""	\||| |||||||| || ||\""	\===I========I==I==\""	15	0	0	3	3	109699134	109699348
PALM2AKAP2	445815	9	109640786	109951476	+	prespliced::chr9:109640786-109951476(+)\" \"CTTGGAGCTGCTGCAACCATCTTGCTCCTACTTCCAGGTGGAAAGTGATCACAACACACAGAAGGAAGAAGTAAAAGAAGCGAGCTGAGAAAAATCTCATCCTGATGCAGCAAGTGAGCCCTAAAATCAGTTGTGCCTGAAGCCAGCTCTATCCCTGCACACTGAAGCTTTGACGAATCAGTCCCAACCCTTTTCACTTAAGCTTTGGGTGTTAGTT\""	87597	87813	\CCTGTATGAAGCAAATGA\""	\CCTG-ATGCAGCAAGTGA\""	\|||| ||| ||||| |||\""	\====I===X=====X===\""	15	2	0	1	3	109728383	109728599
CYFIP2	26999	5	157266122	157395594	+	prespliced::chr5:157266122-157395594(+)\" \"GTATTTGTGTATCTAAACATAGAAAAGGTACAGTAAAAATATGATATTATAATCTTATGGGAACACCATCATATATATGATCCACTGTTGACTGAAGCATCATTATGAGGCAAATGACTGTAAATTTTTTTAATAGGAACAACCTAAATCTCCCTTTTATTTATTTTTATATTTATATATCTATATAATATTTTCTTTGTAGTAATATATGTATACA\""	11856	12072	\CCTGTATGAAGCAAATGA\""	\CAT-TATGAGGCAAATGA\""	\| | ||||| ||||||||\""	\=X=I=====X========\""	15	2	0	1	3	157277978	157278194
CYFIP2	26999	5	157266122	157395594	+	prespliced::chr5:157266122-157395594(+)\" \"GCGAAGATAGCCAGAGAAGATGCTGTTCCAGTTGGGCCTGTACATAATATGGTAATAGTCCTCCAGGCAGGGCTCCGAGGACGACCAGGAGATGATGGCTCCTGTATAAGAAATGTTCCCCACCTCGATGTTCATCCCGATTCTGGAACCAGAATCAAAGTGAAGAGTGACATCCCCTGATTTAAGTATGTATTTATCATAATCATAGCCACCATT\""	77280	77495	\CCTGTATGAAGCAAATGA\""	\CCTGTAT-AAG-AAATGT\""	\||||||| ||| ||||| \""	\=======I===I=====X\""	15	1	0	2	3	157343402	157343617
PDE4B	5142	1	65992734	66374574	+	prespliced::chr1:65992734-66374574(+)\" \"CGGCAATAATTCTGAGACTAGCTGAGGAACCACAGCTTGAGCTGAGGTTGTTGGGTTGGAAGAACATTGCTAAGTAAAGGTTAAATGAACTTGGTGATTGCCTGTGTGAAGCAGAGAAGAGGGGTGGGGAGGACACAGTGAATCTGAAGATTCTAACTTAGGGAATTGGCTGGTGCTATGTCAACTCAGACAAGGCATCTGTGAGAAGAGGGCTATT\""	95317	95533	\CCTGTATGAAGCAAATGA\""	\CCTGTGTGAAGCAGA-GA\""	\||||| ||||||| | ||\""	\=====X=======X=I==\""	15	2	0	1	3	66088051	66088267
PDE4B	5142	1	65792509	66374574	+	prespliced::chr1:65792509-66374574(+)\" \"GAAAGGAAATTTAAAATAACTGATTAGCATGTTAAAAACTCTATTGGAAAAGTTAGACAACATGTAATGGCAGATAGATAATTTTAGCTGAGAAATGAAAACTGTAAGAAGCAAAGGAAAATGCTATTAAAAAAACCCCACAGTAACAAAAATAAAGAATACCTTCAACTGACTCACTAGTGGACTTACATAGTTGGGGAAAGAATCACTGAATTTGG\""	34834	35051	\CCTGTATGAAGCAAATGA\""	\ACTGTAAGAAGCAAAGGA\""	\ ||||| |||||||| ||\""	\X=====X========X==\""	15	3	0	0	3	65827343	65827560
RUFY3	22902	4	70721963	70808619	+	prespliced::chr4:70721963-70808619(+)\" \"TATCCCATGAATCCTTATGCCTTGCTCATCTTCTATTCCCCGCCTAACCTCCTCTTCTCATAGAATGTGTGTAAGAACTGCAGCGGAACCTTCTGTGATGCCTGTTCAACAAATGAACTGCCTCTTCCTTCAAGTATCAAGCTTGAGCGAGTTTGCAATCCCTGTCACAAGCATCTGATGAAGCAATATTCTACCAGCCCATCATAAGACTGGAGG\""	84490	84705	\CCTGTATGAAGCAAATGA\""	\CCTGT-TCAA-CAAATGA\""	\||||| | || |||||||\""	\=====I=X==I=======\""	15	1	0	2	3	70806453	70806668
SIL1	64374	5	138946723	139198368	-	prespliced::chr5:138946723-139198368(-)\" \"GAGTGAGGAAAAAGCCCCTGGAGCCAATCCCATTATTTTGATCTCAAGTTGAGTTTTTAAAAAAATCCAAGCACTATGACTATAGACCATGCCTCACTTCTCTGTATGAAACAAATAAGGTAAAAAAAACTCACTATTTGGAGGGAAGGCCAATCTGAATTGGTAAACAATAGGAATTAGTACATTCAAGAAAATGCCATTGTCTTTTTCTTTTTAGC\""	9816	10033	\CCTGTATGAAGCAAATGA\""	\TCTGTATGAAACAAATAA\""	\ ||||||||| ||||| |\""	\X=========X=====X=\""	15	3	0	0	3	139188335	139188552
SIL1	64374	5	138946723	139198368	-	prespliced::chr5:138946723-139198368(-)\" \"AACAGAACGAGACTCTGTTTCAAAAACAAAAAACAAAACAAAAACAAAAACAAAAAATCCACAAGACTGACAAACACATAAAGCACTAAGATAAAAATTACCTGTATCAAGAATGAAACCAGGAATATCATTACAGATCCTGCAGAAATTAAAAGGAAAATACAGTAAGAGAATACTATGAACAACTCTATGCATATAAATTTGATAACTTTCATG\""	165337	165552	\CCTGTATGAAGCAAATGA\""	\CCTGTATCAAG--AATGA\""	\||||||| ||| |||||\""	\=======X===II=====\""	15	1	0	2	3	139032816	139033031
REV1	51455	2	99400476	99490017	-	prespliced::chr2:99400476-99490017(-)\" \"GTCTGGTCTTTCCGGACTTGGCACTTTAGTCTCCGAGAATAAGCCATTTCCTGTTTAGGTAGGGTAGGACCAACCATAACCTTGGTTCTTTCTATGGAGTTCTGTATGTAGCAAATCAGCCTGTGGGAACCATCTATCTGTCCACCAACCTTTCACACATATTCTTGGGTTTGCCCGTGCAGGGACCAGTGCTGCGTATTGTTCCCTGCCTTCCTGTA\""	1185	1402	\CCTGTATGAAGCAAATGA\""	\TCTGTATGTAGCAAATCA\""	\ ||||||| ||||||| |\""	\X=======X=======X=\""	15	3	0	0	3	99488615	99488832
CDC42SE2	56990	5	131264052	131394672	+	prespliced::chr5:131264052-131394672(+)\" \"TAGGCAGTTCAGAGTTTTGAGCAGAATGCCTGTCTACTACCATGATAGGTATTCATTAAAGAATCTCTGCAACTGTGATAGAAATGAGGTAGAGCCCCATCCTGTTGGCAAATGAAGTTGTAGAGTTGTTGAGACTTCATTTTCTAAGCAATATATGTTTACTCATTTAATCCTCACATAAATCTTTGAGAAAATACTACCATAAGCTCCATTTT\""	74387	74601	\CCTGTATGAAGCAAATGA\""	\CCTGT-TG--GCAAATGA\""	\||||| || ||||||||\""	\=====I==II========\""	15	0	0	3	3	131338439	131338653
CDC42SE2	56990	5	131264052	131394672	+	prespliced::chr5:131264052-131394672(+)\" \"GTAATTGAGTTTAAAGTAGATATATTTAAAAAAATCAAATATATTTGTTTAATGTGTACAAGGGCCTTGTGGTAAATCAACTTGACCTAAGATACATTTCCTTCTATGTAGCAAATGAGCAATAATTTGGTAATTTTAAACATTTCAACAAGAAACGTATAATTTAGACATTTTTAAAAAAAGATTAAAATAGCCTTCCTACTCGCTCATGTATACAA\""	86001	86218	\CCTGTATGAAGCAAATGA\""	\CTTCTATGTAGCAAATGA\""	\| | |||| |||||||||\""	\=X=X====X=========\""	15	3	0	0	3	131350053	131350270
FER1L6	654463	8	123851986	124120061	+	prespliced::chr8:123851986-124120061(+)\" \"AAACATAGTAATAAGGCAAACTGAGATTGTATGCCAACTGATAGGATGAAATGAGAAGATTGCATCATCACTTCATGATATTTCTGCCAAAGATGCATGACCTGTATCAAGTAATGAAGAAATACCAGACACATAAAAATTAAGAGATGTTTTACAACATTAGTGACCTGTAATCTTCAAAAAATGTTTTGACAGCATGAAAGTCAAGGACAGGATG\""	43057	43273	\CCTGTATGAAGCAAATGA\""	\CCTGTATCAAGT-AATGA\""	\||||||| ||| |||||\""	\=======X===XI=====\""	15	2	0	1	3	123895043	123895259
TRIOBP	11078	22	37697047	37776556	+	prespliced::chr22:37697047-37776556(+)\" \"CCGTCTCCTCCAATCTGTGACAGGTTTCCCATCTCTTCCAGTTTCCCCTGAAGGCTGGGGGCACAGCGATCTGCTCACCTTTGACTTTAAAAAAAGTCTCCCTGGATGAACAATGACATTGGCCCCAGAGTGCCCAGGCTTGGGGGCTACTGCAACCATCCAGGAGAGAAATAGTGGTGGCTTGGAGTAGGAAGTGGGTGTAGATGAGAGAAACAG\""	23400	23615	\CCTGTATGAAGCAAATGA\""	\CCTGGATGAA-C-AATGA\""	\|||| ||||| | |||||\""	\====X=====I=I=====\""	15	1	0	2	3	37720447	37720662
EFEMP1	2202	2	55865966	55923782	-	prespliced::chr2:55865966-55923782(-)\" \"TTCAAACATACATTTGTGGAGAAAAAGCAAAAACGGAGCAAACAACTGAGCCATACCTTTATCTTCCAGGCGCTGCTTCTTACCCTGAAAGACAGGACCCCCTGTAAGAGAAATGACAGGCAGAAAAAAAGTTGTGGAATGTAACTGGGAGGGAGAAAGAGAGCAAGACAAGGGAGTTGAGGACAATGAGCAATCACAAGACTATACCAATCAAAA\""	19698	19913	\CCTGTATGAAGCAAATGA\""	\CCTGTAAG-AG-AAATGA\""	\|||||| | || ||||||\""	\======X=I==I======\""	15	1	0	2	3	55903869	55904084
DPP6	1804	7	153887333	154894285	+	prespliced::chr7:153887333-154894285(+)\" \"TTTTTTACACAGTTCTGAAAGCAATTCTCTAAAAGGAATTCCAAAAATATTTTGAACAGCAGCATTATTAAGATTAGCTGTGTTCCATCCCAAGGTGACTCCTGTATAGGAAATGACGCTCACTGGGATGTATCTGTCTTTCTTGGCCTTTCAGAAGCAGTCTCGGGAGATTATGGTCACACTTGTGTACTTGCAGCTTTCCCATAGAATTAAAAA\""	43627	43842	\CCTGTATGAAGCAAATGA\""	\CCTGTAT-AGG-AAATGA\""	\||||||| | | ||||||\""	\=======I=X=I======\""	15	1	0	2	3	153930960	153931175
DPP6	1804	7	153887333	154894285	+	prespliced::chr7:153887333-154894285(+)\" \"GACTTCTGCAAGCTTTCGTGCATTTGCTCATTCAATAATAATCTGTTCATCAGTGCAGTGACACAAAATATTTACAGAACACAGCATCAGTGGCTAAGGAGCTTATAAGCAAATGAAATGTTAGGTGTGTTATGTGTGGGTTAAATGGTGCCCACCCGAAATTCATATGTTGAAGTCCTAACCCCCGGTGACTGTATTTGACTAGGGGTCTTTACC\""	345930	346145	\CCTGTATGAAGCAAATGA\""	\GCT-TAT-AAGCAAATGA\""	\ || ||| ||||||||||\""	\X==I===I==========\""	15	1	0	2	3	154233263	154233478
MAP2	4133	2	209424046	209734112	+	prespliced::chr2:209424046-209734112(+)\" \"TCTGGCTTCCGATATTCTAACCAACACTAGTGGAAGTATGGATGAAGGGGATGATTACCTTCCAGCCACCACACCTGCACTGGAGAAAGCCCCTTGCTTCCCTGTAGAAAGCAAAGAGGAAGAACAGATAGAGAAAGTAAAAGCTACTGGAGAAGAAAGTACTCAAGCGGAGATATCATGTGAGTCTCCTTTCCTAGCCAAAGATTTTTACAAAAAT\""	270302	270518	\CCTGTATGAAGCAAATGA\""	\CCTGTAGAAAGCAAA-GA\""	\|||||| ||||||| ||\""	\======XX=======I==\""	15	2	0	1	3	209694348	209694564
USP9X	8239	X	41085444	41236579	+	prespliced::chrX:41085444-41236579(+)\" \"TTTACAACCTAGGAGCAATTGGCTATACCATCTAGGTTTATAGGTACACTATGATGTTCACATGACAAAATACCTAATGATGCATTTCTCAGAATTTATCCCTGTCATTAAGCAAAGAATGACTATACTGATATAGGTATATTTTATTGACAGATCTGAGCATTTTATATACAACAGCTACACAAAGGATATATTACCCCCATTCACACATAAAGAAA\""	119303	119520	\CCTGT-ATGAAGCAAATGA\""	\CCTGTCATTAAGCAAA-GA\""	\||||| || ||||||| ||\""	\=====D==X=======I==\""	16	1	1	1	3	41204747	41204964
TMEM232	642987	5	110419495	110726671	-	prespliced::chr5:110419495-110726671(-)\" \"CCATATTTAGTGCCTCTTTCAGGAGCTCTTGTAAGGCAGGCCTGATGGTGACAAAATCCTTTAGCATTTCCTTGTCTCTAAAGGATTTTATTTCTCCTTCACTTATGAAGCAAATTAGTTTGGCTTGATATGAAATTCTGGGTTGAAAATTCTTTTCTTTTTTTTATTATTATTATACTTTAAGTTTTAGGGTACATGTGCACAATGTGCAGGTTAG\""	127490	127706	\CCTGTATGAAGCAAATGA\""	\ACT-TATGAAGCAAATTA\""	\ || |||||||||||| |\""	\X==I============X=\""	15	2	0	1	3	110598965	110599181
TMEM232	642987	5	110419495	110726671	-	prespliced::chr5:110419495-110726671(-)\" \"CCCAGCCGGAAACCTGCAGTTGCCTCTGTGTTTAGGCACTGCCTACCAAGGGTCCCACGTTGGAAAGGAAAAGACAGAAAAAGAGAGAACAAAAGACTCCCCTGTATGGAGCAGATAGCAAAAGGGGAAAGGAGAATAATAAATCCCAAATCCTATGCAAGTAAAGACTTAACCCACGATCAGTCTGATCGGTTGCAGGAAAGGATCAACCACAGGT\""	190475	190691	\CCTGTATGAAGCAAATGA\""	\CCTGTATGGAGCAGAT-A\""	\|||||||| |||| || |\""	\========X====X==I=\""	15	2	0	1	3	110535980	110536196
CDC42	998	1	22052708	22101360	+	prespliced::chr1:22052708-22101360(+)\" \"TGGGGTCAAGCAGAGATCACAATTTTTGTTCCCTAGGGTGTTTACATTCTAAATTTTGTATCCTTCCGCGACTGCAATAGTATCACACAAAAATGTTGACTCTGTAAAGCAAATGAGATCCAATTGTGTAATGCATTGTTGTAAAGATAATTCATGTCGAAACAAGTGCTTTCCCACTGTTTCTCATTTCTATAGAGAACAGATTGGTAAACACTT\""	1735	1950	\CCTGTATGAAGCAAATGA\""	\TCTGTA--AAGCAAATGA\""	\ ||||| ||||||||||\""	\X=====II==========\""	15	1	0	2	3	22054443	22054658
CDC42	998	1	22052708	22101360	+	prespliced::chr1:22052708-22101360(+)\" \"CTCTCAGTCCTCTGTTTCATATCCAGCTGTTTCATTTGAATGCAGAGCTGCTTCCCTTGTTTTTATGTAAAATGTTTCAGCAGCACATTACAAAACTCATACTGAATGAGCAAATGACACATGTGCTTGTTTGCTTCTTGTGACATACATTGGTCTGCGCAAAGCTTTCTCAAAGGACCACTGTCTCACTCATGAATATCTGCTCCTCTGCTCCTGA\""	38317	38533	\CCTGTATGAAGCAAATGA\""	\ACTGAATG-AGCAAATGA\""	\ ||| ||| |||||||||\""	\X===X===I=========\""	15	2	0	1	3	22091025	22091241
MDH1B	130752	2	206737762	206765328	-	prespliced::chr2:206737762-206765328(-)\" \"TTCTAGGAATGACTGTTCATGTGCTAGTGATATTTGAATACTAGTAAAACAAGTCCCTACTTACCAGTCTCAAAATAATATTTATGTTTTTTCCCTAATACCTAGTAGAACAAATGAGACCCTAATCAATAAGTAGAATAAGTTTGACTGCACCCCCTGAAGAATCCAGGTAGCTTACACTGCACTTGTTAACTTTTCATTCTCCTTGGTATTGATT\""	4516	4732	\CCT-GTATGAAGCAAATGA\""	\CCTAGTA-GAA-CAAATGA\""	\||| ||| ||| |||||||\""	\===D===I===I=======\""	16	0	1	2	3	206760596	206760812
ENPP2	5168	8	119557085	119638839	-	prespliced::chr8:119557085-119638839(-)\" \"GAGTCTCACGCTCTGGGTAGCTCTAAAATCTTCCTCCACACTTTTTGTGACTTTCTTTACATTTCTTTTGTGCTGGAACAGTTACTAGGATGTACAGGCTTCTGTATGAATGCACATGAGTTGAGAAAAACACCTCTGGGGACTTCTGCCATCCCACCTACTCTGTTTTCAAAGCACAATATTTCAGATAGGATTTTTGAGATATCTTGTAAGCTATCC\""	12913	13131	\CCTGTATGAA-GCAAATGA\""	\TCTGTATGAATGCACATGA\""	\ ||||||||| ||| ||||\""	\X=========D===X====\""	16	2	1	0	3	119625708	119625926
ENPP2	5168	8	119557085	119638839	-	prespliced::chr8:119557085-119638839(-)\" \"TCCTTCAACAGTTGACTAATGGGGCGTTTTCATAGTGTTGCTGTTGGCAGCCTCTGGCTGGTCTAACATAGCATTACAGTTTGACACCACTGGTCAGAGACCTGATGAAGCAAGAGTTCTGCACAGAGTCCCCTCCACCTCCATCTCTTGCATTGCAGCCCAGTTAAAAATGTTGCCAGCTTGCATCCTGGCCAGCTATTTATGTGCTCTTAATT\""	55309	55523	\CCTGTATGAAGCAAATGA\""	\CCTG-ATGAAGC-AA-GA\""	\|||| ||||||| || ||\""	\====I=======I==I==\""	15	0	0	3	3	119583316	119583530
SCN2A	6326	2	165239413	165392304	+	prespliced::chr2:165239413-165392304(+)\" \"GCAGCACTGTGAGTCAATTAAACCTCTTTCCTTTATAAATTACCCATTCTTGGGTATTTCTTCACAGCAGCATGAGAACTGACTAACACACTATGTCTCCCCTGGATTGAGCAAATGAGGGAGCCCAGCAATTGTCAGGCAGCTAGGATCTGTGAGGAGTGCTTAGACCTACACTTACTATTTCCTGAATTAACAGTCTAGAAGACAGGAGCCTAGTT\""	6028	6245	\CCTGTATGAAGCAAATGA\""	\CCTGGATTGAGCAAATGA\""	\|||| || |||||||||\""	\====X==XX=========\""	15	3	0	0	3	165245441	165245658
SLAIN1	122060	13	77698880	77764229	+	prespliced::chr13:77698880-77764229(+)\" \"AGGTTTTTCTTTGTGGGTAGTTTTTTATTTTTTATTTTTTGATTACTTTTCTGGCTATTTACTTTTAACTTATTTGTTTGCCCATGTTTAAGGTGCGTTTCCTGTAGGAAGCATATAATTGAGTCTTTTGTGACACTTCCACCTCCCTTTAAGGAAAAACTTGTCCGCAAGCTTATCAGATGATTTTCTCTCAGTTTCTGTTGGCTAGGATTGTGTCT\""	18562	18779	\CCTGTATGAAGCAAATGA\""	\CCTGTAGGAAGCATATAA\""	\|||||| |||||| || |\""	\======X======X==X=\""	15	3	0	0	3	77717442	77717659
SLAIN1	122060	13	77698880	77764229	+	prespliced::chr13:77698880-77764229(+)\" \"TAACAAATTTCAGACATTTTATAAGTAATATTGGATGCTAGATAAAAAATTAATATTGTCTTTAAAGTTTTAAGGAAGAAAGTTATTTTCAAACTATAATCCTGTACCGAAGCAAATAAGTGTAGGAGCAAAAGAAACTTTTGCTTATGCAAAGTCTGGATTTTATCTTAAAATGGTTGAAAGTTTTACCCTTTGTGCACCCTATTTTAACAGTGGGAA\""	32388	32606	\CCTGTAT-GAAGCAAATGA\""	\CCTGTACCGAAGCAAATAA\""	\|||||| ||||||||| |\""	\======XD=========X=\""	16	2	1	0	3	77731268	77731486
SPOCK3	50859	4	166733383	167234494	-	prespliced::chr4:166733383-167234494(-)\" \"GAACATTTAAGAGGAAATATAAAATTTGGTCATTTGGTTAATGAGTACATTATATTATTATCTAATGATTGTAAATATTAATATTTCAGCTAAAATAAGGCCTGATTAAGCAATTGATTATTAGCATGAGAACTTAAGCACCTTTTGTACATTTTTCCCCATTGGGAAATGGGTTACATGCTGTAGACAAGTACTTAAACACACACTCTTGGAAGCT\""	62895	63111	\CCTGTATGAAGCAAATGA\""	\CCTG-ATTAAGCAATTGA\""	\|||| || |||||| |||\""	\====I==X======X===\""	15	2	0	1	3	167171383	167171599
NKAIN2	154215	6	123803864	124825640	+	prespliced::chr6:123803864-124825640(+)\" \"CTAGAAAGAGACTTATGTTTTTCATCTGTAACCACAACTATTAACATAAGCATTAATATATCTGTTGACATTTTCCATATTACCATTTTTAGCTTCTTAACCTGTAAAGTAAATGATGGGTGGACTACTAAGGATTGTCTAATACCCACTATTTCCACACTACCCCCCCACCTCTTGTCTGATTATCAAATATTCATGGTATTTGCTGCAACTTAA\""	179616	179831	\CCTGTATGAAGCAAATGA\""	\CCTGTA--AAGTAAATGA\""	\|||||| ||| ||||||\""	\======II===X======\""	15	1	0	2	3	123983480	123983695
ADAMTSL1	92949	9	18474152	18910950	+	prespliced::chr9:18474152-18910950(+)\" \"ACCCGTAATTTCCCTCAATATTGCCATGATCAGTTGTTATATTGAGACCCACTCAGCTAGAGCTAACTCCTATTATTAATGACAGAGTGATGACTAAATGCATGTATGAAGAAAAGAAAAATCATTCAACAGCTCAACTTTCAACTGATGAAGAGAATTAAGAATGAGACCATCATTTCCACAGGGTTGAAAATTATTAGATTGAGAAAAGCTGATA\""	70602	70818	\CCTGTATGAAGCAAATGA\""	\CATGTATGAAGAAAA-GA\""	\| ||||||||| ||| ||\""	\=X=========X===I==\""	15	2	0	1	3	18544754	18544970
ADAMTSL1	92949	9	18474152	18910950	+	prespliced::chr9:18474152-18910950(+)\" \"CTCCCCTAAATCTATCAGGTAATAGTCTGTCATGAGTGGACTGCTGAGGAAGGGACTTGTGTGTGTTATAATTGTCTTCCTGTGTTCCTGGAGTTTGTGGCCTTTGAAGCATATGAGACAGAGAAGATTCAGAAAATGTTCTTTTGTGCCTGCAGATTTGAGGGGGACCTTTGAGATTTTGGGACTAAGAAAAAGGTCCCATTGGTCCCATTAAGT\""	298084	298299	\CCTGTATGAAGCAAATGA\""	\CCT-T-TGAAGCATATGA\""	\||| | ||||||| ||||\""	\===I=I=======X====\""	15	1	0	2	3	18772236	18772451
ADAMTSL1	92949	9	18474152	18910950	+	prespliced::chr9:18474152-18910950(+)\" \"TCCAACAATCTGGCTTCATGTAATAATTCAGCTTTCTCCTTTTAATCCAACATACATTTATGGGACACCTGTCTTGGGAGGGGAATGTGTCCCATATAAGCATGTGTGAAGAAATGAAGGGAAAAGCAGCCCACAATATTTGCAGGAGAATGAGGTGACAGAATAGAAATAGAAATGTGGCCTGGAAAGCAGGTGCAAGACCATAAAAGGGTCTTGT\""	419742	419958	\CCTGTATGAAGCAAATGA\""	\CATGTGTGAAG-AAATGA\""	\| ||| ||||| ||||||\""	\=X===X=====I======\""	15	2	0	1	3	18893894	18894110
DCUN1D4	23142	4	51843152	51916837	+	prespliced::chr4:51843152-51916837(+)\" \"TGTTGAACAATACAAGTTTAAACTGCACAAGTCTACTTCTGTGGATTTTTTTCAGCCGAACAGAGATGGAAAATATACTATTGAGGGATGTGAAACCCCACCTGTATGGAGCACTGACTTTTGGTATACATGGGTCTTCCAGGGCTGACTGGGGGACTTGAGTATGTGTAGATTTGGGTATAGGTGGGGGTCCTGGAAACAGTCCCCTGCATATACT\""	33445	33661	\CCTGTATGAAGCAAATGA\""	\CCTGTATGGAGCAC-TGA\""	\|||||||| |||| |||\""	\========X====XI===\""	15	2	0	1	3	51876597	51876813
DCUN1D4	23142	4	51843152	51916837	+	prespliced::chr4:51843152-51916837(+)\" \"ATTTATTGTTATGAAAATGTTTTATAAGAAGGAAATTTTAAAGAAAAAGTACACTTAATCCCATCACCATAGCATAGCTATTCTGATTTTTTGGTACCTTCCTTTATAAGCAAATACAGATTTTTTCATAATATAAGCCAAGAAAATAGCAAGGTGTGACTTTTCTTCTTGTTTGCCTTTCTCTGACTTTAGAAGGGTGACATTTTGGACATAAAG\""	36580	36795	\CCTGTATGAAGCAAATGA\""	\CCTTTAT-AAGCAAAT-A\""	\||| ||| |||||||| |\""	\===X===I========I=\""	15	1	0	2	3	51879732	51879947
ZCWPW2	152098	3	28348720	28526358	+	prespliced::chr3:28348720-28526358(+)\" \"TGGATATTTTATTTTTGTGATTTCAGATTCTTTACAGCATGATATGTATACTTTCTTTAGATTTTAAAATTATCTAAACAATTTAGTTTACAAATAGTTACCTTAATGAAGCAAATATATCTTTGTATCATTTTTCCTCCTCTCAGTTGTACCAAATATCTTATATATATATGATTGTATTTGTTTGCTAGGGCTGCCATAACAAAATGTCACAGAC\""	82382	82598	\CCTGTATGAAGCAAATGA\""	\CCTTAATGAAGCAAAT-A\""	\||| ||||||||||| |\""	\===XX===========I=\""	15	2	0	1	3	28431102	28431318
ERAP1	51752	5	96774483	96807945	-	prespliced::chr5:96774483-96807945(-)\" \"TGACGTGTTAGACTTTCTTCTTTAGGGGCAGACCTCTAAGACTGTACCTCCATCAACTATACCCCACCCTTACTCTCTGATTGCACTTAAAAAGGTGATTCCAATGAAGCAAATGAAGCAAATCTTTTTTTTTTTTTTTTTTTGAGATGGAGTCTCGCTCTGTCATCCAGGCTGGAGTGCAGTGGCGTGATCTCGGCTCACTGCAAGCTCTGCCTT\""	9479	9694	\CCTGTATGAAGCAAATGA\""	\CCA--ATGAAGCAAATGA\""	\|| |||||||||||||\""	\==XII=============\""	15	1	0	2	3	96798251	96798466
NCALD	83988	8	101686541	102124261	-	prespliced::chr8:101686541-102124261(-)\" \"AAAAGTCAGAGGGTTTGATGTAAGTAATTCATTATATCAAAGGGAGGCATAATAATTATCTGTTTTAATCTTCAGGAACCTCCTTGTTTCTGACTTTCCTACTGTATGAATCAAAGTGATTATTTCTACATATGCTGTCTTAGTCTGCTTCGGCTGCTATAACAAAATATCATAAACTGGGTGGCTTATAAACAACAGAAATTTATTTCCTACAGTTCT\""	241545	241763	\CCTGTATGAAGCAAA-TGA\""	\ACTGTATGAATCAAAGTGA\""	\ ||||||||| |||| |||\""	\X=========X====D===\""	16	2	1	0	3	101882498	101882716
PRKAG2	51422	7	151556126	151814859	-	prespliced::chr7:151556126-151814859(-)\" \"CTGGGCCACCGTTCCCCCTCACGGCGCTCGCCATCCTCCCTCCAAAGTAGGGAACAACACCTGGCCCCTCACTCTGATGAGTGGTAGGAGGTTTCAAAACCCTGTATAAGCAAAGCCTCCCTCCAGTGTCAATGGAAATGTTGCTCTTCTCACTTCATGGCTCTTGTAACAACAGTCAGCAGAATACATTACTTCCTTCTTGTCGTTCCGTTCCTC\""	131140	131355	\CCTGTATGAAGCAAATGA\""	\CCTGTAT-AAGCAAA-GC\""	\||||||| ||||||| | \""	\=======I=======I=X\""	15	1	0	2	3	151683504	151683719
HSF4	3299	16	67163760	67169941	+	prespliced::chr16:67163760-67169941(+)\" \"CCTTCCTATCTGCTTGCCCTGCCTGGGGCTTCACTGTGCCTCTGGCCATTACCTTCTAGGACTTGCCCAGCCCACACCAGGTCGCGCACCGGCGATTTCTCCTGTAGAACAAAGAAGGAAATAGAGGGACCGAGAGGGGTGGGACTCGAACCCAAGTCTCCCACTCATCTCACCCCACCCCACCCCACTCCACCCCACCCCACCCCTCCACTCCA\""	622	836	\CCTGTATGAAGCAAATGA\""	\CCTGTA-GAA-CAAA-GA\""	\|||||| ||| |||| ||\""	\======I===I====I==\""	15	0	0	3	3	67164382	67164596
REC114	283677	15	73443163	73560013	+	prespliced::chr15:73443163-73560013(+)\" \"TGTTTGAATGTATGGTGTGGTAATTTTCCTTATGATAATGTGTTAATTATTAAATGATAGCTATTATTTATCATTTGCTTTGGTGTATTTTTTACAAGAGCCCTATGAAGCAAATATTATTATACCCATTTTATAGATAAGTGAACTGAAACTCAGGTTCAGTGGCTTTCCCAGGAACACAAAGATAAGTTGAAAAGAAAGAATTTAGACACTCCT\""	13404	13619	\CCTGTATGAAGCAAATGA\""	\CCC-TATGAAGCAAAT-A\""	\|| |||||||||||| |\""	\==XI============I=\""	15	1	0	2	3	73456567	73456782
PREPL	9581	2	44317606	44359749	-	prespliced::chr2:44317606-44359749(-)\" \"CTTTAACCTGACTCAATAACTCCAAGTATTAATAGTTCATTTAGTAATTCCTTTACCTGATAAAGTAATCCTGCTGTCACATGTCATGTATCAACCATTCCCTCTATGAGAAATGATGTAATGTAAAAGCCATGGTCTTTATCACTGAGACCTGGGGAAGCTTTATAAAGATGCCCCGGCAGCTGTGAAAACACCTGTAGAGAAGAATGCACATTT\""	2173	2388	\CCTGTATGAAGCAAATGA\""	\CCTCTATG-AG-AAATGA\""	\||| |||| || ||||||\""	\===X====I==I======\""	15	1	0	2	3	44357361	44357576
HMGCLL1	54511	6	55434372	55579192	-	prespliced::chr6:55434372-55579192(-)\" \"TATTTTGAAGAATGCTATTTATTTTATAAATGTCTTGGACAAATTTAAATTTGTCATTGCAAAAACTTATAGGTTATAATTAAGAACTTTGAAATATCAACCTGTTGAAGCAAATTCATGCTAATAACCTTATAGCACTAATACTACTTACTTCAGACCTTCTTATACTGCTATAATGTGTAATCTATTTATAAATTTAACACTATTATCAGTCAAG\""	48810	49026	\CCTGTATGAAGCAAATGA\""	\CCTGT-TGAAGCAAATTC\""	\||||| |||||||||| \""	\=====I==========XX\""	15	2	0	1	3	55530166	55530382
GLIS3	169792	9	3824126	4300068	-	prespliced::chr9:3824126-4300068(-)\" \"CCAACATGGCACATGTATACATATGTAACAAACCTGCACGTTGTGCACATGTACCCTAGAACTTAAAGTGTAATAGTAAAAAAAAAAAATGGATCAGTAGCCATTATGAAGCAGATGATGCAGAAGTGTAACTGAACCAGAAGAACGGGGTATTGGAAGCATGCAAGAGATAGGCCAGAAAGTAGGAACTAGCAGGCAGGCTCTGAGTCTAGAAAATC\""	238917	239134	\CCTGTATGAAGCAAATGA\""	\CCATTATGAAGCAGATGA\""	\|| ||||||||| ||||\""	\==XX=========X====\""	15	3	0	0	3	4060934	4061151
GLIS3	169792	9	3824126	4300068	-	prespliced::chr9:3824126-4300068(-)\" \"TGATTTATCTGATAGTCTAAGAGGGACTATTTCATAGCCTGTTGATCGAAGTGTGAATGCCACTTTCAAGGCTTAGTGCTTGTATATCTTCTGGTGAACACCTGTGATGAACTAATGATATATAGAAGCCCATATTTGGTGAGTCTGAGATATCATGGACAGTGTGGAACAGTGCCTGGTCTTGGCAGGGAGTCCATTTATTAACAGTGAATGCTGTA\""	404796	405013	\CCTGT-ATGAAGCAAATGA\""	\CCTGTGATGAA-CTAATGA\""	\||||| ||||| | |||||\""	\=====D=====I=X=====\""	16	1	1	1	3	3895055	3895272
NSD2	7468	4	1871392	1982192	+	prespliced::chr4:1871392-1982192(+)\" \"ACTCTCTGCGGTTGAGGCTGGGACTCAGGAATCAGCCTGCCAGGGTCTAGTTAGCTGGCTGATCTTGATAATGAACTTAATCTCGCTAAGCTTCAGTTTCCCTGTATATGAAAATGAGGAAGATGATACCATCACCTTCATGGAAAGGTCTTAATGCAGTGACCACCGGATGCTCGTATTAGCAATTGTCATTATCCTCACTTTTACTTTTAAAACC\""	35652	35868	\CCTGTATGAAGCAAATGA\""	\CCTGTAT-ATGAAAATGA\""	\||||||| | | ||||||\""	\=======I=X=X======\""	15	2	0	1	3	1907044	1907260
FILIP1L	11259	3	99847722	100114501	-	prespliced::chr3:99847722-100114501(-)\" \"TTTTTTTTTTCTAAAAGTTTATTCCACATATGTGAAGAAGGATGTGTAATCACAAAGACATCCATGACTCATGCTTTATAATATGGAACCGTGGCAGTTCCCTGCAGAAGCAAATGGTTCCCTCCTCCAGTGAGCCACATGTCTCCTCTACAAAAAGACTATCTTTACAGCTTAGAGCTTGACCAAACATAGATGATGGGTTCCTTTGTCCAGCCCT\""	218389	218605	\CCTGTATGAAGCAAATGA\""	\CCTGCA-GAAGCAAATGG\""	\|||| | |||||||||| \""	\====X=I==========X\""	15	2	0	1	3	99895896	99896112
PSAP	5660	10	71816297	71851251	-	prespliced::chr10:71816297-71851251(-)\" \"CAGACCTGAAGTGTGTTCAACATTCTGTCTTCTAGATAGTGGACCGATAGTGAGCCCCTCACTTTGCTTTTGGTCCTTCATCCTCCTCCCCAAAATGAACCCTGAATGATGAAATGATTGTAACCGAACACATCATCAGGACAGCTCTTCGGGGTGGGGAAGGGACTTTCTGTCTCCTGAACTGTGAATTCCTGGGTTTTGTTTTGGTGGGGTTAGG\""	30483	30699	\CCTGTATGAAGCAAATGA\""	\CCTGAATGATG-AAATGA\""	\|||| |||| | ||||||\""	\====X====X=I======\""	15	2	0	1	3	71820552	71820768
ZNF565	147929	19	36182059	36215084	-	prespliced::chr19:36182059-36215084(-)\" \"ATTTTGGAGCGGTCTGATCACACCCCATTTCTTTTCCTGTAAACAGGACTCTCCATTTCTAAGCCTGATGTCGTCTCCTTATTGGAGCAAGGGAAAGAGCCCTGGATGATTGCAAATGATGTGACAGGACCATGGTGCCCAGGTAAGCGAGGGCCGATTTCGACAGGGGAAGGTCCCTGGATGAGTCGACTGACAGGAGTAACTTGAGTTACTGTGGGA\""	20711	20929	\CCTGTATGAA-GCAAATGA\""	\CCTGGATGATTGCAAATGA\""	\|||| |||| ||||||||\""	\====X====XD========\""	16	2	1	0	3	36194155	36194373
CEP85L	387119	6	118460771	118651591	-	prespliced::chr6:118460771-118651591(-)\" \"TTTATAGCTTTCTTGGGAAGAAAACATATAAGCAAATCCTGGTGTTAGGAATATTTTAAGCATATATCCTCAGTATTATTTATCCAGAACTGAAGTAAGTCCTGATGCAGGAAATGAGTGAGTTTTACAGCTTTCCAAGCCCCTACTCAACCCAGGAAGCTCAGCTGGCATCACCTCTCAGTCCCCCCTCTAAACAGGACACCCCAACTGCTGTTGG\""	25308	25524	\CCTGTATGAAGCAAATGA\""	\CCTG-ATGCAGGAAATGA\""	\|||| ||| || ||||||\""	\====I===X==X======\""	15	2	0	1	3	118626067	118626283
CEP85L	387119	6	118460771	118651591	-	prespliced::chr6:118460771-118651591(-)\" \"AGCTTTCTTGGGGAAGAAAACATATAAGTAAATCCTGGTGTTAGGAATATTTTAAGCATATATTATACCTCAATATTATTTATCCAGAACCGAAGTAATCCCTGATGCAGGAAATGAGTGAGTTTTACAGCTTTCCAAGCCCCTACTCGACCCAGGAAGCCCAGCTGGCATCACCTCTCACTTTTAATTGTATCTCCTGCAAAGCGCAAGGTTTTAC\""	34311	34527	\CCTGTATGAAGCAAATGA\""	\CCTG-ATGCAGGAAATGA\""	\|||| ||| || ||||||\""	\====I===X==X======\""	15	2	0	1	3	118617064	118617280
CEP85L	387119	6	118460771	118651591	-	prespliced::chr6:118460771-118651591(-)\" \"ATGTATGAAGTGCTGTGGGAACCCCAGCTATGAACATAGAAGCTAATCTTCCAAAAGCCTGGCCAGGCTTCCTGTAGGAAGTGATAATCTAGTTTGAGAACCTGATGAACTAAATGAATTGAGCCAGGTGAAGGGGGTGAAGGAATAGTGTTTTGAGGCATAGTGTATGGCATATGGAGAAGCTTAAAGGAATGATGAGAAATATAATGCATTTGGA\""	143715	143931	\CCTGTATGAAGCAAATGA\""	\CCTG-ATGAACTAAATGA\""	\|||| ||||| ||||||\""	\====I=====XX======\""	15	2	0	1	3	118507660	118507876
AJAP1	55966	1	4654608	4777795	+	prespliced::chr1:4654608-4777795(+)\" \"GCCTTCCCAGTGACAGCACTGGGCAAACGTCCCTGGCAAATGCTATTCAAGGTCAGCTTCAGCAGGGAGGGGTCCTGTTGAGAGCAGGTGCCCTGGGTACCCTGTATGAGGCAGATACTTCCTCTCTGTGGGCATCCCCCAAAACACAGAAGGCCGGTCTCATCACGGGACACACTTCAGACCAATCAATCAATGAAGAGGAGCATTCTATGCAATC\""	50901	51117	\CCTGTATGAAGCAAATGA\""	\CCTGTATGAGGCAGAT-A\""	\||||||||| ||| || |\""	\=========X===X==I=\""	15	2	0	1	3	4705509	4705725
TPK1	27010	7	144451940	144836053	-	prespliced::chr7:144451940-144836053(-)\" \"AGGTAGAAACCAGAGTACCTAGAGAAAGCCCACATAGATGTGGTGAGATCATGCAGACCCTATACATTTAATGGCCCTAGCCAGGTTTTTTCCTCATCAACCTTATAAGGAAATGACCTTGAATGAAAGGACGTTATTCAAGGATCTTGATACTGTTTGGCTCTGTGTCATTACGCAAATCTCACCTCGAGTTGTAATCCCCATAATCCCCACGTG\""	176391	176606	\CCTGTATGAAGCAAATGA\""	\CCT-TAT-AAGGAAATGA\""	\||| ||| ||| ||||||\""	\===I===I===X======\""	15	1	0	2	3	144659447	144659662
TPK1	27010	7	144451940	144836053	-	prespliced::chr7:144451940-144836053(-)\" \"TTTTTCTCTCTGAATTTTGGTAAAGAAAATAATATTGGTTACCAAGGGATGCTTATAGGACAGCTGTGAGTTTAGAGTCATGTTGATGAAGTGAATTGCTCCTGTATCAGCAAAGAGAGGTTGACGTTACCAATCTGTGCTTAGGCATTAACTTGTTAGAAAATAAAAAATATATTTATAGCTATATATTTATGAAATGTATAAATATATGAATTC\""	381511	381726	\CCTGTATGAAGCAAATGA\""	\CCTGTATC-AGCAAA-GA\""	\||||||| |||||| ||\""	\=======XI======I==\""	15	1	0	2	3	144454327	144454542
TPK1	27010	7_KZ208913v1_alt	501397	673007	-	prespliced::chr7_KZ208913v1_alt:501397-673007(-)\" \"TTTTTCTCTCTGAATTTTGGTAAAGAAAATAATATTGGTTACCAAGGGATGCTTATAGGACAGCTGTGAGTTTAGAGTCATGTTGATGAAGTGAATTGCTCCTGTATCAGCAAAGAGAGGTTGACGTTACCAATCTGTGCTTAGGCATTAACTTGTTAGAAAATAAAAAATATATTTATAGCTATATATTTATGAAATGTATAAATATATGAATTC\""	169008	169223	\CCTGTATGAAGCAAATGA\""	\CCTGTATC-AGCAAA-GA\""	\||||||| |||||| ||\""	\=======XI======I==\""	15	1	0	2	3	503784	503999
GTF2H2C_2	730394	5_GL339449v2_alt	965641	997922	-	prespliced::chr5_GL339449v2_alt:965641-997922(-)\" \"GTATAGGGAAAAACATGGTATAATCAGCCCTCTGAATCCTGGGTTCTGCTTCTGTGAATTCGATCAACCACGCATCAAAAATTTTTGGAAAAAAATTGTACCTGTACTGAACAAATAGACATTTTTTCTTGCCATTATCCCCTAAATAATAGAGGATAACAATTACTTACATAGTATACATTGTATTAGGTATTATCAATAATCTAGAGATGACTTA\""	17601	17817	\CCTGTA-TGAAGCAAATGA\""	\CCTGTACTGAA-CAAAT-A\""	\|||||| |||| ||||| |\""	\======D====I=====I=\""	16	0	1	2	3	980105	980321
SMIM8	57150	6	87322587	87342329	+	prespliced::chr6:87322587-87342329(+)\" \"TGTATTAGTTTTGTACTTGAAAACAGCTAGTCAACTTAAACTTCAGGATTAAAAGTTTACTTGTTAAAATACAGATTTGTTTTCCCCAAAACAATTTATACATGTGTGAAGAAATGACTAAGGTTTTGCATTCTACCTGTTTTATTTATTCCTGGCACATCTTGAATTTATTCGTCAGCCATACTTGTACAGCTCTGTGGGCTGGCATGTGAACAAA\""	8763	8979	\CCTGTATGAAGCAAATGA\""	\CATGTGTGAAG-AAATGA\""	\| ||| ||||| ||||||\""	\=X===X=====I======\""	15	2	0	1	3	87331350	87331566
SMIM8	57150	6	87322587	87342329	+	prespliced::chr6:87322587-87342329(+)\" \"TTTGACAGAACAAACCTGTAATGGCTTTCGGATTGGTAACTCTTTCACTTTGCGTGGCATATATTGGTTATCTACATGCAATACAAGAGAATAAAAAGGACCTCTATGAAGCTATTGATAGTGAGGGGCACAGTTATATGAGGCGGAAAACATCCAAATGGGATTAGTAGTGCTGGTTAGTGCAGATGGACCTTTATTAAAGGTTCTGAAATCTTCAA\""	17521	17738	\CCTGTATGAAGCAAATGA\""	\CCTCTATGAAGCTATTGA\""	\||| |||||||| | |||\""	\===X========X=X===\""	15	3	0	0	3	87340108	87340325
DIAPH3	81624	13	59665582	60163928	-	prespliced::chr13:59665582-60163928(-)\" \"GCTTTCCAGAGTGCTGGGATTATAGGCATGCACCACCGTGCTTGGTCTTTATTTAAAATTTTTTTTTGAGAGGGAGTCCCTTGGTCTATTCTGTCCAATCACTGTTGAAGCAAGTGATAGATCCATGGGGGCCACAAATGCACTACTGTTGCTTATATTTTAAAATTTGGATTATCTCTATGTCTTGTTTAATCTTCAGTTATTTTATCCAGGACAT\""	80126	80342	\CCTGTATGAAGCAAATGA\""	\ACTGT-TGAAGCAAGTGA\""	\ |||| |||||||| |||\""	\X====I========X===\""	15	2	0	1	3	60083586	60083802
DIAPH3	81624	13	59665582	60163928	-	prespliced::chr13:59665582-60163928(-)\" \"CCCAAAAAAAATGGACAAAAAATAAACCTCCTGGAACTGTTAAGCAATTATATCAAAGTTTTAGATTATGAGGTCACCTAATTTAAAAAGCCAGTGGTTTCCTGTATGCCAGCAATGAACAATTGGAATTGGAAATTTAAAATAGTGTATCATTTTCTTAGTAACAAAAACCATACATAGGTATTAATCTAACAAAATACATATAAGATCTGTATGAG\""	292731	292948	\CCTGTATGA-AGCAAATGA\""	\CCTGTATGCCAGC-AATGA\""	\|||||||| ||| |||||\""	\========XD===I=====\""	16	1	1	1	3	59870980	59871197
DIAPH3	81624	13	59665582	60163928	-	prespliced::chr13:59665582-60163928(-)\" \"ATATGTTACAAAACAATAGAAATCATTGTTTTTGAAGAAGGCACCATTTACAATAGCAAAAGAAATGTATAGAGAGTAAATCTAACAAAAATGTCCAAGACCTGAATGGAGAAAATGAGTTTTTTTCTAAAGCTTTTTTTAAAGATCCAAGTTAATAAAAAGCCACATGCTGTTCACAGAAGACTCAAAATTGTGAAGATATCAATTAAAAATGCTTA\""	348317	348534	\CCTGTATGAAGCAAATGA\""	\CCTGAATGGAGAAAATGA\""	\|||| ||| || ||||||\""	\====X===X==X======\""	15	3	0	0	3	59815394	59815611
DIAPH3	81624	13	59665582	60163928	-	prespliced::chr13:59665582-60163928(-)\" \"GTAGCATTTTTAATAGATTTTTCCTTTACGTAAAGTTCCCTGCAAGTTGTTTCTGATGTATCTAATCCTATTGTTACTCAAAACTGAAATGAGACCCTGCCCTTATGAAGCATGATTTCACTTAAACTATCTCTAGGTGGACCTCACTCCACCAAAATTCTATTGTATTTATTATGTGCACAATTCATTTGACACTTGAGTGACACTAAAAATGA\""	475118	475332	\CCTGTATGAAGCAAATGA\""	\CCT-TATGAAGC--ATGA\""	\||| |||||||| ||||\""	\===I========II====\""	15	0	0	3	3	59688596	59688810
SERPINA9	327657	14	94462720	94476197	-	prespliced::chr14:94462720-94476197(-)\" \"GAGTGGACCAGTGAGTGAGTTGGAGGTAAGGCCACAGAGACCATGAATACACAGCTCTTGAAAATTTGGGCCACAAGGGGAGGAGTATTGAAATAGGGCAGCTGCTAGAAGCAAATGAGAGGGTGAAAGGAGTGTTTTTGTTGTTGTGTCGTTGTTGGTTTCTTTGTCTTAACGAGCAAGACTTGAACAGTTTCCAAACTAACAGCAAGGATCAGCTT\""	250	467	\CCTG-TATGAAGCAAATGA\""	\GCTGCTA-GAAGCAAATGA\""	\ ||| || |||||||||||\""	\X===D==I===========\""	16	1	1	1	3	94475730	94475947
FEZ2	9637	2	36552257	36598168	-	prespliced::chr2:36552257-36598168(-)\" \"TTTAAAAATGAACAAATTGAGTAAACCATCCTCAGACTTAGTCCTATGAAATTTTCAATAACTGAAATGCAAAAAGGTGGTTGTTTCTGTTGACATTAGGTTTGTATGAAGCAAATAGAGGTGGGCAAAAAAAAATGAGCTCCATCTGAGATAGTAAGATAACTTTATTCCCATACAATACCTGTGTTTTCATTACCAAAGTAGCTTGTGTTTTATA\""	39347	39563	\CCTGTATGAAGCAAATGA\""	\TTTGTATGAAGCAAAT-A\""	\ |||||||||||||| |\""	\XX==============I=\""	15	2	0	1	3	36558605	36558821
EIF4G2	1982	11	10797053	10808926	-	prespliced::chr11:10797053-10808926(-)\" \"TTGTCTCTTCAGAAATTGATCAGAATAAGGACCGCATGTTGGAGATTTTGGAAGGAAAGGGACTGAGTTTCTTATTCCCACTCCTCAAATTGGAGAAGGAACTGTTGAAGCAAATAAAGTTGGATCCATCCCCTCAAACCATATATAAATGGATTAAAGATAACATCTCTCCCAAACTTCATGTAGATAAAGGATTTGTGAACATCTTAATGACTAG\""	9159	9375	\CCTGTATGAAGCAAATGA\""	\ACTGT-TGAAGCAAATAA\""	\ |||| |||||||||| |\""	\X====I==========X=\""	15	2	0	1	3	10799551	10799767
RRBP1	6238	20	17613678	17682242	-	prespliced::chr20:17613678-17682242(-)\" \"CTGTTTTGTCCTGGGCAAGGGAGACACAGTCTCCTGATAATTTGTAAGAGGAGACCATGCCTCTTGTAAAAGTTAGTCCCTGGCTGGTCTTCCCTGAGGCCCTAGTTGAAGCAAAGATAAAACAGCTCATTAGAGGCAGGCCCACAACTCAGCCCATTAAGGTTTACCAGTGATAAAGCCCCACAAAGATATAATATCAAATCACTGTTAGAGGTAG\""	13645	13861	\CCT-GTATGAAGCAAATGA\""	\CCTAGT-TGAAGCAAA-GA\""	\||| || ||||||||| ||\""	\===D==I=========I==\""	16	0	1	2	3	17668381	17668597
RRBP1	6238	20	17613678	17682242	-	prespliced::chr20:17613678-17682242(-)\" \"CTGAAGACCCTAGATCTTGTGTTTGTGACAGCGCCCCCTGGAGCTGGGAACGCCCTTTGGAAAGCCTTCATTAATGCTACTGGGACAGGAATTCCAACGAACTGATGAAGCAAAGAATTTCCTATTAAAACCTTCCTGATATAATGCCCTTCAGAAATTATTTTAGAGAGATAAAATTGGGTCTTGATATATTATCTTAAATACTCTCTTTGCCAT\""	27075	27290	\CCTGTATGAAGCAAATGA\""	\ACTG-ATGAAGCAAA-GA\""	\ ||| |||||||||| ||\""	\X===I==========I==\""	15	1	0	2	3	17654952	17655167
POT1	25913	7	124822385	124929825	-	prespliced::chr7:124822385-124929825(-)\" \"GTCACATGATCACAAGCACTGCGATACCTCGACAGTTGATATGATAGCTGAAACAGCTACTAAGTGACAAACAGGCAGGGAGCGTGGACAGTGTGGATACCCTGCATGAAGAGATGATTCACATTGTTTATTTCTGTAATTTTCCATTAAATATTTATAGATCACAGTTGACTGCAGGAAACTGAAACTGTGGAAAGTGACACTTCAGATAGGGAGT\""	57271	57487	\CCTGTATGAAGCAAATGA\""	\CCTGCATGAAG-AGATGA\""	\|||| |||||| | ||||\""	\====X======I=X====\""	15	2	0	1	3	124872338	124872554
ERBB4	2066	2	211375716	212538628	-	prespliced::chr2:211375716-212538628(-)\" \"AGCTCACAATAAATATTAGCTATTATTATGATAATTATTATCATGTAAAGTATTTCACAATGAAAGAGAACTTGCTATATAATACATTAGACTATTATTTCCAGATGAAGAAAATGACATGTAACTATTTGAGGTAATTATTCCTCCCAGTTTTGAGGGCTTCTTTAAACTTTGGTTTATCTGATATTTACTATATCCATTAAAATGCTACTCACCT\""	239613	239829	\CCTGTATGAAGCAAATGA\""	\CCAG-ATGAAGAAAATGA\""	\|| | |||||| ||||||\""	\==X=I======X======\""	15	2	0	1	3	212298799	212299015
ERBB4	2066	2	211375716	212538628	-	prespliced::chr2:211375716-212538628(-)\" \"TGGAACAGACTAACCGCAAGAGTCCCAGTTGTTTTAATCCGTTGCCTTTACAATGGAAGCCATTCTAGCCCAGATAATGAATATAGATAATAAACTGTTCCCTGATGAAGAATGACTTGTAAGTTGTTCCTTTGATTGTTTACGTCTCAGGTTTTGTAAAATGCAAAATGTGCAATCAATACTCATTTCTCAGCTGTAATTCTAGTCAAACATTA\""	1147954	1148168	\CCTGTATGAAGCAAATGA\""	\CCTG-ATGAAG--AATGA\""	\|||| |||||| |||||\""	\====I======II=====\""	15	0	0	3	3	211390460	211390674
TRAK1	22906	3	42091356	42225890	+	prespliced::chr3:42091356-42225890(+)\" \"ACAATAGCCCAGCCCTCAGGTGGAGAGACAGGTTATCAAGTGACTGCACAAATATCAAAAGCAGTTGCAAATAATTGTTTTTAGAAGCATTTTTTTCTTTCCTGTAGGAACAAAGATTTGTTTTCATTACATTGTCAGGCTTCCCTTTCCTTGTGTGATGTCTGTGTAGCTCTCACACACTATGTGGGCAGAGGTTATGCCTGTTTTAACAGGCAT\""	92970	93185	\CCTGTATGAAGCAAATGA\""	\CCTGTAGGAA-CAAA-GA\""	\|||||| ||| |||| ||\""	\======X===I====I==\""	15	1	0	2	3	42184326	42184541
RERE	473	1	8352403	8817640	-	prespliced::chr1:8352403-8817640(-)\" \"ATGGCAAGCTGAGATTTGGCTGAGGGAGTAAGTGGTCATGGTGGGCCTAAAGAATAACTGGGGAAAGGTGACATTTTAGCAAATAAGTGAGGGACTGAGCCCTGTAGAAGTAAAGGAAAGATCAGTCTTGGTAGAGAGAATATCCCCAAGGCCCTTGTTAAGTTTCATTTTATTGACAAGATTTTCTTGATCAGACTATGCATGTCTATACTGAGAC\""	73802	74018	\CCTGTATGAAGCAAATGA\""	\CCTGTA-GAAGTAAAGGA\""	\|||||| |||| ||| ||\""	\======I====X===X==\""	15	2	0	1	3	8743622	8743838
RERE	473	1	8352403	8817640	-	prespliced::chr1:8352403-8817640(-)\" \"TTGATTCCTTTACATACCTCCTAAAACAGCTTCTTCCATTTCCTGCATAAACCTATGAGAACAATCCATCTTTTAGCTTCGTTTTTCCACATACCATTCTCCTAATGAAGAAATGAAGATGACTTGTATGATGAAGTCAGCCCACATGCAAGCATTTCCCTGTCACCGCCCCTCCCTTTCAGCCTGCCACCTCTGCATGCTTTCATTTCTACTTGG\""	307083	307298	\CCTGTATGAAGCAAATGA\""	\CCTA-ATGAAG-AAATGA\""	\||| |||||| ||||||\""	\===XI======I======\""	15	1	0	2	3	8510342	8510557
RERE	473	1	8352403	8817640	-	prespliced::chr1:8352403-8817640(-)\" \"CACATATAACAGCCCAGAATAGCAATAATCACATGGCTACAAACAGTATGCTTATTGAAAACAGCTTGGTATTGCATTTTGTTATGTATATCCTGCCAGGGCTGTATAAGCAAATTAATATATCTTAGAGTTACTTGAAACAGTTCCTAGAGTAGAACCAGCTCAATTGTTGCATTTCTTTCCATTTGGTGTAGTTTTAATGAGATTATTATTATTT\""	313738	313954	\CCTGTATGAAGCAAATGA\""	\GCTGTAT-AAGCAAATTA\""	\ |||||| |||||||| |\""	\X======I========X=\""	15	2	0	1	3	8503686	8503902
WDPCP	51057	2	63119558	63438007	-	prespliced::chr2:63119558-63438007(-)\" \"TGCCCAAAAGTATGCATAAGAAAATGCTTATACTTACTAGTAAATATGTATGTTTTTCTAAACTTTTCTTTTTATTCTGGTAAGACATTTATATATTTATCCTGTATACAAATGACAGATTTCATTGAAAACGATTACAAATAAGAGAGGTATCCATTTGAAAACAATTGCTACTATTTTGTTTTTAATTGATAATTTGAATAAGTAAAGATGTA\""	16710	16924	\CCTGTATGAAGCAAATGA\""	\CCTGTAT--A-CAAATGA\""	\||||||| | |||||||\""	\=======II=I=======\""	15	0	0	3	3	63421083	63421297
IQCJ	654502	3	159069318	159266307	+	prespliced::chr3:159069318-159266307(+)\" \"AAGGAGCCCCAGATAGAAAGACTTGGTTTTCTCACCCTCCAGTGAATGGACCTCAAGTTTATGGAGGGAATAGGATGATCCCTGGCCTACACTGACTAAGCCTGTCATCAAGAAATGAGCTTCCTCTAACAACCATGAGTCCATTTGGAACTTCTGTGTTAAAAGCCTTCAGTCCAAGTCAAATGTTGTCAGTGAGCTGTGTCCCTGGGGAGTTCTTT\""	196041	196258	\CCTGT-ATGAAGCAAATGA\""	\CCTGTCATCAAG-AAATGA\""	\||||| || ||| ||||||\""	\=====D==X===I======\""	16	1	1	1	3	159265359	159265576
FGR	2268	1	27612063	27626597	-	prespliced::chr1:27612063-27626597(-)\" \"ATACTGTGAGGCAGACTGAACGGTACAGTAGGTGGCCCAGTTCCGCCTTTATCCCTTACAGGGAGGACCCCAATCTAGGCCCAAGAGGGAAAGCCACGTGCCTGTATGAGCGTATGAGCATGTGCATGCGCGTGTGTGCACAGGGTGGTGCACCTGGCAGGGGTCCTTGAGTGAGGCATGCCCCATTCTGTAGCAGGGAACCTGGAATGGGCTGTGT\""	2476	2692	\CCTGTATGAAGCAAATGA\""	\CCTGTATG-AGCGTATGA\""	\|||||||| ||| ||||\""	\========I===XX====\""	15	2	0	1	3	27623905	27624121
SEC24B	10427	4	109433814	109540896	+	prespliced::chr4:109433814-109540896(+)\" \"AGATTCTACTTTCTAACAAACTTCCACATGAGGTGTTGCTAGTCTGTAGACTACACTTTGAGTATGAGGGCCATAAAGCACCACTTCTTTTAGATGGATGCCTCTATGGCAAATGATTTTTGTTTGAGATACTGGACAAAGAGACTAGTCTGCTTTCTAGGCCAAAGACCTCATTTCCTACAGAGCTGTCCCCAGGGCTGAGGGATTCGATATCCC\""	36527	36742	\CCTGTATGAAGCAAATGA\""	\CCTCTATG--GCAAATGA\""	\||| |||| ||||||||\""	\===X====II========\""	15	1	0	2	3	109470341	109470556
SLC6A4	6532	17	30194318	30235697	-	prespliced::chr17:30194318-30235697(-)\" \"CCCTCTCCCTGGGGTTGTTTTTTCCTCTCTTCTCTCTGTTTTGGGTCCCTTTGTGGACCCAATCATGTCTGTTTTACACAAAGGTAATCTTAGTAACATACCTGTATAAAGGAAAAGAAAAGCTGTGTGTGGACATGTTCCCATGTGTTCTATCTCGATTTTTACTTATTGCATAAATTGTATTTATCACAACAGTAAAGGAGTGTTTGGAAGGTGAA\""	5131	5348	\CCTGTATGAAGCAAATGA\""	\CCTGTATAAAGGAAAAGA\""	\||||||| ||| ||| ||\""	\=======X===X===X==\""	15	3	0	0	3	30230349	30230566
SLC12A2	6558	5	128083765	128189677	+	prespliced::chr5:128083765-128189677(+)\" \"TTTATGGTATCTCCAGGATTTTTATTAATTATGGTAAATTAAAAAATTATATGAAATTGCATCTATAAACTCATTCCACTGAGATACTGAAAACAATGTATGTGTAGAAGCAAATGAATTTCACTCTTACAAATTTCTGTATTTTTTTAAGATGGTTATTTATTTTTTTTTTTTACAGTATATGAAGATTCTTTCAAGGCTATTAAGCAATGCTTGG\""	55346	55562	\CCTGTATGAAGCAAATGA\""	\TGTGTA-GAAGCAAATGA\""	\ |||| |||||||||||\""	\XX====I===========\""	15	2	0	1	3	128139111	128139327
SLC7A3	84889	X	70925578	70931096	-	prespliced::chrX:70925578-70931096(-)\" \"TTCTAGGTCAACCTGTGGTATGTACAAAGAAGATTTTACTTTGTTTTCAGGTGCCTGCTTTGCCTCTCCTCCCACTAATGAGCATCTTTGTGAATATTTACCTTATGATGCAGATGACAGCTGGTACCTGGGCCCGATTTGGGGTCTGGATGCTGATTGGTAGGTATCCACTTGGGAAGAGTAGGCTTCTTTGGTGTCCTAGCCCAGCTCCTTTCCC\""	4869	5085	\CCTGTATGAAGCAAATGA\""	\CCT-TATGATGCAGATGA\""	\||| ||||| ||| ||||\""	\===I=====X===X====\""	15	2	0	1	3	70926011	70926227
NTM	50863	11	131370614	132336822	+	prespliced::chr11:131370614-132336822(+)\" \"ATGTACATTCACTTATCTATGTAAGTACATATAGATTCCCTTTGGCTAGGGCTGCCAGATTTAGCAAATAAAAATCCAGGACACCAGATATATTTAAATTCCTGATCAACAAATGATTTTTATTATGCAGAGCACATACTAATACTAAAAGACATTTGGGTTTTGGGTTTTTTTTTTTTTTTTTTGCAATTCAAATTTAATTGGGCATCTTTTTCT\""	17644	17859	\CCTGTATGAAGCAAATGA\""	\CCTG-ATCAA-CAAATGA\""	\|||| || || |||||||\""	\====I==X==I=======\""	15	1	0	2	3	131388258	131388473
NTM	50863	11	131370614	132336822	+	prespliced::chr11:131370614-132336822(+)\" \"TTTATCTGTCCTTCTTGAATCACTTGCCTTGGTGAATGCCAACTTCCATGGCATGAGGTGTCACTGTGCAGAGACCCACCCACCTGCCAAGGAAACAAGGCCTGTAAGAAGCATGTGAATAAGCTTGGAGGAAGATACCTCCATACCTACATTTGAGTCTTCAGATAAAACTATAGTTCCAGATGACATCTTTGCTGCAACCTCATAAGAGATCTTGA\""	73139	73356	\CCTGTATGAAGCAAATGA\""	\CCTGTAAGAAGCATGTGA\""	\|||||| |||||| |||\""	\======X======XX===\""	15	3	0	0	3	131443753	131443970
NTM	50863	11	131370614	132336822	+	prespliced::chr11:131370614-132336822(+)\" \"GGCAGTGCTCAGTGGCCCTGAAGTGAGGTGGGCTGGAGACAGGACTGCACTCCCAGGAGAAGGGCTCCGGGTAACCTGAGGTGACAGGAGCAGCAAGCAGGCTGGATGAACCAAATGAAATCCTTGGGCGTAGTTTCAGTGCATCCATTCTGGGAGAGTCAGCAGCACTGATTCAGCCAGAGCTTCAACTTCTTAGGGAAATTTCTTGCCAGCTCAGC\""	220310	220527	\CCTGTATGAAGCAAATGA\""	\GCTGGATGAACCAAATGA\""	\ ||| ||||| |||||||\""	\X===X=====X=======\""	15	3	0	0	3	131590924	131591141
NTM	50863	11	131370614	132336822	+	prespliced::chr11:131370614-132336822(+)\" \"CAACTAACCCAAGGAAGGTTGCACATTGGTAAGTGGCAGAGCCAGAGTTTGAATTCAGAAAGTCTGACTCTTCACAGCCTCCCTCAAACACTAAGCTTCCCCTTATGAGCAAAGGATCAGGTTAACCTGACTCAAAGGACTGTATCCCAATTGCCAGCACAGGCATGGGCTCAAGTTGTTGTAGAGACAGAAGCCTCCTTGGAGGCCACCTAGCCA\""	792944	793159	\CCTGTATGAAGCAAATGA\""	\CCT-TATG-AGCAAAGGA\""	\||| |||| |||||| ||\""	\===I====I======X==\""	15	1	0	2	3	132163558	132163773
NTM	50863	11	131370614	132336822	+	prespliced::chr11:131370614-132336822(+)\" \"AAATCAGACAACCTTCCTTCCTTCTGTTTCCTTCAGTTTAAACCAGAAGTTCTCCTGCTAGGTCAGCTGATTAGCTTGTGGTTCACATCCACGCTGACTTCCTTATCAAGCAATGAGTCTGCCACGCCCTTAGTGTTCTTTCTTTTCCAAACATGCTTTTACATTTTGTATAATTCGGACCAGCTGAGAATTTTCCAGATCTTTACGTTCTGGTTC\""	892768	892983	\CCTGTATGAAGCAAATGA\""	\CCT-TATCAAGC-AATGA\""	\||| ||| |||| |||||\""	\===I===X====I=====\""	15	1	0	2	3	132263382	132263597
SCYL1	57410	11	65525082	65538704	+	prespliced::chr11:65525082-65538704(+)\" \"TCAAGGCTGTTGGAAGGGGCATCTAGATCTCATTCCCCAGCCTTAAAGAGGGGTGAGGGCAGGCCAGGGTCAGCGTCCATTTAATAGATGGGAAACAGGGCCTGAGGAGCAAATGAGGAGGAAGGCAAAAGACAGTGGTGGGGCCCGTGGCTGGGATGATGCTGGGGCGGGCTCACTTGCCCTTTAGCATGGGGTGGGAGTCAGTGGTCCCTTCCC\""	12502	12717	\CCTGTATGAAGCAAATGA\""	\CCTG-AGG-AGCAAATGA\""	\|||| | | |||||||||\""	\====I=X=I=========\""	15	1	0	2	3	65537584	65537799
TBXAS1	6916	7	139829263	140020293	+	prespliced::chr7:139829263-140020293(+)\" \"CTGAAACCCTACAAGCTAGAAGGGATTGGGGCCCTGTCTTCCAGCTTCTCAAACAAATCAATTATCAGCCAAGAATGTTGTATCCAGTGAAACTAAGCATCATGTATGAAGGAAAGATACAGTCGTTTTCAGACAAACAAATGCTGAGAGAATTGCCATTACTAGGCCACCACTACAAGAACTGGTAAAAGGAGCTCCAAATCTTGAAACAAATCCT\""	3503	3719	\CCTGTATGAAGCAAATGA\""	\CATGTATGAAGGAAA-GA\""	\| ||||||||| ||| ||\""	\=X=========X===I==\""	15	2	0	1	3	139832766	139832982
TBXAS1	6916	7	139829263	140020293	+	prespliced::chr7:139829263-140020293(+)\" \"AAGACATCTAATTACAAAATTAAGATGTAATTATGTGGTCCAAGGTCTACATCTTTTTTTCTACCCATTAGAGATTACTTTTAGAAAATAATTCAAAAAAGCTGATGAAGAAATGAACATAGACACGAATTTGAGGATGTTAAAGAAAGTGTTAAGTGGGCTGGTAAGTTTCCTTTGGTCTTTCCTCTCTGTTGTAAGGGGAATTATTTAAAACAT\""	41037	41252	\CCTGTATGAAGCAAATGA\""	\GCTG-ATGAAG-AAATGA\""	\ ||| |||||| ||||||\""	\X===I======I======\""	15	1	0	2	3	139870300	139870515
TF	7018	3	133746392	133796641	+	prespliced::chr3:133746392-133796641(+)\" \"GGGATATACACAAATAAAATGAGATAGCCACCTTGTAGAGATAAATGTGATCCCACGTTCATTGCAGCATTGCAGCCAATATAGGGAAGCAACCTAAATGCCTGTTGAAGAATGAATGGATAAAGAAACTGTATACACACACACACACACACAATGGAATATTATTCAGCCCTAAAAAGAATATCTTGCCATTTGCCACAACATGGATGAAACTG\""	35897	36111	\CCTGTATGAAGCAAATGA\""	\CCTGT-TGAAG--AATGA\""	\||||| ||||| |||||\""	\=====I=====II=====\""	15	0	0	3	3	133782289	133782503
SKAP1	8631	17	48133441	48430214	-	prespliced::chr17:48133441-48430214(-)\" \"AGACCCCTCCCACCCGTACCTCCTTCAGTCTGCCCCCAACCCCAACTCTGAAATTGTGGAAAAACTAAGCCAAAAGGAGACACAGACCACACTATTGTGGTCTTATAAGCAAATGATTGCTTTTAGGAGGGCCAAAAAATGGTTGCTTATACCATTCCATCTCTGAGGCCCCCTTCTCACTTTAGTGCGCGCCAATAGAGTGAACTACTACATGAA\""	262507	262722	\CCTGTATGAAGCAAATGA\""	\TCT-TAT-AAGCAAATGA\""	\ || ||| ||||||||||\""	\X==I===I==========\""	15	1	0	2	3	48167492	48167707
PKD1L2	114780	16	81170288	81220394	-	prespliced::chr16:81170288-81220394(-)\" \"TCGTCCCCTGCTGGGCTCCTGCTGGGTGAGTCCATTTGCCGGAGGGTCCAGAGCCGGTGACATCTTTACCCAGGGTAGGTGACAAACGATGGGGTCAGGGCCTGCAGAAGCAAATGTGAGATTACCCATTATCTGAGTTTCCCTTCTGGAATATTCTGCAAAGAGTCTCCTGCCACACTGACCTATTCTTTCCTCAACCCAAGACACAGCCGGGATG\""	47545	47761	\CCTGTATGAAGCAAATGA\""	\CCTGCA-GAAGCAAATGT\""	\|||| | |||||||||| \""	\====X=I==========X\""	15	2	0	1	3	81172633	81172849
ZNF391	346157	6	27388758	27403908	+	prespliced::chr6:27388758-27403908(+)\" \"TCATGGTGGAGAAAAGCCTTTTGAATGCAACAAATGTGGGAAATCTTTCAGCCGAAGTACACACCTTATTGAACATCAAAGAACTCACACTGGAGAGAAACCTTATGAATGCAATGAATGTGGAAAAGCTTTTAGCCGGAGCACACATCTTAGTCTACATCAGAGAATCCATACTGGAGAAAAACCATATGAATGTAGTGAATGTGGAAAAGCCTTT\""	12002	12218	\CCTGTATGAA-GCAAATGA\""	\CCT-TATGAATGC-AATGA\""	\||| |||||| || |||||\""	\===I======D==I=====\""	16	0	1	2	3	27400760	27400976
QSER1	79832	11	32892810	32980270	+	prespliced::chr11:32892810-32980270(+)\" \"GCTGGCCCCTATTTTTCTAGAACATAAAGTAGAATTTAAGAAAAGAGGAAGGGATGATGAAAGACCTTGTATGCCATAATAAAGCTAAAAAGCTTGTGATCCTGTAAACAAATGAAAGTCCTTAGAGGGATTTATAAGGGGGAAACAATATGGTGAAATTTAAATTTGAATTACAAGACATAATTCAGGCATAAATTGAGTCTGAACCTAAGTAG\""	66507	66721	\CCTGTATGAAGCAAATGA\""	\CCTGTA--AA-CAAATGA\""	\|||||| || |||||||\""	\======II==I=======\""	15	0	0	3	3	32959317	32959531
CDC14B	8555	9	96500112	96566831	-	prespliced::chr9:96500112-96566831(-)\" \"AATGAAACATGGTGGCTTGCTGGGAATTGTGACAGACATGTCTTAAAACGAGAGGACTAATCAGCATACAAATTCAGAGACTAATTGATATACTTTTTTCCCTGTATCAATCAATGAGGTATGGGCACATTGTTTGGATTTGAGCCCAGTGACTGTGGGATATGGAGCTGATTGGGGTAGTTGCCATGAGCTCTGAGGCGGCTCCATGGGCCCTCAG\""	25792	26008	\CCTGTATGAAGCAAATGA\""	\CCTGTATCAATC-AATGA\""	\||||||| || | |||||\""	\=======X==X=I=====\""	15	2	0	1	3	96540823	96541039
HS6ST2	90161	X	132626014	132961370	-	prespliced::chrX:132626014-132961370(-)\" \"TTAACAAGTGTGAAAGTCTTATACTTTGCCTCAGAAATGGCCTTGCCAGCACAATATTTCCCTTCTTGCATCTTTAGTTTGATGTGTTGTTGTTTTATTTCCTCATAAAGCAAATGAAAAAGAGGGATTGGGGATCTGCTAAACCAGATGTTAGCACTTTTTAAATTTAGAGTGTGGTGGTCACAAGAAAACACAACTGGGCCTTGAGACGGCATGG\""	188878	189094	\CCTGTATGAAGCAAATGA\""	\CCTC-ATAAAGCAAATGA\""	\||| || ||||||||||\""	\===XI==X==========\""	15	2	0	1	3	132772276	132772492
HS6ST2	90161	X	132626014	132961370	-	prespliced::chrX:132626014-132961370(-)\" \"TCTGATTCTTCTACCCATTATAGCAGTGACTTTGGAGAGGTTACCTGATGTCTCTGATCTTCTGTTTTCTCATGTGTAAAACAGGGTGAATAACAGAGTTCTTGTAAGAAGGAAATGAGATAATGTGTATAATGTTCTTAGGAGAGTGTGTGGCACATAACACTATAGCAGCACTCAGGAGATGATAACTACCATTGCTTTGGTAATGATGTTTCCTA\""	191085	191302	\CCTGTATGAAGCAAATGA\""	\CTTGTAAGAAGGAAATGA\""	\| |||| |||| ||||||\""	\=X====X====X======\""	15	3	0	0	3	132770068	132770285
PDE11A	50940	2	177623243	177888756	-	prespliced::chr2:177623243-177888756(-)\" \"GTTGTATGGGAAAATCCTTGACAAGCCCTCTTGATATTGTACAGATTATGAGGGAATGAATATTGACTGCCTCTAGTAATCAGAGGATGTGGGAAATGATTCTGTATGAGAAATGAAGAGAATTGTGTTATTATACATTTGAATATAGGGAGGGGGAAAAGAGAAAAAGAGAAAGTTACATTGGAGAGAAGCCAGAAATATGAGTAAAGGCTGAGA\""	105495	105710	\CCTGTATGAAGCAAATGA\""	\TCTGTATG-AG-AAATGA\""	\ ||||||| || ||||||\""	\X=======I==I======\""	15	1	0	2	3	177783046	177783261
PDE11A	50940	2	177623243	178108339	-	prespliced::chr2:177623243-178108339(-)\" \"TGGGATGCAGCCAACTTGAGCTTGGTTGCTGAGGGGCTGGCTGTGTTCCAGGAGCTTGTTACTGATGATGCTGCTCTGCCAACTGGTGTTGAGGATGGTGCCTGAATGATGCTAATGAGTCTCTGCGGAAGCTGGAGTTTTGTTATCAGCAACAGGCCTGAGACTCACAGCCAGATAATAGGGAAAATTTTATAAACTCCTAGCCTCACATTTCTAAT\""	99515	99732	\CCTGTATGAAGCAAATGA\""	\CCTGAATGATGCTAATGA\""	\|||| |||| || |||||\""	\====X====X==X=====\""	15	3	0	0	3	178008607	178008824
SENP7	57337	3	101324204	101513212	-	prespliced::chr3:101324204-101513212(-)\" \"CAAAATTAAATGTTTTATAGCTGTAGCCTAAGCAGTAAGCTGATTGAAAAATAGCCATTAGCATTAATACTGGCCAAAACCCATGTGGGGAAAAAGAAAAACTGATGAAGCAACTGATTATGTTTAATTATCTTGAAACCTCAAATGTGTACTTACACAAAACTATATGGTCATAGTTAGAAGCACCATTATTAGGCAGATTAACTACCTTCTGCAT\""	182302	182518	\CCTGTATGAAGCAAATGA\""	\ACTG-ATGAAGCAACTGA\""	\ ||| ||||||||| |||\""	\X===I=========X===\""	15	2	0	1	3	101330694	101330910
SPPL2B	56928	19	2328683	2355095	+	prespliced::chr19:2328683-2355095(+)\" \"GCAGAGCTGCGTCTGCACTGTTTTCCCTTGTGGCGTTGTGGTGTCGGCCCGTTTGGTGCGCAGCTCAGCATCCGTTCAGACATGTGGCTGCCATCCTGTTCCTGATGAGGCAAATGGCTGTGGCCTGTTTGTTTCCGTGACAGGTCCCCTGGGGACCAGGGGGTGCGGCTGTCTCTCTGTCTGGGAGGTTTACAGCCTGGCAGGAGCCCTGCAGCCC\""	3745	3961	\CCTGTATGAAGCAAATGA\""	\CCTG-ATGAGGCAAATGG\""	\|||| |||| ||||||| \""	\====I====X=======X\""	15	2	0	1	3	2332428	2332644
RNF214	257160	11	117232735	117286454	+	prespliced::chr11:117232735-117286454(+)\" \"AATATTAAGTAGGCCTCTGGCCAGGCACAGTAGCCTGTAATCCCAGCACTGTGGGAGGCCGAGGTGGCAGGATCACTTGATCCCAGGAGTTTGAGAACAGCCTGTAGAACAAAGTGAGACCCCTGTCTCTACAAAAAATAATAAGTAAGCATCAGCCAGGCGTGCTGGCTTGTGTCCGTAGTCCCAGCAACTTGGGAGGCTAAGGCAAGAAGATTGC\""	46062	46278	\CCTGTATGAAGCAAA-TGA\""	\CCTGTA-GAA-CAAAGTGA\""	\|||||| ||| |||| |||\""	\======I===I====D===\""	16	0	1	2	3	117278797	117279013
WIPF1	7456	2	174559573	174682899	-	prespliced::chr2:174559573-174682899(-)\" \"ATGGGTCATGAGGGAGAGCATTTTTGCTGACATTTGAAGAATAAAAAGGAACAAAAAGATGAGTGTACCAGGCGTGAGTACCAGGCTTGCAAGTAAAAGGCCTGAAGATGCAAATGAGCTTGGTGCATTTAAGGAACAGAAAGATTTGGAAGGTAAATTAGCAAGGCAGAATATTACTTGAGATGAAGGCAGAGAGTTAAGGAGGGGCCAGATCTCG\""	82258	82474	\CCTGTATGAAGCAAATGA\""	\CCTGAA-GATGCAAATGA\""	\|||| | || ||||||||\""	\====X=I==X========\""	15	2	0	1	3	174600425	174600641
IRF2BP2	359948	1	234604268	234609525	-	prespliced::chr1:234604268-234609525(-)\" \"ATCTTAGTAGCAGACAATGCAGGGGGCAGTCATGCCTCAAAAGATGCCAACCAGGTTCACTCCACTACCAGGAGGAATAGCAACAGTCCGCCCTCTCCGTCCTCTATGAACCAAAGAAGGCTGGGCCCCAGAGAGGTGGGGGGCCAGGGAGCAGGCAACACAGGAGGACTGGAGCCAGTGCACCCTGCCAGCCTCCCGGACTCCTCTCTGGCAACCA\""	1910	2126	\CCTGTATGAAGCAAATGA\""	\CCTCTATGAACCAAA-GA\""	\||| |||||| |||| ||\""	\===X======X====I==\""	15	2	0	1	3	234607399	234607615
PNKD	25953	2	218270518	218272947	+	prespliced::chr2:218270518-218272947(+)\" \"CCCTCCCCAAACCCCGTGCACATCTCCCCACCCGTAGGGCCATCGGCTTCCCTTGTGGTATCCTCCTCTTCATCCTCACCAAGCGGGAAGTGGACAAGGACCGTGTGAAGCAGATGAAGGCTCGGCAGAACATGCGGTTGTCCAACACGGGCGAGTATGAGAGCCAGAGGTTCAGGGCTTCCTCCCAGAGTGCCCCGTCCCCTGATGTTGGGTCTGG\""	2015	2231	\CCTGTATGAAGCAAATGA\""	\CC-GTGTGAAGCAGATGA\""	\|| || ||||||| ||||\""	\==I==X=======X====\""	15	2	0	1	3	218272533	218272749
HNRNPC	3183	14	21209146	21269442	-	prespliced::chr14:21209146-21269442(-)\" \"ATGTATCGCGAGCCTTTAAATCCTGGATCGTGCCGCGTGGCCTACGAGAAAGGTTTAACAAAAGATTCAGCATTTTACTGATAACTTTTTATTTTATTTCTCTCTATGAGCAAATGATGGAGCTCGAAGTAGTTATTTTCACTTACATTTGTAAAAGGAAATATTGTGATATAACTATATTAATATTTACAGCTGACTTTTCATCTGCAGGTTACAA\""	565	781	\CCTGTATGAAGCAAATGA\""	\TCTCTATG-AGCAAATGA\""	\ || |||| |||||||||\""	\X==X====I=========\""	15	2	0	1	3	21268661	21268877
TNFAIP8	25816	5	119268758	119399688	+	prespliced::chr5:119268758-119399688(+)\" \"AGATACTTTTAAGTCATTTTTCTCAACTGTAGTGAGAGACTAGTATACTTTGGGGTTGAATCTAAGTCCTTGGAGGCCAGCATATTTTTGCATATGCGTGAATGTAGAAGCAAATGACTGGGGATATTGTTAAGCCATCAGAGCTTAAAACATACTTGACTCTGTGCCAGGGGTGCTGGATATTTGTCCCCAGCCTATAGCCATCTCCTAAATAATT\""	89472	89688	\CCTGTATGAAGCAAATGA\""	\AATGTA-GAAGCAAATGA\""	\ |||| |||||||||||\""	\XX====I===========\""	15	2	0	1	3	119358230	119358446
URGCP	55665	7	43875912	43906596	-	prespliced::chr7:43875912-43906596(-)\" \"GGGGAGGGGACGGTGCTAAGGGGCCGGGATCATGGATTTCGTGCCTCCTCCAGATGAGGCCTGAGCCATGCCCTGGGGTGATTTGGCTCAGTACAGTGGGCCTGAATGAAGCAAGCTGAATTTGAACCCCGCCTGCTGTCTTTCTAGGCTTTGGGGCAGTGGTCATTTCCGGGACCAGGCCTTTTCATTGCCAGCTGACTACCCAGCACTTTGAGCTCA\""	999	1217	\CCTGTATGAAGCAAA-TGA\""	\CCTGAATGAAGCAAGCTGA\""	\|||| ||||||||| |||\""	\====X=========XD===\""	16	2	1	0	3	43905379	43905597
ALG9	79796	11	111782194	111871581	-	prespliced::chr11:111782194-111871581(-)\" \"TATCTTCTGATTATTGAATGCCTACTGTGTGTCAGAAGTTATTCACATACCATCTTTTTTCACTCAAAACACTCTGAGACAGGCCTTATTTATTTGTATTCCTGGATGAAGAAACTGAGGTTGAGATGGTGGGGAATATGCCACATAGTTAAAAAAGTAGCAAAAGTGGGATAAGAGTCTAGTGTTGTCTGACTTCAAAGCCCGTGTTCTTTGCACTG\""	23334	23551	\CCTGTATGAAGCAAATGA\""	\CCTGGATGAAGAAACTGA\""	\|||| |||||| || |||\""	\====X======X==X===\""	15	3	0	0	3	111848030	111848247
RGPD2	729857	2	87755959	87825796	-	prespliced::chr2:87755959-87825796(-)\" \"AATTTACCAAAGAAGAATTGGTTCAGAAGCTCAGTTCCACCACAAAAAGTGCAGATCAGTTAAACGGCCTGCTTCGGGAAACAGAGGCAACCAGTGCAGTCCTTATGGAGCAAATTAAGGTGAGATCAGAAACCTGGCCACTGTGAAAACCGCCAGTTTGGTTTTCTGGACCCTCCATACACATGCACCCAAGTTTAAAAATTCACATTGCAGATGC\""	50735	50951	\CCTGTATGAAGCAAATGA\""	\CCT-TATGGAGCAAATTA\""	\||| |||| ||||||| |\""	\===I====X=======X=\""	15	2	0	1	3	87774845	87775061
TVP23A	780776	16	10766674	10818794	-	prespliced::chr16:10766674-10818794(-)\" \"CTTATTTAACCAGATTCACAGGGGATGGGCCTAGGAACATGAATTTAAAATAGCACCCCATTGATTCTGATGTGTAGGAATGTAGAGATGGCTCTAAAATCCTGAGAACAAATGAATTTACCCAGATTGCAGTGTAGAAAGGGAATTTTTTTTTTTTTTTTTTTTTTTTTTTTTTTGAGATGGAGTTTCACTCTTTTTGCCCAGGCTGGAGTGCA\""	4620	4834	\CCTGTATGAAGCAAATGA\""	\CCTG-A-GAA-CAAATGA\""	\|||| | ||| |||||||\""	\====I=I===I=======\""	15	0	0	3	3	10813960	10814174
KTN1	3895	14	55580206	55684579	+	prespliced::chr14:55580206-55684579(+)\" \"TAAAACCTTGTCTTAGTAAATCTAGGGTATAACTAATACTATTAAAAAATTGCTTATGGAAGTATGAAATGTTACTTCAGTCATATAGATTAATAGCATGCCTGTTGAACAAACGACAGTCATTCCTTGGTATATGCAGGAGATTGGCTTCAGGACCCCTGTGTATACCTAAATCTAAGCATGCTGGAAGTCCTGGAGTACTGTGGAACCTGAGTA\""	29866	30081	\CCTGTATGAAGCAAATGA\""	\CCTGT-TGAA-CAAACGA\""	\||||| |||| |||| ||\""	\=====I====I====X==\""	15	1	0	2	3	55610072	55610287
IKZF2	22807	2	212999697	213151612	-	prespliced::chr2:212999697-213151612(-)\" \"TACCAGTTTTAATCTGTCAGATTGACAGAACTATGTGGTATTGTAAAATAATGTCTGTAATAGCAAGAAACAAGAAATAATTTCAAATTTCCAATGATTAACTGGATGAACAAATGATGCTAGATTTATAAAATGGATTCAGACTATTTGGAATTTGAAAATTATGATACTGGTTGCTTTTGAGATAGGGCCTGAAAGATAGTGAGCTTGGTTACAA\""	92531	92747	\CCTGTATGAAGCAAATGA\""	\ACTGGATGAA-CAAATGA\""	\ ||| ||||| |||||||\""	\X===X=====I=======\""	15	2	0	1	3	213058865	213059081
XBP1	7494	22	28794559	28800569	-	prespliced::chr22:28794559-28800569(-)\" \"GATTGCAGCCTTCACTAGATTAATGAGGCCAGGTTGGATCCTGTTTAAGAGAACTGGAGACAGGAAGCAGCGGGGGAATAGATGGGGAAAGAGGAAAGTTCCTTATGATGCAAGATGAATAGTGTGTGTGTCCAGCCCCAGTGCTGTGACGGGGATGAGTCTGAGGTGGACGGATGATGCAATATAGGAGAGAATAAAGCAGGTCTTCGAGCTAGATT\""	1022	1239	\CCTGTATGAAGCAA-ATGA\""	\CCT-TATGATGCAAGATGA\""	\||| ||||| |||| ||||\""	\===I=====X====D====\""	16	1	1	1	3	28799330	28799547
XIRP2	129446	2	166888479	167259753	+	prespliced::chr2:166888479-167259753(+)\" \"GAAGTCAGGGCAAAAAGAGCATGATTGTCTCATGTCACACTGACTGGCCAGTGGTGGGCATATGATTGGCCTTAGCCAGGCCAATAAGAATGATATATGCCCTGTATGGAAGCAATTCAAATTAAATTTTTTGAAAATCTTTCATTGAGTCTCTTCCTTTTCACTTTTTCACCAGTTGTTCCCCCAAGAGAAGGGCTGGATCATAGATGTAATTTTTAG\""	55135	55353	\CCTGTAT-GAAGCAAATGA\""	\CCTGTATGGAAGCAATTCA\""	\||||||| ||||||| | |\""	\=======D=======X=X=\""	16	2	1	0	3	166943614	166943832
XIRP2	129446	2	166888479	167259753	+	prespliced::chr2:166888479-167259753(+)\" \"ATCAAATCAACAGAAGTTTAATAAGATTCTACTTTCTACTATGCTCTAGTAGTATCAGAATGAATCAGACTAGATTTCTGTCCTAAATTTTGTAAAGGAAACTGATGTAAGCAAATGATTATAATACACCTAAAAAGAAATGAACAAAGTAAAAGTTGAATAATCCAGCTTCTTTCTGATAGCTGTTAACATTACACTATGTGGTACACATAATCATC\""	123848	124065	\CCTGTATG-AAGCAAATGA\""	\ACTG-ATGTAAGCAAATGA\""	\ ||| ||| ||||||||||\""	\X===I===D==========\""	16	1	1	1	3	167012327	167012544
XIRP2	129446	2	166888479	167259753	+	prespliced::chr2:166888479-167259753(+)\" \"TATTTGGGGAAATTTTGTCAAGCACATTTGAAGAAATTTTTAGTGATAACCCTCCGAATGATTCAGTAAGTTATACAGTATTTCTGTAACTGTAAATTTGCCTTTAAGAAGCAAATGGTGACATTAAATATGAAACTGAACTTTCAAGTTAAAATCCATTTCTTGAAAAGTTCCTATAGCACCTTCTTACTATAAGGAAATCTCATTAATTTGATTAA\""	163277	163494	\CCTGTATGAAGCAAATGA\""	\CCTTTAAGAAGCAAATGG\""	\||| || |||||||||| \""	\===X==X==========X\""	15	3	0	0	3	167051756	167051973
XIRP2	129446	2	166888479	167259753	+	prespliced::chr2:166888479-167259753(+)\" \"GTGTTTTCATAGCTTTATTTTACTGTTGCTTATTTTATTTCTTCCCACATGAAATAGTTGTGTTTGATCTTTTCCTTTTGCCATCATTAGGAGTGTTAGACATGTATGAACCAAATCAGTTGACCCATAACTATAGTCATGATGGGAATTTTATCACCAAAGCTTCTTTCAGTTTACTTTCTTGATTATTCACAATATCTGTTTATAGTAACATTCAA\""	216176	216393	\CCTGTATGAAGCAAATGA\""	\CATGTATGAACCAAATCA\""	\| |||||||| ||||| |\""	\=X========X=====X=\""	15	3	0	0	3	167104655	167104872
ADGRG2	10149	X	18989306	19122468	-	prespliced::chrX:18989306-19122468(-)\" \"GAAATGGGCTGCGTGCTCCTGAGAGGCGGGAAACCTGTTCTGTTTCATTTTGTCCTCTAATACCAGACCCTGTCCTGGTCTCCTCATTCTCTCTCAATCCCCTGTCTGTACAAATGAGGTTATAAATGCTTACCATGGCACTGATCTGATGCTCAGCCAATCTCACAACCCCCACTGACCCCTGCCAAATCTTACTACCTGCACCCAGGCATGAGGC\""	59802	60018	\CCTGTATGAAGCAAATGA\""	\CCTGTCTGTA-CAAATGA\""	\||||| || | |||||||\""	\=====X==X=I=======\""	15	2	0	1	3	19062450	19062666
VAV3	10451	1	107571160	107688499	-	prespliced::chr1:107571160-107688499(-)\" \"GGTGCCATGCACTCCAGCCTGGGCAAGAGAGAGAAGCTCTGTCTCAAAAAAAAAAAAAAAGTTACTAGCATGTTAAATAGACTGCATTGCTTTGGGCTTGCCTGTATTTAGCAAATAAAGAGAATGAGAAATGTTCTTTCTATGCAAAAAAAAAAATCTACCTTTTAAAAGTAAATTTTACTCATTATTACTAATTGCTTAAGAAAATTTATCAAAAT\""	84632	84849	\CCTGTATGAAGCAAATGA\""	\CCTGTATTTAGCAAATAA\""	\||||||| ||||||| |\""	\=======XX=======X=\""	15	3	0	0	3	107603650	107603867
LRRIQ1	84125	12	85036350	85245105	+	prespliced::chr12:85036350-85245105(+)\" \"CTAACTCTATGAATAAACAATCAGAAGGAAAAGAAATGCAACCAGTAATAATATTTTTTAATCAAATATTGAAGATACATCTAACAAGAGATGCATAAGACCTTATGAAGAAAATCATAAAACTTTACTGAAAATGCTAAAGAAAAGCTTTAAGTATATTTATAAATTGGAAGACTAAATATTAAAGAACTAAGTCTTTCCAAATTAACTTATGACT\""	177737	177953	\CCTGTATGAAGCAAATGA\""	\CCT-TATGAAGAAAATCA\""	\||| ||||||| |||| |\""	\===I=======X====X=\""	15	2	0	1	3	85214087	85214303
ALDH5A1	7915	6	24494968	24537207	+	prespliced::chr6:24494968-24537207(+)\" \"AGCTCTGGTGTTCTACAGCACTGTAGAATGACTGTAATTAGCAACAATGTATTGTATATTTTCAAATAGCTATTATTAGAAGAGTAGATTTTGAACGTTCCCAGTATAAAGAAATGATCAATGTTTGAGGCGATAGATGTGCTAACTATCCTGATTAGAGTATAGAGTATGAGAGATCTACATCTATACATGGAATCGAATGGAATTTTCAATGATG\""	28098	28314	\CCTGTATGAAGCAAATGA\""	\CCAGTATAAAG-AAATGA\""	\|| |||| ||| ||||||\""	\==X====X===I======\""	15	2	0	1	3	24523066	24523282
CASP8	841	2	201233462	201287709	+	prespliced::chr2:201233462-201287709(+)\" \"CTTCTACCCTTCTAAGTTCATGGCTGAGAACCCTATAACAGAAGACAGATTAATAAGAGAAAAGTGCATAAACATATTTAAGTTTTATGTGACATGGAAGCCTTTATAAGGAAATGAAGACTCCAAGAAGCAGTTACAGTTTGATGTAGGTTTGATAAAGGGTGGACAGTTGTGGAGGATATGATAGAGCAAAGAGTTTGAAGTAAGTGTAGTCCGC\""	16435	16651	\CCTGTATGAAGCAAATGA\""	\CCTTTAT-AAGGAAATGA\""	\||| ||| ||| ||||||\""	\===X===I===X======\""	15	2	0	1	3	201249897	201250113
CASP8	841	2	201233462	201287709	+	prespliced::chr2:201233462-201287709(+)\" \"ACAATGTGATGACAACAATATTAATATATGTGCAAAGTGCTCAGGAGGCCCAGGTATTGGGACACTGACTTTACAACGATGGGGCAGAAGTCTGAGAGGTCCTGTGTGAAGGAAATAGGTAGAAACTAGTTCTTCGAGGAAACGACCCCGAGTTGGGGTGGTGCAATGGAAAGCAAGTCCTCTTACTAGGGAGTTGTTTGTTTACATCTCTAGTGTT\""	43105	43321	\CCTGTATGAAGCAAATGA\""	\CCTGTGTGAAGGAAAT-A\""	\||||| ||||| |||| |\""	\=====X=====X====I=\""	15	2	0	1	3	201276567	201276783
PACRG	135138	6	162727131	163315500	+	prespliced::chr6:162727131-163315500(+)\" \"GACCATGTGTTTATGGCACTGAGAGAAAAGTCCTTGAAATCAGTCGGCCTTGATTTTTGTCATCCTGCCTGTATCTCTGTGAGTGATACTATTTTAAGGACCTGTAATGAAGTAAAGATAGTGTAATAGTCTATGTCATAAAAAGTGATATTTTTTATCATAGCAATTGACTATCCTAGGAAACACTACCCGGTTGGTTGCAGTGGCTACAGTATCTC\""	578499	578716	\CCTGT-ATGAAGCAAATGA\""	\CCTGTAATGAAGTAAA-GA\""	\||||| |||||| ||| ||\""	\=====D======X===I==\""	16	1	1	1	3	163305630	163305847
GJC1	10052	17	44798447	44830834	-	prespliced::chr17:44798447-44830834(-)\" \"ATGCACACACTTTTAAAATCTATTTTTATTCTCTTGCTAAAGTTGTAATTATGTCAAGAATTTTCCAGCTCTAACTGCCTTCTTAGTACATGTCTTTCTGCCTTTGAAGCATATGAGTTTGCCAAAGTCATTCTCCCCTAATGACATATTGTGGACTTACATTAAGAAAATGGGCCAGGCGCGGTGGCTCACACCTGTAATCCCAGCACTTTAGGA\""	28759	28974	\CCTGTATGAAGCAAATGA\""	\CCT-T-TGAAGCATATGA\""	\||| | ||||||| ||||\""	\===I=I=======X====\""	15	1	0	2	3	44801860	44802075
SP100	6672	2	230416200	230545606	+	prespliced::chr2:230416200-230545606(+)\" \"GTTTTCTTATTAGGGAATTTCCTACTGAACTGATTCCTTGGTCACACACTGAGACCTCTAAAGAATCCCATTCTTTTGTGCAGTGATCAATAATGACAACCCTTTAGAATCAAATGATGAAAAGGAGGGCCAAGAAGCCACTTGCTCACGACCCCAGATTGTACCAGGTAAGAATATTAGAGTTGCAACCCGAGACTGTAGAATATCCAGAGTACAA\""	47784	48000	\CCTGTATGAAGCAAATGA\""	\CCTTTA-GAATCAAATGA\""	\||| || ||| |||||||\""	\===X==I===X=======\""	15	2	0	1	3	230463984	230464200
SPIDR	23514	8	47260937	47736306	+	prespliced::chr8:47260937-47736306(+)\" \"CTAGCTTTGGCATTACTAACTGAATAACCTACTTTCTTTTTCTTTAACCAACATAGGTGAAAACTTAGAAAATTTTATGTTCTCCCTCTTTCCAAAGTTTTCTGTATGAAGAAAGAACTTATAAAAAGAGGTCACAGCTGGGCGCGGTGGCTCACGCCTGTAATCCCAGCATTTTGGGAGGCCAGGGTGGGCGGATCACCTGAGGTCAGGAGTTCG\""	264447	264662	\CCTGTATGAAGCAAATGA\""	\TCTGTATGAAG-AAA-GA\""	\ |||||||||| ||| ||\""	\X==========I===I==\""	15	1	0	2	3	47525384	47525599
AATK	9625	17	81117294	81166221	-	prespliced::chr17:81117294-81166221(-)\" \"CCACCTCCAGCTGTAACTCTGAGCAGCAGGGAGGGCCAGGCAGAAGGAACCCCGGCCAGCATCGCCTCCCCCTCCCAGAGTCTCCATGGGTCCCATTCCTGCTGATGAGCAAATGACACCCTGGCCTGGACCTCTGGTGGTTCACACGCCCACGGGGGTCAGCCCCACCCCTGGGCCAGAGGTCAGATTCCTACGCCAGGAGAAGTCAGGGAGGGA\""	32518	32733	\CCTGTATGAAGCAAATGA\""	\GCTG-ATG-AGCAAATGA\""	\ ||| ||| |||||||||\""	\X===I===I=========\""	15	1	0	2	3	81133488	81133703
NALF1	728215	13	107163509	107867496	-	prespliced::chr13:107163509-107867496(-)\" \"AAACCAAATCTGTATTTTGTTTTCAATTTTAACACATTTCCATCAAAAATAACACATAAATGGTTTTGAAATAGACATTAAAAATAAGTTCTGCTTACAACCTGTATGGCAAAAGAAAACCCCAAACACTTAGACTTTGTTAAAAGTGGCAAATGTCCTTGGATTATTATGCAATGTGATGGGATCTCTGTGTGAGGGGAAAGTTCTCACAAAGAA\""	250961	251176	\CCTGTATGAAGCAAATGA\""	\CCTGTATG--GCAAAAGA\""	\|||||||| ||||| ||\""	\========II=====X==\""	15	1	0	2	3	107616320	107616535
NALF1	728215	13	107163509	107867496	-	prespliced::chr13:107163509-107867496(-)\" \"CTTGCTGAGAGTCAGCCAGCCATATGCTAAGCACTGAGAGAACTAACATGGTTAAGACAAAGTCTCCAGCATTAGGCTTCTCTCTCTCTGGTGGGAAGATCTTGTTAAGCAAATGAAATAGAACATAAATGAATGGATAAAGCTCTGGTCAGGGTGCCGTGGGAAAACAGAGGTGAGACTGAGTAACACTGTAGAAAAGGTCCAAAATTCATACTT\""	338270	338485	\CCTGTATGAAGCAAATGA\""	\CTTGT-T-AAGCAAATGA\""	\| ||| | ||||||||||\""	\=X===I=I==========\""	15	1	0	2	3	107529011	107529226
ZBTB38	253461	3	141324185	141449792	+	prespliced::chr3:141324185-141449792(+)\" \"ACTGTGTCTGATACAAAGTAATGGCCATACAAGTGTTTTTAAGTAACAGTAATTTTTAGAGTCCCATGCCTATTATCCACAAGTAAACTCTAGTCTTATACCTCTAGAACAAATGAAATCAACTTCCTTAGATACAGCTGAAATCCTGGCCTGAGTTCAGCTGAAAGCCTGGGCTTAGATGGCTGGAAAACAAAATAAGAAGTGTGAATGTTCCTC\""	11098	11313	\CCTGTATGAAGCAAATGA\""	\CCTCTA-GAA-CAAATGA\""	\||| || ||| |||||||\""	\===X==I===I=======\""	15	1	0	2	3	141335283	141335498
ZBTB38	253461	3	141324185	141449792	+	prespliced::chr3:141324185-141449792(+)\" \"TGACCATAAAGCATAATAAAGGGACAATGAGTTGCAGAAGGGCCTTTTTAGAAAGGGTGTTGGATAAGACCTCCCTGGAGTTGTGACATTCAAGCAGAGACCTGAATGAAGCAAGAGAGTGGGCCATGCCAAATCTCAAGTGAACCAGTGTTGCAGGCAGAGATCAGTAGGTGCAAAGGCTCTAAGGCAGGATATTCTGGATATGTTCAGGAAACATA\""	14785	15002	\CCTGTATGAAGCAAATGA\""	\CCTGAATGAAGCAAGAGA\""	\|||| ||||||||| ||\""	\====X=========XX==\""	15	3	0	0	3	141338970	141339187
TENM2	57451	5	167754928	168264157	+	prespliced::chr5:167754928-168264157(+)\" \"TAGTCTGCATGTGTATTTTTAGTTATAATTTTCCTTCTCTTGCACTAGGATCATGCCCATAAAGGCAGCAACTGTTTTTGTTTGATGCTGCGTCCTCAGCCCTGTTGAAGTAACTGACACTTAATATATCCTGAATAAATATTTGTTTAATGAGTCCTTGAACTCATGTGTTCACTATTTGCTGTCTGTAGCCAATAATAAATGATATTCTTAATCT\""	73488	73704	\CCTGTATGAAGCAAATGA\""	\CCTGT-TGAAGTAACTGA\""	\||||| ||||| || |||\""	\=====I=====X==X===\""	15	2	0	1	3	167828416	167828632
TENM2	57451	5	167754928	168264157	+	prespliced::chr5:167754928-168264157(+)\" \"TCCACAGCCTTCGAATCCTGCAGTATTTTTAAATTGTGCCATAAATACGTTGAGTGATAAGCAGCCAACATCTTTAAGTGCCCCTTAAAACTAAATATTACCTGTACAAGCATATGAAAATAGCCCAGCAGAACCATCCAGTTTTCAGTCATGAGAAGCTCATGATAATCCTATGTAAATATATCTTTAAAACTCTGAAAGATGGCGGGCACTTTGC\""	407035	407251	\CCTGTATGAAGCAAATGA\""	\CCTGTAC-AAGCATATGA\""	\|||||| ||||| ||||\""	\======XI=====X====\""	15	2	0	1	3	168161963	168162179
TENM2	57451	5	167754928	168264157	+	prespliced::chr5:167754928-168264157(+)\" \"AAGAAACTAAATGAACTTTGAAATGCAGCCACTTAACCAGCTCCATGTAATCACTGCTCCCCATGTGGAGAGCAGGGATTTGGAGAGAATGTGTGGGTATCATGCATGAAGCAAATAGCCTGAACGTCCCCGGGACTGGCAAGCTCCTGGGAGCCTGGTCAGCTGAGGGGTGTGAGGGCCCAAGGCTCTGAACATTCCTGGAGTTTAGAGAAGACCA\""	477529	477745	\CCTGTATGAAGCAAATGA\""	\CATGCATGAAGCAAAT-A\""	\| || ||||||||||| |\""	\=X==X===========I=\""	15	2	0	1	3	168232457	168232673
FTO	79068	16	53704155	54121941	+	prespliced::chr16:53704155-54121941(+)\" \"AGCTGCTATGACCATTCACCTAAGAGTCTTTACATTTTTATTTCTGTCGGGTAATGCCCAGGAGTAGAATTGCTTAGTTATAGGGGAGTTCTTTGTTTAACCTTATGAAGAAATTACCAGTTTTCCGAAGTGATTTGACCATTTGTTTTAGTTTCTTATGGCTGCTGCAACAAGTTACCACAAACTTGGTGGCTTAAAACAACAGAAATTTATTAT\""	2763	2978	\CCTGTATGAAGCAAATGA\""	\CCT-TATGAAG-AAATTA\""	\||| ||||||| |||| |\""	\===I=======I====X=\""	15	1	0	2	3	53706918	53707133
A3GALT2	127550	1	33306765	33321098	-	prespliced::chr1:33306765-33321098(-)\" \"GCCTCCTCTCCTGCTGCTGGAGTGCAGGCCACGTGCGCAGGTGCACCACTGGCCTATAGGACTCTGGGCAGTTCTTTTCACTTTCTGGACCTTAATTTTCCCTTTATGGAAGAAAATGAAAACCAGGCCCCACCTGAGTTTGTTATATGTGTAGCAAAGAGGGAGGGAACCAAACCTACTCCTAAAAGAAGATGTGGTGCATCTGATTCACACCAATGA\""	1443	1661	\CCTGTAT-GAAGCAAATGA\""	\CCTTTATGGAAGAAAATGA\""	\||| ||| |||| ||||||\""	\===X===D====X======\""	16	2	1	0	3	33319437	33319655
EPHA6	285220	3	96814593	97761532	+	prespliced::chr3:96814593-97761532(+)\" \"TAAGTACCCAAACTTTCTCTTATAATCATTTGCAGTAGGAGGAACACAATCTGCAAAGCCAGCGTTTGTTTCTTGAGACCATTCCTTTCAGGGGCTTGTCCCTGTTGAAGCACATGTCAGCACAGGTGAGCTCATGATTGCCTGGAGATCTCCTTGTGGCTCCTGTGACAAGCAGAAAGGAACACATTGTAGGATAGAAGCCTCCTGTGTTTATGGA\""	57580	57796	\CCTGTATGAAGCAAATGA\""	\CCTGT-TGAAGCACATGT\""	\||||| ||||||| ||| \""	\=====I=======X===X\""	15	2	0	1	3	96872173	96872389
EPHA6	285220	3	96814593	97761532	+	prespliced::chr3:96814593-97761532(+)\" \"TACTTTTATAAGATCAACTCTTTTAGATGCCACATATGTGTGAGATCATGCAATATTTGTCTTTCTGTTCCTCACTTATTTCACGTCCTCCAGGTTCATCCGTGTTGCAGCAAATGACAGGATTTCATTCTTTTTATGTCTGAATAATATTCTTTTTTGTATATATATATTTTTTTCTTTATCCATTCATCTGCTACCTATTGTATTCTATATTTCA\""	128448	128664	\CCTGTATGAAGCAAATGA\""	\CGTGT-TGCAGCAAATGA\""	\| ||| || |||||||||\""	\=X===I==X=========\""	15	2	0	1	3	96943041	96943257
EPHA6	285220	3	96814593	97761532	+	prespliced::chr3:96814593-97761532(+)\" \"CGGGAAATAGGGGATGAGAAGGTAAAAAGAAATAAGACTGTGCTTTGGATGTCCTATCTCTGAAAGTGGCTATCTCTGAAAGTCACTTAAACAATGATGCCCTGTAAGAAGCCAAGATAAGGCAGGGAATAGGAAAGAAGAGAGTTCATTCACTCATTCATTCATTCATTTAACAGCTGCTGAAACGCATACTATAGTATGTGCTATTATACTATAG\""	247021	247237	\CCTGTATGAAGCAAATGA\""	\CCTGTAAGAAGCCAA-GA\""	\|||||| ||||| || ||\""	\======X=====X==I==\""	15	2	0	1	3	97061614	97061830
EPHA6	285220	3	96814593	97761532	+	prespliced::chr3:96814593-97761532(+)\" \"TTATTGATAGGGATTTAGACAAAGGCATTTGACAAATCAATAGCTGCATATCAGGTACAAGATGAAACCACATCTGCAGCAGCTGCAATTGGAGTCACTACCTGAATAAGCATATGATAATCTACTGTCATTCTCTAGGATCTGTCTCTCTCCTGCACAGGTCAAATAGTCAAGTTGGTTGCAGATGTGGTTGGAATCACCATTCCTCCATCTTTCA\""	347393	347609	\CCTGTATGAAGCAAATGA\""	\CCTGAAT-AAGCATATGA\""	\|||| || ||||| ||||\""	\====X==I=====X====\""	15	2	0	1	3	97161986	97162202
EPHA6	285220	3	96814593	97761532	+	prespliced::chr3:96814593-97761532(+)\" \"TAGCCCAATGCAAAACAGCTGTTTGTGCTTTTTTCACCATAAAGTCACAATACTGAATGGACAAATGTTTATAAAATAAACCCAGCCAGTTCCACAAAGTCCTGTATGAAGAATTAAGAAGCAGCTTAATGGCCGGGCGCGGTGGCTCATGCCTGTAATCCCAGCACTTTGGAAGGCCGAGGGGGGCGGATCACGAGGTCAGGAGATCGAGACCATC\""	643062	643278	\CCTGTATGAAGCAAATGA\""	\CCTGTATGAAG-AATTAA\""	\||||||||||| || | |\""	\===========I==X=X=\""	15	2	0	1	3	97457655	97457871
EPHA6	285220	3	96814593	97761532	+	prespliced::chr3:96814593-97761532(+)\" \"ATGTGGACCACAAAAAGCACAGCAATTAAGAGATGTGTTCGCTAACCATGAAGAACTTCTCCAAATGAGCTGTATGGAGAAAACACGCTTCAAAACCATTCATGTATGAAGAAAATGTGCTTCAAAACCACTCATGGAAAGAAGCAAGAAAGATGTTGCTGTAGAACTCTTTTCTGTCTCCTGTTCTCCAGTGACCAAAGTTCGCCATATTATGAATT\""	885496	885713	\CCTGTATGAAGCAAATGA\""	\CATGTATGAAGAAAATGT\""	\| ||||||||| ||||| \""	\=X=========X=====X\""	15	3	0	0	3	97700089	97700306
EPHA6	285220	3	96814593	97761532	+	prespliced::chr3:96814593-97761532(+)\" \"AATGTATGAATTTTAGGGGAACACAATTGAGTTCATAACAGGGAGCAATGCCATTAATCAAATATTCTGTAATACCTTCCCCTTACAGAAAAAAATAAAACCGTATGAAGGAAAGTGATAACGTTGTCACTTATATGTGATATCAAATTATTCAAAATATAAATTTATATGTGAATAATTTATATGAAATATCATTTATAGGTGAATGAGTAAATGAA\""	903107	903324	\CCTGTATGAAGCAAA-TGA\""	\CC-GTATGAAGGAAAGTGA\""	\|| |||||||| ||| |||\""	\==I========X===D===\""	16	1	1	1	3	97717700	97717917
PLEKHM3	389072	2	207821287	208025527	-	prespliced::chr2:207821287-208025527(-)\" \"ACTGTATTAAAACATCCTATATTAAATTACTATATTAAAACATAAGGACAACCATCTTTATCCCATGCTGTTGAAGTAAATAGAAGCAGCTATGATATATCCTGTTGAATCAAAATGATTTGGCTAAAGCTTAACCAGACTAGAATTTAGGTTTCCTGAGTCGGCTGTGATTCCATTCCCTCTGCTTTCTTGAATAAAGGTCACTGTGAATATGGATG\""	49017	49234	\CCTGTATGAAGC-AAATGA\""	\CCTGT-TGAATCAAAATGA\""	\||||| |||| | ||||||\""	\=====I====X=D======\""	16	1	1	1	3	207976293	207976510
TENM3	55714	4	182243401	182803024	+	prespliced::chr4:182243401-182803024(+)\" \"TGCGTCACTAGTTCATGACTAAGGCCCCTATAACAAAAGACAGATTAACAAGAGAAATGCACACAAATTCATGTAATGTAAGTTTTCGGTGACACAAGAACCTTTATAAGGAAATGAATGCCCAAAGAAACAGGTAAACTTGTGTTTTTTTGTGTGAGGTTGGATGAAGAGGGGACAGTCATGGGGAAGTGTGATTGAACACAGGGATTGAATGGTG\""	86738	86954	\CCTGTATGAAGCAAATGA\""	\CCTTTAT-AAGGAAATGA\""	\||| ||| ||| ||||||\""	\===X===I===X======\""	15	2	0	1	3	182330139	182330355
TENM3	55714	4	182243401	182803024	+	prespliced::chr4:182243401-182803024(+)\" \"TAGAAATATCTAGTGAGCAGTTATGAAGATGTGTCCTGAACAGTGGTTTTGAAACTTTTATGACTATGAAACACAGCAACAAGTCCATTTTACATCCGGCCCTATATGAAGATATGATTTCATATTTCACAGAACAATACGCCTTTCTTAGTGTGATGTAGTCTGATAGTTTCTGTCTGTGCCATTCATTTTGTTTCATTTTTTGTGTGTGCTGTAA\""	271059	271275	\CCTGTATGAAGCAAATGA\""	\CCTATATGAAG-ATATGA\""	\||| ||||||| | ||||\""	\===X=======I=X====\""	15	2	0	1	3	182514460	182514676
TENM3	55714	4	182243401	182803024	+	prespliced::chr4:182243401-182803024(+)\" \"TACCGTGTTTAATGTTAGGGAAGAAAAATGTTTATATGCTTCGGTCATAAAAAGAAACTTTTTCTTGTCTCTTTGCCATGCAAATGTGTAAATATTTAAACCTGATGAGGAAATGAATGGCTTATTTGAGACAGAGTCACCATTCAAAACTGCTGAATTAATTTTCCTCTGACAATTCTAGAATAGAATTCCAGTCAAATTTTATAGGTCATGTAT\""	434010	434225	\CCTGTATGAAGCAAATGA\""	\CCTG-ATGAGG-AAATGA\""	\|||| |||| | ||||||\""	\====I====X=I======\""	15	1	0	2	3	182677411	182677626
TENM3	55714	4	182243401	182803024	+	prespliced::chr4:182243401-182803024(+)\" \"GGAAAAGCAGACAGGACCTGCTGAAAAAAACACAATAGAGACGTGTGTTGAGAAGAGCTGTAAGAATGAAGCAAGGAAAATTGGTGCTAATGTTAATGTCCCTGAATGAAGCAAGAAAGTTGGGAAAGGGGGAGGCTGATTGAAGAGGCAGGACGTAGGGAGGCAATGGAAGAGAAGTGAGAAATAGAAAAGAGATGAATTCCGTTTGGATACTCA\""	440492	440707	\CCTGTATGAAGCAAATGA\""	\CCTGAATGAAGC-AA-GA\""	\|||| ||||||| || ||\""	\====X=======I==I==\""	15	1	0	2	3	182683893	182684108
ARHGEF28	64283	5	73626195	73941990	+	prespliced::chr5:73626195-73941990(+)\" \"AGTGACTGATCTGTACTCACTGAACTACAGCCCATACTCAGTCTTCTCCAAGGGGACATGTTTAGTCTCCGGGTTTGGGCATTGCTTAGTTATCTGTAGTCCTGTAGAACAATGACAGTAAAACCTTGCTGTGGAAACCTGAGTTTGCTTTACAATATATAAGAGCTCTCCAGGTGAACCCAGTCAGAAGCCATACTTTCAGAGTTGTAAAGGGT\""	152721	152935	\CCTGTATGAAGCAAATGA\""	\CCTGTA-GAA-C-AATGA\""	\|||||| ||| | |||||\""	\======I===I=I=====\""	15	0	0	3	3	73778916	73779130
USP45	85015	6	99432324	99515423	-	prespliced::chr6:99432324-99515423(-)\" \"TTTTTTTTTTTTTTAGCTCTCACATAAGAGTGAGAACATGGGATATTTGCCTTTCTGTGCCTAGCTTGCCTTACTTAACATAATGACCTCCAGTTCAACCCATGTTGATGCAAATGACAGGATTTCATTCTTTTTAGGGCTGAAGAGTATTCCATTATGGATATATACTACATTTTCTTTATCCATTCATCTACTGATGGACACTTAGATTGATTCC\""	59591	59807	\CCTGTATGAAGCAAATGA\""	\CATGT-TGATGCAAATGA\""	\| ||| ||| ||||||||\""	\=X===I===X========\""	15	2	0	1	3	99455616	99455832
TMEM150C	441027	4	82483175	82561988	-	prespliced::chr4:82483175-82561988(-)\" \"CCTCGGCCTCCCAAAGTGCTGGGATTATAGGCATGAGCCACCGCGCCCGGCCTCTATTTGTGCTCTTTTGAAAATAGACAGGAAAATTAAGTAGGGGACACCTGTATGGCAAAGGACTGTTTCAAATACCAAAACCACAGAAGGATGAGTTTTTAAAATCTTTTCTGAAACTGTTAGTGAAATCTAAAAATTTTAATGAAACAAAAAAATATATCT\""	62498	62713	\CCTGTATGAAGCAAATGA\""	\CCTGTATG--GCAAAGGA\""	\|||||||| ||||| ||\""	\========II=====X==\""	15	1	0	2	3	82499275	82499490
SETD5	55209	3	9397614	9478154	+	prespliced::chr3:9397614-9478154(+)\" \"GCATAGGCTGTTAACAATTGTTTCTCTGGCAGCAGATCTTGTTCATCAGGATTGCATCATTTCTGGGAGAATGGCCAAGGTCCACAGCCTCAATACAAAGACTGTCTGAAGCATATGAGGCCTGTTCTCTTTCTGAAGCGGCACTCCTCTTCCTGCCAGTCCTCTTCACAGGATTACTGAAGCAGACTTGTTCTGAATTTCTTTCGTTGGATTGGTTG\""	25198	25415	\CCTGTATGAAGCAAATGA\""	\ACTGTCTGAAGCATATGA\""	\ |||| ||||||| ||||\""	\X====X=======X====\""	15	3	0	0	3	9422812	9423029
TMC3	342125	15	81331087	81374213	-	prespliced::chr15:81331087-81374213(-)\" \"CAAGGGAGCATAGCAGGATGCAGATAAAAGCAGAGTGAGCTAACCCTGAGTCTGGAGCAAGAGCCACCTGTCTAAGAGGATATAGGACATGCTTGTTTCCCCTGTAGGAAGCAAGTGGTCAGTTCCTATGAAATCAGCATAGGTCTATGACTGGGCCTTGGTTTGGGCCGCCCCTCCCTGCTACCTCCACACCCAATCACCCCTCTGTCATAGCTCTT\""	3959	4176	\CCTGTATGAAGCAAATGA\""	\CCTGTAGGAAGCAAGTGG\""	\|||||| ||||||| || \""	\======X=======X==X\""	15	3	0	0	3	81370037	81370254
UNC13C	440279	15	53978440	54628605	+	prespliced::chr15:53978440-54628605(+)\" \"GAGCTCAACAGAGAACAAAAGTTGAGGGCTTCTAGGAAAGGGTTAAAAGCCAAGATGTCATACACTAGTGTGTCACCCAAGTGTTTTTCCAGCTCAGCATCCAGTCTGAAGCAAAAGAAGCTTTACCAATGATTTTTTTATTTCTAGCTCTTCATCAGTTCTTCAAGAAGAAGATCCTGCAGATTTACTTTCAAGAGATGAATTGCTTAAATTGTGTG\""	833	1050	\CCTGTATGAAGCAAATGA\""	\CCAGTCTGAAGCAAAAGA\""	\|| || ||||||||| ||\""	\==X==X=========X==\""	15	3	0	0	3	53979273	53979490
MGA	23269	15	41660404	41769940	+	prespliced::chr15:41660404-41769940(+)\" \"GTCTTCCCCATTTGTTCTTTACCAACTAGATACTCAGGTGTAGATTTCTCCTGCCATCAGAGAGAGAGAGTACAATTGCACTTTTGAATAACCTCTCTCTCCTGTATAAAGGCAACTGACCATTCTGAAAATCTCTGATTTCATTTTCCAACATATGGGCAAGTACATTGGCTGATCTTGTTAAAACAACTTTGAAAATTGTGCTTTTATTTTTTATTT\""	51088	51306	\CCTGTATGAA-GCAAATGA\""	\CCTGTATAAAGGCAACTGA\""	\||||||| || |||| |||\""	\=======X==D====X===\""	16	2	1	0	3	41711492	41711710
MGA	23269	15	41660404	41769940	+	prespliced::chr15:41660404-41769940(+)\" \"CGAGACTCTGTCTCAAAAATAAATAAAAGCAGATATTTGTAATATCTAAGGACCTATATCCAAAATATATAAAGGTGTCTACAAATTAATAATAAACACTCCTGTAGAAAAAATGAGCAAGAGTTTTAGAAGCATTTCATAAAGTGGAATGTTGAATGGCTCATTTGTAGTTGGGGAAATCCAAATTAAATCCATGATGAGATTCTACTAGACACC\""	61050	61265	\CCTGTATGAAGCAAATGA\""	\CCTGTA-GAAA-AAATGA\""	\|||||| ||| ||||||\""	\======I===XI======\""	15	1	0	2	3	41721454	41721669
PPP1R1C	151242	2	181985852	182117756	+	prespliced::chr2:181985852-182117756(+)\" \"AGGAAAACAAGCTGCACTCCTTCAATGTCTGCTGATCTATATGAAGGCCTCCCTAGTAAAGCCAAGGGGGGTTTCTCACCACTCTCCTTTTTTGAGGTTCCCTGTATTAATAAATGAAGGAATGACAAAATAGGATTGTAAAAATTATGGAATTGTGAATATTTTCATTTGACAAATTAGCACAACAGAAATTATGATATAATTGAGCTACTAAGAA\""	116037	116253	\CCTGTATGAAGCAAATGA\""	\CCTGTATTAAT-AAATGA\""	\||||||| || ||||||\""	\=======X==XI======\""	15	2	0	1	3	182101889	182102105
SHOC1	158401	9	111686170	111759536	-	prespliced::chr9:111686170-111759536(-)\" \"GCTTGGACACAGCATTGGGTTGGTGGGGAATATTTTATTTCCTCTTTTCTTCCTATTAAATATTTCATCTGAAATAACTTACTTTTCTGAAAAAGATACACCTTATAAGAAATGATGTAGCCTTCTTTTCTATTATACTAAGCATTACATACATTTTGACATAATTCTAATGAAATATATACATTTTATTCTGCTTGTATTCATTAAAAGAAATT\""	41336	41550	\CCTGTATGAAGCAAATGA\""	\CCT-TAT-AAG-AAATGA\""	\||| ||| ||| ||||||\""	\===I===I===I======\""	15	0	0	3	3	111717986	111718200
CFAP52	146845	17	9576641	9643447	+	prespliced::chr17:9576641-9643447(+)\" \"CTCAATTTTTTTTTTAAATAAAAAAGCAGTGTATACATTGCCATTTTAAATTCAGTGGTCAAGATTGGGCTTATTGAGAATGTTTTAGACCAGTTTCATGCTTGTATGAAGGGAAATGAGGGAGGGAGGAGTCTTTAGAACAATATTGGAAGCCTTCCAGGTTATTATACATGCTCAAGTTTGAAAGCCACAGCCCCAGAGAATGCTGGGAGCAGCATT\""	33063	33281	\CCTGTATGAAGC-AAATGA\""	\CTTGTATGAAGGGAAATGA\""	\| ||||||||| ||||||\""	\=X=========XD======\""	16	2	1	0	3	9609704	9609922
REPS2	9185	X	16946657	17153272	+	prespliced::chrX:16946657-17153272(+)\" \"AAAATTTTTATTTGATATTCAAGAAAAAATTTCCAATCTTATACAACCTATTTAAGAGTATAAACAGGGCATGGTAGGGGTTTGGGGGTGGTGCTCTCCACCTGAATGAAGCATAATAGAGGACCATATGAGAAAGGAAATCACTTGCAGGTCTCACTCATGAAGATAGTTGCAAAAATCCTAAACAAAATATCAGCTAACCAAATCTAGCAGATATA\""	151296	151513	\CCTGTATGAAGCA-AATGA\""	\CCTGAATGAAGCATAAT-A\""	\|||| |||||||| ||| |\""	\====X========D===I=\""	16	1	1	1	3	17097953	17098170
CUBN	8029	10	16823965	17129811	-	prespliced::chr10:16823965-17129811(-)\" \"AAACTGTTAAACTAGAAAAGTTTTTAAAGAAGATATTTATTTAGGACTTCAAAATTGTCCAGGTACTATGCTAAATGTTTTATAAATGACCTAATGTCTTCCTTATAAAGTAAATGACCACCATTTACTGAGTGCATATCATGGGCTAAGCCCTTGTAATGCATTATCTTTAACTCTTAAACCTTCAGTCAAAGGTAGCAATCCTCTTCATTTGCGA\""	81441	81657	\CCTGTATGAAGCAAATGA\""	\CCT-TATAAAGTAAATGA\""	\||| ||| ||| ||||||\""	\===I===X===X======\""	15	2	0	1	3	17048154	17048370
PRKDC	5591	8	47773110	47960136	-	prespliced::chr8:47773110-47960136(-)\" \"TGTTAAAATTCTGTCTGTCTAAAGGATATTAAGTATTAAATTTGATATATTCTATAAGATGTATTTCATGTTTAATAAGACCAAAGATAATTATTTTTTACCTTTTTGAAGCTAAATGAATCTACCTTTGATACTCAAATCACCAAGAAGATGGGCTACTATAAGATTCTAGACGTGATGTATTCTCGCCTTCCCAAAGATGATGTTCATGCTAAGGAA\""	96449	96667	\CCTGTATGAAGC-AAATGA\""	\CCTTTTTGAAGCTAAATGA\""	\||| | |||||| ||||||\""	\===X=X======D======\""	16	2	1	0	3	47863469	47863687
CA10	56934	17	51630312	52159801	-	prespliced::chr17:51630312-52159801(-)\" \"GTTAGGAAAAAAGTTTTTCAATAAATGTTTGGATCAACCAGATAGCCATCTGTGAAAAATAAAGCTAGATCCATACTCACAGCTTATACCAAGATAAACTCCTGATGGAGCAAATATTTCAATGTAAAAACAAACTGGTACTAGAACAGACTGCATCAGTCTGAGTCCAATCAGGAGACAAACCACACAGTGATTTAAACGAGGAAAGTTTGTATA\""	206511	206726	\CCTGTATGAAGCAAATGA\""	\CCTG-ATGGAGCAAAT-A\""	\|||| ||| ||||||| |\""	\====I===X=======I=\""	15	1	0	2	3	51953075	51953290
CA10	56934	17	51630312	52159801	-	prespliced::chr17:51630312-52159801(-)\" \"TACAAATTGCATGGACATGCATTTCACTCTTCCCTGGAGAAATATTTCCCAGCCACAACTCTGCCATTGCTTCCCAATGCCTAGACCTAATCCTAGGTCTCCTGTATGACCAAAGACTGCCTGACCTCACTGAACATTAACAATGTCCAGCAGGGGTGAAGCTGCTGCCACCCCTGCCCTGTGAACCTATTGACTTGGCCTCAGTTTCTCACCAGG\""	305373	305588	\CCTGTATGAAGCAAATGA\""	\CCTGTATGAC-CAAA-GA\""	\||||||||| |||| ||\""	\=========XI====I==\""	15	1	0	2	3	51854213	51854428
TAFA5	25817	22	48489552	48751932	+	prespliced::chr22:48489552-48751932(+)\" \"GAGCCCCTCAGGTGGAAATCGGGAAGGACGAGGAAGGTATGCTGTGCTGAGCTACAGCCAGGTCGGTGCCACCCGACAGGGCCTGCCCACGGGAACAGAGCCTATGAGCAAATGAAGAAATATCCAGCAATGTCGCTGGAGTTCCAGGGCCTGTCAGAGAATTTCAGGAGAGGGCTTAATAGCCGCAGGAAGGCCACAGGGCTCAGCTGACCAGG\""	50020	50234	\CCTGTATGAAGCAAATGA\""	\CC--TATG-AGCAAATGA\""	\|| |||| |||||||||\""	\==II====I=========\""	15	0	0	3	3	48539572	48539786
DNAI7	55259	12	25108288	25195160	-	prespliced::chr12:25108288-25195160(-)\" \"TAATACATAGAAACTAAGAGGTCATGAAAAAATGTGGGGTAGGGCTGATGATGATGCTATTTCATATAATATGATTAAGGAAGTAAAATTTAAGAAGAGACCTGGATGAAGCAAGGGAGTAGGTTAGTAATTACCTGGGGGAATGAGTATATTAAGCAGGAGAAACAGACATAGTTTAGAATGACCTTGGTGAAATGCCAGTGTGGTTAGAACAGACA\""	7732	7949	\CCTGTATGAAGCAAATGA\""	\CCTGGATGAAGCAAGGGA\""	\|||| ||||||||| ||\""	\====X=========XX==\""	15	3	0	0	3	25187211	25187428
DNAI7	55259	12	25108288	25195160	-	prespliced::chr12:25108288-25195160(-)\" \"ACATGATGAAAATAGGAATAAAGAAGTATTTTTTTGGCTTCATTGCCAACAAACACAAGGAGTTTATTATTATTATTATATATAAAGCTTATACATTATACCTGTATTGTCAGCAAATGAGATTTGAAGTTTTTGTGCGGGAGCACGTTCTGATGACACTGTTGCAATTACAGGAACCCATTCTAGACTAGTTATCAAAATTAAGGAGCTTGTGCTAGAA\""	67793	68012	\CCTGTA-TGA-AGCAAATGA\""	\CCTGTATTGTCAGCAAATGA\""	\|||||| || |||||||||\""	\======D==XD=========\""	17	1	2	0	3	25127148	25127367
E2F5	1875	8	85177153	85214518	+	prespliced::chr8:85177153-85214518(+)\" \"AATTTTTAAAAAGTAATCAGAATGCTTTATCAAGTGATTTTTGTTTCATACAAAAATTAAAACTATTGTATAAAATTATCTTCAGGCTATGTGAATAAGGTGTGTATGAAACAAATGAATATTGTGTTTAGACTTGGGTCCTATCCCTAAGATATCTATCCCCAAGTAACCAAATGATTTAAAATGATTTAACATTTTGATTAAATTATTTTAAATTT\""	30593	30810	\CCTGTATGAAGCAAATGA\""	\TGTGTATGAAACAAATGA\""	\ |||||||| |||||||\""	\XX========X=======\""	15	3	0	0	3	85207746	85207963
ROR1	4919	1	63774016	64143385	+	prespliced::chr1:63774016-64143385(+)\" \"GGGAAGGGAACTTGCTCAAGGTCAAACAATTAGTAGGGTTTATTTGTTCTGGTCTTCCTCTACCTGAAATTCAGCTCTATTTGAACAAGTGAAACAAGCCCTTCTATGAAAGCAAATGAACACGGTTTTGAATATTGTATCTCAGGTTGCTGTGAGGGCTATATATATCTTTAAAAAGGATTCAGCATAGCCACTGGTAGTTGATAAACACTCAAATGA\""	23525	23743	\CCTGTATG-AAGCAAATGA\""	\CTTCTATGAAAGCAAATGA\""	\| | |||| ||||||||||\""	\=X=X====D==========\""	16	2	1	0	3	63797541	63797759
ROR1	4919	1	63774016	64143385	+	prespliced::chr1:63774016-64143385(+)\" \"AACTGGGCTACCCTCGGGTTTCTTTCCAGCTGCACCCAGCTTCTCACCCCATGGATCCCCCTAATTGACGTGTCAGTTGGAGTGGATCTGTTCGCCCACGCCTTTGTAGCAAATGAAGCAGAAATAATCTGTGCTTAAAAAACAAAAAACTGTAGAACATGTGCCCAGATTTCCAACTCATTTCCTCTTTACTCCTATAACTACATCATCTTCCAG\""	362863	363078	\CCTGTATGAAGCAAATGA\""	\CCT-T-TGTAGCAAATGA\""	\||| | || |||||||||\""	\===I=I==X=========\""	15	1	0	2	3	64136879	64137094
MYO3B	140469	2	170178146	170655167	+	prespliced::chr2:170178146-170655167(+)\" \"ATAAACAAAACAGTCCCTGTCCTCTTGGAGCTTACATTCTAGAGGGGGAAAGAAATAATAAACAAGTAAAAATAAATAATATGCTAGGTGACAATATGTCCCTGTATGAAGAAAAATAAAATGAGATAAAGAGAATACAGAGTGACAGTTGGGGTGGGGTTTGTTATATAATGTGCTGAGAGAAGGCTTCTCTGATAAGATGAAGAAAAATGTCTCAA\""	74431	74648	\CCTGTATGAAGCAAATGA\""	\CCTGTATGAAGAAAAATA\""	\||||||||||| ||| |\""	\===========X===XX=\""	15	3	0	0	3	170252577	170252794
MYO3B	140469	2	170178146	170655167	+	prespliced::chr2:170178146-170655167(+)\" \"CTTCTATACCTTGCAACCTTGCATGTAAAACTCTTTTTCCAGTGGACTCAAGTACATGTTACACTATTAACTTTTTGCATCTTTCATTTTTGGTGAAAAGCCTGATAAGTAAATGATTTTAATATATACTAGCTGTGGAGCCTAGGACACCAGACAGAAGTACAAATAAGGTTTGATTCTTCCTAGTACAGGTAGGCGGCATGGCTTACGCCACAT\""	272997	273212	\CCTGTATGAAGCAAATGA\""	\CCTG-AT-AAGTAAATGA\""	\|||| || ||| ||||||\""	\====I==I===X======\""	15	1	0	2	3	170451143	170451358
BANK1	55024	4	101813841	102074812	+	prespliced::chr4:101813841-102074812(+)\" \"AGATAGGAAGGATCTTCCACTAGAAGCAACCATTGATGTGAATGTTGTAAAGTAATTAGAGGGAAAAATGGGGTTAGGCACAATAGGCGAAACAGAAGAGCCTATATGAAGGAATGAAAGATTGTGGTTTCAGGAACTGGTGAGAAGATTGGAAAGACTGCAATGGCAAACCAGGTGGGTCATGAGGGCCTTTCCTATCTCAGAACACAAGCAAGTC\""	30410	30626	\CCTGTATGAAGCAAATGA\""	\CCTATATGAAGG-AATGA\""	\||| ||||||| |||||\""	\===X=======XI=====\""	15	2	0	1	3	101844251	101844467
BANK1	55024	4	101813841	102074812	+	prespliced::chr4:101813841-102074812(+)\" \"AATATAAAATATTGACACCTATTCATATTACATTCGAACTGTAGAAAACTGAAAACAAAAGAGAAAATCTTGTCAGAAGCCAGAGAAAACGAATACCTTACCTGTAGAGAAATGAGTATAGGAATACCATTTGACCCAGCCATCCCATTACTGGGTATATACCCAAAGGACTATAAATCATGCTGCTATAAAGACACATGCACACGTATGTTTAT\""	52670	52884	\CCTGTATGAAGCAAATGA\""	\CCTGTA-G-AG-AAATGA\""	\|||||| | || ||||||\""	\======I=I==I======\""	15	0	0	3	3	101866511	101866725
BANK1	55024	4	101813841	102074812	+	prespliced::chr4:101813841-102074812(+)\" \"CTCTTTCTCATCGCAGACCTAGTCTTTAAGGGATACACAGAGAGAAGGTTTCCATGAAATACTCACCACCACCTACAAACATGTAAAATTCTGCCTGAAGCCTGAGAGCAAATGAACCACTGCCTTTTGGTTCATGTGGGTATGTAGGACATAAGAAATGCTTTCAACCCATGTTACGGAAACCCTTCAATTTGCAGATGAAAAATAGGAGGCTC\""	178019	178233	\CCTGTATGAAGCAAATGA\""	\CCTG-A-G-AGCAAATGA\""	\|||| | | |||||||||\""	\====I=I=I=========\""	15	0	0	3	3	101991860	101992074
BANK1	55024	4	101813841	102074812	+	prespliced::chr4:101813841-102074812(+)\" \"TATTGAAGTCTTAAAAAGAGGCTTTTGTATAAGAATTTCAACATGACAATAATCTATGAATTCTCTTAATTTTTTTCTGTTATCAACATCAATCTGTGATCATGTATAAGCATATGATAAATGATTAAAAAATTATAAAATAAATGCATGAACAAAGAAGATGCTACTTGTTAACCATCAATAGGACATGTTTTTCAATCCATTTTTAAGAAGTGGT\""	191356	191572	\CCTGTATGAAGCAAATGA\""	\CATGTAT-AAGCATATGA\""	\| ||||| ||||| ||||\""	\=X=====I=====X====\""	15	2	0	1	3	102005197	102005413
BANK1	55024	4	101813841	102074812	+	prespliced::chr4:101813841-102074812(+)\" \"TCATATGCAAAACGTAGATAAGCATTGTACCATGGGGAATTGCTATAAAGACTGATAATGATATATGTAAATGGAAGCTCGTGCTTGATACTTGGGAGTTACTGATAAAGCAAATGAAATTTGAGAAACATTTGAGAGGGTAACTCATTTCCATGTGATGGGGGGATTGTGTGCTGATGGGATAGTAAGGAGGAGCTAGACGTCAGCTAGGGAGCTG\""	257771	257987	\CCTGTATGAAGCAAATGA\""	\ACTG-ATAAAGCAAATGA\""	\ ||| || ||||||||||\""	\X===I==X==========\""	15	2	0	1	3	102071612	102071828
ADGRA1	84435	10	133087923	133131675	+	prespliced::chr10:133087923-133131675(+)\" \"TCCTGGGCCTGTGCACGCATGTTTCTGGGCTGATGCCCCTGAAGCCCCCTCCCCAGCCTGTGCACCCCTCTGTGCTTCCCCGGTGAGCTCACCTCACTCACCTGATGAAGAAAAGATGAAGCTCCATCAGCTCCAAGCCTTTCCAGCTGGGTCGATTTTCCCCCAGTCTACTCTGCCACAGAGAACACACATTCCCCTTTGAACTCTGACCCTGAA\""	8254	8469	\CCTGTATGAAGCAAATGA\""	\CCTG-ATGAAGAAAA-GA\""	\|||| |||||| ||| ||\""	\====I======X===I==\""	15	1	0	2	3	133096177	133096392
MCC	4163	5	113022105	113488453	-	prespliced::chr5:113022105-113488453(-)\" \"GTCAAGAAAATTTGTTGACATTTTCTTCCTAGGAGGAAATTCCATTTTAGAGATGATATGGGGGAAAGAGGATTAATGAGAAAGCTCATTAACATATTTGCCTGTAGGAACAAAGTGAACATGGGAGACAGCCATGACTAATGGGTGAAACATCACCCATGTCCTGTGGTCATATGAATATTCTGAGTTGTGATCTGGCTAAATAGCAGGTCTCTTTC\""	256783	257000	\CCTGTATGAAGCAAA-TGA\""	\CCTGTAGGAA-CAAAGTGA\""	\|||||| ||| |||| |||\""	\======X===I====D===\""	16	1	1	1	3	113231453	113231670
MCC	4163	5	113022105	113488453	-	prespliced::chr5:113022105-113488453(-)\" \"AAGGTTTGTGGGGAGTGCCAGTTTTGGGCTAGATGTACTGAAAATGAAGTACTTATTTGTTGGTTAAATGTCAAATCTCTAGCCAGGTAACAGAAACAAACCTATGAACAAATGAGGCATCATTTTCTCTGCCCTTGTGCTCCTCTTGCCCTGACCAGTTTACCAGTTTCTGCCCTTCTTTGTAGATCGGTCATTCTGTGGTCTAGGCTAGGAAC\""	264567	264781	\CCTGTATGAAGCAAATGA\""	\CC--TATGAA-CAAATGA\""	\|| |||||| |||||||\""	\==II======I=======\""	15	0	0	3	3	113223672	113223886
MCC	4163	5	113022105	113488453	-	prespliced::chr5:113022105-113488453(-)\" \"ATACACTGGGTGGGGCATCCGAGGACCAGGGCACTCAGTAAAGCTTGGATGCTGCCTTTCTTGGGAAAGTGCCTCCACCTTGCTGCCAGGCCTCAGTTTTCCTGTATGTAAAATGAGGTGTTGGGAGTCAATGACTGCAAGCCGTAGTGACCTGTCATTCTGAACTTCAGTCTTGGAGCAGTCCTGCAGGATTGAGTTGTCCAGTGGTGTAGCTGT\""	282199	282414	\CCTGTATGAAGCAAATGA\""	\CCTGTATGTA--AAATGA\""	\|||||||| | ||||||\""	\========X=II======\""	15	1	0	2	3	113206039	113206254
FOXN3	1112	14	89156176	89619165	-	prespliced::chr14:89156176-89619165(-)\" \"CAGAAGACTCAGGCAGGAGGATCCGTTGAGCCCAGGAAGTCAAGGCTACAGTGAGCTGTGATTGCACCACTGTACTTCAGCCTGGGCAACAGAGCAAGACCCTGTCTGAAACAAAGAAAACCAAAACCAGAAAACCTCCATCATGTTCAGTCAAATTGGTTCAGGGTTTGGCACACTTTTCCTGAAAGGGTCTTACAGTAAGTCTAATAGACTTTGC\""	368930	369146	\CCTGTATGAAGCAAATGA\""	\CCTGTCTGAAACAAA-GA\""	\||||| |||| |||| ||\""	\=====X====X====I==\""	15	2	0	1	3	89250019	89250235
AADAC	13	3	151814115	151828488	+	prespliced::chr3:151814115-151828488(+)\" \"GCAGCAAAAGCATTAGACTGGACATCAGGAAACTTGGAGATGCAGTAATTTCTAGATTTGATATTGGCTTAATCTCCCTAAATAAACATTCATTTCCTCACCTGTAAGAAAAATGAACTCTTTCAACTTTAAAGAGTTGTTTGAGAGTCATATGAATAAATTTATATAAAAATACCTGGCAACTTGTAACAATCTTTACAAATAGGCTCCACAATG\""	12144	12359	\CCTGTATGAAGCAAATGA\""	\CCTGTAAGAA--AAATGA\""	\|||||| ||| ||||||\""	\======X===II======\""	15	1	0	2	3	151826259	151826474
ABCA3	21	16	2275880	2340728	-	prespliced::chr16:2275880-2340728(-)\" \"ATATTCCAGGCGTGGGAGGGGAGGGATTTTCTCTGTTTTGTGTGGGGCTGCCTCCCGGTGCTTAGAACAGAGTAGGTGCTCAGTGCGTATCTGACGAATGCATGAATGAACAAATGAGAGAGATCAGGCAACCCAGGCAGAAGTGGGGCTTAGGCAGGCTGGGCACGGTGGCTCACGCCTGTAATCCCAGCACTTTGGAAGGCCAAGGCCGGTGGAT\""	31328	31544	\CCTGTATGAAGCAAATGA\""	\CATGAATGAA-CAAATGA\""	\| || ||||| |||||||\""	\=X==X=====I=======\""	15	2	0	1	3	2309184	2309400
C5orf49	134121	5	7830377	7851133	-	prespliced::chr5:7830377-7851133(-)\" \"TTTGAATGCTGTTAAAATGAATAAAAATGTCCTCATTAAGCTTCACACAATACCAAACCTCCAAGGAGATGCTCTGGATTTATTAGAAGTAAATTGAGGCCCTGATGAATCAAAGGAAACTGTTTTGGATCACCTTGGGGGTTTTCAGTTTTAAAATTAGGTTGTTTATCCCTGGACAAGCAAACTCACGGAAAGCCTCAAGATGAGGAGGTCATAG\""	7857	8073	\CCTGTATGAAGCAAATGA\""	\CCTG-ATGAATCAAAGGA\""	\|||| ||||| |||| ||\""	\====I=====X====X==\""	15	2	0	1	3	7843060	7843276
ASIC2	40	17	33013086	34156768	-	prespliced::chr17:33013086-34156768(-)\" \"AAAGTATGAGGGCATCCTAGGTAGAAGATACAGCATGAGCAAAGGACCAGGAGCAGACATGAATGAGGTGTGATGAGAACTTAAATCGGAGAGTTTGGGTCATGGAGAAGCAAATGAGACCAGAAAGCCACTGGGGTTTCTTAAACAGGGGCTTGTCGTTCTGAAAATGGGGTTAAGTACAGAAGAGACTAAACATTTATTGAGCTACAATTATCTC\""	74681	74897	\CCTGTATGAAGCAAATGA\""	\CATGGA-GAAGCAAATGA\""	\| || | |||||||||||\""	\=X==X=I===========\""	15	2	0	1	3	34081871	34082087
ASIC2	40	17	33013086	34156768	-	prespliced::chr17:33013086-34156768(-)\" \"ACAGGCTCCGGCCAAACCACCTGGTTTCACATCTGGAGCCTTGCCACATGGTAGCTATGGGTGACCATCAAGTTAACCTCTCTGTGCCTTGATTTCCTCTCCTGTAGAAGCAGATTAAAAGCATTACTTACCTCATTTAGTTTATTGAAATCATGAAGTAAGTTAATTCACATAAAGAGCTGAGAATAGTGCCTGGCACATAGTAAGTACCCAATAA\""	142424	142640	\CCTGTATGAAGCAAATGA\""	\CCTGTA-GAAGCAGATTA\""	\|||||| |||||| || |\""	\======I======X==X=\""	15	2	0	1	3	34014128	34014344
ASIC2	40	17	33013086	34156768	-	prespliced::chr17:33013086-34156768(-)\" \"GTGACCTCTAAGGATCTTTCTCTTTAGATAAAGAATATGTGTGAACTTAATCAGGGCTGTCATTCCCTTTCAATAAACAAGTGAAACAGTTACCGAAAATCCTGAGAAGGAAATGAGTTTGCTGATGAATCTGTTTCAGGACTGACTTGGGGATAAATAGGAGAAATATTATTCTCTTCCCACATTTGGTTAAATATCACGAAGCCATGTGCAAAT\""	334933	335148	\CCTGTATGAAGCAAATGA\""	\CCTG-A-GAAGGAAATGA\""	\|||| | |||| ||||||\""	\====I=I====X======\""	15	1	0	2	3	33821620	33821835
ASIC2	40	17	33013086	34156768	-	prespliced::chr17:33013086-34156768(-)\" \"AAATACTCCAACCCACTTTCAGACACTCATTGGTAAGCAAGAGTCGGTGCTGTGCACACAGTAATTTTCCAGCTGCTGTTGTGTGTGAGGCTTCAGAGACGCTGATGGAGCAAATGATGAACCAGCCACAGCAGGGCTGGAGGGGTATCTGAATCATGACCTCTGCAAAAAAAAAAAAAAAAAAAAAAAGAGGGGGAAGTGGCTGACCCTGAACAAA\""	1119191	1119407	\CCTGTATGAAGCAAATGA\""	\GCTG-ATGGAGCAAATGA\""	\ ||| ||| |||||||||\""	\X===I===X=========\""	15	2	0	1	3	33037361	33037577
ASIC2	40	17	33013086	34156768	-	prespliced::chr17:33013086-34156768(-)\" \"ATTTGTTCAAAAGCATCATTTCATAGATCCAGGATTCTCAAGAATCCCCAAGCAGGATAACTACAAAGAAAGCCACAGTTAAGCATAATGTAGTTTAAATCCTGAGAAGCAAAGACCGAGAGAAAAGCACAAAGGCAGCCAGAGGGAGAAAAGGGGGCATAATACCTGCAGGGAACAATAAAAAGAATATGACTGATTCTCATCAGAAACAATGG\""	1121892	1122106	\CCTGTATGAAGCAAATGA\""	\CCTG-A-GAAGCAAA-GA\""	\|||| | |||||||| ||\""	\====I=I========I==\""	15	0	0	3	3	33034662	33034876
RPP38	10557	10	15097354	15104257	+	prespliced::chr10:15097354-15104257(+)\" \"AAGGATTGAAAGAACAGAAAACTTGGATTTGGAAAACTAGTTGTGACTTTAGGCAGTGAGTCAGTTTCCTAATGCACACATTGGGGGATTCTATAGGAATGCTGTAAGAAGCAAATAATACATGGAGAGAGTGCTTTATACAGCGATACACTGCACAGACACACTTGCCTTCAACATCAGCTGCCAGCCTAGTAAGTGGTAGTATAAATGCAAAGGAT\""	3753	3970	\CCTGTATGAAGCAAATGA\""	\GCTGTAAGAAGCAAATAA\""	\ ||||| ||||||||| |\""	\X=====X=========X=\""	15	3	0	0	3	15101107	15101324
ENTPD1	953	10	95711763	95877266	+	prespliced::chr10:95711763-95877266(+)\" \"AGCAATGATGGTTGCACGCACACCCCTTCAGATCTCTTCACTATTTCTGTGCACTCCAACTCCTGGTGTAGTTATCCTCCCAACAGCCCAGCCCTGCATCACTTTATGAGCAAATGACCCTCAGGTTACTGGAATGTGCTTCATTTATGCACATCGGGGGCCATAAGTGCCTTTGAATTTATGCTTCCACCCCCCAACCCTTAACTAATGACTGATA\""	24832	25048	\CCTGTATGAAGCAAATGA\""	\ACTTTATG-AGCAAATGA\""	\ || |||| |||||||||\""	\X==X====I=========\""	15	2	0	1	3	95736595	95736811
ENTPD1	953	10	95711763	95877266	+	prespliced::chr10:95711763-95877266(+)\" \"CTAACCGTGTTTGCCACAGGGAAAACTTTATGCCCCCCTCAAATAATCTCAGTAAACTATGACTCAGCACAGTGTCTAGCAAACAGAGCTCAGTGTGTTTGCTGAATGAACAAATGATGTGCTCCTTTAATATCCAACATGATTTCCCCCTAAAAACTGGCACCTTTTTGGGTAGGAAAGAGGAAAAGCACTGGAGTTGGGGTTTGAATTGCCTCAT\""	147670	147886	\CCTGTATGAAGCAAATGA\""	\GCTGAATGAA-CAAATGA\""	\ ||| ||||| |||||||\""	\X===X=====I=======\""	15	2	0	1	3	95859433	95859649
DLG1	1739	3	197042559	197298576	-	prespliced::chr3:197042559-197298576(-)\" \"ACAGCAATGTGTGAATGATCGAGTTTTTCCACATCCTTGCCAGCATTTGGTGTTGCCTCATTTTATTTTAGTCATTGTCATCGATGTGTAGCCACATTTCCCTGATGGCAAATGATTTTGGACATCTTTTCATGTGCTTATTTGCCATCTGTGTATCTTTTTTGGTGAAATGTCTCTTCATGGTCTTTTGCCCATATTCGAATTGGGTGGTTCTT\""	45132	45346	\CCTGTATGAAGCAAATGA\""	\CCTG-ATG--GCAAATGA\""	\|||| ||| ||||||||\""	\====I===II========\""	15	0	0	3	3	197253230	197253444
SLC4A4	8671	4	71187258	71572083	+	prespliced::chr4:71187258-71572083(+)\" \"GCACAGAAATGGAGTATGAATTTTGTCAGGAACTGGGGAGTGGGCAGAGGTGACTCTGAATTAACTCTTGAGTTGATGCTCCTTCTTTCACTATAATGTACCAGAAGAAGCAAATGACTGTATGTTAGGAATGTGTTCACTGGGTGGGGTATTATAAACTAGTCAATCTTTAAGTAATTTAAAGACTTTGTGATTTATAGGAATTCAAAAATAAGAA\""	225446	225662	\CCTGTATGAAGCAAATGA\""	\CCAGAA-GAAGCAAATGA\""	\|| | | |||||||||||\""	\==X=X=I===========\""	15	2	0	1	3	71412704	71412920
KIAA1217	56243	10	23694726	24547843	+	prespliced::chr10:23694726-24547843(+)\" \"TCAGCCCTAAAAAGGAAGGAAATTCTGACACATACTACAACATGAATGAACCTCGAAAAACTTATGCAAAGTAAAATAAGCCAGGCACAGAAAGACAAATACTGTATGAATCCAATGATATGAGTTACTTAGAGTAGTCAAAGTCAAGAAGAAAGTAGAATGGTGGTTCCCTGAGGCTGGGGGAAGGGGAAATGTGGAGCTATTGTTTAATGAGATTA\""	27277	27494	\CCTGTATGAAGCAAATGA\""	\ACTGTATGAATCCAATGA\""	\ ||||||||| | |||||\""	\X=========X=X=====\""	15	3	0	0	3	23722003	23722220
KIAA1217	56243	10	23694726	24547843	+	prespliced::chr10:23694726-24547843(+)\" \"CTCCACATCCCCACCAGCATTTGGTGTTGTCCGTGATTTGGATTTTGGCCATTCTAATACGAATATGGTAACATCCCATTGTTGCTTTAATTTGCATTTCCCTGATGACAAATGATGTAGGTGGCAACTTTTCTTACCCATTCTTGATTACTCTAAAGCTTGAAAGGATGTTGCGGATGTCCAGAGAAATCTAACCACTGAAAATACAAGGGAAG\""	189524	189738	\CCTGTATGAAGCAAATGA\""	\CCTG-ATG-A-CAAATGA\""	\|||| ||| | |||||||\""	\====I===I=I=======\""	15	0	0	3	3	23884250	23884464
KIAA1217	56243	10	23694726	24547843	+	prespliced::chr10:23694726-24547843(+)\" \"ATCAGATTTCACATGTCTGTCAGCAATTTTTTTCCTATAGGACCACTTCTAGTCAAGGAAAAAAAAATATGACTTGGAAAAAAAAAACCCTCTCATTTCACCTCTAGAAGGAAATGAAGACACCTTCCGACCAGTCCTGCATGTTCAACTCTCTGGGACAATCCTAGAATCAGATGTTAACCAAATAGCCCCCAAATACATGAACAATGTTTAAAAT\""	279037	279253	\CCTGTATGAAGCAAATGA\""	\CCTCTA-GAAGGAAATGA\""	\||| || |||| ||||||\""	\===X==I====X======\""	15	2	0	1	3	23973763	23973979
KIAA1217	56243	10	23694726	24547843	+	prespliced::chr10:23694726-24547843(+)\" \"CATGGAGGGCCATTTGAAGCTATTATAGGGCCATGAGGCAGTTCTGAGCACCAGAGTTAGGGTTAGGTAATTTCTGTCCACGCTCTCCTGGTACACTGTCTCTGTATAAGCAGAATGAAAGTCTCCATTTCCCTTAGAAAATAAATGGGATAATGCCATCCACCCATTAATGGTATTGTATTGCCATAAAAAGGAAATATGATCAGCCAATTTAAATA\""	384605	384822	\CCTGTATGAAGCA-AATGA\""	\TCTGTAT-AAGCAGAATGA\""	\ |||||| ||||| |||||\""	\X======I=====D=====\""	16	1	1	1	3	24079331	24079548
KIAA1217	56243	10	23694726	24547843	+	prespliced::chr10:23694726-24547843(+)\" \"GGCAACAGAGCGAGACTCTGTCTGAAAAAAAAAAGTCATGCTTGCAGTCTCAACAAAATACAATATGAGCACATCGGTGAGGTAAATTAATTCCTTCATTCCTGATGAGGAAATGATGGAGTAGTAATGGGGGAAGATTGTTCAGAGGACTTGATGTATATGTGAAGCAAAGAGGTGGTGAGAAGTGCGTGGCGCAGCGTGTGGGATGAATGTGCA\""	731875	732090	\CCTGTATGAAGCAAATGA\""	\CCTG-ATGAGG-AAATGA\""	\|||| |||| | ||||||\""	\====I====X=I======\""	15	1	0	2	3	24426601	24426816
KIAA1217	56243	10	23694726	24547843	+	prespliced::chr10:23694726-24547843(+)\" \"TGGCAATGCCACCATCCCCAGGGACAGAATCTCCAGCCTGCCAGTCTCCAGACCCATCTCTCCAAGCCCAAGCGCCATTTTAGAAAGAAGAGATGTCAAGCCTGATGAAGACATGAGTGGCAAAAACATTGCAATGTACAGAAATGAGGGTTTCTATGCTGATCCTTACCTTTATCACGAGGGACGGATGAGCATAGCCTCATCCCATGGTGGACA\""	778678	778893	\CCTGTATGAAGCAAATGA\""	\CCTG-ATGAAG-ACATGA\""	\|||| |||||| | ||||\""	\====I======I=X====\""	15	1	0	2	3	24473404	24473619
[truncated: 4,604 more rows]

## Sheet: APP_AON
Gene_name	Gene_ID	chr	start	end	strand	RNA_coordinate	snippet_pos	snippet_end	query	sbjct	align	edit	match	mis	del	ins	d	snippet_start	snippet_last
[truncated: 640 more rows]

## Sheet: ATXN3-AON
Gene_name	Gene_ID	chr	start	end	strand	RNA_coordinate	snippet_pos	snippet_end	query	sbjct	align	edit	match	mis	del	ins	d	snippet_start	snippet_last
[truncated: 1,861 more rows]

[truncated: 3 more sheets: HTT-AON, Scrambled AON2, ATXN3-AON2]
