# Supplementary material for: Determining off-target effects of splice-switching antisense oligonucleotides using short read RNAseq in neuronally differentiated human induced pluripotent stem cells
Source: Hum Mol Genet. 2025 Oct 9;34(22):1912–25. doi: 10.1093/hmg/ddaf153 (PMC12581821; doi:10.1093/hmg/ddaf153)
Supplement: Supplementary_file_6_DGE_C1_2-C2_ddaf153 [file supplementary_file_6_dge_c1_2-c2_ddaf153.xlsx]

## Sheet: Overview
Supplementary File 6: Results from differential expression analysis of AON transfections in cell line C1.2 and C2
Sheet 1:	Comparison between ATXN3-AON and scrambled AON2 in C1.2
Sheet 2:	Comparison between ATXN3-AON and scrambled AON2 in C2
Sheet 3:	Comparison between ATXN3-AON2 and scrambled AON2 in C1.2
Sheet 4:	Comparison between ATXN3-AON2 and scrambled AON2 in C2

## Sheet: C1.2 ATXN3-AON
Gene	baseMean	log2FoldChange	lfcSE	stat	pvalue	padj
ENSG00000000003	552.104	-0.238112	0.182989	-1.30124	0.193177	0.853039
ENSG00000000005	206.98	0.186682	0.271788	0.686865	0.492168	0.978548
ENSG00000000419	386.166	0.233503	0.424047	0.550654	0.581871	0.99406
ENSG00000000457	215.338	0.284346	0.218496	1.30138	0.19313	0.853039
ENSG00000000460	88.0681	0.115174	0.290241	0.396821	0.691499	0.996928
ENSG00000001036	218.541	0.0530962	0.162613	0.326518	0.744032	0.999002
ENSG00000001084	192.793	0.049801	0.162281	0.306881	0.758934	0.999002
ENSG00000001167	602.771	0.139122	0.133	1.04603	0.295547	0.921174
ENSG00000001460	78.0757	-0.165096	0.203061	-0.813035	0.416198	0.965915
ENSG00000001461	175.644	-0.0559901	0.221085	-0.253251	0.800074	0.999002
ENSG00000001497	774.524	-0.370008	0.140137	-2.64033	0.0082825	0.246628
ENSG00000001561	176.642	0.0591986	0.342759	0.172712	0.862878	0.999002
ENSG00000001617	1114.41	0.0805122	0.167942	0.479403	0.631652	0.9941
ENSG00000001629	1222.3	-0.0374925	0.110064	-0.340642	0.733373	0.999002
ENSG00000001630	22.1133	-0.827407	0.535565	-1.54492	0.122365	0.763083
ENSG00000001631	55.2725	-0.391356	0.414357	-0.94449	0.34492	0.942114
ENSG00000002016	228.5	-0.108199	0.187957	-0.575659	0.564846	0.990849
ENSG00000002330	660.742	0.3317	0.204651	1.62081	0.105058	0.736076
ENSG00000002549	249.089	0.0500966	0.179899	0.278471	0.780651	0.999002
ENSG00000002586	1344.7	-0.183797	0.134005	-1.37157	0.170198	0.828195
ENSG00000002587	87.3244	-0.363138	0.227232	-1.59809	0.110023	0.74637
ENSG00000002746	665.182	-0.00180208	0.146192	-0.0123268	0.990165	0.999627
ENSG00000002834	2473.06	-0.148208	0.164609	-0.900359	0.367929	0.949365
ENSG00000002919	233.581	-0.0807497	0.179086	-0.4509	0.652062	0.9941
ENSG00000003056	412.208	-0.031226	0.110796	-0.281832	0.778072	0.999002
ENSG00000003096	1030.75	0.291715	0.141562	2.06069	0.0393324	0.515335
ENSG00000003137	681.202	0.494585	0.165726	2.98435	0.00284178	0.131138
ENSG00000003147	137.493	0.0662376	0.205669	0.32206	0.747408	0.999002
ENSG00000003249	614.288	0.500347	0.145678	3.43461	0.000593407	0.046699
ENSG00000003393	683.628	-0.194239	0.12243	-1.58653	0.11262	0.748871
ENSG00000003402	281.985	-0.102284	0.157102	-0.651068	0.515003	0.982917
ENSG00000003436	133.504	-0.0502555	0.228963	-0.219491	0.826267	0.999002
ENSG00000003509	149.162	-0.222324	0.288456	-0.770737	0.440863	0.97119
ENSG00000003756	2488.15	0.243398	0.165067	1.47454	0.140335	0.789912
ENSG00000003987	399.638	0.236736	0.170203	1.39091	0.164254	0.822157
ENSG00000004059	1028.01	0.410266	0.192811	2.12782	0.0333521	0.477604
ENSG00000004139	1160.22	-0.108801	0.215217	-0.50554	0.61318	0.9941
ENSG00000004142	863.371	0.0895938	0.155154	0.577452	0.563634	0.990849
ENSG00000004399	104.952	0.761256	0.284303	2.67762	0.00741467	0.232573
ENSG00000004455	569.983	-0.0140556	0.128175	-0.109659	0.91268	0.999002
ENSG00000004468	14.8786	-0.65552	0.531029	-1.23443	0.217041	0.873316
ENSG00000004478	1580.76	-0.208976	0.137465	-1.52021	0.128457	0.770799
ENSG00000004487	3587.01	0.0693318	0.131541	0.527074	0.598142	0.9941
ENSG00000004534	2550.22	0.0352242	0.119986	0.293569	0.769087	0.999002
ENSG00000004660	398.253	-0.0553259	0.177071	-0.31245	0.754698	0.999002
ENSG00000004700	318.489	-0.127887	0.197995	-0.645911	0.518337	0.982917
ENSG00000004766	455.898	0.0786523	0.234231	0.33579	0.73703	0.999002
ENSG00000004777	3520.01	0.147333	0.139655	1.05497	0.291437	0.91908
ENSG00000004779	340.183	0.035026	0.267654	0.130863	0.895883	0.999002
ENSG00000004799	27.8591	-0.618185	0.375745	-1.64522	0.0999234	0.723685
ENSG00000004838	113.645	-0.0760243	0.212854	-0.357166	0.720967	0.999002
ENSG00000004848	75.7186	0.147692	0.298473	0.494826	0.620723	0.9941
ENSG00000004864	172.779	-0.404115	0.187805	-2.15178	0.0314149	0.466749
ENSG00000004866	440.595	-0.0335856	0.139993	-0.23991	0.8104	0.999002
ENSG00000004897	803.366	-0.419053	0.139474	-3.00454	0.00265986	0.124491
ENSG00000004948	13.7344	0.469789	0.465274	1.0097	0.312637	0.931757
ENSG00000004961	118.519	-0.445906	0.237722	-1.87575	0.06069	0.620769
ENSG00000004975	577.068	0.161087	0.142521	1.13027	0.258361	0.902639
ENSG00000005007	991.991	-0.0240356	0.252436	-0.0952145	0.924144	0.999002
ENSG00000005020	27.2806	-0.692496	0.397519	-1.74205	0.0815003	0.686434
ENSG00000005022	1033.36	0.0164872	0.139847	0.117895	0.906151	0.999002
ENSG00000005059	151.001	-0.798557	0.20959	-3.81009	0.000138918	0.0184124
ENSG00000005075	298.637	0.107889	0.244303	0.441621	0.658764	0.9941
ENSG00000005100	207.889	-0.00804316	0.180356	-0.0445961	0.964429	0.999002
ENSG00000005108	2243.29	0.2262	0.131632	1.71842	0.0857194	0.696561
ENSG00000005156	468.147	0.0490163	0.177793	0.275693	0.782784	0.999002
ENSG00000005175	500.468	0.102744	0.198017	0.518863	0.603856	0.9941
ENSG00000005189	85.7942	-0.126077	0.236489	-0.533122	0.593949	0.9941
ENSG00000005194	679.078	-0.0821571	0.133299	-0.616338	0.537672	0.985127
ENSG00000005206	802.59	0.185388	0.175486	1.05643	0.290774	0.918925
ENSG00000005238	447.791	-0.000715815	0.115101	-0.006219	0.995038	0.999627
ENSG00000005243	20.4312	0.813219	0.45751	1.77749	0.075488	0.669735
ENSG00000005249	5311.98	0.0473262	0.132569	0.356993	0.721097	0.999002
ENSG00000005302	449.931	0.0143151	0.148322	0.0965136	0.923113	0.999002
ENSG00000005339	2070.91	0.154828	0.263874	0.58675	0.557371	0.990849
ENSG00000005379	1285.67	0.108543	0.155477	0.698127	0.485098	0.977691
ENSG00000005436	177.527	-0.170217	0.169167	-1.00621	0.314316	0.93373
ENSG00000005448	211.891	0.145642	0.196241	0.742161	0.45799	0.974713
ENSG00000005469	96.9384	-0.323976	0.266142	-1.21731	0.223488	0.880736
ENSG00000005471	24.7541	-0.298329	0.382785	-0.779364	0.435765	0.968136
ENSG00000005483	2603.56	0.121093	0.125451	0.965264	0.334413	0.939538
ENSG00000005486	1273.02	0.190281	0.15786	1.20538	0.228058	0.883952
ENSG00000005513	159.688	0.280317	0.209761	1.33636	0.18143	0.844536
ENSG00000005700	818.229	-0.162036	0.139919	-1.15808	0.246833	0.898338
ENSG00000005801	1212.71	0.0810776	0.230018	0.352484	0.724475	0.999002
ENSG00000005810	2925.06	0.0271529	0.153682	0.176682	0.859758	0.999002
ENSG00000005812	332.871	-0.121134	0.207059	-0.585021	0.558534	0.990849
ENSG00000005882	427.371	0.087957	0.175332	0.501658	0.615908	0.9941
ENSG00000005884	287.078	-0.207718	0.281714	-0.737336	0.460918	0.974713
ENSG00000005889	550.325	-0.0564825	0.130083	-0.434204	0.66414	0.996092
ENSG00000005893	815.927	-0.206029	0.172302	-1.19574	0.231796	0.885096
ENSG00000005961	149.305	1.12501	0.250924	4.48348	7.34359e-06	0.00193213
ENSG00000005981	7.5676	-0.359598	0.851262	-0.422429	0.672712	0.996824
ENSG00000006007	765.669	-0.184192	0.111245	-1.65574	0.0977752	0.721152
ENSG00000006015	386.849	0.435892	0.155912	2.79576	0.00517772	0.194612
ENSG00000006016	33.0388	0.261673	0.31531	0.82989	0.406601	0.963932
ENSG00000006025	211.177	0.188775	0.18294	1.03189	0.302122	0.924532
ENSG00000006042	402.589	0.0020916	0.145721	0.0143534	0.988548	0.999627
ENSG00000006047	551.437	0.073453	0.152521	0.481591	0.630096	0.9941
ENSG00000006062	167.143	0.233998	0.233081	1.00394	0.315409	0.933988
ENSG00000006071	190.611	-0.213937	0.197675	-1.08227	0.279133	0.913151
ENSG00000006116	19.2395	0.440148	0.529111	0.831864	0.405485	0.963718
ENSG00000006118	4330.63	0.0501079	0.165676	0.302445	0.762313	0.999002
ENSG00000006125	6506.13	-0.164029	0.136643	-1.20042	0.229977	0.884967
ENSG00000006128	3076.19	-0.0767102	0.232684	-0.329675	0.741645	0.999002
ENSG00000006194	188.368	0.393144	0.156056	2.51926	0.0117603	0.293226
ENSG00000006210	217.046	-0.241708	0.192941	-1.25275	0.210295	0.868182
ENSG00000006282	256.961	0.240012	0.190865	1.2575	0.208573	0.866369
ENSG00000006283	1936.58	-0.0367007	0.200175	-0.183343	0.854529	0.999002
ENSG00000006327	40.1065	0.615574	0.3206	1.92007	0.0548488	0.597064
ENSG00000006432	885.261	-0.0996271	0.214585	-0.464277	0.642449	0.9941
ENSG00000006451	1061.18	-0.0359616	0.156425	-0.229897	0.818172	0.999002
ENSG00000006453	27.4738	-0.298516	0.44358	-0.67297	0.500967	0.981227
ENSG00000006459	294.681	0.14581	0.205987	0.707859	0.479033	0.977691
ENSG00000006468	995.213	0.0416662	0.155372	0.268171	0.788568	0.999002
ENSG00000006530	436.152	-0.184803	0.135131	-1.36758	0.171444	0.828685
ENSG00000006576	423.315	-0.173004	0.242111	-0.714564	0.474879	0.977354
ENSG00000006607	342.223	-0.21425	0.188877	-1.13434	0.256654	0.902639
ENSG00000006625	28.3518	-0.608543	0.337894	-1.80099	0.0717048	0.657997
ENSG00000006634	124.706	-0.169778	0.268842	-0.631515	0.527704	0.983918
ENSG00000006652	66.0318	-0.206229	0.360251	-0.572461	0.56701	0.991581
ENSG00000006695	169.468	-0.0421906	0.244456	-0.17259	0.862974	0.999002
ENSG00000006704	832.452	0.165677	0.184498	0.897987	0.369193	0.949701
ENSG00000006712	930.911	-0.163582	0.146375	-1.11756	0.263756	0.90415
ENSG00000006715	1090.08	-0.208878	0.123691	-1.68871	0.0912749	0.70846
ENSG00000006740	253.12	-0.275791	0.193229	-1.42727	0.153501	0.806292
ENSG00000006744	493.967	-0.0316499	0.168351	-0.187999	0.850877	0.999002
ENSG00000006747	16.1043	0.305728	0.465573	0.656669	0.511394	0.982917
ENSG00000006756	422.119	0.0070052	0.156715	0.0447003	0.964346	0.999002
ENSG00000006757	22.5118	0.282047	0.402767	0.700272	0.483757	0.977691
ENSG00000006831	599.26	-0.19574	0.146351	-1.33747	0.18107	0.844536
ENSG00000006837	22.0333	-0.561513	0.393969	-1.42527	0.154078	0.807268
ENSG00000007001	12.8233	0.143013	0.53016	0.269754	0.78735	0.999002
ENSG00000007047	1915.62	-0.0440129	0.149056	-0.295277	0.767782	0.999002
ENSG00000007062	182.9	-0.852477	0.153619	-5.54929	2.8684e-08	2.19844e-05
ENSG00000007080	984.716	0.117532	0.205481	0.571982	0.567334	0.991583
ENSG00000007168	4791.37	0.086704	0.0920673	0.941747	0.346322	0.942114
ENSG00000007171	15.9182	0.273904	0.507319	0.539904	0.589263	0.9941
ENSG00000007174	85.2074	-0.298826	0.282167	-1.05904	0.289582	0.917955
ENSG00000007202	1822.93	-0.0515627	0.174644	-0.295245	0.767807	0.999002
ENSG00000007237	288.53	-0.496738	0.239065	-2.07784	0.0377245	0.50547
ENSG00000007255	106.239	0.625071	0.252532	2.47522	0.0133155	0.311579
ENSG00000007264	61.6544	0.154873	0.290604	0.532934	0.594079	0.9941
ENSG00000007341	178.028	0.0797612	0.187865	0.424565	0.671154	0.996824
ENSG00000007350	79.5665	0.035768	0.214129	0.16704	0.867339	0.999002
ENSG00000007372	854.398	0.0400817	0.129129	0.310401	0.756256	0.999002
ENSG00000007376	231.789	0.143684	0.178506	0.804923	0.420864	0.965936
ENSG00000007384	68.6189	0.519663	0.265384	1.95816	0.0502117	0.577762
ENSG00000007392	1517.69	-0.194346	0.141501	-1.37346	0.169608	0.827069
ENSG00000007402	1283.15	-0.143415	0.165896	-0.864488	0.38732	0.954919
ENSG00000007516	1773.91	-0.12314	0.204933	-0.600878	0.547921	0.987605
ENSG00000007520	484.02	0.0167324	0.143239	0.116814	0.907007	0.999002
ENSG00000007541	561.716	0.371913	0.154369	2.40925	0.0159854	0.343909
ENSG00000007545	243.513	0.319335	0.184583	1.73004	0.0836239	0.692889
ENSG00000007866	227.471	-0.325674	0.190395	-1.71052	0.0871693	0.700453
ENSG00000007923	815.811	-0.0611888	0.143704	-0.425799	0.670255	0.996824
ENSG00000007944	155.518	-0.370736	0.160697	-2.30706	0.0210517	0.395366
ENSG00000007968	88.1982	-0.16858	0.32388	-0.5205	0.602715	0.9941
ENSG00000008018	721.379	0.050704	0.198182	0.255846	0.79807	0.999002
ENSG00000008056	735.509	-0.0876812	0.222469	-0.394128	0.693487	0.996928
ENSG00000008083	1245.41	0.0201502	0.163746	0.123058	0.902061	0.999002
ENSG00000008086	605.89	0.146596	0.118294	1.23926	0.215251	0.872686
ENSG00000008118	24.6186	-0.00285078	0.362546	-0.00786323	0.993726	0.999627
ENSG00000008128	12.0492	0.259044	0.546583	0.473934	0.635547	0.9941
ENSG00000008130	677.835	0.270299	0.144433	1.87145	0.0612823	0.621276
ENSG00000008196	8932.88	-0.0474737	0.1172	-0.405066	0.685429	0.996824
ENSG00000008226	15.1169	-0.428628	0.563142	-0.761137	0.446575	0.972481
ENSG00000008256	525.391	-0.0446848	0.22738	-0.196521	0.844203	0.999002
ENSG00000008277	507.144	0.00905433	0.16304	0.0555345	0.955713	0.999002
ENSG00000008282	179.488	-0.245352	0.380496	-0.644822	0.519043	0.982945
ENSG00000008283	357.217	-0.0600563	0.152607	-0.393535	0.693925	0.996928
ENSG00000008294	3450.9	0.247398	0.0835231	2.96203	0.00305621	0.137787
ENSG00000008300	3045.57	0.220066	0.206592	1.06522	0.286775	0.915948
ENSG00000008311	556.846	-0.260227	0.177814	-1.46348	0.143337	0.795826
ENSG00000008324	177.719	-0.0277308	0.363074	-0.0763779	0.939118	0.999002
ENSG00000008382	350.742	-0.00560167	0.232178	-0.0241266	0.980752	0.999627
ENSG00000008394	109.482	-0.297261	0.361015	-0.823403	0.410279	0.963932
ENSG00000008405	456.88	0.247524	0.139364	1.7761	0.0757162	0.671054
ENSG00000008441	301.168	-0.338518	0.264971	-1.27756	0.201403	0.857687
ENSG00000008513	196.423	-0.125641	0.228559	-0.549709	0.582519	0.99406
ENSG00000008516	12.0548	-0.0709494	0.548435	-0.129367	0.897067	0.999002
ENSG00000008710	3400.35	0.0487422	0.240128	0.202985	0.839147	0.999002
ENSG00000008735	2414.07	0.0571722	0.183348	0.311823	0.755175	0.999002
ENSG00000008838	1099.79	-0.176146	0.190342	-0.925419	0.354748	0.94534
ENSG00000008853	1525.85	-0.0934863	0.211981	-0.441012	0.659205	0.9941
ENSG00000008869	616.546	-0.102915	0.122975	-0.836874	0.402664	0.962666
ENSG00000008952	2227.63	-0.0674818	0.174734	-0.386198	0.69935	0.997341
ENSG00000008988	4437.9	0.169133	0.290697	0.581818	0.560689	0.990849
ENSG00000009307	7618.74	-0.0824823	0.0975365	-0.845656	0.397745	0.959946
ENSG00000009335	770.609	0.07046	0.10373	0.679263	0.496971	0.979995
ENSG00000009413	1116.89	0.0402045	0.149709	0.268551	0.788275	0.999002
ENSG00000009694	918.827	0.220957	0.155769	1.41849	0.156047	0.81094
ENSG00000009780	153.019	-0.198063	0.196981	-1.00549	0.314659	0.933988
ENSG00000009830	479.58	0.0432573	0.179598	0.240856	0.809667	0.999002
ENSG00000009844	1050.02	0.0712278	0.231159	0.308134	0.757981	0.999002
ENSG00000009950	63.5301	-0.165782	0.26789	-0.618844	0.536019	0.984573
ENSG00000009954	1814.88	0.031384	0.227823	0.137756	0.890433	0.999002
ENSG00000010017	1029.2	-0.0605077	0.124262	-0.486936	0.626303	0.9941
ENSG00000010072	108.011	0.178629	0.214142	0.834163	0.404189	0.963007
ENSG00000010165	230.23	0.066109	0.244026	0.27091	0.786461	0.999002
ENSG00000010219	43.9932	-0.160097	0.303416	-0.52765	0.597743	0.9941
ENSG00000010244	1247.99	-0.0843907	0.176823	-0.47726	0.633177	0.9941
ENSG00000010256	1106.65	-0.0705605	0.200994	-0.351058	0.725545	0.999002
ENSG00000010270	1107.41	0.0424138	0.238166	0.178085	0.858656	0.999002
ENSG00000010278	736.847	0.27645	0.171717	1.60992	0.107416	0.741979
ENSG00000010292	656.285	-0.379732	0.209628	-1.81145	0.0700707	0.654214
ENSG00000010295	235.63	-0.018881	0.161561	-0.116866	0.906966	0.999002
ENSG00000010310	159.196	0.102701	0.257782	0.398402	0.690334	0.996928
ENSG00000010318	85.831	0.00582702	0.265814	0.0219214	0.982511	0.999627
ENSG00000010322	2612.49	0.0316909	0.212379	0.149219	0.881381	0.999002
ENSG00000010327	12.0222	3.11895	0.634223	4.91775	8.75451e-07	0.000331564
ENSG00000010361	254.707	0.296426	0.146162	2.02807	0.0425529	0.53912
ENSG00000010379	9.37238	1.3219	0.574626	2.30046	0.0214224	0.398348
ENSG00000010404	176.876	-0.186418	0.246593	-0.755974	0.449664	0.973185
ENSG00000010539	182.708	0.00417642	0.195675	0.0213437	0.982971	0.999627
ENSG00000010626	93.8907	-0.156143	0.22552	-0.692366	0.488708	0.977691
ENSG00000010671	11.2666	1.20687	0.574067	2.10232	0.0355249	0.493663
ENSG00000010704	25.8646	-0.805844	0.335579	-2.40136	0.0163344	0.345879
ENSG00000010803	697.027	0.119778	0.109153	1.09734	0.272494	0.910116
ENSG00000010810	4770.5	0.0188908	0.135654	0.139257	0.889247	0.999002
ENSG00000010818	612.768	-0.14753	0.237631	-0.620839	0.534706	0.984543
ENSG00000010932	12.567	-1.71071	0.647637	-2.64146	0.0082549	0.246222
ENSG00000011007	729.076	-0.0353281	0.109193	-0.323538	0.746288	0.999002
ENSG00000011009	776.793	0.37158	0.145999	2.54509	0.010925	0.28298
ENSG00000011021	1024.39	-0.0208524	0.167826	-0.12425	0.901117	0.999002
ENSG00000011028	591.206	0.0430216	0.275115	0.156377	0.875736	0.999002
ENSG00000011083	18.9345	-0.750084	0.449816	-1.66754	0.0954079	0.720999
ENSG00000011105	471.946	-0.0418089	0.191638	-0.218166	0.8273	0.999002
ENSG00000011114	409.89	0.200895	0.143789	1.39715	0.162369	0.818396
ENSG00000011132	139.425	0.46818	0.21713	2.15622	0.0310667	0.465663
ENSG00000011143	212.426	-0.260602	0.149895	-1.73857	0.0821108	0.687617
ENSG00000011198	223.729	0.000395783	0.18743	0.00211163	0.998315	0.999627
ENSG00000011201	183.18	-0.0651438	0.182444	-0.357062	0.721045	0.999002
ENSG00000011243	1931.44	0.394285	0.125812	3.13392	0.00172488	0.0984021
ENSG00000011258	674.719	-0.066211	0.139369	-0.475078	0.634731	0.9941
ENSG00000011260	345.066	0.0170233	0.148198	0.114869	0.908549	0.999002
ENSG00000011275	922.199	-0.0389245	0.235623	-0.165198	0.868788	0.999002
ENSG00000011295	744.591	-0.155074	0.0977373	-1.58664	0.112593	0.748871
ENSG00000011304	1375.3	0.158418	0.141055	1.12309	0.261399	0.903374
ENSG00000011332	1460.98	0.185095	0.162946	1.13592	0.255988	0.902639
ENSG00000011347	762.326	0.105272	0.17239	0.610658	0.541426	0.985817
ENSG00000011376	396.847	-0.161126	0.228285	-0.705813	0.480304	0.977691
ENSG00000011405	566.904	-0.162279	0.13908	-1.1668	0.24329	0.894042
ENSG00000011422	26.1046	0.447381	0.509649	0.877822	0.38004	0.952977
ENSG00000011426	180.622	-0.189682	0.159821	-1.18684	0.235289	0.887393
ENSG00000011451	2050.87	0.13011	0.16391	0.793788	0.427319	0.965936
ENSG00000011454	1495.76	-0.19744	0.103811	-1.90192	0.0571821	0.60779
ENSG00000011465	54.6252	0.286017	0.356485	0.802326	0.422364	0.965936
ENSG00000011478	88.9122	0.458837	0.276321	1.66052	0.0968096	0.721152
ENSG00000011485	1161.21	0.0995196	0.150396	0.661719	0.508152	0.981665
ENSG00000011523	605.584	-0.100645	0.139592	-0.720996	0.470912	0.975764
ENSG00000011566	600.502	0.0257367	0.169657	0.151698	0.879425	0.999002
ENSG00000011638	87.2085	0.179977	0.252787	0.711969	0.476484	0.977354
ENSG00000011677	734.918	-0.0356379	0.152968	-0.232976	0.81578	0.999002
ENSG00000012048	127.557	-0.124677	0.241816	-0.515586	0.606143	0.9941
ENSG00000012061	631.596	0.166506	0.10926	1.52394	0.127524	0.770122
ENSG00000012171	161.638	0.927486	0.269407	3.4427	0.000575943	0.045733
ENSG00000012174	489.462	-0.160788	0.15595	-1.03102	0.30253	0.924532
ENSG00000012232	2324.58	-0.0511146	0.208618	-0.245015	0.806445	0.999002
ENSG00000012660	933.88	-0.212463	0.142011	-1.4961	0.134627	0.781175
ENSG00000012822	1038.18	0.1161	0.105678	1.09862	0.271935	0.910116
ENSG00000012963	391.975	-0.0385077	0.121636	-0.316582	0.751561	0.999002
ENSG00000012983	714.025	-0.158905	0.140682	-1.12954	0.258672	0.902639
ENSG00000013016	292.459	-0.021562	0.235744	-0.0914634	0.927124	0.999002
ENSG00000013275	839.189	-0.151521	0.184716	-0.820295	0.412048	0.963932
ENSG00000013288	286.957	-0.331091	0.225619	-1.46748	0.142245	0.793525
ENSG00000013293	277.946	-0.049808	0.161217	-0.308951	0.757359	0.999002
ENSG00000013297	9.96366	0.693473	0.60432	1.14753	0.251164	0.901315
ENSG00000013306	679.517	0.189639	0.13508	1.4039	0.160347	0.816779
ENSG00000013364	74.4053	0.638185	0.297147	2.14771	0.0317368	0.469343
ENSG00000013374	517.445	-0.259801	0.10183	-2.55131	0.0107318	0.281936
ENSG00000013375	461.369	-0.223284	0.21567	-1.03531	0.300525	0.924532
ENSG00000013392	143.61	-0.0760022	0.194138	-0.391486	0.695438	0.99733
ENSG00000013441	1274.97	0.244268	0.53624	0.455521	0.648735	0.9941
ENSG00000013503	269.637	0.14927	0.167131	0.893137	0.371784	0.95151
ENSG00000013523	185.91	0.301056	0.179534	1.67688	0.0935665	0.714046
ENSG00000013561	510.127	-0.142788	0.15548	-0.91837	0.358425	0.945634
ENSG00000013563	195.628	0.173307	0.167289	1.03597	0.300214	0.924532
ENSG00000013573	343.881	0.177516	0.187461	0.946952	0.343663	0.942114
ENSG00000013583	144.707	-0.0119971	0.185089	-0.064818	0.948319	0.999002
ENSG00000013619	152.594	-0.346979	0.195156	-1.77796	0.0754109	0.669735
ENSG00000013725	7.11844	1.19158	0.709637	1.67914	0.0931241	0.713343
ENSG00000013810	468.666	-0.189697	0.20105	-0.943531	0.345409	0.942114
ENSG00000014123	248.568	0.058517	0.190451	0.307255	0.758649	0.999002
ENSG00000014138	19.7337	0.0834874	0.500549	0.166792	0.867534	0.999002
ENSG00000014164	378.549	0.08245	0.230462	0.35776	0.720523	0.999002
ENSG00000014216	1438.1	0.0281445	0.194916	0.144393	0.88519	0.999002
ENSG00000014641	1666.49	0.217075	0.298014	0.728405	0.466366	0.974713
ENSG00000014824	1435.21	-0.160787	0.163493	-0.98345	0.325386	0.937662
ENSG00000014914	140.728	0.176367	0.192227	0.917493	0.358884	0.945634
ENSG00000014919	252.187	-0.0786791	0.169574	-0.46398	0.642662	0.9941
ENSG00000015133	344.386	0.0566996	0.243075	0.23326	0.815559	0.999002
ENSG00000015153	321.863	-0.00175767	0.239565	-0.0073369	0.994146	0.999627
ENSG00000015171	1501.96	-0.104376	0.106927	-0.976146	0.328992	0.937662
ENSG00000015285	33.2631	0.503641	0.387923	1.2983	0.194183	0.853428
ENSG00000015475	107.407	-0.0886307	0.223628	-0.39633	0.691861	0.996928
ENSG00000015479	37.3101	0.47417	0.382152	1.24079	0.214684	0.872117
ENSG00000015532	183.279	-0.311685	0.25631	-1.21605	0.223966	0.881465
ENSG00000015568	82.8369	-0.609394	0.75149	-0.810915	0.417415	0.965915
ENSG00000015592	3988.81	0.008143	0.155462	0.0523794	0.958226	0.999002
ENSG00000015676	1454.36	0.049868	0.200515	0.248699	0.803593	0.999002
ENSG00000016391	88.0815	0.0455766	0.228446	0.199508	0.841866	0.999002
ENSG00000016864	455.019	-0.00275041	0.122602	-0.0224337	0.982102	0.999627
ENSG00000017260	1985.52	-0.129148	0.155437	-0.830874	0.406045	0.963878
ENSG00000017483	20.0911	0.155504	0.362758	0.428672	0.668162	0.996421
ENSG00000017797	615.186	-0.232232	0.156589	-1.48306	0.138057	0.786475
ENSG00000018189	6452.81	-0.104621	0.135694	-0.771009	0.440701	0.97119
ENSG00000018236	2297.22	-0.0249739	0.143223	-0.174371	0.861574	0.999002
ENSG00000018408	248.065	-0.39838	0.16088	-2.47626	0.0132767	0.311226
ENSG00000018510	613.742	-0.0237215	0.164485	-0.144217	0.885329	0.999002
ENSG00000018610	272.309	0.134936	0.195599	0.68986	0.490282	0.977691
ENSG00000018625	4187.38	-0.105922	0.182328	-0.580946	0.561277	0.990849
ENSG00000018699	124.356	-0.260111	0.196643	-1.32275	0.185917	0.849347
ENSG00000018869	53.6598	0.131183	0.258746	0.506993	0.61216	0.9941
ENSG00000019102	9.15196	1.05263	0.669857	1.57142	0.116085	0.75068
ENSG00000019144	1734.53	0.0112364	0.172383	0.0651826	0.948029	0.999002
ENSG00000019485	258.524	0.0465554	0.219289	0.212302	0.831872	0.999002
ENSG00000019505	1782.72	-0.30778	0.177896	-1.73011	0.0836098	0.692889
ENSG00000019549	17.9732	-0.800022	0.468604	-1.70725	0.087776	0.701643
ENSG00000019995	1036.71	-0.0331722	0.137281	-0.241637	0.809061	0.999002
ENSG00000020129	1157.99	-0.0553729	0.206968	-0.267543	0.789051	0.999002
ENSG00000020181	54.8899	-0.226904	0.27784	-0.816673	0.414116	0.965172
ENSG00000020256	374.897	0.0102166	0.18486	0.0552669	0.955926	0.999002
ENSG00000020426	153.565	0.241548	0.300512	0.80379	0.421518	0.965936
ENSG00000020577	84.957	0.229793	0.280516	0.81918	0.412684	0.963932
ENSG00000020922	151.772	-0.295677	0.226725	-1.30412	0.192192	0.851838
ENSG00000021300	182.037	-0.87391	0.196105	-4.45634	8.33726e-06	0.00212999
ENSG00000021488	8.49531	0.0315755	0.61654	0.051214	0.959155	0.999002
ENSG00000021574	1254.49	0.128917	0.0993981	1.29698	0.194639	0.853487
ENSG00000021645	1343.43	0.11962	0.142672	0.838428	0.40179	0.962285
ENSG00000021762	762.983	0.156319	0.210363	0.743092	0.457426	0.974574
ENSG00000021776	644.863	0.173033	0.131826	1.31259	0.189322	0.850503
ENSG00000021826	176.802	-0.283598	0.221426	-1.28078	0.200271	0.85672
ENSG00000022267	2083.67	-0.0490263	0.092046	-0.532629	0.594291	0.9941
ENSG00000022277	403.968	-0.311394	0.166359	-1.87182	0.061232	0.621276
ENSG00000022355	37.844	0.49461	0.378158	1.30794	0.190893	0.851243
ENSG00000022567	227.837	0.012181	0.238772	0.0510151	0.959313	0.999002
ENSG00000022840	1801.58	0.0545232	0.108783	0.50121	0.616223	0.9941
ENSG00000022976	144.634	0.197417	0.17435	1.13231	0.257505	0.902639
ENSG00000023041	343.169	-0.114982	0.188259	-0.610764	0.541356	0.985817
ENSG00000023171	435.536	0.214583	0.177497	1.20894	0.226687	0.882566
ENSG00000023191	568.173	0.268413	0.218986	1.22571	0.220308	0.87746
ENSG00000023228	1445.89	0.0624497	0.128678	0.485319	0.62745	0.9941
ENSG00000023287	1700.72	-0.127871	0.13187	-0.969674	0.332209	0.937662
ENSG00000023318	503.927	-0.0894762	0.129627	-0.690258	0.490032	0.977691
ENSG00000023330	594.587	-0.0445938	0.119958	-0.371746	0.710082	0.99833
ENSG00000023516	1873.5	-0.0472685	0.137099	-0.344777	0.730262	0.999002
ENSG00000023572	67.7824	-0.0469321	0.245108	-0.191475	0.848153	0.999002
ENSG00000023608	36.4471	0.22995	0.376656	0.610505	0.541527	0.985817
ENSG00000023697	108.645	-0.125006	0.239391	-0.522186	0.601541	0.9941
ENSG00000023734	2825.83	0.0423979	0.223733	0.189502	0.849699	0.999002
ENSG00000023839	11.3046	0.351843	0.528183	0.666139	0.505322	0.98126
ENSG00000023892	38.9955	1.8048	0.350568	5.14821	2.62979e-07	0.000132451
ENSG00000023902	1204.22	0.041498	0.124449	0.333453	0.738793	0.999002
ENSG00000023909	85.5346	-0.116247	0.292299	-0.397699	0.690852	0.996928
ENSG00000024048	524.41	-0.0914219	0.131352	-0.69601	0.486423	0.977691
ENSG00000024422	43.0033	-0.1944	0.3517	-0.552745	0.580438	0.99406
ENSG00000024526	98.612	-0.152537	0.291714	-0.5229	0.601044	0.9941
ENSG00000024862	33.2949	-0.355016	0.368019	-0.964666	0.334712	0.939538
ENSG00000025039	576.994	-0.264768	0.148148	-1.78719	0.0739074	0.667097
ENSG00000025156	568.97	0.105003	0.209492	0.501226	0.616212	0.9941
ENSG00000025293	971.783	0.000594676	0.187506	0.0031715	0.99747	0.999627
ENSG00000025423	33.3195	-0.637017	0.350407	-1.81793	0.0690742	0.64862
ENSG00000025434	62.7049	0.174284	0.254401	0.685074	0.493297	0.978556
ENSG00000025708	7.44272	0.970868	0.680056	1.42763	0.153399	0.806197
ENSG00000025770	778.107	0.394313	0.130387	3.02418	0.00249306	0.120709
ENSG00000025772	205.551	-0.499681	0.195578	-2.55489	0.0106222	0.280311
ENSG00000025796	1668.01	-0.00774046	0.0935778	-0.0827168	0.934077	0.999002
ENSG00000025800	814.256	-0.0925815	0.133853	-0.691663	0.489149	0.977691
ENSG00000026025	8598.32	-0.197756	0.137417	-1.4391	0.150123	0.803801
ENSG00000026036	51.8993	0.39974	0.364764	1.09588	0.273129	0.910164
ENSG00000026103	30.9266	0.51887	0.341515	1.51932	0.128683	0.770799
ENSG00000026297	87.4615	0.19015	0.273696	0.694751	0.487212	0.977691
ENSG00000026508	63.1208	-0.147018	0.270698	-0.543108	0.587055	0.9941
ENSG00000026559	119.803	-0.24642	0.248139	-0.99307	0.320676	0.936388
ENSG00000026652	1218.57	-0.11958	0.142798	-0.837408	0.402363	0.962666
ENSG00000026950	221.948	0.588857	0.183189	3.21448	0.0013068	0.0814006
ENSG00000027001	114.292	-0.0792478	0.185628	-0.426917	0.669439	0.996581
ENSG00000027644	32.6295	0.209295	0.361295	0.579291	0.562393	0.990849
ENSG00000027697	261.266	-0.0313893	0.22387	-0.140212	0.888492	0.999002
ENSG00000027847	209.129	0.226101	0.157456	1.43597	0.151012	0.804243
ENSG00000028116	7.35256	-1.20466	0.836208	-1.44063	0.14969	0.803801
ENSG00000028203	2203.01	-0.009581	0.156759	-0.0611192	0.951264	0.999002
ENSG00000028277	1611.3	0.332787	0.219668	1.51495	0.129785	0.772659
ENSG00000028310	650.104	-0.0968894	0.173236	-0.55929	0.575964	0.993226
ENSG00000028528	871.059	0.101951	0.129967	0.784443	0.43278	0.966559
ENSG00000028839	267.835	0.0250919	0.263879	0.0950885	0.924245	0.999002
ENSG00000029153	260.926	-0.0877721	0.177696	-0.493945	0.621345	0.9941
ENSG00000029363	3446.42	-0.181929	0.113576	-1.60183	0.109194	0.745307
ENSG00000029364	708.624	0.0209982	0.120206	0.174684	0.861328	0.999002
ENSG00000029534	389.596	-0.0919401	0.210116	-0.437568	0.661699	0.995174
ENSG00000029639	53.698	-0.413885	0.267759	-1.54574	0.122168	0.763083
ENSG00000029725	2407.61	-0.192825	0.108313	-1.78025	0.0750347	0.669735
ENSG00000029993	1802.49	-0.0399162	0.130021	-0.306999	0.758844	0.999002
ENSG00000030066	557.686	-0.0959209	0.125544	-0.76404	0.444843	0.97198
ENSG00000030110	139.951	0.22827	0.195008	1.17056	0.241774	0.892431
ENSG00000030304	12.3892	-0.54049	0.533385	-1.01332	0.310907	0.930996
ENSG00000030419	161.958	-0.180517	0.226219	-0.797976	0.424884	0.965936
ENSG00000030582	520.183	-0.143115	0.255569	-0.559987	0.575489	0.993226
ENSG00000031003	1742.71	-0.234312	0.0891454	-2.62842	0.00857818	0.249236
ENSG00000031081	214.613	-0.307797	0.266127	-1.15658	0.247444	0.89886
ENSG00000031691	113.356	0.353076	0.580393	0.608339	0.542962	0.986022
ENSG00000031698	2067.26	-0.0548625	0.101362	-0.541252	0.588334	0.9941
ENSG00000031823	954.606	0.0703351	0.136568	0.515021	0.606538	0.9941
ENSG00000032219	1068.91	-0.00904872	0.141935	-0.0637523	0.949167	0.999002
ENSG00000032389	347.681	-0.0103661	0.176842	-0.0586181	0.953256	0.999002
ENSG00000032444	444.737	-0.0506831	0.248145	-0.204248	0.838159	0.999002
ENSG00000032742	175.218	-0.0515717	0.195059	-0.26439	0.79148	0.999002
ENSG00000033011	184.168	-0.0257096	0.175358	-0.146612	0.883439	0.999002
ENSG00000033030	352.365	0.0318841	0.211313	0.150886	0.880066	0.999002
ENSG00000033050	115.882	0.00441223	0.253084	0.0174338	0.986091	0.999627
ENSG00000033100	371.851	-0.096664	0.167028	-0.578729	0.562772	0.990849
ENSG00000033122	730.845	0.108663	0.186528	0.582556	0.560192	0.990849
ENSG00000033170	1114.89	0.218753	0.127343	1.71782	0.0858297	0.696561
ENSG00000033178	999.949	0.0348122	0.197104	0.176618	0.859808	0.999002
ENSG00000033327	1141.37	0.0543946	0.178859	0.304119	0.761037	0.999002
ENSG00000033627	2151.32	0.164977	0.171546	0.961709	0.336196	0.940111
ENSG00000033800	909.28	0.324571	0.197808	1.64084	0.100831	0.725493
ENSG00000033867	486.058	0.158583	0.253098	0.626567	0.530943	0.983918
ENSG00000034053	2998.1	-0.0100159	0.220875	-0.0453463	0.963831	0.999002
ENSG00000034152	125.167	-0.0821381	0.190862	-0.430353	0.666939	0.996092
ENSG00000034239	26.4833	-0.651141	0.400794	-1.62463	0.104242	0.734202
ENSG00000034510	12062.8	0.0528987	0.281803	0.187715	0.8511	0.999002
ENSG00000034533	52.2635	-0.184588	0.375143	-0.492047	0.622686	0.9941
ENSG00000034677	606.828	0.0199091	0.196551	0.101292	0.919318	0.999002
ENSG00000034693	108.199	0.205128	0.35182	0.583048	0.559861	0.990849
ENSG00000034713	811.444	-0.0489277	0.192347	-0.254371	0.799209	0.999002
ENSG00000035115	508.892	-0.0821012	0.164946	-0.497746	0.618663	0.9941
ENSG00000035141	293.516	-0.327955	0.190851	-1.71838	0.0857273	0.696561
ENSG00000035403	706.903	-0.235752	0.146118	-1.61344	0.10665	0.739002
ENSG00000035499	169.129	-0.0142819	0.247726	-0.0576518	0.954026	0.999002
ENSG00000035664	16.4606	-0.61832	0.431788	-1.432	0.152144	0.804481
ENSG00000035681	286.12	0.0309693	0.181347	0.170773	0.864402	0.999002
ENSG00000035687	477.117	-0.244372	0.147476	-1.65703	0.0975142	0.721152
ENSG00000035862	2474.12	-0.403842	0.125247	-3.22436	0.00126255	0.0803029
ENSG00000035928	626.226	-0.418314	0.173785	-2.40708	0.0160807	0.344723
ENSG00000036054	396.929	0.132413	0.22239	0.595409	0.55157	0.988829
ENSG00000036257	1393.07	-0.0897329	0.1063	-0.844149	0.398586	0.960878
ENSG00000036448	30.3685	1.08434	0.346927	3.12555	0.00177474	0.0999522
ENSG00000036530	266.121	-0.0477292	0.168768	-0.282809	0.777323	0.999002
ENSG00000036549	475.004	0.0641189	0.179071	0.358063	0.720296	0.999002
ENSG00000036672	55.9881	0.0660236	0.300368	0.219809	0.82602	0.999002
ENSG00000037042	349.662	0.250552	0.131954	1.89878	0.0575936	0.60794
ENSG00000037241	356.322	0.233155	0.32534	0.716649	0.473591	0.976725
ENSG00000037280	7.48486	-0.68513	0.734084	-0.933313	0.350658	0.94369
ENSG00000037474	537.552	0.0891185	0.162286	0.549144	0.582907	0.9941
ENSG00000037637	629.559	0.169653	0.132051	1.28475	0.19888	0.855918
ENSG00000037749	707.338	-0.123248	0.12835	-0.960251	0.336929	0.940259
ENSG00000037757	244.504	0.162184	0.236431	0.685969	0.492732	0.978556
ENSG00000037897	19.958	0.332287	0.486664	0.682785	0.494742	0.979592
ENSG00000038002	51.539	-0.113127	0.336279	-0.336408	0.736564	0.999002
ENSG00000038210	64.4576	-0.33761	0.312981	-1.07869	0.280725	0.913616
ENSG00000038219	2062.9	-0.0337375	0.190769	-0.17685	0.859626	0.999002
ENSG00000038274	389.749	0.166566	0.264049	0.630815	0.528161	0.983918
ENSG00000038295	67.3134	0.139281	0.277961	0.501082	0.616314	0.9941
ENSG00000038358	578.917	-0.091694	0.250559	-0.365957	0.714397	0.999002
ENSG00000038382	5951.36	-0.0752955	0.170641	-0.441251	0.659031	0.9941
ENSG00000038427	5493.4	0.233911	0.136035	1.71949	0.0855254	0.696561
ENSG00000038532	789.382	0.0538294	0.20852	0.258149	0.796292	0.999002
ENSG00000039068	10.616	-1.24881	0.599875	-2.08178	0.0373629	0.505086
ENSG00000039123	812.745	0.0500754	0.146887	0.340912	0.73317	0.999002
ENSG00000039139	26.3156	-0.00859197	0.566772	-0.0151595	0.987905	0.999627
ENSG00000039319	584.365	0.0677494	0.226799	0.298721	0.765153	0.999002
ENSG00000039523	902.301	0.00277976	0.193734	0.0143483	0.988552	0.999627
ENSG00000039560	1061.46	-0.361214	0.134413	-2.68734	0.00720237	0.229895
ENSG00000039650	531.367	0.134796	0.178105	0.756837	0.449148	0.973185
ENSG00000040199	293.577	-0.275626	0.182285	-1.51206	0.130519	0.775198
ENSG00000040275	386.112	0.0240082	0.219169	0.109542	0.912772	0.999002
ENSG00000040341	1663.37	-0.0638407	0.125167	-0.510045	0.61002	0.9941
ENSG00000040487	203.549	-0.014155	0.19484	-0.0726491	0.942085	0.999002
ENSG00000040531	109.726	-0.387021	0.203725	-1.89972	0.0574699	0.607813
ENSG00000040608	240.298	0.180067	0.200202	0.899426	0.368426	0.949365
ENSG00000040633	667.53	0.215632	0.137956	1.56305	0.118041	0.754729
ENSG00000040731	264.661	0.315309	0.172726	1.82549	0.0679276	0.647386
ENSG00000040933	1092.43	-0.0303238	0.134785	-0.224979	0.821995	0.999002
ENSG00000041353	100.219	-0.165739	0.263	-0.630184	0.528574	0.983918
ENSG00000041357	1582.93	0.145385	0.321804	0.451782	0.651426	0.9941
ENSG00000041515	216.546	-0.188235	0.23579	-0.798317	0.424687	0.965936
ENSG00000041802	358.443	0.248935	0.181511	1.37146	0.170232	0.828195
ENSG00000041880	63.3497	0.305096	0.277282	1.10031	0.271198	0.909391
ENSG00000041982	1843.1	-0.0329722	0.281912	-0.116959	0.906892	0.999002
ENSG00000041988	237.46	-0.0983997	0.180859	-0.544068	0.586395	0.9941
ENSG00000042088	234.154	0.182322	0.149745	1.21755	0.223395	0.88059
ENSG00000042286	61.9121	0.556749	0.257992	2.15801	0.0309272	0.465051
ENSG00000042317	168.624	0.190245	0.220771	0.861732	0.388835	0.955499
ENSG00000042429	75.4171	0.0287571	0.319526	0.0899992	0.928288	0.999002
ENSG00000042445	262.697	-0.166048	0.188924	-0.878916	0.379447	0.952977
ENSG00000042753	606.199	0.0292844	0.166146	0.176258	0.860092	0.999002
ENSG00000042781	29.4406	-0.170387	0.327979	-0.519506	0.603408	0.9941
ENSG00000042832	23.2769	0.252553	0.571697	0.44176	0.658663	0.9941
ENSG00000042980	15.2504	0.518398	0.543331	0.954111	0.340027	0.941565
ENSG00000043093	701.504	0.108489	0.290592	0.373336	0.708899	0.99796
ENSG00000043143	38.7398	0.111631	0.315805	0.353481	0.723728	0.999002
ENSG00000043355	2472.2	-0.0359539	0.140373	-0.25613	0.79785	0.999002
ENSG00000043514	268.299	-0.0305999	0.20744	-0.147512	0.882728	0.999002
ENSG00000043591	14.3802	-0.816616	0.484151	-1.6867	0.0916617	0.709705
ENSG00000044090	514.564	-0.214597	0.216893	-0.989414	0.322461	0.936388
ENSG00000044115	2581.52	-0.21104	0.2035	-1.03705	0.299712	0.924097
ENSG00000044446	281.544	-0.217966	0.170183	-1.28078	0.200272	0.85672
ENSG00000044459	176.08	-0.0569041	0.209739	-0.271309	0.786153	0.999002
ENSG00000044524	854.532	0.219192	0.150866	1.4529	0.146252	0.798423
ENSG00000044574	3636.68	-0.108772	0.159922	-0.680155	0.496406	0.979915
ENSG00000046604	92.544	-0.772326	0.204805	-3.77103	0.000162578	0.021073
ENSG00000046647	187.943	-0.119116	0.182071	-0.654225	0.512967	0.982917
ENSG00000046651	320.648	0.184539	0.181706	1.01559	0.309825	0.930585
ENSG00000046653	6402.82	-0.0663605	0.168041	-0.394908	0.692911	0.996928
ENSG00000046889	187.939	-0.0168325	0.184393	-0.091286	0.927265	0.999002
ENSG00000047056	582.059	-0.183323	0.185999	-0.985614	0.324323	0.936751
ENSG00000047188	792.028	-0.298005	0.169121	-1.76208	0.0780557	0.677615
ENSG00000047230	589.468	-0.106274	0.119769	-0.887326	0.374904	0.952138
ENSG00000047249	715.538	-0.0248122	0.13764	-0.180269	0.856942	0.999002
ENSG00000047315	2109.44	0.0654432	0.127194	0.514514	0.606892	0.9941
ENSG00000047346	316.579	-0.223298	0.144291	-1.54755	0.12173	0.762834
ENSG00000047365	84.7799	-0.242532	0.270225	-0.89752	0.369441	0.949701
ENSG00000047410	2195.22	-0.030128	0.152819	-0.197148	0.843712	0.999002
ENSG00000047457	111.263	0.197705	0.238817	0.827849	0.407756	0.963932
ENSG00000047578	337.814	-0.15232	0.198001	-0.769287	0.441723	0.97119
ENSG00000047579	193.613	-0.00651463	0.162717	-0.0400366	0.968064	0.999002
ENSG00000047597	26.8408	0.0163825	0.424182	0.0386214	0.969192	0.999002
ENSG00000047621	352.782	-0.1109	0.21793	-0.508878	0.610838	0.9941
ENSG00000047634	173.77	0.128604	0.267662	0.480472	0.630892	0.9941
ENSG00000047644	563.585	-0.169042	0.188077	-0.898795	0.368762	0.949676
ENSG00000047648	12.4489	-0.0852341	0.567386	-0.150222	0.880589	0.999002
ENSG00000047662	73.0051	0.161881	0.263019	0.615471	0.538244	0.985225
ENSG00000047849	3832.12	0.00428612	0.136177	0.0314746	0.974891	0.999569
ENSG00000047932	356.201	0.103993	0.186797	0.556717	0.577721	0.993277
ENSG00000048028	328.918	0.0442344	0.168967	0.261792	0.793482	0.999002
ENSG00000048052	155.743	-0.0716555	0.188362	-0.380413	0.703639	0.997341
ENSG00000048140	630.482	0.0703502	0.161315	0.436104	0.662762	0.995703
ENSG00000048162	70.735	0.159014	0.275609	0.576953	0.563971	0.990849
ENSG00000048342	292.191	-0.258421	0.15677	-1.6484	0.0992698	0.72162
ENSG00000048392	281.23	0.221082	0.207603	1.06493	0.28691	0.915948
ENSG00000048405	191.548	-0.163818	0.179019	-0.915086	0.360146	0.945634
ENSG00000048471	512.358	-0.0478929	0.227927	-0.210124	0.833571	0.999002
ENSG00000048540	626.314	-0.103416	0.205671	-0.502825	0.615087	0.9941
ENSG00000048544	323.558	-0.0419325	0.164759	-0.254507	0.799104	0.999002
ENSG00000048649	2810.01	-0.0109277	0.168824	-0.064728	0.948391	0.999002
ENSG00000048707	920.404	-0.193406	0.193312	-1.00049	0.317074	0.935175
ENSG00000048740	2574.09	0.0557266	0.0810873	0.687242	0.49193	0.978421
ENSG00000048828	477.626	-0.226652	0.154294	-1.46896	0.141843	0.793107
ENSG00000048991	1098.77	0.0086008	0.130495	0.0659093	0.94745	0.999002
ENSG00000049089	214.836	-0.494771	0.186609	-2.65137	0.00801656	0.241566
ENSG00000049130	1594.71	0.159149	0.216249	0.735952	0.46176	0.974713
ENSG00000049167	262.916	-0.228826	0.259915	-0.880388	0.378649	0.952731
ENSG00000049192	72.0302	0.556762	0.252485	2.20513	0.0274451	0.443042
ENSG00000049239	321.93	-0.0873441	0.237589	-0.367626	0.713152	0.999002
ENSG00000049245	233.47	-0.0799243	0.168601	-0.474046	0.635467	0.9941
ENSG00000049246	191.552	-0.190901	0.182001	-1.0489	0.294224	0.920421
ENSG00000049323	285.817	-0.0290469	0.178648	-0.162593	0.870839	0.999002
ENSG00000049449	592.021	-0.148875	0.151353	-0.983629	0.325298	0.937662
ENSG00000049540	409.855	-0.544829	0.243196	-2.24029	0.025072	0.424155
ENSG00000049541	315.968	-0.0597332	0.200198	-0.29837	0.76542	0.999002
ENSG00000049618	2152.26	0.368579	0.177284	2.07903	0.0376147	0.50547
ENSG00000049656	652.414	-0.0357454	0.209226	-0.170846	0.864345	0.999002
ENSG00000049759	4593.23	0.0751114	0.121175	0.61986	0.53535	0.984569
ENSG00000049769	340.359	0.108032	0.143607	0.752277	0.451885	0.973185
ENSG00000049860	177.61	0.0597092	0.188817	0.316228	0.75183	0.999002
ENSG00000049883	178.615	-0.267098	0.169517	-1.57564	0.115109	0.750254
ENSG00000050030	964.368	0.139783	0.142072	0.98389	0.32517	0.937662
ENSG00000050130	456.55	0.10663	0.32366	0.329451	0.741815	0.999002
ENSG00000050165	1984.5	-0.264833	0.132935	-1.9922	0.0463496	0.561546
ENSG00000050344	110.256	-0.167674	0.212035	-0.790784	0.42907	0.965936
ENSG00000050393	448.3	-0.214243	0.126481	-1.69388	0.0902887	0.707315
ENSG00000050405	275.646	-0.243744	0.153277	-1.59022	0.111785	0.746388
ENSG00000050426	402.817	0.234136	0.14265	1.64133	0.100728	0.725493
ENSG00000050438	2820.14	-0.0613768	0.170108	-0.360812	0.71824	0.999002
ENSG00000050628	654.923	0.176854	0.153165	1.15466	0.248228	0.89886
ENSG00000050730	54.6672	0.444357	0.321532	1.382	0.166972	0.824509
ENSG00000050748	1028.7	-0.184555	0.136056	-1.35646	0.174951	0.83487
ENSG00000050767	106.869	-0.266399	0.235301	-1.13216	0.257567	0.902639
ENSG00000050820	932.686	0.0194748	0.204475	0.0952429	0.924122	0.999002
ENSG00000051009	281.288	0.0728196	0.191522	0.380216	0.703785	0.997341
ENSG00000051108	366.136	-0.0397484	0.13177	-0.30165	0.762919	0.999002
ENSG00000051128	130.361	0.244379	0.222496	1.09835	0.272051	0.910116
ENSG00000051180	35.5539	-0.487373	0.34116	-1.42858	0.153126	0.805512
ENSG00000051341	52.1681	-0.140537	0.24993	-0.562304	0.573909	0.993226
ENSG00000051382	243.337	-0.145441	0.135001	-1.07733	0.281333	0.913995
ENSG00000051523	32.509	-0.0902321	0.380905	-0.236889	0.812743	0.999002
ENSG00000051596	206.04	0.100306	0.147725	0.679007	0.497133	0.980071
ENSG00000051620	311.947	-0.00229401	0.145149	-0.0158045	0.98739	0.999627
ENSG00000051825	182.752	-0.25476	0.177352	-1.43647	0.150869	0.803801
ENSG00000052126	1300.7	-0.121494	0.135022	-0.899805	0.368224	0.949365
ENSG00000052723	441.101	-0.0674141	0.181816	-0.370782	0.7108	0.99833
ENSG00000052749	260.63	-0.37239	0.296165	-1.25737	0.208618	0.866369
ENSG00000052795	556.944	0.00729147	0.12745	0.0572104	0.954378	0.999002
ENSG00000052802	1006.24	-0.488192	0.278844	-1.75077	0.0799858	0.680425
ENSG00000052841	937.101	0.0859693	0.125252	0.686369	0.492481	0.978548
ENSG00000053108	114.723	0.0515351	0.265922	0.193798	0.846334	0.999002
ENSG00000053254	1055.64	-0.141385	0.139191	-1.01576	0.309743	0.930585
ENSG00000053371	221.86	0.164138	0.229607	0.714865	0.474693	0.977354
ENSG00000053372	371.54	0.212427	0.143483	1.4805	0.13874	0.787465
ENSG00000053438	6760.18	-0.0417465	0.129665	-0.321957	0.747486	0.999002
ENSG00000053501	193.38	0.188855	0.18623	1.0141	0.310537	0.930978
ENSG00000053524	191.842	-0.0511688	0.187565	-0.272805	0.785003	0.999002
ENSG00000053747	38.7402	-0.763453	0.301027	-2.53616	0.0112076	0.287162
ENSG00000053770	802.961	-0.0724655	0.235657	-0.307504	0.75846	0.999002
ENSG00000053900	297.246	-0.148965	0.252599	-0.589729	0.555372	0.990629
ENSG00000054116	599.981	0.190646	0.152536	1.24984	0.211357	0.868331
ENSG00000054118	2159	-0.120192	0.207895	-0.578136	0.563172	0.990849
ENSG00000054148	442.327	0.291434	0.234775	1.24133	0.214483	0.872117
ENSG00000054179	66.7611	0.499341	0.262026	1.90569	0.0566904	0.604926
ENSG00000054267	1466.48	0.0214315	0.112389	0.190691	0.848768	0.999002
ENSG00000054277	53.9514	-0.589505	0.311613	-1.89179	0.0585193	0.610401
ENSG00000054282	307.954	0.141027	0.162723	0.866669	0.386123	0.953823
ENSG00000054356	669.797	-0.0576255	0.200028	-0.288087	0.77328	0.999002
ENSG00000054392	54.9893	-0.273766	0.259577	-1.05466	0.29158	0.91908
ENSG00000054523	8183.76	0.124809	0.175689	0.710394	0.47746	0.977667
ENSG00000054611	158.163	-0.0334744	0.286666	-0.116771	0.907041	0.999002
ENSG00000054654	1283.27	0.0615886	0.263517	0.233718	0.815204	0.999002
ENSG00000054690	189.643	-0.109222	0.257826	-0.423626	0.671839	0.996824
ENSG00000054793	6774.42	-0.0528742	0.200279	-0.264003	0.791777	0.999002
ENSG00000054965	3646.73	0.170215	0.178907	0.951419	0.341392	0.942114
ENSG00000054967	171.398	0.173446	0.166017	1.04475	0.296138	0.921299
ENSG00000054983	232.935	-0.0615218	0.145943	-0.421546	0.673356	0.996824
ENSG00000055044	670.434	0.253946	0.19588	1.29643	0.194826	0.853487
ENSG00000055070	1482.52	0.0994262	0.117833	0.843793	0.398785	0.960878
ENSG00000055118	760.006	0.0269926	0.186652	0.144615	0.885015	0.999002
ENSG00000055130	1082.07	-0.0432838	0.108844	-0.39767	0.690873	0.996928
ENSG00000055147	249.587	-0.231287	0.177313	-1.3044	0.192097	0.851838
ENSG00000055163	3603.26	-0.295462	0.156049	-1.89339	0.0583055	0.609252
ENSG00000055208	831.012	-0.0167124	0.13407	-0.124655	0.900797	0.999002
ENSG00000055211	386.445	-0.267067	0.202833	-1.31668	0.187945	0.849578
ENSG00000055332	756.005	-0.280621	0.134979	-2.079	0.0376169	0.50547
ENSG00000055483	349.96	0.308905	0.181705	1.70003	0.0891248	0.704798
ENSG00000055609	2010.74	0.0891758	0.119654	0.745278	0.456104	0.973753
ENSG00000055813	74.0076	0.36145	0.272489	1.32648	0.184682	0.848054
ENSG00000055917	1793.99	-0.0214354	0.130331	-0.164469	0.869362	0.999002
ENSG00000055950	371.642	0.0169401	0.174097	0.0973027	0.922486	0.999002
ENSG00000055955	7.78742	0.0607142	0.767886	0.0790667	0.93698	0.999002
ENSG00000056050	425.869	0.00114422	0.219491	0.00521307	0.995841	0.999627
ENSG00000056097	2346.79	-0.19637	0.115285	-1.70335	0.0885031	0.702601
ENSG00000056277	104.88	-0.073586	0.232799	-0.316092	0.751932	0.999002
ENSG00000056487	1853.34	0.431679	0.159514	2.70621	0.00680551	0.22508
ENSG00000056558	15.1796	-0.568935	0.511289	-1.11275	0.265818	0.905884
ENSG00000056586	1156.38	-0.124806	0.136329	-0.91547	0.359945	0.945634
ENSG00000056736	29.8984	0.437445	0.42779	1.02257	0.306512	0.927213
ENSG00000056972	71.4833	0.702526	0.284066	2.4731	0.0133945	0.312326
ENSG00000056998	359.897	-0.455106	0.157279	-2.89362	0.00380827	0.16022
ENSG00000057019	1013.7	0.0183635	0.168051	0.109273	0.912986	0.999002
ENSG00000057252	173.691	-0.099871	0.18929	-0.527608	0.597772	0.9941
ENSG00000057294	26.6932	-0.156349	0.467023	-0.334777	0.737793	0.999002
ENSG00000057468	15.0966	1.55161	0.524036	2.96088	0.00306758	0.137947
ENSG00000057593	19.9469	1.11894	0.468769	2.38697	0.0169877	0.352836
ENSG00000057608	3069.29	-0.0732524	0.112767	-0.649589	0.515958	0.982917
ENSG00000057663	252.932	0.062632	0.276836	0.226242	0.821013	0.999002
ENSG00000057704	182.693	-0.315026	0.199657	-1.57783	0.114604	0.749476
ENSG00000057757	680.599	-0.174511	0.130962	-1.33253	0.182686	0.846582
ENSG00000057935	641.114	-0.154312	0.156197	-0.987935	0.323185	0.936751
ENSG00000058056	256.995	-0.0189925	0.131132	-0.144835	0.884841	0.999002
ENSG00000058063	408.396	-0.256624	0.192181	-1.33532	0.181771	0.84478
ENSG00000058091	1659.21	0.163908	0.113324	1.44636	0.148076	0.801438
ENSG00000058262	2492.54	0.0608824	0.152353	0.399613	0.689441	0.99684
ENSG00000058272	1219.14	0.214982	0.143266	1.50058	0.133465	0.779655
ENSG00000058335	91.7797	0.267354	0.261486	1.02244	0.306572	0.927213
ENSG00000058404	950.394	-0.00705242	0.225583	-0.0312631	0.97506	0.999569
ENSG00000058453	690.98	-0.438958	0.212724	-2.06351	0.0390645	0.513702
ENSG00000058600	339.188	0.112669	0.199403	0.565031	0.572053	0.993055
ENSG00000058668	1717.83	-0.177227	0.148875	-1.19044	0.233875	0.885927
ENSG00000058673	7.78948	-0.479122	0.678523	-0.706125	0.48011	0.977691
ENSG00000058729	226.124	0.134401	0.281576	0.477316	0.633137	0.9941
ENSG00000058799	309.862	-0.0840079	0.199307	-0.421501	0.673389	0.996824
ENSG00000058804	320.487	-0.0650714	0.155454	-0.418591	0.675515	0.996824
ENSG00000058866	21.1857	-0.846795	0.406491	-2.08318	0.0372347	0.504903
ENSG00000059122	987.49	0.0569589	0.210567	0.270502	0.786774	0.999002
ENSG00000059145	256.273	0.253605	0.222358	1.14052	0.254069	0.902639
ENSG00000059377	9.19216	0.59853	0.638046	0.938068	0.34821	0.942292
ENSG00000059378	12.6496	-0.346995	0.463428	-0.748756	0.454004	0.973486
ENSG00000059573	716.273	-0.174556	0.147407	-1.18418	0.236341	0.88892
ENSG00000059588	809.696	0.441509	0.217792	2.0272	0.0426416	0.53912
ENSG00000059691	201.76	-0.109788	0.234801	-0.46758	0.640085	0.9941
ENSG00000059728	177.138	-0.0596105	0.200417	-0.297433	0.766136	0.999002
ENSG00000059758	821.192	0.0657698	0.118373	0.555613	0.578476	0.993277
ENSG00000059769	120.717	-0.00868359	0.183621	-0.0472907	0.962282	0.999002
ENSG00000059804	250.797	-0.0798663	0.16347	-0.488567	0.625148	0.9941
ENSG00000059915	1212.38	0.13064	0.161915	0.806847	0.419755	0.965936
ENSG00000060069	330.842	0.0570287	0.237106	0.24052	0.809927	0.999002
ENSG00000060138	233.748	0.183198	0.186628	0.981619	0.326288	0.937662
ENSG00000060237	2712.47	0.0272639	0.152258	0.179064	0.857887	0.999002
ENSG00000060339	1595.97	-0.246534	0.164532	-1.49839	0.134031	0.780242
ENSG00000060491	714.41	0.0895135	0.197037	0.454299	0.649614	0.9941
ENSG00000060642	87.4459	0.112408	0.208183	0.53995	0.589231	0.9941
ENSG00000060656	144.312	0.273682	0.221275	1.23684	0.216147	0.872878
ENSG00000060688	377.139	0.0180575	0.159354	0.113317	0.909779	0.999002
ENSG00000060709	9.20973	-0.319432	0.594813	-0.53703	0.591247	0.9941
ENSG00000060718	885.367	-0.363824	0.108914	-3.34047	0.000836371	0.0616885
ENSG00000060749	868.18	0.0527149	0.153342	0.343773	0.731017	0.999002
ENSG00000060762	368.834	-0.0460616	0.260351	-0.176921	0.85957	0.999002
ENSG00000060971	367.739	-0.178401	0.144659	-1.23325	0.217482	0.873486
ENSG00000060982	1123	0.115374	0.146004	0.790211	0.429404	0.965936
ENSG00000061273	715.295	0.285046	0.142369	2.00217	0.0452667	0.555296
ENSG00000061337	565.655	0.147778	0.25607	0.577102	0.563871	0.990849
ENSG00000061656	12.7685	0.31014	0.462256	0.670928	0.502266	0.98126
ENSG00000061676	2946.31	-0.0217815	0.0985077	-0.221115	0.825003	0.999002
ENSG00000061794	355.688	-0.121671	0.238856	-0.509389	0.610479	0.9941
ENSG00000061918	317.995	-0.11424	0.187292	-0.609959	0.541889	0.985986
ENSG00000061936	985.998	-0.00375325	0.143369	-0.026179	0.979115	0.999569
ENSG00000061938	1057.25	0.244737	0.172877	1.41567	0.156872	0.811139
ENSG00000061987	540.892	-0.0218556	0.176425	-0.12388	0.90141	0.999002
ENSG00000062038	82.1602	-0.512166	0.297652	-1.72069	0.085307	0.696561
ENSG00000062096	12.4714	0.183246	0.509363	0.359756	0.71903	0.999002
ENSG00000062194	2047.56	0.10331	0.163409	0.63222	0.527243	0.983918
ENSG00000062282	30.4442	-0.385061	0.357313	-1.07766	0.281187	0.913688
ENSG00000062370	163.054	-0.226651	0.241411	-0.938858	0.347803	0.942292
ENSG00000062485	1647.01	-0.00242455	0.0998309	-0.0242866	0.980624	0.999621
ENSG00000062598	1111.66	-0.0535476	0.140942	-0.379926	0.704	0.997341
ENSG00000062650	576.007	-0.224909	0.14319	-1.57071	0.116251	0.751201
ENSG00000062716	700.609	-0.150249	0.230572	-0.651636	0.514636	0.982917
ENSG00000062725	748.891	-0.113782	0.146385	-0.777282	0.436993	0.968726
ENSG00000062822	232.115	-0.0638479	0.201205	-0.317327	0.750995	0.999002
ENSG00000063015	1766.23	-0.244516	0.187457	-1.30439	0.192102	0.851838
ENSG00000063046	4207.48	-0.0291974	0.0980619	-0.297744	0.765898	0.999002
ENSG00000063127	55.9741	-0.276283	0.301123	-0.917508	0.358877	0.945634
ENSG00000063169	590.808	0.106795	0.167984	0.635743	0.524944	0.9836
ENSG00000063176	575.553	0.369453	0.140134	2.63642	0.0083787	0.246989
ENSG00000063177	3112.8	0.358842	0.18995	1.88914	0.0588731	0.611919
ENSG00000063180	1048.05	0.214647	0.112025	1.91605	0.0553581	0.598622
ENSG00000063241	213.826	-0.0416797	0.151384	-0.275325	0.783067	0.999002
ENSG00000063244	2476.19	0.15007	0.177846	0.843821	0.398769	0.960878
ENSG00000063245	2253.58	0.170493	0.166579	1.02349	0.306075	0.927059
ENSG00000063322	675.821	0.189671	0.172977	1.09651	0.272854	0.910164
ENSG00000063515	13.3692	-0.470424	0.565266	-0.832218	0.405286	0.963375
ENSG00000063587	474.425	-0.0538259	0.166173	-0.323916	0.746002	0.999002
ENSG00000063601	360.94	-0.21999	0.142994	-1.53846	0.123937	0.765608
ENSG00000063660	2498.1	0.0575971	0.180052	0.319891	0.749051	0.999002
ENSG00000063761	133.841	-0.171563	0.207214	-0.827947	0.4077	0.963932
ENSG00000063854	409.429	-0.0026776	0.174213	-0.0153696	0.987737	0.999627
ENSG00000063978	499.076	0.0592199	0.132712	0.446229	0.655432	0.9941
ENSG00000064042	792.415	-0.238518	0.117898	-2.02308	0.0430647	0.539932
ENSG00000064102	219.875	-0.0109924	0.237563	-0.0462713	0.963094	0.999002
ENSG00000064115	319.484	-0.000395412	0.157732	-0.00250686	0.998	0.999627
ENSG00000064199	251.388	-0.444021	0.273727	-1.62213	0.104775	0.734687
ENSG00000064218	46.7545	-0.369609	0.34606	-1.06805	0.285498	0.915699
ENSG00000064225	74.6414	-0.0633007	0.315272	-0.200781	0.84087	0.999002
ENSG00000064270	6.7991	1.26052	0.767802	1.64173	0.100646	0.725493
ENSG00000064300	89.9235	-0.521736	0.322447	-1.61805	0.105651	0.736842
ENSG00000064309	756.893	-0.0564784	0.137379	-0.411113	0.68099	0.996824
ENSG00000064313	483.063	-0.255216	0.138006	-1.84932	0.0644122	0.633048
ENSG00000064393	2428.3	0.289409	0.181286	1.59643	0.110393	0.746388
ENSG00000064419	982.822	-0.0128944	0.152052	-0.0848027	0.932418	0.999002
ENSG00000064490	267.885	0.0946428	0.187402	0.505026	0.61354	0.9941
ENSG00000064545	148.64	-0.116261	0.181944	-0.638995	0.522826	0.983531
ENSG00000064547	727.641	0.183611	0.158772	1.15645	0.247498	0.89886
ENSG00000064601	398.677	0.150643	0.119156	1.26424	0.206142	0.863452
ENSG00000064607	3123.51	-0.022805	0.150404	-0.151625	0.879483	0.999002
ENSG00000064651	323.81	-0.251488	0.121022	-2.07805	0.0377051	0.50547
ENSG00000064652	135.16	-0.465549	0.196748	-2.36622	0.0179708	0.362045
ENSG00000064655	36.8989	0.35053	0.390479	0.897691	0.36935	0.949701
ENSG00000064666	1472.79	-0.170997	0.171366	-0.997851	0.318351	0.935386
ENSG00000064687	1034.31	0.279904	0.203285	1.3769	0.168542	0.825946
ENSG00000064692	312.495	0.00723241	0.1444	0.0500859	0.960054	0.999002
ENSG00000064703	340.875	0.113722	0.143181	0.794251	0.42705	0.965936
ENSG00000064726	761.928	0.00188999	0.132244	0.0142917	0.988597	0.999627
ENSG00000064763	32.144	-0.0564771	0.339708	-0.166252	0.867959	0.999002
ENSG00000064932	246.827	0.0204086	0.227381	0.089755	0.928482	0.999002
ENSG00000064933	331.925	0.107986	0.254263	0.424701	0.671054	0.996824
ENSG00000064961	631.382	0.0466848	0.167403	0.278878	0.780339	0.999002
ENSG00000064989	21.0837	0.23111	0.448354	0.515463	0.60623	0.9941
ENSG00000064995	484.17	-0.036286	0.147572	-0.245887	0.80577	0.999002
ENSG00000064999	1856.56	0.140039	0.240728	0.581732	0.560747	0.990849
ENSG00000065000	2881.04	0.133418	0.210889	0.632646	0.526965	0.983918
ENSG00000065029	527.717	-0.0222399	0.14874	-0.149522	0.881141	0.999002
ENSG00000065054	239.83	-0.0336943	0.21985	-0.153261	0.878193	0.999002
ENSG00000065057	163.319	0.0281144	0.216405	0.129916	0.896633	0.999002
ENSG00000065060	333.055	-0.263349	0.165416	-1.59205	0.111375	0.746388
ENSG00000065135	1417.99	-0.314972	0.116669	-2.69971	0.00694001	0.226134
ENSG00000065150	1771.08	-0.209409	0.110478	-1.89548	0.0580282	0.608456
ENSG00000065154	693.728	0.0603459	0.214406	0.281456	0.77836	0.999002
ENSG00000065183	364.168	-0.153603	0.156449	-0.981808	0.326194	0.937662
ENSG00000065243	546.989	-0.10317	0.231537	-0.445587	0.655896	0.9941
ENSG00000065268	429.149	0.101047	0.178205	0.567024	0.570698	0.992449
ENSG00000065308	210.858	-0.255365	0.14473	-1.76442	0.0776609	0.675719
ENSG00000065320	294.433	-0.62092	0.270664	-2.29406	0.0217869	0.402578
ENSG00000065328	111.21	-0.134968	0.217457	-0.620665	0.53482	0.984543
ENSG00000065357	198.197	0.0656844	0.160793	0.408502	0.682905	0.996824
ENSG00000065361	14.5147	-0.117851	0.552804	-0.213187	0.831181	0.999002
ENSG00000065413	573.389	-0.0813497	0.161062	-0.505083	0.6135	0.9941
ENSG00000065427	1009.12	-0.195071	0.127427	-1.53085	0.125807	0.768179
ENSG00000065457	357.948	0.0356942	0.160875	0.221875	0.824411	0.999002
ENSG00000065485	115.851	0.0169621	0.179896	0.0942879	0.92488	0.999002
ENSG00000065491	306.922	-0.233728	0.150885	-1.54904	0.121371	0.762756
ENSG00000065518	564.126	-0.214238	0.203587	-1.05232	0.292654	0.919845
ENSG00000065526	2820.88	-0.108015	0.234298	-0.461016	0.644787	0.9941
ENSG00000065534	280.073	-1.0258	0.176941	-5.79742	6.73414e-09	6.98291e-06
ENSG00000065548	1359.59	0.19067	0.240122	0.794053	0.427164	0.965936
ENSG00000065559	639.715	-0.132721	0.122799	-1.0808	0.279788	0.913151
ENSG00000065600	286.338	-0.247312	0.155735	-1.58803	0.11228	0.747743
ENSG00000065609	1569.26	-0.04877	0.0820373	-0.594486	0.552187	0.988829
ENSG00000065613	503.815	-0.0689942	0.137779	-0.500758	0.616541	0.9941
ENSG00000065615	294.423	-0.102082	0.2022	-0.504858	0.613659	0.9941
ENSG00000065621	25.4205	0.385676	0.382367	1.00865	0.313141	0.93191
ENSG00000065665	860.261	-0.0283264	0.127096	-0.222873	0.823634	0.999002
ENSG00000065675	12.4351	-0.705853	0.663141	-1.06441	0.287143	0.915948
ENSG00000065717	150.297	-0.0744918	0.204901	-0.36355	0.716194	0.999002
ENSG00000065802	401.982	-0.214868	0.190645	-1.12706	0.259716	0.903374
ENSG00000065809	1175.93	-0.0420306	0.12354	-0.34022	0.733691	0.999002
ENSG00000065833	14.006	-0.478974	0.450554	-1.06308	0.287746	0.916751
ENSG00000065882	600.117	-0.244495	0.151972	-1.60881	0.107658	0.742774
ENSG00000065883	795.173	0.154646	0.12495	1.23766	0.215843	0.872878
ENSG00000065911	313.067	-0.0374605	0.17607	-0.212759	0.831515	0.999002
ENSG00000065923	542.529	-0.207647	0.139701	-1.48636	0.137183	0.785453
ENSG00000065970	475.918	0.00881456	0.157186	0.0560774	0.95528	0.999002
ENSG00000065978	16756.8	-0.126595	0.131467	-0.962944	0.335576	0.940011
ENSG00000065989	211.635	-0.0377382	0.229821	-0.164207	0.869568	0.999002
ENSG00000066027	109.307	-0.0118309	0.223286	-0.0529853	0.957744	0.999002
ENSG00000066032	1528.25	-0.185635	0.14375	-1.29138	0.196573	0.854663
ENSG00000066044	1510.73	0.0300592	0.126515	0.237594	0.812196	0.999002
ENSG00000066084	1052.86	0.0155	0.158163	0.0980002	0.921932	0.999002
ENSG00000066117	1640.38	0.176671	0.122832	1.43832	0.150344	0.803801
ENSG00000066135	426.78	-0.0163096	0.196248	-0.0831071	0.933766	0.999002
ENSG00000066136	676.528	0.113564	0.118663	0.957031	0.338552	0.940878
ENSG00000066230	18.7624	-0.503465	0.478931	-1.05123	0.293155	0.920342
ENSG00000066248	167.545	-0.22797	0.201802	-1.12967	0.258614	0.902639
ENSG00000066279	397.128	-0.338112	0.185695	-1.82079	0.0686381	0.648306
ENSG00000066322	93.2289	-0.0308314	0.254937	-0.120937	0.903741	0.999002
ENSG00000066379	69.3897	0.503816	0.323126	1.55919	0.118951	0.757265
ENSG00000066382	1302.63	0.309383	0.167623	1.8457	0.0649357	0.634879
ENSG00000066422	472.13	-0.164244	0.187928	-0.873971	0.382134	0.952977
ENSG00000066427	281.815	0.018118	0.208903	0.0867292	0.930887	0.999002
ENSG00000066455	440.745	-0.00185451	0.172869	-0.0107278	0.991441	0.999627
ENSG00000066468	90.9965	-0.2995	0.216584	-1.38283	0.166717	0.824374
ENSG00000066557	773.199	0.213621	0.401017	0.532699	0.594242	0.9941
ENSG00000066583	123.668	-0.526528	0.196575	-2.67851	0.00739514	0.232373
ENSG00000066629	299.58	-0.39952	0.156991	-2.54487	0.010932	0.28298
ENSG00000066651	198.066	0.171057	0.347943	0.491623	0.622986	0.9941
ENSG00000066654	555.656	-0.0782597	0.129039	-0.606479	0.544197	0.986437
ENSG00000066697	278.613	-0.0898745	0.153713	-0.584691	0.558755	0.990849
ENSG00000066735	141.194	-0.132599	0.294476	-0.450288	0.652503	0.9941
ENSG00000066739	564.093	-0.108707	0.136035	-0.799108	0.424228	0.965936
ENSG00000066777	806.33	-0.0209142	0.108193	-0.193304	0.846721	0.999002
ENSG00000066827	77.3449	-0.177564	0.285154	-0.622695	0.533485	0.984422
ENSG00000066855	266.388	-0.278304	0.194191	-1.43315	0.151816	0.804481
ENSG00000066923	12.6209	-0.0882819	0.731347	-0.120711	0.90392	0.999002
ENSG00000066926	238.373	0.0469027	0.180817	0.259393	0.795332	0.999002
ENSG00000066933	958.924	0.00977987	0.133993	0.0729878	0.941816	0.999002
ENSG00000067057	461.448	0.0524257	0.225158	0.23284	0.815886	0.999002
ENSG00000067064	1142.95	-0.208974	0.284258	-0.735155	0.462245	0.974713
ENSG00000067082	945.48	-0.000430862	0.125253	-0.00343994	0.997255	0.999627
ENSG00000067113	90.5099	-0.113092	0.194126	-0.582571	0.560182	0.990849
ENSG00000067141	1878.74	-0.0930424	0.198192	-0.469455	0.638744	0.9941
ENSG00000067167	485.789	-0.139587	0.201171	-0.69387	0.487764	0.977691
ENSG00000067177	29.5538	-0.423141	0.36886	-1.14716	0.251317	0.901315
ENSG00000067182	239.929	0.0892969	0.192849	0.463039	0.643336	0.9941
ENSG00000067191	898.844	0.286132	0.126619	2.25978	0.0238348	0.417808
ENSG00000067208	214.295	-0.344458	0.173829	-1.98159	0.0475247	0.564047
ENSG00000067221	388.238	0.289896	0.160589	1.8052	0.0710433	0.655943
ENSG00000067225	5189.18	0.181279	0.181428	0.999183	0.317706	0.935386
ENSG00000067248	650.7	-0.217818	0.119315	-1.82558	0.0679141	0.647386
ENSG00000067334	836.626	-0.037528	0.212777	-0.176372	0.860002	0.999002
ENSG00000067365	279.885	0.26481	0.187919	1.40917	0.158785	0.814165
ENSG00000067369	3375.08	-0.105303	0.172577	-0.610177	0.541745	0.985946
ENSG00000067445	2244.33	0.191913	0.127355	1.50692	0.131831	0.778009
ENSG00000067533	227.321	-0.140404	0.238249	-0.589313	0.555651	0.990629
ENSG00000067560	969.081	-0.117591	0.194703	-0.60395	0.545877	0.986961
ENSG00000067596	537.333	-0.0778994	0.205166	-0.37969	0.704176	0.997341
ENSG00000067606	832.714	-0.0285216	0.178089	-0.160153	0.87276	0.999002
ENSG00000067704	685.839	-0.099363	0.11801	-0.841987	0.399795	0.961473
ENSG00000067715	4899.91	0.0491191	0.113193	0.433941	0.664332	0.996092
ENSG00000067798	806.206	-0.0647087	0.156163	-0.414368	0.678605	0.996824
ENSG00000067829	524.338	-0.250626	0.151328	-1.65618	0.0976849	0.721152
ENSG00000067836	175.565	-0.164117	0.215213	-0.76258	0.445714	0.97198
ENSG00000067840	6931.59	0.129484	0.168764	0.767248	0.442934	0.971627
ENSG00000067842	327.994	-0.196336	0.214186	-0.916664	0.359319	0.945634
ENSG00000067900	928.557	0.101481	0.158741	0.639287	0.522636	0.983531
ENSG00000067955	214.763	0.0287691	0.192634	0.149346	0.881281	0.999002
ENSG00000067992	331.322	-0.298355	0.166907	-1.78755	0.073848	0.667097
ENSG00000068001	263.353	0.137538	0.201938	0.681093	0.495813	0.979772
ENSG00000068024	422.703	-0.129112	0.223846	-0.576791	0.564081	0.990849
ENSG00000068028	219.964	-0.037916	0.2082	-0.182114	0.855494	0.999002
ENSG00000068078	145.933	0.283331	0.233635	1.21271	0.225242	0.881957
ENSG00000068097	290.05	-0.0065497	0.15554	-0.0421095	0.966411	0.999002
ENSG00000068120	448.32	0.185993	0.154276	1.20558	0.227979	0.883952
ENSG00000068137	348.971	0.161066	0.170596	0.944137	0.3451	0.942114
ENSG00000068305	496.934	0.206751	0.125042	1.65345	0.0982384	0.721152
ENSG00000068308	753.586	0.135598	0.196082	0.691539	0.489227	0.977691
ENSG00000068323	692.008	0.18683	0.144869	1.28964	0.197174	0.854663
ENSG00000068354	247.51	0.145642	0.247915	0.587468	0.55689	0.990849
ENSG00000068366	1801.37	-0.0930357	0.129404	-0.718953	0.47217	0.975992
ENSG00000068383	373.992	-0.223884	0.15612	-1.43405	0.151557	0.804481
ENSG00000068394	205.591	-0.129876	0.169616	-0.765708	0.44385	0.971627
ENSG00000068400	1704.24	-0.000915118	0.15259	-0.00599724	0.995215	0.999627
ENSG00000068438	403.048	0.271106	0.126319	2.14619	0.0318577	0.469555
ENSG00000068489	480.146	-0.147886	0.14314	-1.03316	0.301529	0.924532
ENSG00000068615	2318.84	-0.05761	0.112736	-0.511016	0.60934	0.9941
ENSG00000068650	480.415	-0.182368	0.186689	-0.976855	0.328641	0.937662
ENSG00000068654	782.45	0.00619524	0.230646	0.0268603	0.978571	0.999569
ENSG00000068697	1263.7	0.390277	0.24254	1.60913	0.107589	0.742774
ENSG00000068724	229.905	-0.0825761	0.208102	-0.396807	0.69151	0.996928
ENSG00000068745	1940.84	-0.132852	0.113111	-1.17452	0.240185	0.89133
ENSG00000068781	4.87731	-2.58329	1.12278	-2.30079	0.0214032	0.398348
ENSG00000068784	240.628	0.0302116	0.159274	0.189683	0.849558	0.999002
ENSG00000068796	2308.38	-0.0138441	0.145577	-0.0950982	0.924237	0.999002
ENSG00000068831	134.46	0.11824	0.19591	0.603542	0.546148	0.986961
ENSG00000068878	639.126	0.018594	0.10518	0.176783	0.859679	0.999002
ENSG00000068885	160.456	-0.215435	0.305931	-0.704194	0.481312	0.977691
ENSG00000068903	1089.38	0.0266897	0.118484	0.225259	0.821777	0.999002
ENSG00000068912	488.797	-0.0724786	0.159306	-0.454965	0.649134	0.9941
ENSG00000068971	1154.89	0.104129	0.164236	0.634023	0.526066	0.983675
ENSG00000068976	35.089	2.81483	0.511463	5.50349	3.72337e-08	2.73481e-05
ENSG00000069020	331.095	0.114894	0.174478	0.6585	0.510217	0.982374
ENSG00000069122	10.285	-2.95131	0.693636	-4.25484	2.09202e-05	0.00466812
ENSG00000069188	1035.88	-0.549877	0.260314	-2.11236	0.0346556	0.486939
ENSG00000069248	558.22	-0.141363	0.122811	-1.15106	0.249707	0.899294
ENSG00000069275	6208.3	0.0217361	0.0733424	0.296364	0.766952	0.999002
ENSG00000069329	1855.38	-0.232285	0.125096	-1.85685	0.0633325	0.630749
ENSG00000069345	871.711	-0.0430014	0.114078	-0.376947	0.706213	0.997388
ENSG00000069399	27.9397	0.204762	0.50575	0.404868	0.685575	0.996824
ENSG00000069424	510.081	0.0727213	0.186881	0.389131	0.697179	0.997341
ENSG00000069431	41.883	-0.291271	0.357157	-0.815528	0.41477	0.965223
ENSG00000069493	78.1169	-0.211334	0.323941	-0.652385	0.514153	0.982917
ENSG00000069509	382.238	0.199667	0.444478	0.449218	0.653275	0.9941
ENSG00000069535	9.29285	-1.2828	0.69333	-1.8502	0.0642845	0.632723
ENSG00000069667	2301.12	0.105502	0.226341	0.46612	0.64113	0.9941
ENSG00000069696	46.8396	-0.241721	0.334714	-0.722172	0.470189	0.975764
ENSG00000069702	39.2129	0.196875	0.289248	0.680643	0.496097	0.979798
ENSG00000069812	31.4045	-0.496525	0.33459	-1.48398	0.137814	0.786408
ENSG00000069849	1099.46	0.127825	0.146344	0.873455	0.382415	0.952977
ENSG00000069869	11.2482	-0.132339	0.600899	-0.220235	0.825688	0.999002
ENSG00000069943	46.6048	0.0423829	0.296471	0.142958	0.886324	0.999002
ENSG00000069956	1563.25	-0.099121	0.17139	-0.578337	0.563037	0.990849
ENSG00000069966	608.333	-0.0159672	0.164736	-0.0969262	0.922785	0.999002
ENSG00000069974	42.3212	-0.0751111	0.336203	-0.22341	0.823217	0.999002
ENSG00000069998	461.293	0.151644	0.137429	1.10344	0.269838	0.909262
ENSG00000070010	362.233	-0.133218	0.164405	-0.810306	0.417764	0.965915
ENSG00000070018	792.265	0.0987514	0.154494	0.639191	0.522699	0.983531
ENSG00000070047	618.221	0.698039	0.234972	2.97073	0.00297093	0.134978
ENSG00000070061	1174.78	-0.387049	0.100756	-3.84144	0.000122314	0.0165857
ENSG00000070081	626.78	-0.15387	0.216244	-0.711559	0.476738	0.977354
ENSG00000070087	3531.43	0.0270759	0.162703	0.166413	0.867832	0.999002
ENSG00000070159	35.9197	-0.667541	0.355578	-1.87734	0.0604711	0.619464
ENSG00000070182	72.5979	-0.422401	0.324418	-1.30203	0.192908	0.853039
ENSG00000070214	258.707	-0.511036	0.148302	-3.44592	0.000569116	0.0453954
ENSG00000070269	273.832	-0.0370605	0.216457	-0.171215	0.864055	0.999002
ENSG00000070366	857.903	0.0602165	0.216102	0.278648	0.780515	0.999002
ENSG00000070367	1846.74	0.0405188	0.175181	0.231297	0.817084	0.999002
ENSG00000070371	176.498	-0.0493636	0.243541	-0.202691	0.839377	0.999002
ENSG00000070388	9.87899	-0.257951	0.580826	-0.44411	0.656963	0.9941
ENSG00000070404	136.695	0.138149	0.199358	0.692969	0.488329	0.977691
ENSG00000070413	1875.14	-0.117918	0.225598	-0.522692	0.601189	0.9941
ENSG00000070423	565.77	0.316558	0.159411	1.9858	0.047056	0.562597
ENSG00000070444	617.365	-0.015866	0.154333	-0.102803	0.918119	0.999002
ENSG00000070476	422.381	-0.0681678	0.181144	-0.376317	0.706681	0.997388
ENSG00000070495	508.484	0.178762	0.15603	1.14569	0.251925	0.901321
ENSG00000070501	465.029	0.108235	0.233523	0.463487	0.643015	0.9941
ENSG00000070540	65.2352	-0.243241	0.271388	-0.896284	0.370101	0.949909
ENSG00000070601	20.3583	0.378749	0.434135	0.872422	0.382978	0.952977
ENSG00000070610	1252.63	-0.239065	0.172931	-1.38243	0.166841	0.824509
ENSG00000070614	2106.97	-0.125176	0.243697	-0.513657	0.607492	0.9941
ENSG00000070669	53.3435	0.196859	0.323555	0.608425	0.542906	0.986022
ENSG00000070718	739.273	-0.259509	0.160709	-1.61477	0.10636	0.738157
ENSG00000070729	28.7094	-0.641428	0.454167	-1.41232	0.157857	0.812577
ENSG00000070748	17.2136	-0.0303663	0.504952	-0.060137	0.952047	0.999002
ENSG00000070756	4540.95	-0.249889	0.144683	-1.72715	0.0841404	0.69472
ENSG00000070761	484.84	0.0832403	0.166253	0.500686	0.616592	0.9941
ENSG00000070770	723.22	-0.0554387	0.117736	-0.470875	0.63773	0.9941
ENSG00000070778	316.301	-0.0132221	0.140644	-0.0940108	0.925101	0.999002
ENSG00000070785	243.309	-0.229114	0.21096	-1.08605	0.277457	0.913151
ENSG00000070808	342.273	-0.504814	0.176514	-2.85991	0.0042376	0.170933
ENSG00000070814	874.904	-0.152219	0.239174	-0.636437	0.524491	0.983531
ENSG00000070831	108.168	0.450825	0.29596	1.52326	0.127693	0.770442
ENSG00000070882	168.228	0.0733326	0.179288	0.409021	0.682524	0.996824
ENSG00000070886	156.727	0.164328	0.181295	0.906408	0.36472	0.947592
ENSG00000070915	6.56967	2.99766	0.911384	3.28913	0.00100496	0.0704554
ENSG00000070950	185.597	0.152218	0.221612	0.686868	0.492166	0.978548
ENSG00000070961	1635.16	-0.0735116	0.0919879	-0.799145	0.424207	0.965936
ENSG00000071051	1246.02	0.0537491	0.158525	0.339058	0.734566	0.999002
ENSG00000071054	7084.93	-0.139234	0.13979	-0.99602	0.31924	0.936045
ENSG00000071073	290.185	-0.0492016	0.151726	-0.324278	0.745727	0.999002
ENSG00000071082	2635.35	-0.00815941	0.449376	-0.0181572	0.985513	0.999627
ENSG00000071127	1807.13	-0.214359	0.178257	-1.20253	0.22916	0.883952
ENSG00000071189	477.976	-0.0710951	0.212102	-0.335193	0.737479	0.999002
ENSG00000071205	10.2061	-0.0254889	0.682428	-0.0373503	0.970206	0.999002
ENSG00000071242	1193.92	-0.0943292	0.18372	-0.51344	0.607644	0.9941
ENSG00000071243	297.472	0.263167	0.272371	0.966207	0.33394	0.938568
ENSG00000071246	1258.33	0.147824	0.216122	0.683984	0.493985	0.978864
ENSG00000071282	25.1207	0.00662893	0.367542	0.0180358	0.98561	0.999627
ENSG00000071462	303.065	0.0804829	0.156145	0.515437	0.606248	0.9941
ENSG00000071537	1145.39	0.0593663	0.119229	0.497918	0.618542	0.9941
ENSG00000071539	85.3495	-0.0380393	0.584072	-0.0651277	0.948072	0.999002
ENSG00000071553	1538.23	0.056231	0.174911	0.321484	0.747843	0.999002
ENSG00000071564	2385.27	0.0197794	0.163743	0.120795	0.903853	0.999002
ENSG00000071575	5376.76	-0.0350862	0.172749	-0.203105	0.839053	0.999002
ENSG00000071626	1332.46	0.271952	0.12091	2.2492	0.0244995	0.421337
ENSG00000071655	1022.09	0.282576	0.191258	1.47746	0.139553	0.788978
ENSG00000071794	1329.36	0.0781303	0.14921	0.523626	0.600539	0.9941
ENSG00000071859	850.358	-0.0768534	0.125812	-0.610861	0.541292	0.985817
ENSG00000071889	351.094	0.168897	0.176979	0.954333	0.339915	0.94155
ENSG00000071894	1032.53	0.0505175	0.23456	0.215371	0.829478	0.999002
ENSG00000071909	19.8984	-0.0605929	0.472943	-0.128119	0.898055	0.999002
ENSG00000071967	119.144	-0.0105744	0.210626	-0.050205	0.959959	0.999002
ENSG00000071994	552.817	0.156623	0.208519	0.751118	0.452582	0.973486
ENSG00000072041	1510.83	-0.0185134	0.181884	-0.101787	0.918926	0.999002
ENSG00000072042	953.871	-0.287174	0.177702	-1.61605	0.106084	0.737845
ENSG00000072062	1150.56	0.100446	0.150978	0.665302	0.505857	0.98126
ENSG00000072071	6286.32	0.176118	0.180326	0.976663	0.328736	0.937662
ENSG00000072110	510.725	-0.198135	0.187764	-1.05523	0.29132	0.91908
ENSG00000072121	331.688	0.0273279	0.164424	0.166204	0.867997	0.999002
ENSG00000072133	254.753	0.0276573	0.212746	0.130002	0.896565	0.999002
ENSG00000072134	830.753	-0.0128818	0.175214	-0.0735203	0.941392	0.999002
ENSG00000072135	399.878	-0.0509522	0.191232	-0.266441	0.789899	0.999002
ENSG00000072163	15.009	0.479405	0.4932	0.972029	0.331036	0.937662
ENSG00000072182	290.657	-0.134905	0.138297	-0.975475	0.329325	0.937662
ENSG00000072195	1595.22	-0.0480287	0.147518	-0.325578	0.744743	0.999002
ENSG00000072201	332.213	-0.0418091	0.134212	-0.311515	0.755409	0.999002
ENSG00000072210	681.243	0.0673896	0.114467	0.588726	0.556045	0.990647
ENSG00000072274	460.388	0.00180228	0.137232	0.0131331	0.989522	0.999627
ENSG00000072310	744.238	-0.581043	0.18954	-3.06555	0.00217273	0.111664
ENSG00000072315	56.603	-0.439229	0.275421	-1.59476	0.110767	0.746388
ENSG00000072364	2551.7	-0.193621	0.119379	-1.62191	0.104823	0.734722
ENSG00000072401	772.472	0.0706847	0.231809	0.304926	0.760422	0.999002
ENSG00000072415	146.008	0.037303	0.227665	0.16385	0.869849	0.999002
ENSG00000072422	313.869	0.118051	0.16233	0.727228	0.467086	0.974713
ENSG00000072501	1757.26	-0.226025	0.219093	-1.03164	0.302243	0.924532
ENSG00000072506	393.137	0.0336153	0.159012	0.211401	0.832574	0.999002
ENSG00000072518	803.831	-0.126913	0.160868	-0.788926	0.430155	0.965936
ENSG00000072571	194.881	0.0153515	0.307282	0.0499588	0.960155	0.999002
ENSG00000072609	669.413	0.0640145	0.142524	0.449148	0.653325	0.9941
ENSG00000072657	161.117	0.301918	0.161015	1.87509	0.060781	0.620769
ENSG00000072682	72.3988	-0.0244375	0.219594	-0.111285	0.91139	0.999002
ENSG00000072736	162.375	-0.186335	0.186967	-0.996618	0.31895	0.935913
ENSG00000072756	398.999	-0.150582	0.221778	-0.678978	0.497152	0.980071
ENSG00000072778	1697.61	0.17872	0.169351	1.05532	0.291278	0.91908
ENSG00000072786	243.52	-0.178417	0.230207	-0.775031	0.438321	0.969598
ENSG00000072803	1320.95	-0.0493687	0.140013	-0.3526	0.724388	0.999002
ENSG00000072818	7.85188	0.383042	0.618252	0.619557	0.53555	0.984569
ENSG00000072832	13465	0.00168675	0.201495	0.00837119	0.993321	0.999627
ENSG00000072840	285.891	-0.198653	0.309812	-0.641203	0.521391	0.983531
ENSG00000072849	388.225	-0.117633	0.17166	-0.685269	0.493174	0.978556
ENSG00000072858	7.89963	-0.147774	0.624776	-0.236524	0.813026	0.999002
ENSG00000072864	205.612	-0.222097	0.223231	-0.99492	0.319775	0.936388
ENSG00000072952	141.221	-0.711606	0.201288	-3.53527	0.000407358	0.037015
ENSG00000072954	170.447	0.136653	0.187325	0.729494	0.4657	0.974713
ENSG00000072958	1286.14	0.0367735	0.206158	0.178375	0.858428	0.999002
ENSG00000073008	276.011	-0.0757704	0.1918	-0.39505	0.692806	0.996928
ENSG00000073050	383.044	-0.131067	0.146239	-0.896251	0.370119	0.949909
ENSG00000073060	201.194	-0.473339	0.237875	-1.98986	0.046606	0.562597
ENSG00000073111	393.276	-0.257943	0.265003	-0.973358	0.330375	0.937662
ENSG00000073150	172.926	0.0928958	0.189399	0.490476	0.623797	0.9941
ENSG00000073169	303.195	-0.0932152	0.201945	-0.461586	0.644378	0.9941
ENSG00000073331	23.0172	-0.317356	0.431322	-0.735775	0.461868	0.974713
ENSG00000073417	187.734	-0.211223	0.175192	-1.20566	0.227948	0.883952
ENSG00000073464	1186.58	-0.119144	0.162555	-0.732948	0.46359	0.974713
ENSG00000073536	309.608	0.427902	0.198511	2.15556	0.0311182	0.465663
ENSG00000073578	26.5053	0.307604	0.405032	0.759456	0.44758	0.973139
ENSG00000073584	235.851	-0.0634408	0.18937	-0.335009	0.737618	0.999002
ENSG00000073605	236.298	-0.594179	0.272416	-2.18115	0.0291724	0.455406
ENSG00000073614	655.084	-0.20566	0.137294	-1.49795	0.134146	0.780242
ENSG00000073670	478.116	0.17627	0.167793	1.05052	0.293478	0.920342
ENSG00000073711	1158.21	-0.109375	0.133145	-0.821471	0.411378	0.963932
ENSG00000073712	681.005	0.094175	0.113992	0.826152	0.408718	0.963932
ENSG00000073734	8.29213	-0.176033	0.734825	-0.239557	0.810673	0.999002
ENSG00000073792	808.001	-0.0891982	0.155915	-0.572097	0.567257	0.991583
ENSG00000073803	771.767	0.0261035	0.107838	0.242062	0.808732	0.999002
ENSG00000073849	348.661	-0.119765	0.200313	-0.597889	0.549914	0.988365
ENSG00000073905	9.00544	-0.710273	0.826652	-0.859217	0.390221	0.956586
ENSG00000073910	792.412	-0.0792055	0.177341	-0.44663	0.655143	0.9941
ENSG00000073921	2028.77	-0.12221	0.104286	-1.17187	0.241249	0.892431
ENSG00000073969	759.743	-0.113232	0.115624	-0.979314	0.327425	0.937662
ENSG00000074047	228.103	0.266659	0.280992	0.948991	0.342625	0.942114
ENSG00000074054	2621.31	-0.0793092	0.168198	-0.471523	0.637267	0.9941
ENSG00000074071	396.481	0.294236	0.170054	1.73025	0.0835853	0.692889
ENSG00000074181	996.465	-0.130776	0.249367	-0.524432	0.599978	0.9941
ENSG00000074201	571.371	0.0197227	0.201088	0.0980802	0.921869	0.999002
ENSG00000074211	525.879	-0.168366	0.186424	-0.903138	0.366453	0.948719
ENSG00000074219	535.712	0.286381	0.140688	2.03558	0.0417928	0.536189
ENSG00000074266	219.873	-0.0182149	0.190155	-0.0957896	0.923688	0.999002
ENSG00000074317	147.67	0.102951	0.174099	0.591338	0.554294	0.990129
ENSG00000074319	832.173	0.0853221	0.170588	0.500165	0.616959	0.9941
ENSG00000074356	842.186	-0.0320217	0.166319	-0.192532	0.847326	0.999002
ENSG00000074370	14.1767	-1.27071	0.574434	-2.21211	0.0269589	0.43837
ENSG00000074410	723.629	-0.141622	0.144165	-0.982364	0.325921	0.937662
ENSG00000074416	46.6431	0.0838308	0.284668	0.294486	0.768386	0.999002
ENSG00000074527	217.86	0.182928	0.197282	0.927242	0.353801	0.945328
ENSG00000074582	277.996	0.00591292	0.172147	0.0343482	0.9726	0.999099
ENSG00000074590	651.505	-0.164813	0.185409	-0.88892	0.374046	0.952038
ENSG00000074603	342.78	-0.188631	0.176696	-1.06754	0.285726	0.915699
ENSG00000074621	49.7369	0.335166	0.352906	0.949732	0.342248	0.942114
ENSG00000074657	3918.89	0.0807496	0.083864	0.962864	0.335616	0.940011
ENSG00000074660	72.4862	0.842249	0.252004	3.34221	0.000831148	0.0616651
ENSG00000074695	618.536	-0.146874	0.146707	-1.00114	0.316759	0.935175
ENSG00000074696	2395.54	-0.0858601	0.110123	-0.779676	0.435582	0.968136
ENSG00000074755	910.76	0.222867	0.188302	1.18356	0.236585	0.88892
ENSG00000074800	5804.61	-0.149922	0.173245	-0.865375	0.386833	0.954253
ENSG00000074803	10.9809	0.423364	0.695568	0.60866	0.54275	0.985986
ENSG00000074842	399.742	0.157621	0.167047	0.943574	0.345388	0.942114
ENSG00000074855	2146.67	0.272477	0.147317	1.8496	0.0643719	0.633048
ENSG00000074935	255.067	-0.0345214	0.318031	-0.108547	0.913562	0.999002
ENSG00000074964	641.637	0.424664	0.207575	2.04583	0.0407727	0.526936
ENSG00000075035	304.735	-0.493709	0.193101	-2.55674	0.0105658	0.279241
ENSG00000075043	5367.99	-0.00473466	0.199387	-0.0237461	0.981055	0.999627
ENSG00000075089	496.206	0.389879	0.454797	0.85726	0.391301	0.956839
ENSG00000075131	74.2438	-0.0611768	0.260637	-0.23472	0.814426	0.999002
ENSG00000075142	539.616	-0.0676536	0.151148	-0.447598	0.654444	0.9941
ENSG00000075151	3049.89	-0.184801	0.132292	-1.39691	0.16244	0.818396
ENSG00000075188	94.5944	-0.185483	0.356843	-0.519787	0.603212	0.9941
ENSG00000075213	91.5963	-0.138546	0.208971	-0.662991	0.507336	0.98126
ENSG00000075218	211.103	-0.296438	0.221874	-1.33607	0.181527	0.844536
ENSG00000075223	856.578	-0.00741746	0.104161	-0.0712117	0.943229	0.999002
ENSG00000075234	166.661	-0.373696	0.224995	-1.66091	0.0967322	0.721152
ENSG00000075239	602.418	-0.136089	0.19217	-0.708173	0.478838	0.977691
ENSG00000075240	924.344	0.174235	0.210499	0.827724	0.407827	0.963932
ENSG00000075275	477.565	-0.249624	0.225627	-1.10636	0.268572	0.908299
ENSG00000075290	373.488	-0.537791	0.292611	-1.8379	0.0660769	0.641287
ENSG00000075292	2707.68	0.0494111	0.120755	0.409186	0.682403	0.996824
ENSG00000075303	200.998	0.0595826	0.241938	0.246272	0.805472	0.999002
ENSG00000075336	273.674	0.129793	0.223897	0.5797	0.562117	0.990849
ENSG00000075340	4154.5	-0.185051	0.186812	-0.990572	0.321895	0.936388
ENSG00000075391	1527.2	0.0487102	0.116412	0.418429	0.675633	0.996824
ENSG00000075399	656.301	0.31144	0.135212	2.30335	0.0212593	0.396991
ENSG00000075407	597.659	-0.123241	0.171302	-0.719434	0.471873	0.975919
ENSG00000075413	1739.89	0.100517	0.0869581	1.15593	0.24771	0.89886
ENSG00000075415	2692.01	-0.037242	0.12048	-0.309114	0.757235	0.999002
ENSG00000075420	412.991	-0.152564	0.126039	-1.21045	0.226107	0.882566
ENSG00000075426	65.8351	-0.525081	0.315256	-1.66557	0.0957993	0.721152
ENSG00000075429	1218.28	-0.197877	0.136807	-1.44639	0.148067	0.801438
ENSG00000075461	3434.33	-0.0550744	0.150846	-0.365104	0.715034	0.999002
ENSG00000075539	984.171	0.0308915	0.127055	0.243134	0.807901	0.999002
ENSG00000075568	1104.22	-0.0295773	0.145299	-0.203561	0.838696	0.999002
ENSG00000075618	5277.17	0.0118587	0.252227	0.047016	0.9625	0.999002
ENSG00000075624	36820.1	-0.116024	0.155738	-0.744994	0.456276	0.973756
ENSG00000075651	68.4317	-0.360058	0.248414	-1.44943	0.147218	0.799908
ENSG00000075702	142.964	0.197022	0.255484	0.771171	0.440605	0.97119
ENSG00000075711	389.547	-0.00219618	0.172116	-0.0127599	0.989819	0.999627
ENSG00000075785	3308.33	0.100944	0.138057	0.731173	0.464674	0.974713
ENSG00000075826	340.699	0.163265	0.199	0.820426	0.411973	0.963932
ENSG00000075856	834.363	0.00174486	0.169036	0.0103224	0.991764	0.999627
ENSG00000075884	206.364	0.0741473	0.369877	0.200465	0.841117	0.999002
ENSG00000075891	90.7447	0.104898	0.242611	0.432371	0.665472	0.996092
ENSG00000075914	149.986	-0.11506	0.192813	-0.596741	0.55068	0.988788
ENSG00000075945	2427.16	-0.101406	0.125714	-0.806644	0.419872	0.965936
ENSG00000075975	444.648	0.0243968	0.141762	0.172097	0.863362	0.999002
ENSG00000076003	356.458	-0.218828	0.190691	-1.14755	0.251154	0.901315
ENSG00000076043	93.0125	-0.302602	0.26425	-1.14514	0.252153	0.901567
ENSG00000076053	103.941	0.035989	0.296897	0.121217	0.903519	0.999002
ENSG00000076067	159.202	0.148264	0.158519	0.93531	0.349629	0.94369
ENSG00000076108	1294.94	0.0288737	0.139751	0.206609	0.836315	0.999002
ENSG00000076201	1032.82	0.25106	0.20237	1.2406	0.214753	0.872117
ENSG00000076242	483.257	-0.214908	0.118072	-1.82015	0.0687364	0.648306
ENSG00000076248	324.04	-0.127039	0.145493	-0.873157	0.382577	0.952977
ENSG00000076258	6.73571	1.09019	0.818588	1.3318	0.182927	0.846806
ENSG00000076321	360.259	0.078105	0.142943	0.546405	0.584788	0.9941
ENSG00000076344	169.327	-0.12181	0.201362	-0.60493	0.545226	0.986961
ENSG00000076351	170.578	0.0909485	0.198381	0.458454	0.646627	0.9941
ENSG00000076356	2900.63	0.29084	0.201451	1.44372	0.148817	0.803476
ENSG00000076382	316.229	0.35668	0.133623	2.6693	0.00760103	0.235485
ENSG00000076513	646.118	-0.0112954	0.101634	-0.111137	0.911507	0.999002
ENSG00000076554	69.2215	-0.238102	0.288857	-0.824289	0.409776	0.963932
ENSG00000076555	134.673	-0.466039	0.241385	-1.93069	0.0535218	0.591896
ENSG00000076604	1335.16	0.203183	0.130482	1.55717	0.119431	0.758512
ENSG00000076641	725.795	0.0709764	0.120842	0.587348	0.55697	0.990849
ENSG00000076650	169.531	0.021862	0.188417	0.11603	0.907629	0.999002
ENSG00000076662	10.0765	0.756727	0.575239	1.3155	0.188342	0.849578
ENSG00000076685	1311.28	-0.125556	0.111573	-1.12532	0.260453	0.903374
ENSG00000076706	150.8	-0.0408766	0.188649	-0.21668	0.828457	0.999002
ENSG00000076716	244.968	-0.296261	0.209709	-1.41272	0.157737	0.812577
ENSG00000076770	153.227	-0.229946	0.218705	-1.0514	0.293075	0.920342
ENSG00000076826	1771.2	0.342146	0.193475	1.76842	0.0769901	0.673396
ENSG00000076864	254.671	0.16326	0.15882	1.02795	0.303972	0.924981
ENSG00000076924	430.449	0.0202619	0.171187	0.118361	0.905781	0.999002
ENSG00000076928	720.86	0.199202	0.17818	1.11798	0.263575	0.90415
ENSG00000076944	12.8697	1.19762	0.766954	1.56153	0.118399	0.755662
ENSG00000076984	582.858	0.0696533	0.161557	0.431137	0.666368	0.996092
ENSG00000077044	1144.26	0.0185225	0.217192	0.0852817	0.932037	0.999002
ENSG00000077063	244.769	0.145868	0.176849	0.824819	0.409475	0.963932
ENSG00000077080	1169.07	-0.0266734	0.166518	-0.160184	0.872737	0.999002
ENSG00000077092	58.508	-0.405999	0.287857	-1.41042	0.158416	0.813365
ENSG00000077097	7988.36	-0.134022	0.120103	-1.1159	0.264466	0.90415
ENSG00000077147	1854.39	0.0498016	0.137972	0.360953	0.718134	0.999002
ENSG00000077150	82.1029	-0.0315162	0.286397	-0.110044	0.912375	0.999002
ENSG00000077152	376.731	0.248797	0.436745	0.569661	0.568908	0.991861
ENSG00000077157	737.489	-0.125771	0.174636	-0.720189	0.471409	0.975919
ENSG00000077232	896.818	-0.146122	0.150068	-0.973701	0.330205	0.937662
ENSG00000077235	1659.14	-0.147935	0.255086	-0.579941	0.561954	0.990849
ENSG00000077238	17.2595	-0.609114	0.452086	-1.34734	0.17787	0.839041
ENSG00000077254	1355.53	-0.141629	0.122317	-1.15788	0.246913	0.898338
ENSG00000077264	5175.7	0.0383407	0.0986306	0.38873	0.697476	0.997341
ENSG00000077274	16.1949	-0.157662	0.472693	-0.33354	0.738727	0.999002
ENSG00000077279	24726.3	-0.122077	0.13261	-0.92057	0.357275	0.945429
ENSG00000077312	440.354	-0.308001	0.17923	-1.71847	0.0857118	0.696561
ENSG00000077327	28.0935	-0.626607	0.45922	-1.3645	0.17241	0.830622
ENSG00000077348	88.8829	0.190543	0.218765	0.870993	0.383758	0.953165
ENSG00000077380	4246.98	0.0372417	0.160344	0.232262	0.816335	0.999002
ENSG00000077454	120.6	0.430638	0.241398	1.78393	0.0744343	0.669115
ENSG00000077458	546.192	0.260339	0.240133	1.08414	0.278301	0.913151
ENSG00000077463	446.015	0.182715	0.148613	1.22946	0.218898	0.875262
ENSG00000077514	230.088	-0.364297	0.167398	-2.17622	0.0295385	0.458366
ENSG00000077522	74.4338	-0.107494	0.351346	-0.305948	0.759644	0.999002
ENSG00000077549	2513.31	-0.00705688	0.112442	-0.0627601	0.949958	0.999002
ENSG00000077585	118.303	0.364257	0.237234	1.53543	0.124678	0.765785
ENSG00000077616	110.963	0.0601771	0.312002	0.192874	0.847057	0.999002
ENSG00000077684	279.376	0.225129	0.137811	1.63361	0.102341	0.730245
ENSG00000077713	22.4835	-0.730548	0.360169	-2.02835	0.0425245	0.53912
ENSG00000077721	730.995	0.171767	0.186032	0.92332	0.355841	0.94534
ENSG00000077782	1512.86	-0.0595867	0.156286	-0.381267	0.703005	0.997341
ENSG00000077942	666.301	-0.380509	0.210473	-1.80788	0.0706256	0.655602
ENSG00000077943	10.6718	-0.230269	0.5559	-0.414228	0.678707	0.996824
ENSG00000078018	19993.3	0.0504423	0.109323	0.461404	0.644509	0.9941
ENSG00000078043	398.902	-0.124583	0.179167	-0.695346	0.486839	0.977691
ENSG00000078053	1079.02	0.0544655	0.144478	0.376981	0.706188	0.997388
ENSG00000078061	319.873	0.142787	0.155184	0.920116	0.357512	0.945429
ENSG00000078070	238.091	-0.193303	0.173968	-1.11114	0.266509	0.905959
ENSG00000078098	8.19223	0.162563	0.630939	0.257652	0.796675	0.999002
ENSG00000078114	522.69	-0.550777	0.156176	-3.52665	0.000420859	0.0378515
ENSG00000078124	421.478	-0.109154	0.167476	-0.651759	0.514556	0.982917
ENSG00000078140	1754.81	0.0275627	0.149117	0.184839	0.853355	0.999002
ENSG00000078142	683.268	-0.18523	0.180559	-1.02587	0.304954	0.926086
ENSG00000078177	518.68	0.0720125	0.156051	0.461469	0.644462	0.9941
ENSG00000078237	108.054	0.610936	0.189392	3.22577	0.00125633	0.0803029
ENSG00000078246	313.272	-0.0113178	0.142589	-0.0793735	0.936736	0.999002
ENSG00000078269	38.7098	-0.594755	0.265429	-2.24073	0.0250434	0.424109
ENSG00000078295	2104.72	0.0152432	0.141192	0.10796	0.914027	0.999002
ENSG00000078304	1223.8	-0.0860215	0.119724	-0.718498	0.47245	0.975992
ENSG00000078328	948.147	0.0660763	0.102484	0.644747	0.519091	0.982945
ENSG00000078369	10122.9	-0.1205	0.144051	-0.836507	0.40287	0.962666
ENSG00000078401	11.3242	-0.827515	0.565298	-1.46386	0.143233	0.795749
ENSG00000078403	508.516	-0.040516	0.152249	-0.266116	0.79015	0.999002
ENSG00000078487	70.125	0.390472	0.235792	1.656	0.0977215	0.721152
ENSG00000078549	1004.25	-0.156962	0.177624	-0.883678	0.37687	0.952728
ENSG00000078596	7.84645	-0.0346191	0.683532	-0.0506474	0.959607	0.999002
ENSG00000078618	1636.58	-0.131254	0.0907806	-1.44584	0.148223	0.801742
ENSG00000078668	1940.48	0.147534	0.267592	0.55134	0.581401	0.99406
ENSG00000078674	2543.93	-0.121569	0.131941	-0.921394	0.356845	0.94534
ENSG00000078687	1096.54	0.0750233	0.19077	0.393266	0.694123	0.996928
ENSG00000078699	1218.99	0.0833475	0.164539	0.506551	0.61247	0.9941
ENSG00000078725	1063.08	-0.0988029	0.181545	-0.544233	0.586281	0.9941
ENSG00000078747	243.357	-0.0298231	0.193955	-0.153763	0.877797	0.999002
ENSG00000078804	1175.88	0.1189	0.115025	1.03368	0.301284	0.924532
ENSG00000078808	1207.95	0.0908129	0.158078	0.574483	0.565641	0.990964
ENSG00000078814	21.7831	0.334987	0.5167	0.64832	0.516778	0.982917
ENSG00000078900	24.4376	-0.0808453	0.404141	-0.200042	0.841448	0.999002
ENSG00000078902	622.71	0.235282	0.191477	1.22877	0.219157	0.875737
ENSG00000078967	256.952	0.00806675	0.194561	0.0414612	0.966928	0.999002
ENSG00000079101	217.312	-0.159094	0.177114	-0.898254	0.36905	0.949701
ENSG00000079102	3519.16	0.17561	0.084041	2.08957	0.0366563	0.499751
ENSG00000079134	560.94	-0.157391	0.246926	-0.637402	0.523863	0.983531
ENSG00000079150	193.464	0.127517	0.327577	0.389273	0.697075	0.997341
ENSG00000079156	362.191	-0.339759	0.17903	-1.89778	0.0577253	0.608107
ENSG00000079215	4281.94	-0.0480892	0.0995083	-0.483268	0.628905	0.9941
ENSG00000079246	4047.16	-0.0617767	0.1111	-0.556046	0.57818	0.993277
ENSG00000079257	10.5601	-0.979265	0.633689	-1.54534	0.122264	0.763083
ENSG00000079277	215.22	-0.346003	0.174108	-1.98729	0.0468898	0.562597
ENSG00000079308	146.371	-0.22894	0.242827	-0.94281	0.345778	0.942114
ENSG00000079313	743.3	0.182519	0.17043	1.07094	0.284198	0.915699
ENSG00000079332	1300.14	-0.0878702	0.117731	-0.746363	0.455448	0.973486
ENSG00000079335	71.5663	-0.068156	0.229701	-0.296716	0.766684	0.999002
ENSG00000079337	27.844	0.148014	0.352653	0.419717	0.674692	0.996824
ENSG00000079387	308.017	-0.0172983	0.169288	-0.102182	0.918612	0.999002
ENSG00000079432	2839.58	0.0607999	0.16402	0.370686	0.710871	0.99833
ENSG00000079435	190.241	0.0402254	0.221801	0.181358	0.856086	0.999002
ENSG00000079459	1908.99	-0.592883	0.110629	-5.35922	8.35813e-08	5.11959e-05
ENSG00000079462	1643.07	0.149697	0.160373	0.93343	0.350598	0.94369
ENSG00000079482	376.636	-0.308693	0.175727	-1.75666	0.0789757	0.678113
ENSG00000079616	551.968	0.478363	0.135617	3.52731	0.000419804	0.0378515
ENSG00000079691	165.833	0.0525715	0.170967	0.307495	0.758467	0.999002
ENSG00000079739	147.173	-0.584964	0.221648	-2.63915	0.00831135	0.246654
ENSG00000079785	1891.06	-0.303356	0.158523	-1.91364	0.0556663	0.599629
ENSG00000079805	1233.48	-0.0635606	0.200529	-0.316964	0.751271	0.999002
ENSG00000079819	209.86	-0.522404	0.223381	-2.33862	0.0193551	0.376752
ENSG00000079841	382.884	-0.153822	0.158392	-0.97115	0.331473	0.937662
ENSG00000079931	96.4502	-0.139203	0.207706	-0.670195	0.502733	0.98126
ENSG00000079950	2057.4	-0.0303085	0.152108	-0.199257	0.842062	0.999002
ENSG00000079974	517.374	0.267029	0.158098	1.68901	0.0912172	0.70846
ENSG00000079999	416.865	-0.0710749	0.248452	-0.28607	0.774824	0.999002
ENSG00000080031	38.2711	1.33684	0.428421	3.12038	0.00180616	0.100439
ENSG00000080166	91.7163	-1.00808	0.255787	-3.94109	8.11117e-05	0.0122208
ENSG00000080189	461.564	0.0999477	0.141274	0.707473	0.479273	0.977691
ENSG00000080200	523.806	0.399076	0.171039	2.33324	0.0196355	0.378509
ENSG00000080224	96.4321	-0.141723	0.278143	-0.509533	0.610379	0.9941
ENSG00000080298	993.333	0.159342	0.215333	0.739979	0.459313	0.974713
ENSG00000080345	987.275	0.0853967	0.143205	0.596324	0.550959	0.988788
ENSG00000080371	649.861	-0.129801	0.122066	-1.06336	0.287617	0.916586
ENSG00000080493	119.403	-0.264456	0.212159	-1.2465	0.212581	0.86946
ENSG00000080503	884.933	0.325738	0.118569	2.74725	0.00600979	0.209783
ENSG00000080546	213.637	0.205172	0.147656	1.38953	0.164672	0.822566
ENSG00000080561	282.229	-0.0213467	0.134173	-0.159098	0.873592	0.999002
ENSG00000080573	68.1236	-0.736795	0.313243	-2.35215	0.0186651	0.369537
ENSG00000080603	44.3192	-0.202452	0.326569	-0.619938	0.535299	0.984569
ENSG00000080608	178.946	-0.285493	0.182091	-1.56786	0.116913	0.752721
ENSG00000080644	647.525	0.122801	0.13832	0.887803	0.374646	0.952138
ENSG00000080709	56.8218	0.0552742	0.265701	0.208031	0.835204	0.999002
ENSG00000080802	373.112	-0.0874098	0.170386	-0.513009	0.607945	0.9941
ENSG00000080815	742.147	-0.193508	0.11712	-1.65222	0.0984905	0.721152
ENSG00000080819	120.54	-0.610122	0.213689	-2.85518	0.00430119	0.171542
ENSG00000080822	681.05	0.131121	0.270405	0.484908	0.627742	0.9941
ENSG00000080823	284.45	-0.272876	0.175761	-1.55254	0.120534	0.761021
ENSG00000080824	22528.5	-0.0551561	0.157152	-0.350972	0.725609	0.999002
ENSG00000080839	145.85	-0.0562748	0.17779	-0.316523	0.751606	0.999002
ENSG00000080845	3397.1	-0.0681264	0.111598	-0.610462	0.541556	0.985817
ENSG00000080854	1833.1	0.24024	0.196814	1.22064	0.22222	0.878998
ENSG00000080947	22.104	-0.456488	0.419618	-1.08786	0.276655	0.913151
ENSG00000080986	177.266	-0.24111	0.251527	-0.958585	0.337768	0.940268
ENSG00000081014	118.391	-0.419278	0.19905	-2.1064	0.0351698	0.490549
ENSG00000081019	591.039	0.186108	0.187518	0.992484	0.320961	0.936388
ENSG00000081026	674.319	-0.132326	0.124835	-1.06001	0.289141	0.917237
ENSG00000081041	16.0035	0.118911	0.537049	0.221415	0.824769	0.999002
ENSG00000081059	64.6875	-0.560201	0.312278	-1.79392	0.0728266	0.661805
ENSG00000081087	440.033	0.081489	0.199973	0.407499	0.683641	0.996824
ENSG00000081138	267.736	0.207622	0.223917	0.927223	0.353811	0.945328
ENSG00000081148	72.6141	0.680538	0.298075	2.28311	0.022424	0.407097
ENSG00000081154	1739.18	-0.145879	0.228222	-0.639198	0.522694	0.983531
ENSG00000081177	659.094	-0.162082	0.115705	-1.40082	0.161269	0.816779
ENSG00000081181	431.493	0.107295	0.202811	0.529038	0.596779	0.9941
ENSG00000081189	150.434	0.32407	0.204098	1.58782	0.112327	0.747774
ENSG00000081307	663.628	-0.159945	0.155908	-1.02589	0.304942	0.926086
ENSG00000081320	47.0127	-0.1605	0.309686	-0.518268	0.604272	0.9941
ENSG00000081377	255.022	-0.0231093	0.199843	-0.115637	0.90794	0.999002
ENSG00000081386	551.548	0.115475	0.12191	0.947216	0.343529	0.942114
ENSG00000081479	471.007	-0.383255	0.230099	-1.66561	0.0957913	0.721152
ENSG00000081665	358.911	0.00494585	0.209817	0.0235722	0.981194	0.999627
ENSG00000081692	190.998	0.615303	0.215065	2.86101	0.00422299	0.170933
ENSG00000081721	442.136	0.246843	0.20997	1.17561	0.23975	0.89063
ENSG00000081760	283.743	-0.405121	0.152489	-2.65673	0.00789033	0.238578
ENSG00000081791	478.546	-0.034844	0.156214	-0.223053	0.823494	0.999002
ENSG00000081803	218.473	0.103808	0.213432	0.486374	0.626702	0.9941
ENSG00000081818	61.5453	1.03806	0.278331	3.72957	0.000191809	0.0238114
ENSG00000081842	99.1808	-0.244385	0.300606	-0.812972	0.416234	0.965915
ENSG00000081853	26.0151	0.409453	0.414362	0.988153	0.323078	0.936751
ENSG00000081870	252.857	-0.181934	0.261206	-0.696514	0.486107	0.977691
ENSG00000081913	508.829	-0.0486151	0.173433	-0.28031	0.77924	0.999002
ENSG00000082014	1642.42	0.0616024	0.117548	0.524059	0.600237	0.9941
ENSG00000082068	281.652	-0.129457	0.179154	-0.722603	0.469924	0.975764
ENSG00000082126	8.94172	0.247322	0.686031	0.360511	0.718465	0.999002
ENSG00000082146	632.764	0.0823474	0.220504	0.373451	0.708813	0.99796
ENSG00000082153	2591.76	-0.0273942	0.197884	-0.138436	0.889896	0.999002
ENSG00000082175	11.442	-0.440617	0.708958	-0.621499	0.534271	0.984446
ENSG00000082196	40.7977	0.00116811	0.365783	0.00319346	0.997452	0.999627
ENSG00000082212	755.449	-0.0948532	0.17202	-0.551409	0.581353	0.99406
ENSG00000082213	265.865	-0.0526088	0.256456	-0.205138	0.837465	0.999002
ENSG00000082258	1011.92	-0.125238	0.223228	-0.561029	0.574778	0.993226
ENSG00000082269	317.851	-0.118929	0.171568	-0.693191	0.48819	0.977691
ENSG00000082293	58.1719	0.281192	0.231359	1.21539	0.224217	0.881553
ENSG00000082397	1568.5	-0.0967067	0.159652	-0.605734	0.544692	0.986745
ENSG00000082438	31.2482	-0.184479	0.406855	-0.453426	0.650242	0.9941
ENSG00000082458	978.545	0.00679265	0.124516	0.0545524	0.956495	0.999002
ENSG00000082482	130.28	-0.18419	0.223187	-0.82527	0.409219	0.963932
ENSG00000082497	1551.21	0.181787	0.114862	1.58266	0.1135	0.748958
ENSG00000082512	60.8416	-0.31703	0.312924	-1.01312	0.311003	0.930996
ENSG00000082515	156.617	-0.142709	0.267179	-0.534132	0.593251	0.9941
ENSG00000082516	314.891	-0.080965	0.195285	-0.414598	0.678436	0.996824
ENSG00000082556	178.525	0.182153	0.166047	1.097	0.272643	0.910164
ENSG00000082641	2155.27	-0.0206991	0.20032	-0.10333	0.917701	0.999002
ENSG00000082684	864.005	-0.0272581	0.176226	-0.154677	0.877076	0.999002
ENSG00000082701	2541.31	-0.0639842	0.0780996	-0.819264	0.412636	0.963932
ENSG00000082781	376.665	-0.477365	0.21246	-2.24684	0.0246501	0.422653
ENSG00000082805	1516.6	-0.0754944	0.250887	-0.30091	0.763483	0.999002
ENSG00000082898	2741.84	-0.184755	0.102391	-1.8044	0.0711687	0.656193
ENSG00000082996	420.192	-0.0274253	0.261608	-0.104834	0.916508	0.999002
ENSG00000083067	202.53	-0.0868271	0.171087	-0.507504	0.611801	0.9941
ENSG00000083093	212.754	0.109749	0.173818	0.631401	0.527778	0.983918
ENSG00000083097	1039.04	-0.069322	0.170091	-0.407557	0.683599	0.996824
ENSG00000083099	798.425	-0.0932662	0.155264	-0.600695	0.548043	0.98762
ENSG00000083123	682.416	-0.119547	0.12713	-0.940356	0.347035	0.942114
ENSG00000083168	1840.5	0.0674401	0.207641	0.324792	0.745339	0.999002
ENSG00000083223	334.401	-0.21635	0.147769	-1.46411	0.143163	0.795749
ENSG00000083290	1052.33	-0.324847	0.107249	-3.02892	0.00245432	0.12018
ENSG00000083312	2555.01	-0.0940239	0.162796	-0.577556	0.563564	0.990849
ENSG00000083444	262.947	-0.452888	0.200566	-2.25805	0.0239423	0.418395
ENSG00000083454	13.8902	0.0625723	0.562618	0.111216	0.911445	0.999002
ENSG00000083457	206.398	-0.0338834	0.311235	-0.108868	0.913307	0.999002
ENSG00000083520	877.854	0.231545	0.147927	1.56527	0.11752	0.754148
ENSG00000083535	264.189	0.262845	0.282012	0.932035	0.351318	0.944202
ENSG00000083544	379.885	-0.0390978	0.195188	-0.200309	0.841239	0.999002
ENSG00000083635	125.675	-0.229171	0.230959	-0.99226	0.321071	0.936388
ENSG00000083642	1564.31	-0.045666	0.128469	-0.355463	0.722243	0.999002
ENSG00000083720	556.228	-0.102891	0.127586	-0.806445	0.419987	0.965936
ENSG00000083750	595.161	-0.451374	0.166741	-2.70704	0.00678867	0.224945
ENSG00000083799	474.725	-0.0218765	0.145823	-0.150021	0.880748	0.999002
ENSG00000083807	55.3405	0.0174478	0.333171	0.0523688	0.958235	0.999002
ENSG00000083812	204.909	0.179165	0.195217	0.917775	0.358737	0.945634
ENSG00000083814	269.263	0.136111	0.178268	0.763518	0.445155	0.97198
ENSG00000083817	112.988	0.127614	0.206287	0.618621	0.536166	0.984577
ENSG00000083828	143.378	-0.167903	0.203787	-0.823912	0.40999	0.963932
ENSG00000083838	290.668	0.215368	0.1733	1.24275	0.213961	0.871265
ENSG00000083844	377.152	0.151224	0.149684	1.01029	0.312355	0.931757
ENSG00000083845	2144.23	0.313377	0.188645	1.6612	0.0966737	0.721152
ENSG00000083857	2583.82	0.177122	0.259283	0.683124	0.494529	0.979592
ENSG00000083896	1808.23	0.144439	0.109038	1.32467	0.185282	0.849112
ENSG00000083937	4319.62	0.0382814	0.227666	0.168147	0.866468	0.999002
ENSG00000084070	1045.44	0.16437	0.158398	1.0377	0.299408	0.924014
ENSG00000084072	396.715	0.034894	0.161773	0.215698	0.829223	0.999002
ENSG00000084073	371.973	-0.178979	0.231506	-0.773105	0.43946	0.97014
ENSG00000084090	1462.89	0.179384	0.123482	1.45271	0.146304	0.798423
ENSG00000084092	189.029	-0.0804496	0.204576	-0.393251	0.694134	0.996928
ENSG00000084093	289.214	0.129771	0.158386	0.819331	0.412597	0.963932
ENSG00000084112	595.49	-0.0335857	0.162101	-0.207191	0.835861	0.999002
ENSG00000084207	1003.6	0.0358862	0.193332	0.18562	0.852743	0.999002
ENSG00000084234	3270.28	-0.15057	0.185107	-0.813422	0.415976	0.965915
ENSG00000084444	534.776	-0.423006	0.149506	-2.82935	0.0046642	0.179172
ENSG00000084463	1155.32	0.0194869	0.13266	0.146894	0.883216	0.999002
ENSG00000084623	987.62	-0.083929	0.102412	-0.819525	0.412487	0.963932
ENSG00000084628	1744.57	-0.0160087	0.153385	-0.104369	0.916876	0.999002
ENSG00000084636	57.1048	0.0232032	0.351091	0.0660889	0.947307	0.999002
ENSG00000084652	680.882	0.108511	0.179705	0.603828	0.545958	0.986961
ENSG00000084676	1654.68	-0.00353283	0.152087	-0.023229	0.981468	0.999627
ENSG00000084693	589.808	-0.0598596	0.14887	-0.402093	0.687615	0.996824
ENSG00000084710	1132.62	-0.0115629	0.23892	-0.0483965	0.9614	0.999002
ENSG00000084731	5654.42	-0.0979469	0.200373	-0.488824	0.624966	0.9941
ENSG00000084733	2405.69	0.0600956	0.116081	0.517704	0.604665	0.9941
ENSG00000084734	13.665	-0.285842	0.579832	-0.492975	0.622031	0.9941
ENSG00000084754	1014.41	-0.198694	0.133799	-1.48501	0.13754	0.786047
ENSG00000084764	2060.25	0.1559	0.103631	1.50439	0.132482	0.778314
ENSG00000084774	465.413	-0.0803431	0.204374	-0.393118	0.694233	0.996928
ENSG00000085063	327.143	-0.284839	0.206776	-1.37753	0.168349	0.825727
ENSG00000085117	183.897	-0.199946	0.251688	-0.79442	0.426951	0.965936
ENSG00000085185	658.406	0.0666769	0.242218	0.275276	0.783104	0.999002
ENSG00000085224	4524.28	-0.0340212	0.107975	-0.315085	0.752697	0.999002
ENSG00000085231	101.316	-0.0789093	0.388216	-0.203261	0.838931	0.999002
ENSG00000085274	288.329	0.19812	0.331583	0.597498	0.550175	0.988615
ENSG00000085276	31.6223	-0.0681264	0.401323	-0.169754	0.865203	0.999002
ENSG00000085365	2461.6	-0.0431078	0.191713	-0.224856	0.822091	0.999002
ENSG00000085377	541.793	-0.123923	0.123893	-1.00024	0.317193	0.935175
ENSG00000085382	364.88	0.0332586	0.167201	0.198914	0.84233	0.999002
ENSG00000085415	335.08	0.0767696	0.178764	0.429446	0.667599	0.996232
ENSG00000085433	1852.84	0.0442734	0.105265	0.420591	0.674054	0.996824
ENSG00000085449	346.721	-0.227081	0.186939	-1.21474	0.224467	0.881583
ENSG00000085465	78.0099	0.995997	0.306471	3.24989	0.00115451	0.075999
ENSG00000085491	289.522	0.182635	0.16679	1.095	0.273517	0.91051
ENSG00000085511	360.401	-0.181658	0.152305	-1.19272	0.232978	0.885384
ENSG00000085514	64.1121	0.259186	0.268237	0.966255	0.333916	0.938568
ENSG00000085552	227.294	-0.0571345	0.187232	-0.305154	0.760249	0.999002
ENSG00000085563	8.8771	-0.80617	0.66039	-1.22075	0.222181	0.878998
ENSG00000085644	561.903	0.240225	0.217104	1.10649	0.268513	0.908299
ENSG00000085662	1221.63	-0.100286	0.118571	-0.845791	0.39767	0.959896
ENSG00000085719	713.887	-0.357277	0.158609	-2.25256	0.0242871	0.421337
ENSG00000085721	733.44	0.331762	0.147415	2.25053	0.0244154	0.421337
ENSG00000085733	1675.58	-0.0309189	0.156774	-0.197219	0.843656	0.999002
ENSG00000085741	7.51947	0.056874	0.797198	0.0713424	0.943125	0.999002
ENSG00000085760	218.622	-0.593013	0.158699	-3.73672	0.000186437	0.023475
ENSG00000085788	886.976	-0.121779	0.163922	-0.742908	0.457538	0.974574
ENSG00000085831	14.3322	-0.517146	0.460767	-1.12236	0.261709	0.903705
ENSG00000085832	1245.78	0.131723	0.203972	0.64579	0.518416	0.982917
ENSG00000085840	56.9085	-0.260212	0.271529	-0.958322	0.3379	0.940268
ENSG00000085871	21.3892	-0.177885	0.457136	-0.389128	0.697181	0.997341
ENSG00000085872	832.832	0.289529	0.235719	1.22828	0.219342	0.875737
ENSG00000085978	290.492	-0.200788	0.186277	-1.0779	0.281078	0.913616
ENSG00000085982	373.607	-0.252903	0.156402	-1.617	0.105878	0.737233
ENSG00000085998	1053.11	-0.0569131	0.147141	-0.386794	0.698908	0.997341
ENSG00000085999	61.2058	-0.243552	0.278781	-0.87363	0.38232	0.952977
ENSG00000086015	2095.29	0.265917	0.175338	1.5166	0.129369	0.771748
ENSG00000086061	5729.65	0.196002	0.168785	1.16125	0.24554	0.897524
ENSG00000086062	77.3958	-0.556338	0.23377	-2.37985	0.0173197	0.355103
ENSG00000086065	914.769	-0.339295	0.333919	-1.0161	0.309581	0.930485
ENSG00000086102	496.036	0.027701	0.148022	0.187141	0.85155	0.999002
ENSG00000086189	102.19	-0.0834819	0.293957	-0.283993	0.776415	0.999002
ENSG00000086200	132.054	-0.144115	0.212105	-0.679452	0.496852	0.979995
ENSG00000086232	1155.24	-0.232684	0.14636	-1.5898	0.111879	0.746388
ENSG00000086289	154.457	0.118474	0.215389	0.550046	0.582288	0.99406
ENSG00000086300	256.496	-0.29301	0.227877	-1.28582	0.198504	0.855767
ENSG00000086475	952.904	0.0307693	0.132329	0.232521	0.816133	0.999002
ENSG00000086504	556.626	0.042366	0.163501	0.259118	0.795545	0.999002
ENSG00000086544	185.424	-0.0358782	0.264244	-0.135777	0.891998	0.999002
ENSG00000086589	648.02	0.0600421	0.135889	0.441846	0.658601	0.9941
ENSG00000086598	1352.18	0.0231364	0.147731	0.156612	0.875551	0.999002
ENSG00000086619	150.383	-0.015973	0.194874	-0.0819655	0.934674	0.999002
ENSG00000086666	1131.4	0.409311	0.325957	1.25572	0.209218	0.866446
ENSG00000086712	438.691	-0.206778	0.144894	-1.4271	0.153552	0.80632
ENSG00000086717	105.787	0.0569292	0.23443	0.242841	0.808129	0.999002
ENSG00000086730	39.7204	1.71477	0.409104	4.19152	2.7709e-05	0.00588499
ENSG00000086758	3988.19	-0.126989	0.22882	-0.554974	0.578912	0.993387
ENSG00000086827	149.845	-0.397817	0.196452	-2.02501	0.0428668	0.539238
ENSG00000086848	203.494	-0.074069	0.211398	-0.350377	0.726056	0.999002
ENSG00000086991	12.9258	0.188321	0.494922	0.380507	0.703569	0.997341
ENSG00000087008	138.818	-0.0846912	0.270231	-0.313403	0.753974	0.999002
ENSG00000087053	596.171	-0.0818107	0.122682	-0.666852	0.504866	0.98126
ENSG00000087074	1121.68	0.00470225	0.169087	0.0278097	0.977814	0.999569
ENSG00000087076	110.83	0.0660865	0.215769	0.306284	0.759389	0.999002
ENSG00000087077	109.428	0.123505	0.223288	0.553122	0.58018	0.99406
ENSG00000087085	690.885	0.531448	0.122856	4.32579	1.51986e-05	0.00362054
ENSG00000087086	2674.65	0.406263	0.177472	2.28917	0.0220696	0.40552
ENSG00000087087	2308.74	0.232384	0.132421	1.75488	0.0792795	0.678259
ENSG00000087088	515.498	0.320294	0.161398	1.9845	0.0472001	0.562597
ENSG00000087095	628.667	0.212975	0.120073	1.77371	0.0761117	0.671127
ENSG00000087111	439.434	-0.254063	0.15877	-1.60019	0.109556	0.745657
ENSG00000087116	171.947	0.0621129	0.260609	0.238337	0.811619	0.999002
ENSG00000087152	2315.88	0.186657	0.136757	1.36488	0.17229	0.830622
ENSG00000087157	443.976	0.0477438	0.185355	0.257581	0.79673	0.999002
ENSG00000087191	1112.34	0.0518419	0.103627	0.500275	0.616882	0.9941
ENSG00000087206	442.409	-0.421434	0.13736	-3.06809	0.00215433	0.111664
ENSG00000087245	96.7903	-0.921525	0.257565	-3.57784	0.000346449	0.0350988
ENSG00000087250	33.9805	-0.0812499	0.393947	-0.206246	0.836599	0.999002
ENSG00000087253	35.7777	-0.413595	0.345754	-1.19621	0.231614	0.885096
ENSG00000087258	3617.56	0.125025	0.150897	0.828543	0.407363	0.963932
ENSG00000087263	426.697	-0.00685825	0.142173	-0.0482386	0.961526	0.999002
ENSG00000087266	713.988	0.317895	0.169848	1.87164	0.0612563	0.621276
ENSG00000087269	239.545	-0.0411439	0.186666	-0.220414	0.825548	0.999002
ENSG00000087274	4970.2	-0.137547	0.173062	-0.794786	0.426738	0.965936
ENSG00000087299	143.33	-0.209781	0.214876	-0.976288	0.328922	0.937662
ENSG00000087301	502.454	-0.124881	0.140877	-0.886458	0.375371	0.952375
ENSG00000087302	842.275	0.0618501	0.241081	0.256553	0.797524	0.999002
ENSG00000087303	20.5649	-0.0176919	0.434097	-0.0407556	0.967491	0.999002
ENSG00000087338	205.672	-0.308516	0.19092	-1.61595	0.106106	0.737845
ENSG00000087365	3082.41	0.00483899	0.141631	0.0341661	0.972745	0.999099
ENSG00000087448	1110.82	-0.0576403	0.0941051	-0.61251	0.540201	0.985374
ENSG00000087460	16978.3	-0.0522961	0.127438	-0.410364	0.681539	0.996824
ENSG00000087470	2013.47	-0.0596514	0.134752	-0.442675	0.658001	0.9941
ENSG00000087495	689.683	0.0155117	0.140785	0.11018	0.912267	0.999002
ENSG00000087502	361.938	-0.149703	0.328767	-0.455347	0.64886	0.9941
ENSG00000087510	27.7792	-0.601523	0.417109	-1.44212	0.149268	0.803801
ENSG00000087586	107.614	-0.395909	0.217596	-1.81947	0.0688403	0.648592
ENSG00000087589	6.75873	0.942133	0.734161	1.28328	0.199395	0.856401
ENSG00000087842	101.87	-0.464023	0.217186	-2.13652	0.0326368	0.474688
ENSG00000087884	44.9521	0.171287	0.297462	0.575829	0.564731	0.990849
ENSG00000087903	146.818	-0.426021	0.253809	-1.67851	0.0932479	0.713343
ENSG00000087995	540.753	0.120969	0.132933	0.91	0.362823	0.947592
ENSG00000088035	113.73	-0.188297	0.218061	-0.863507	0.387859	0.955312
ENSG00000088038	866.615	0.198561	0.156486	1.26887	0.204487	0.859847
ENSG00000088179	382.14	-0.12346	0.242765	-0.508555	0.611064	0.9941
ENSG00000088205	820.27	0.256544	0.170564	1.50409	0.132557	0.778314
ENSG00000088247	3004.96	-0.00381316	0.172263	-0.0221357	0.98234	0.999627
ENSG00000088256	1116.39	0.098946	0.24893	0.397486	0.691009	0.996928
ENSG00000088280	616.514	-0.395821	0.184278	-2.14796	0.0317167	0.469343
ENSG00000088298	121.576	-0.388929	0.281248	-1.38287	0.166705	0.824374
ENSG00000088305	660.068	0.0557808	0.174703	0.31929	0.749507	0.999002
ENSG00000088325	585.476	-0.179366	0.168206	-1.06635	0.286266	0.915699
ENSG00000088340	66.2324	-0.0943231	0.329667	-0.286116	0.774789	0.999002
ENSG00000088356	487.903	0.0823589	0.157771	0.522014	0.60166	0.9941
ENSG00000088367	2633.84	0.010667	0.165748	0.0643564	0.948686	0.999002
ENSG00000088387	80.4899	-0.356258	0.279803	-1.27325	0.202931	0.858423
ENSG00000088448	1242.14	0.23995	0.165163	1.45281	0.146277	0.798423
ENSG00000088451	55.8095	0.0228255	0.309197	0.0738219	0.941152	0.999002
ENSG00000088538	992.904	-0.0594101	0.170817	-0.3478	0.727991	0.999002
ENSG00000088543	229.715	-0.0988775	0.176608	-0.559869	0.575569	0.993226
ENSG00000088682	327.451	-0.0945186	0.146393	-0.645649	0.518506	0.982917
ENSG00000088727	44.4173	-0.288728	0.290334	-0.994468	0.319995	0.936388
ENSG00000088756	243.954	0.107801	0.159408	0.676259	0.498876	0.980674
ENSG00000088766	41.8627	0.0666141	0.310479	0.214553	0.830116	0.999002
ENSG00000088808	428.12	0.102743	0.178323	0.576162	0.564506	0.990849
ENSG00000088812	1373.44	0.336323	0.154991	2.16995	0.0300107	0.459895
ENSG00000088826	160.046	0.120217	0.213277	0.563666	0.572982	0.993226
ENSG00000088832	1223.69	0.14752	0.186598	0.79058	0.429189	0.965936
ENSG00000088833	1341.17	0.0119899	0.113791	0.105368	0.916084	0.999002
ENSG00000088836	55.1779	0.527443	0.302397	1.7442	0.0811235	0.685364
ENSG00000088854	1129.06	0.126024	0.160269	0.786329	0.431675	0.965936
ENSG00000088876	120.873	0.20096	0.241419	0.832412	0.405176	0.963375
ENSG00000088881	325.308	0.00924888	0.166137	0.0556701	0.955605	0.999002
ENSG00000088882	574.317	0.074216	0.182608	0.406423	0.684432	0.996824
ENSG00000088888	845.829	-0.0534372	0.197438	-0.270653	0.786658	0.999002
ENSG00000088899	937.87	0.00446083	0.180225	0.0247514	0.980253	0.999569
ENSG00000088930	1440.12	-0.17596	0.120116	-1.46492	0.142944	0.795557
ENSG00000088970	143.359	0.158814	0.189804	0.836728	0.402746	0.962666
ENSG00000088986	1427.15	0.136765	0.249792	0.547516	0.584025	0.9941
ENSG00000088992	74.7401	-0.199785	0.259098	-0.771079	0.44066	0.97119
ENSG00000089006	339.127	0.00793943	0.206619	0.0384255	0.969348	0.999002
ENSG00000089009	5630.76	-0.0991319	0.224538	-0.441494	0.658856	0.9941
ENSG00000089022	668.326	0.031176	0.127861	0.243828	0.807364	0.999002
ENSG00000089041	8.98372	-0.539408	0.604019	-0.893031	0.371841	0.95151
ENSG00000089048	526.505	0.0319588	0.25247	0.126585	0.899269	0.999002
ENSG00000089050	361.733	-0.127556	0.176111	-0.724294	0.468885	0.97538
ENSG00000089053	942.873	0.246096	0.100167	2.45686	0.0140156	0.322545
ENSG00000089057	1188.69	-0.112477	0.130452	-0.862205	0.388575	0.955499
ENSG00000089060	94.3757	-0.230259	0.295915	-0.778125	0.436495	0.968475
ENSG00000089063	473.247	0.0321486	0.16289	0.197364	0.843542	0.999002
ENSG00000089091	187.227	-0.0509898	0.156393	-0.326036	0.744397	0.999002
ENSG00000089094	839.343	-0.00341832	0.175016	-0.0195314	0.984417	0.999627
ENSG00000089101	50.1116	-0.0205973	0.289556	-0.0711341	0.943291	0.999002
ENSG00000089116	924.735	0.0594733	0.197033	0.301844	0.762771	0.999002
ENSG00000089123	76.7662	-0.0288865	0.264709	-0.109126	0.913103	0.999002
ENSG00000089154	1189.79	0.124806	0.263034	0.474487	0.635153	0.9941
ENSG00000089157	6142.22	0.0407679	0.14273	0.28563	0.775162	0.999002
ENSG00000089159	712.575	-0.170976	0.161486	-1.05877	0.289705	0.917955
ENSG00000089163	31.8583	0.00423914	0.321093	0.0132022	0.989466	0.999627
ENSG00000089169	134.169	0.0278168	0.237895	0.116929	0.906916	0.999002
ENSG00000089177	113.991	-0.195009	0.20283	-0.96144	0.336331	0.940259
ENSG00000089195	313.837	-0.100866	0.19001	-0.530847	0.595525	0.9941
ENSG00000089199	1024.75	0.148214	0.183841	0.806211	0.420121	0.965936
ENSG00000089220	3524.36	-0.075084	0.143763	-0.522278	0.601477	0.9941
ENSG00000089234	286.32	-0.346578	0.143442	-2.41616	0.015685	0.342705
ENSG00000089248	979.137	-0.123601	0.133507	-0.925799	0.35455	0.94534
ENSG00000089250	16.5328	-0.749567	0.538075	-1.39305	0.163603	0.820717
ENSG00000089280	5104.11	-0.21907	0.168947	-1.29668	0.194742	0.853487
ENSG00000089289	485.371	0.05555	0.196767	0.282314	0.777703	0.999002
ENSG00000089335	1129.46	0.0385531	0.197803	0.194907	0.845466	0.999002
ENSG00000089351	1521.61	0.173511	0.148163	1.17108	0.241566	0.892431
ENSG00000089472	1122.45	0.00486698	0.122118	0.0398548	0.968209	0.999002
ENSG00000089486	778.405	0.239964	0.169069	1.41933	0.155804	0.81094
ENSG00000089505	18.7316	-0.427055	0.50776	-0.841056	0.400317	0.961687
ENSG00000089558	85.1372	-0.372846	0.274925	-1.35617	0.175044	0.83487
ENSG00000089597	2241.37	-0.1759	0.177339	-0.991888	0.321252	0.936388
ENSG00000089639	581.976	0.103562	0.205976	0.502785	0.615115	0.9941
ENSG00000089682	436.048	-0.180447	0.159145	-1.13386	0.256855	0.902639
ENSG00000089685	393.275	0.0515547	0.174114	0.296098	0.767156	0.999002
ENSG00000089692	126.15	0.720225	0.266538	2.70215	0.00688931	0.225464
ENSG00000089693	2215.13	0.472195	0.128228	3.68247	0.000230986	0.0275123
ENSG00000089723	174.118	-0.691628	0.197302	-3.50543	0.000455865	0.0396818
ENSG00000089737	2430.32	0.0256532	0.107006	0.239736	0.810535	0.999002
ENSG00000089775	183.536	-0.201478	0.163777	-1.23019	0.218625	0.87515
ENSG00000089818	606.625	0.119442	0.202222	0.59065	0.554755	0.9903
ENSG00000089820	95.4805	0.264792	0.280671	0.943426	0.345463	0.942114
ENSG00000089847	106.49	0.112511	0.254077	0.442823	0.657894	0.9941
ENSG00000089876	260.005	-0.114867	0.146024	-0.78663	0.431499	0.965936
ENSG00000089902	515.299	0.418293	0.11779	3.55117	0.000383517	0.0368522
ENSG00000089916	1026.01	-0.439166	0.14118	-3.11069	0.00186651	0.102822
ENSG00000090006	1594.71	0.0562649	0.221473	0.254049	0.799458	0.999002
ENSG00000090013	109.111	-0.137774	0.255832	-0.538532	0.59021	0.9941
ENSG00000090020	233.238	-0.000990891	0.23868	-0.00415155	0.996688	0.999627
ENSG00000090054	452.435	-0.0824264	0.168512	-0.489141	0.624742	0.9941
ENSG00000090060	2552.18	-0.101592	0.1563	-0.649979	0.515706	0.982917
ENSG00000090061	579.556	0.115013	0.125472	0.916639	0.359332	0.945634
ENSG00000090097	2029.55	0.240018	0.129571	1.85241	0.0639674	0.632323
ENSG00000090238	620.95	0.288304	0.190268	1.51526	0.129707	0.772626
ENSG00000090263	409.045	0.205569	0.227221	0.904711	0.365619	0.94766
ENSG00000090266	471.178	0.162172	0.286502	0.566041	0.571366	0.992707
ENSG00000090273	1048.06	-0.0213113	0.157945	-0.134929	0.892668	0.999002
ENSG00000090316	729.119	0.0814756	0.211626	0.384999	0.700238	0.997341
ENSG00000090339	5.31445	-0.937041	0.814419	-1.15056	0.249911	0.899294
ENSG00000090372	2486.03	0.200073	0.146593	1.36482	0.172311	0.830622
ENSG00000090432	305.35	0.178402	0.18892	0.944325	0.345004	0.942114
ENSG00000090447	100.304	0.343565	0.188352	1.82406	0.0681436	0.647915
ENSG00000090470	299.175	0.00715174	0.169158	0.0422786	0.966277	0.999002
ENSG00000090487	666.4	0.0824548	0.149917	0.550001	0.582319	0.99406
ENSG00000090520	286.003	-0.115429	0.172651	-0.668571	0.503769	0.98126
ENSG00000090534	17.8904	0.099169	0.532314	0.186298	0.852211	0.999002
ENSG00000090539	249.293	-0.114227	0.184882	-0.617836	0.536683	0.984577
ENSG00000090565	1461.42	0.26242	0.18371	1.42845	0.153163	0.805512
ENSG00000090581	363.441	0.0688328	0.182171	0.377847	0.705544	0.997388
ENSG00000090612	374.784	0.216229	0.169898	1.2727	0.203126	0.858423
ENSG00000090615	1286.06	0.065406	0.233742	0.279821	0.779615	0.999002
ENSG00000090621	971.743	-0.261804	0.114469	-2.28711	0.0221894	0.406181
ENSG00000090661	458.301	0.00904201	0.15209	0.0594518	0.952592	0.999002
ENSG00000090674	311.033	0.132166	0.158924	0.831628	0.405619	0.963776
ENSG00000090686	895.686	-0.26444	0.125717	-2.10346	0.0354256	0.492882
ENSG00000090776	1003.7	0.0398162	0.225	0.176961	0.859539	0.999002
ENSG00000090857	584.554	-0.183211	0.141229	-1.29726	0.19454	0.853487
ENSG00000090861	1413.77	-0.510722	0.183765	-2.77922	0.00544903	0.1997
ENSG00000090863	1820.92	-0.0860252	0.241267	-0.356556	0.721424	0.999002
ENSG00000090889	310.974	-0.299107	0.181014	-1.6524	0.0984534	0.721152
ENSG00000090905	1741.98	0.0271427	0.125437	0.216386	0.828687	0.999002
ENSG00000090924	1563.68	0.286716	0.152728	1.8773	0.0604776	0.619464
ENSG00000090932	563.317	0.227559	0.167582	1.3579	0.174496	0.834059
ENSG00000090971	745.183	0.200257	0.158796	1.26109	0.207276	0.865457
ENSG00000090975	155.986	0.0953138	0.228004	0.418036	0.675921	0.996824
ENSG00000090989	651.97	-0.187033	0.141599	-1.32086	0.186548	0.849347
ENSG00000091009	222.468	0.0284473	0.219267	0.129738	0.896773	0.999002
ENSG00000091010	35.0822	-0.202135	0.31854	-0.634568	0.52571	0.983675
ENSG00000091039	1455.02	0.113981	0.18188	0.626682	0.530867	0.983918
ENSG00000091073	51.6243	-0.100821	0.323844	-0.311325	0.755554	0.999002
ENSG00000091127	84.0569	-0.0436709	0.250043	-0.174653	0.861352	0.999002
ENSG00000091128	16.4374	0.513661	0.597177	0.860148	0.389707	0.956263
ENSG00000091129	5084.09	-0.121487	0.114519	-1.06084	0.288763	0.917174
ENSG00000091136	622.501	0.344885	0.148525	2.32207	0.0202294	0.384271
ENSG00000091140	1005.96	0.0461045	0.253811	0.181649	0.855858	0.999002
ENSG00000091157	483.045	0.0669879	0.20481	0.327074	0.743612	0.999002
ENSG00000091164	1102.58	-0.0237144	0.152922	-0.155075	0.876762	0.999002
ENSG00000091317	302.386	-0.321955	0.187981	-1.7127	0.0867675	0.699697
ENSG00000091409	583.29	-0.524119	0.159584	-3.28428	0.00102243	0.0706801
ENSG00000091428	95.3924	0.301577	0.194978	1.54672	0.12193	0.763083
ENSG00000091436	147.611	-0.527139	0.186912	-2.82026	0.00479852	0.182934
ENSG00000091483	663.831	-0.258383	0.166958	-1.54759	0.121721	0.762834
ENSG00000091490	564.216	-0.857952	0.14878	-5.76658	8.08951e-09	7.92232e-06
ENSG00000091513	42.7018	-0.839892	0.373455	-2.24898	0.0245138	0.421337
ENSG00000091527	1051.85	-0.00769945	0.0931608	-0.0826469	0.934132	0.999002
ENSG00000091536	124.49	-0.0406691	0.2164	-0.187935	0.850928	0.999002
ENSG00000091542	822.716	0.304661	0.185117	1.64577	0.0998104	0.723353
ENSG00000091592	7.68399	0.548199	0.70904	0.773156	0.43943	0.97014
ENSG00000091622	450.316	-0.125284	0.195274	-0.641581	0.521145	0.983531
ENSG00000091640	595.641	0.108597	0.188421	0.576351	0.564378	0.990849
ENSG00000091651	134.782	0.0830172	0.234546	0.353948	0.723378	0.999002
ENSG00000091656	1886.37	0.127778	0.131558	0.971274	0.331412	0.937662
ENSG00000091664	225.47	0.0202047	0.159973	0.126301	0.899494	0.999002
ENSG00000091732	208.525	-0.0564187	0.143305	-0.393698	0.693804	0.996928
ENSG00000091844	612.623	-0.0747054	0.245568	-0.304215	0.760964	0.999002
ENSG00000091879	126.81	-0.025132	0.23495	-0.106967	0.914815	0.999002
ENSG00000091947	114.998	0.244941	0.265503	0.922553	0.35624	0.94534
ENSG00000091972	1304.04	0.157771	0.185813	0.849085	0.395834	0.959764
ENSG00000091986	388.5	-0.212804	0.166928	-1.27482	0.202372	0.858423
ENSG00000092010	311.76	-0.287682	0.168462	-1.70769	0.0876932	0.701643
ENSG00000092020	352.526	-0.0766191	0.301845	-0.253836	0.799622	0.999002
ENSG00000092036	24.9112	-0.765595	0.42106	-1.81826	0.0690249	0.648599
ENSG00000092051	3154.9	0.121643	0.094148	1.29204	0.196343	0.854663
ENSG00000092054	136.429	-0.711429	0.328719	-2.16425	0.0304453	0.461898
ENSG00000092068	330.825	-0.53587	0.167249	-3.20403	0.00135518	0.0829482
ENSG00000092094	447.495	0.00522652	0.193348	0.0270316	0.978435	0.999569
ENSG00000092096	3331.82	0.0485382	0.163063	0.297666	0.765958	0.999002
ENSG00000092098	10.5526	0.758214	0.689133	1.10024	0.271226	0.909391
ENSG00000092108	567.623	0.164274	0.22197	0.740072	0.459256	0.974713
ENSG00000092140	490.192	0.11713	0.265566	0.441057	0.659172	0.9941
ENSG00000092148	1574.72	-0.073233	0.146945	-0.49837	0.618223	0.9941
ENSG00000092199	5894.05	0.155329	0.150882	1.02947	0.303259	0.924786
ENSG00000092201	2154.15	-0.0950112	0.152071	-0.624781	0.532115	0.984163
ENSG00000092203	795.569	0.0109702	0.124573	0.0880627	0.929827	0.999002
ENSG00000092208	193.52	0.171762	0.327988	0.523685	0.600498	0.9941
ENSG00000092295	64.3921	0.0605262	0.238391	0.253895	0.799577	0.999002
ENSG00000092330	422.808	0.243211	0.157923	1.54006	0.123546	0.765608
ENSG00000092421	3075.24	0.157224	0.145353	1.08167	0.279399	0.913151
ENSG00000092439	383.685	-0.173468	0.219351	-0.790823	0.429047	0.965936
ENSG00000092445	347.611	-0.205297	0.224407	-0.914843	0.360274	0.945634
ENSG00000092470	118.908	-0.426839	0.174724	-2.44294	0.0145683	0.327586
ENSG00000092529	17.0241	0.774003	0.439946	1.75931	0.078524	0.677615
ENSG00000092531	150.078	-0.385469	0.213336	-1.80686	0.0707839	0.655943
ENSG00000092607	15.4458	1.315	0.535682	2.45481	0.0140957	0.322941
ENSG00000092621	783.842	-0.327263	0.206689	-1.58336	0.113339	0.748958
ENSG00000092758	76.7263	-1.07027	0.217718	-4.91584	8.8402e-07	0.000331564
ENSG00000092820	2300.02	-0.16417	0.18771	-0.87459	0.381797	0.952977
ENSG00000092841	1355.08	0.0136308	0.271849	0.0501412	0.96001	0.999002
ENSG00000092847	1460.89	-0.116747	0.148293	-0.787273	0.431122	0.965936
ENSG00000092850	163.78	-0.188487	0.222814	-0.84594	0.397586	0.959896
ENSG00000092853	212.848	-0.143948	0.196055	-0.734221	0.462814	0.974713
ENSG00000092871	153.084	-0.0717141	0.215103	-0.333394	0.738837	0.999002
ENSG00000092929	41.369	0.714684	0.301179	2.37295	0.0176466	0.357967
ENSG00000092931	188.298	-0.0733908	0.17518	-0.418946	0.675256	0.996824
ENSG00000092964	9756.29	-0.238283	0.158289	-1.50536	0.132231	0.778314
ENSG00000092969	176.932	0.240143	0.227656	1.05485	0.291492	0.91908
ENSG00000092978	192.509	0.0803374	0.220033	0.365115	0.715026	0.999002
ENSG00000093000	660.941	0.138905	0.129864	1.06962	0.28479	0.915699
ENSG00000093009	65.8179	-0.305255	0.346413	-0.881188	0.378216	0.952731
ENSG00000093010	170.169	0.227057	0.183274	1.2389	0.215384	0.872766
ENSG00000093072	32.3518	-0.464907	0.327675	-1.4188	0.155956	0.81094
ENSG00000093144	499.587	0.229871	0.241636	0.951311	0.341446	0.942114
ENSG00000093167	780.597	-0.17486	0.155631	-1.12355	0.261203	0.903374
ENSG00000093183	608.108	-0.172411	0.115593	-1.49153	0.135822	0.782332
ENSG00000093217	42.5049	-0.25156	0.296054	-0.849711	0.395486	0.959678
ENSG00000094631	1674.86	0.0162405	0.197417	0.082265	0.934436	0.999002
ENSG00000094804	116.046	0.00832405	0.186109	0.0447268	0.964325	0.999002
ENSG00000094841	264.045	0.0691027	0.220454	0.313456	0.753934	0.999002
ENSG00000094880	287.894	-0.343752	0.135966	-2.52822	0.0114642	0.290337
ENSG00000094914	612.207	0.2538	0.125772	2.01793	0.0435986	0.543432
ENSG00000094916	4159.48	-0.0384045	0.171017	-0.224565	0.822317	0.999002
ENSG00000094975	992.825	-0.068378	0.101078	-0.676491	0.498729	0.980674
ENSG00000095002	722.808	0.0166135	0.12865	0.129137	0.897249	0.999002
ENSG00000095015	250.237	0.175708	0.176095	0.997802	0.318375	0.935386
ENSG00000095059	40.3741	0.325334	0.319095	1.01955	0.307941	0.929121
ENSG00000095066	393.528	-0.151248	0.192355	-0.786298	0.431693	0.965936
ENSG00000095139	1431.04	0.0987693	0.116941	0.84461	0.398329	0.960829
ENSG00000095203	215.482	-0.104722	0.16465	-0.636027	0.524759	0.983531
ENSG00000095209	87.5462	0.0164452	0.293152	0.0560976	0.955264	0.999002
ENSG00000095261	180.271	-0.233052	0.214014	-1.08896	0.276173	0.912879
ENSG00000095303	24.9575	-1.34003	0.43787	-3.06033	0.00221091	0.112968
ENSG00000095319	574.954	0.0119403	0.197374	0.0604955	0.951761	0.999002
ENSG00000095321	640.722	-0.127134	0.183211	-0.693921	0.487732	0.977691
ENSG00000095370	461.755	0.381092	0.162937	2.33889	0.0193409	0.376752
ENSG00000095380	99.6853	-0.0453273	0.277652	-0.163252	0.87032	0.999002
ENSG00000095383	29.9272	-0.525698	0.375909	-1.39847	0.161971	0.817883
ENSG00000095397	222.647	-0.216749	0.176093	-1.23088	0.218369	0.874998
ENSG00000095485	214.182	-0.0586411	0.218837	-0.267968	0.788724	0.999002
ENSG00000095539	717.331	-0.155615	0.142398	-1.09282	0.274474	0.911192
ENSG00000095564	552.608	-0.326219	0.156688	-2.08197	0.0373449	0.505086
ENSG00000095574	213.787	-0.0835737	0.196222	-0.425915	0.67017	0.996824
ENSG00000095587	61.4719	-0.155478	0.275962	-0.563403	0.57316	0.993226
ENSG00000095596	324.833	0.238069	0.196921	1.20895	0.22668	0.882566
ENSG00000095637	1357.34	0.057853	0.111648	0.518173	0.604338	0.9941
ENSG00000095713	22.2899	-0.312318	0.507576	-0.615312	0.538349	0.985225
ENSG00000095739	122.633	-0.298214	0.194932	-1.52984	0.126057	0.768395
ENSG00000095752	37.242	0.308572	0.313055	0.985682	0.324289	0.936751
ENSG00000095777	54.6473	-0.163471	0.289396	-0.564869	0.572163	0.993055
ENSG00000095787	2069.31	0.154433	0.0970735	1.59088	0.111636	0.746388
ENSG00000095794	178.285	0.165853	0.222389	0.745781	0.4558	0.973565
ENSG00000095906	512.922	0.362874	0.146436	2.47803	0.0132108	0.31122
ENSG00000095951	610.516	0.0330973	0.173237	0.191053	0.848484	0.999002
ENSG00000096060	188.411	-0.249245	0.168528	-1.47896	0.139151	0.787465
ENSG00000096063	920.567	-0.0930399	0.126238	-0.737017	0.461112	0.974713
ENSG00000096070	560.321	0.0876564	0.162242	0.540282	0.589003	0.9941
ENSG00000096080	149.652	0.210318	0.185868	1.13154	0.257826	0.902639
ENSG00000096092	597.047	0.20323	0.333418	0.609535	0.54217	0.985986
ENSG00000096093	427.724	-0.34463	0.155401	-2.21769	0.026576	0.436203
ENSG00000096384	11630.2	-0.0756647	0.121487	-0.622821	0.533402	0.984422
ENSG00000096401	978.954	0.0425356	0.138779	0.306498	0.759225	0.999002
ENSG00000096433	66.1097	-0.228886	0.283331	-0.807839	0.419183	0.965936
ENSG00000096654	223.106	0.171264	0.270281	0.633651	0.526309	0.983891
ENSG00000096696	15.4925	-0.499318	0.63117	-0.791098	0.428887	0.965936
ENSG00000096717	373.811	0.120943	0.171176	0.706544	0.47985	0.977691
ENSG00000096746	4035.58	0.164527	0.166858	0.98603	0.324119	0.936751
ENSG00000096872	162.423	-0.286602	0.21188	-1.35266	0.176163	0.836339
ENSG00000096968	332.983	0.0192583	0.219635	0.0876832	0.930129	0.999002
ENSG00000097007	1717.08	0.11015	0.211169	0.521618	0.601936	0.9941
ENSG00000097021	1541.32	-0.0310261	0.203337	-0.152584	0.878726	0.999002
ENSG00000097033	1885.81	-0.0846004	0.110743	-0.763933	0.444907	0.97198
ENSG00000097046	460.782	0.0639703	0.226359	0.282606	0.777479	0.999002
ENSG00000097096	12.9369	-0.653787	0.595589	-1.09772	0.272329	0.910116
ENSG00000099139	185.511	-0.223184	0.255292	-0.874233	0.381991	0.952977
ENSG00000099194	6340.59	-0.675568	0.16423	-4.11355	3.89627e-05	0.00710211
ENSG00000099203	129.155	-0.0464137	0.213341	-0.217557	0.827774	0.999002
ENSG00000099204	1245.55	0.244592	0.105374	2.32119	0.0202766	0.384754
ENSG00000099219	144.663	-0.16003	0.172008	-0.930362	0.352184	0.944332
ENSG00000099246	1952.61	0.140896	0.268814	0.524138	0.600183	0.9941
ENSG00000099250	1751.99	-0.231877	0.08795	-2.63646	0.00837754	0.246989
ENSG00000099256	448.795	-0.141173	0.217962	-0.647695	0.517182	0.982917
ENSG00000099260	254.828	0.403087	0.182671	2.20663	0.02734	0.442301
ENSG00000099282	56.54	0.0776631	0.268996	0.288715	0.772799	0.999002
ENSG00000099284	2585.13	-0.0266013	0.128653	-0.206768	0.836191	0.999002
ENSG00000099290	470.339	-0.283135	0.142987	-1.98015	0.0476871	0.564938
ENSG00000099308	295.669	-0.381876	0.236173	-1.61693	0.105892	0.737233
ENSG00000099326	495.472	0.155437	0.188292	0.825508	0.409083	0.963932
ENSG00000099330	86.9426	0.160112	0.257731	0.621237	0.534443	0.984446
ENSG00000099331	1450.35	-0.025612	0.21558	-0.118805	0.90543	0.999002
ENSG00000099337	18.3162	-0.136806	0.473754	-0.288769	0.772758	0.999002
ENSG00000099338	235.02	0.449801	0.258975	1.73685	0.0824138	0.687803
ENSG00000099341	939.167	0.0625209	0.170723	0.366212	0.714207	0.999002
ENSG00000099364	2210.39	0.246997	0.173779	1.42133	0.155221	0.810292
ENSG00000099365	1240.44	0.202061	0.195556	1.03327	0.301479	0.924532
ENSG00000099377	45.5842	0.544036	0.329615	1.65052	0.0988372	0.721152
ENSG00000099381	733.692	0.187953	0.171795	1.09406	0.27393	0.910539
ENSG00000099385	573.811	0.0353336	0.145615	0.242651	0.808276	0.999002
ENSG00000099617	570.408	0.170088	0.124124	1.3703	0.170593	0.82827
ENSG00000099622	4215.15	0.285036	0.155864	1.82875	0.0674368	0.646093
ENSG00000099624	488.267	0.0831772	0.161596	0.514724	0.606746	0.9941
ENSG00000099625	800.153	0.506496	0.152756	3.31571	0.000914105	0.0660247
ENSG00000099769	11.9789	-0.206537	0.647717	-0.318869	0.749826	0.999002
ENSG00000099783	3066.49	0.0296333	0.214154	0.138373	0.889945	0.999002
ENSG00000099785	317.964	0.0653139	0.180972	0.360906	0.718169	0.999002
ENSG00000099795	395.842	0.273259	0.245705	1.11214	0.266076	0.905959
ENSG00000099797	636.527	-0.0619605	0.160575	-0.385867	0.699595	0.997341
ENSG00000099800	411.981	0.32365	0.195822	1.65278	0.0983764	0.721152
ENSG00000099804	715.315	0.254287	0.146399	1.73694	0.0823971	0.687803
ENSG00000099810	210.118	-0.0720076	0.17596	-0.409226	0.682374	0.996824
ENSG00000099812	48.1958	1.26538	0.382954	3.30425	0.000952297	0.0678018
ENSG00000099814	1375.44	0.0279109	0.185026	0.150849	0.880095	0.999002
ENSG00000099817	1499.33	0.287941	0.163901	1.75679	0.0789528	0.678113
ENSG00000099821	502.923	0.134145	0.220238	0.609092	0.542464	0.985986
ENSG00000099822	286.98	-0.0224829	0.228342	-0.0984614	0.921566	0.999002
ENSG00000099840	58.7586	0.251274	0.32273	0.778589	0.436222	0.968259
ENSG00000099849	174.163	0.242777	0.201334	1.20584	0.227877	0.883952
ENSG00000099860	13.4129	0.924657	0.627556	1.47343	0.140636	0.790793
ENSG00000099864	3757.92	0.187181	0.135849	1.37786	0.168247	0.825727
ENSG00000099866	64.5377	-0.0612377	0.258447	-0.236945	0.8127	0.999002
ENSG00000099875	628.074	0.118385	0.149749	0.790559	0.429202	0.965936
ENSG00000099889	1452.62	-0.0193269	0.243272	-0.0794457	0.936678	0.999002
ENSG00000099899	337.944	0.0609306	0.188637	0.323004	0.746692	0.999002
ENSG00000099901	1351.79	0.0819761	0.132587	0.618282	0.536389	0.984577
ENSG00000099904	630.364	0.0190776	0.156963	0.121542	0.903262	0.999002
ENSG00000099910	442.612	0.381038	0.196913	1.93505	0.0529841	0.591483
ENSG00000099917	740.52	0.324718	0.154964	2.09544	0.0361317	0.495975
ENSG00000099940	511.799	-0.0622909	0.173162	-0.359726	0.719052	0.999002
ENSG00000099942	1171.66	-0.197274	0.170027	-1.16025	0.245946	0.897811
ENSG00000099949	191.876	0.224511	0.229283	0.979188	0.327487	0.937662
ENSG00000099953	58.6377	0.152864	0.241788	0.632223	0.527241	0.983918
ENSG00000099954	798.277	-0.0922111	0.175674	-0.524899	0.599654	0.9941
ENSG00000099956	1894.76	0.0594661	0.137669	0.431951	0.665777	0.996092
ENSG00000099957	10.1814	-0.663558	0.603933	-1.09873	0.271887	0.910116
ENSG00000099958	8.06546	-0.658726	0.688808	-0.956328	0.338907	0.941123
ENSG00000099968	500.718	-0.0691647	0.176812	-0.391177	0.695666	0.997341
ENSG00000099977	36.04	0.118594	0.466728	0.254097	0.799421	0.999002
ENSG00000099991	927.408	-0.147564	0.236496	-0.623959	0.532655	0.984422
ENSG00000099992	53.9482	0.560993	0.276159	2.03141	0.0422132	0.538837
ENSG00000099994	18.8061	-0.08761	0.413219	-0.212018	0.832093	0.999002
ENSG00000099995	1232.3	0.228924	0.201091	1.13841	0.254948	0.902639
ENSG00000099999	426.267	0.300447	0.152082	1.97556	0.0482045	0.566195
ENSG00000100003	75.0761	-0.0682109	0.25366	-0.268906	0.788002	0.999002
ENSG00000100014	527.69	-0.186205	0.207499	-0.897378	0.369518	0.949701
ENSG00000100023	675.372	0.284136	0.184084	1.54352	0.122706	0.763431
ENSG00000100024	7.55066	-0.57978	0.662899	-0.874614	0.381784	0.952977
ENSG00000100027	688.164	-0.323758	0.186001	-1.74063	0.0817488	0.686518
ENSG00000100028	670.008	0.225485	0.150046	1.50277	0.132898	0.778314
ENSG00000100029	600.692	0.132832	0.153928	0.862949	0.388165	0.955458
ENSG00000100030	1399.47	-0.123861	0.108408	-1.14254	0.253231	0.902639
ENSG00000100033	65.6138	-0.159894	0.336598	-0.475028	0.634767	0.9941
ENSG00000100034	493.138	0.223312	0.202069	1.10513	0.269105	0.909029
ENSG00000100036	107.957	0.0678115	0.238257	0.284615	0.775939	0.999002
ENSG00000100038	340.358	-0.139125	0.173042	-0.803997	0.421399	0.965936
ENSG00000100056	502.47	0.365562	0.187566	1.94897	0.0512988	0.584089
ENSG00000100060	64.4354	0.0783348	0.364872	0.214691	0.830008	0.999002
ENSG00000100065	33.8556	-0.963945	0.348259	-2.76789	0.00564199	0.204224
ENSG00000100075	939.302	-0.0532854	0.159892	-0.333258	0.738939	0.999002
ENSG00000100077	803.452	-0.000685368	0.135406	-0.00506159	0.995961	0.999627
ENSG00000100083	683.047	0.019846	0.165165	0.120159	0.904357	0.999002
ENSG00000100084	109.521	0.0211012	0.20945	0.100746	0.919752	0.999002
ENSG00000100092	9.05043	-0.283384	0.807735	-0.350838	0.72571	0.999002
ENSG00000100095	3399.75	-0.222521	0.174216	-1.27728	0.201505	0.857687
ENSG00000100097	116.706	-0.360984	0.315313	-1.14484	0.252274	0.901567
ENSG00000100099	735.174	-0.0815559	0.15311	-0.532662	0.594268	0.9941
ENSG00000100100	31.193	0.366086	0.425421	0.860527	0.389499	0.956263
ENSG00000100104	341.49	-0.353948	0.135542	-2.61136	0.00901832	0.254587
ENSG00000100105	918.23	0.323957	0.176276	1.83778	0.0660946	0.641287
ENSG00000100106	788.053	0.0100605	0.162498	0.0619115	0.950633	0.999002
ENSG00000100109	330.823	0.0657867	0.186425	0.352886	0.724174	0.999002
ENSG00000100116	105.663	0.421089	0.266413	1.58058	0.113973	0.748958
ENSG00000100124	439.169	0.132442	0.157977	0.838365	0.401826	0.962285
ENSG00000100129	1123.32	-0.145128	0.145754	-0.9957	0.319396	0.936045
ENSG00000100138	986.372	0.0972828	0.161089	0.603907	0.545905	0.986961
ENSG00000100139	894.789	-0.102621	0.220265	-0.465899	0.641288	0.9941
ENSG00000100142	404.491	0.10733	0.204765	0.524165	0.600164	0.9941
ENSG00000100147	134.905	-0.315881	0.252024	-1.25338	0.210069	0.868108
ENSG00000100150	139.976	-0.407541	0.219363	-1.85784	0.0631918	0.630092
ENSG00000100151	349.714	-0.0909527	0.144925	-0.627585	0.530276	0.983918
ENSG00000100154	2063.14	-0.000373535	0.23842	-0.00156671	0.99875	0.9998
ENSG00000100162	69.8141	0.216181	0.245472	0.880675	0.378494	0.952731
ENSG00000100167	10678.7	0.283951	0.126566	2.2435	0.0248648	0.423905
ENSG00000100196	11.1624	-0.202117	0.714619	-0.282832	0.777306	0.999002
ENSG00000100197	102.516	-0.0811305	0.289121	-0.280611	0.779009	0.999002
ENSG00000100201	9234.62	-0.0492462	0.137455	-0.358271	0.72014	0.999002
ENSG00000100206	8.65994	-0.790341	0.662486	-1.19299	0.232873	0.885384
ENSG00000100207	1049.88	-0.191217	0.24501	-0.780447	0.435128	0.967838
ENSG00000100209	58.2693	0.231206	0.309168	0.747833	0.454561	0.973486
ENSG00000100211	341.84	-0.124847	0.178758	-0.698414	0.484918	0.977691
ENSG00000100216	474.205	0.11929	0.137317	0.868722	0.384999	0.953435
ENSG00000100218	25.3365	-0.046108	0.392221	-0.117556	0.906419	0.999002
ENSG00000100219	643.672	-0.105226	0.179929	-0.584818	0.55867	0.990849
ENSG00000100220	592.663	-0.296965	0.133318	-2.22749	0.0259148	0.430562
ENSG00000100221	749.931	0.063213	0.153352	0.41221	0.680186	0.996824
ENSG00000100225	594.077	-0.0360246	0.120099	-0.299957	0.76421	0.999002
ENSG00000100226	1150.81	-0.0379954	0.219608	-0.173015	0.86264	0.999002
ENSG00000100228	193.637	-0.408675	0.251375	-1.62576	0.104001	0.733962
ENSG00000100234	224.943	-0.255988	0.2108	-1.21436	0.22461	0.881637
ENSG00000100239	1304.78	-0.0866748	0.196174	-0.441826	0.658615	0.9941
ENSG00000100241	3946.75	0.0226353	0.240343	0.0941793	0.924967	0.999002
ENSG00000100242	1924.72	0.0996121	0.224354	0.443995	0.657047	0.9941
ENSG00000100243	471.248	-0.0537391	0.162228	-0.331257	0.74045	0.999002
ENSG00000100246	249.193	-0.00670729	0.187702	-0.0357338	0.971495	0.999099
ENSG00000100258	600.952	0.277844	0.178687	1.55492	0.119964	0.758512
ENSG00000100263	483.63	0.473537	0.13151	3.60078	0.000317264	0.0327987
ENSG00000100266	606.632	-0.214934	0.206955	-1.03856	0.29901	0.923863
ENSG00000100271	307.768	-0.170185	0.186174	-0.914118	0.360655	0.945764
ENSG00000100276	21.5479	0.0436365	0.511392	0.0853288	0.932	0.999002
ENSG00000100280	1434.98	-0.163222	0.225696	-0.723193	0.469561	0.975764
ENSG00000100281	480.412	-0.141521	0.160916	-0.879471	0.379146	0.952977
ENSG00000100284	299.037	-0.0606305	0.223193	-0.271651	0.78589	0.999002
ENSG00000100285	50.6961	-0.117333	0.255064	-0.460014	0.645506	0.9941
ENSG00000100288	15.9271	-0.187915	0.426519	-0.440578	0.659519	0.9941
ENSG00000100292	37.9191	0.187207	0.327107	0.572312	0.567111	0.991581
ENSG00000100294	182.717	0.0912856	0.184456	0.494892	0.620676	0.9941
ENSG00000100296	317.59	0.0375872	0.141676	0.265304	0.790775	0.999002
ENSG00000100297	273.052	-0.192647	0.228791	-0.842023	0.399775	0.961473
ENSG00000100299	496.38	-0.0479003	0.148035	-0.323574	0.746261	0.999002
ENSG00000100300	268.988	0.267184	0.232251	1.15041	0.249974	0.899294
ENSG00000100302	93.202	-0.535893	0.245136	-2.1861	0.028808	0.452207
ENSG00000100304	532.31	0.00327089	0.226575	0.0144362	0.988482	0.999627
ENSG00000100307	130.025	-0.109643	0.208482	-0.525911	0.59895	0.9941
ENSG00000100311	45.1959	-0.837314	0.278541	-3.00607	0.00264644	0.124491
ENSG00000100314	59.498	0.0942911	0.268927	0.35062	0.725873	0.999002
ENSG00000100316	6486.12	0.320553	0.120062	2.66989	0.00758758	0.235485
ENSG00000100319	170.193	0.330216	0.238728	1.38323	0.166593	0.824374
ENSG00000100320	7729.04	0.047158	0.121087	0.389457	0.696938	0.997341
ENSG00000100321	1693.82	0.098655	0.13872	0.711182	0.476971	0.977567
ENSG00000100324	504.329	0.0154788	0.215551	0.0718105	0.942753	0.999002
ENSG00000100325	380.041	-0.110365	0.138122	-0.799039	0.424268	0.965936
ENSG00000100330	973.216	-0.0461627	0.158161	-0.291873	0.770384	0.999002
ENSG00000100335	638.692	-0.0580982	0.176719	-0.328761	0.742336	0.999002
ENSG00000100336	93.6651	-0.636941	0.262106	-2.43009	0.0150951	0.336406
ENSG00000100344	212.196	-0.406741	0.236224	-1.72185	0.0850971	0.695857
ENSG00000100345	1180.3	-0.403666	0.256192	-1.57564	0.115109	0.750254
ENSG00000100346	66.6365	-0.203286	0.247473	-0.821448	0.411391	0.963932
ENSG00000100347	258.977	-0.580342	0.159514	-3.6382	0.000274554	0.0308369
ENSG00000100348	564.555	0.0927403	0.165967	0.558788	0.576307	0.993267
ENSG00000100350	743.415	-0.0625827	0.191602	-0.326628	0.743949	0.999002
ENSG00000100353	637.827	-0.105542	0.130248	-0.810315	0.417759	0.965915
ENSG00000100354	1346.21	0.307877	0.164457	1.87208	0.0611954	0.621276
ENSG00000100359	5.40932	-0.34752	0.778686	-0.44629	0.655388	0.9941
ENSG00000100360	695.602	0.0143436	0.165158	0.0868479	0.930792	0.999002
ENSG00000100364	2527.89	0.052192	0.180986	0.288375	0.773059	0.999002
ENSG00000100372	346.785	-0.156216	0.1674	-0.933186	0.350724	0.94369
ENSG00000100376	289.692	-0.0352763	0.178321	-0.197825	0.843182	0.999002
ENSG00000100379	684.882	0.0107112	0.147476	0.0726301	0.9421	0.999002
ENSG00000100380	3158.67	0.0297394	0.144058	0.20644	0.836447	0.999002
ENSG00000100387	520.69	0.111553	0.283606	0.393338	0.69407	0.996928
ENSG00000100393	1661.47	0.193879	0.212044	0.914336	0.36054	0.945634
ENSG00000100395	421.492	-0.00947097	0.173294	-0.0546527	0.956415	0.999002
ENSG00000100401	1200.18	-0.00470677	0.217199	-0.0216703	0.982711	0.999627
ENSG00000100403	2938.43	0.0307758	0.202483	0.151992	0.879193	0.999002
ENSG00000100410	377.483	0.271219	0.30588	0.886685	0.375248	0.952375
ENSG00000100412	1299.92	-0.279214	0.19661	-1.42014	0.155566	0.810819
ENSG00000100413	917.378	0.150379	0.200794	0.748923	0.453904	0.973486
ENSG00000100416	389.704	0.0689732	0.205445	0.335726	0.737077	0.999002
ENSG00000100417	309.194	-0.0454994	0.181846	-0.250208	0.802426	0.999002
ENSG00000100418	584.863	0.162901	0.107592	1.51405	0.130012	0.77323
ENSG00000100422	1218.57	-0.123076	0.166218	-0.740447	0.459029	0.974713
ENSG00000100425	955.461	0.205239	0.175419	1.16999	0.242005	0.892649
ENSG00000100426	871.004	0.0707118	0.163942	0.43132	0.666235	0.996092
ENSG00000100427	536.867	0.0287318	0.219376	0.13097	0.895799	0.999002
ENSG00000100429	9.23493	0.404289	0.590135	0.685079	0.493294	0.978556
ENSG00000100433	625.321	-0.15872	0.171072	-0.927798	0.353512	0.945202
ENSG00000100439	216.409	-0.603835	0.194282	-3.10804	0.00188335	0.103426
ENSG00000100441	277.994	-0.171026	0.194586	-0.878922	0.379443	0.952977
ENSG00000100442	2058.98	0.0789717	0.299156	0.263982	0.791794	0.999002
ENSG00000100445	711.865	0.183936	0.0999228	1.84078	0.0656544	0.63907
ENSG00000100461	835.268	0.0185289	0.167697	0.11049	0.912021	0.999002
ENSG00000100462	639.069	-0.129002	0.138454	-0.93173	0.351476	0.944202
ENSG00000100473	253.625	-0.305584	0.186492	-1.63859	0.101298	0.726841
ENSG00000100478	259.25	0.28992	0.166946	1.73661	0.0824562	0.687803
ENSG00000100479	37.3672	0.028851	0.389374	0.0740958	0.940934	0.999002
ENSG00000100483	100.55	-0.354377	0.247609	-1.4312	0.152374	0.804644
ENSG00000100485	499.997	-0.105291	0.14812	-0.710845	0.47718	0.977667
ENSG00000100490	56.3033	-0.075387	0.326001	-0.231247	0.817123	0.999002
ENSG00000100503	1182.78	0.107897	0.137586	0.784213	0.432915	0.96658
ENSG00000100504	105.957	-0.385366	0.211615	-1.82107	0.068596	0.648306
ENSG00000100505	747.899	0.204915	0.12105	1.69281	0.0904907	0.707583
ENSG00000100519	819.715	0.265367	0.324524	0.817711	0.413522	0.964658
ENSG00000100522	266.048	-0.0086846	0.16044	-0.0541299	0.956832	0.999002
ENSG00000100523	595.575	-0.112252	0.188984	-0.593978	0.552527	0.988829
ENSG00000100526	102.709	0.00928947	0.320445	0.0289893	0.976873	0.999569
ENSG00000100528	702.131	0.080895	0.264422	0.305932	0.759657	0.999002
ENSG00000100532	150.687	0.026967	0.286655	0.0940747	0.92505	0.999002
ENSG00000100554	850.607	0.15355	0.269209	0.570376	0.568423	0.991604
ENSG00000100557	46.4513	-0.332902	0.388303	-0.857326	0.391265	0.956839
ENSG00000100564	145.952	0.0519074	0.181048	0.286705	0.774338	0.999002
ENSG00000100567	689.791	0.306698	0.451446	0.679368	0.496905	0.979995
ENSG00000100568	540.249	-0.0262629	0.162646	-0.161473	0.871721	0.999002
ENSG00000100575	240.758	0.123684	0.333418	0.370956	0.71067	0.99833
ENSG00000100577	114.383	0.0573178	0.215101	0.266469	0.789878	0.999002
ENSG00000100578	262.392	-0.034131	0.165729	-0.205945	0.836834	0.999002
ENSG00000100580	731.939	-0.10605	0.157081	-0.675125	0.499597	0.980905
ENSG00000100583	57.5393	-0.310413	0.288875	-1.07456	0.282572	0.914314
ENSG00000100591	923.022	0.243365	0.1107	2.19841	0.0279198	0.446402
ENSG00000100592	3223.92	0.0234396	0.106243	0.220623	0.825386	0.999002
ENSG00000100593	7.83138	-0.937115	0.684554	-1.36894	0.171017	0.828466
ENSG00000100596	724.206	-0.0138689	0.14964	-0.0926816	0.926157	0.999002
ENSG00000100599	16.59	-0.317423	0.598691	-0.530195	0.595977	0.9941
ENSG00000100600	303.622	-0.245554	0.164894	-1.48916	0.136445	0.783216
ENSG00000100601	95.3319	-0.0810673	0.209742	-0.386509	0.69912	0.997341
ENSG00000100603	828.639	-0.108989	0.144997	-0.751664	0.452253	0.97334
ENSG00000100604	751.264	0.110451	0.168669	0.654841	0.51257	0.982917
ENSG00000100605	861.866	-0.0738437	0.187648	-0.393521	0.693934	0.996928
[truncated: 15,631 more rows]

## Sheet: C2 ATXN3-AON
Gene	baseMean	log2FoldChange	lfcSE	stat	pvalue	padj
ENSG00000000003	346.444	-0.942368	0.166922	-5.64555	1.64657e-08	1.50972e-07
ENSG00000000005	79.4613	-0.342376	0.243171	-1.40796	0.159143	0.245312
ENSG00000000419	300.97	0.496106	0.1295	3.83094	0.000127653	0.000515438
ENSG00000000457	208.139	0.183571	0.113159	1.62224	0.104752	0.173881
ENSG00000000460	105.761	0.119194	0.160894	0.740826	0.458799	0.567349
ENSG00000001036	382.076	-0.144635	0.145987	-0.990742	0.321812	0.430954
ENSG00000001084	278.331	1.16985	0.106862	10.9473	6.84441e-28	1.0591e-25
ENSG00000001167	551.436	0.246341	0.0800882	3.07586	0.00209893	0.00614087
ENSG00000001460	60.3073	-1.0872	0.222478	-4.88676	1.02508e-06	6.5747e-06
ENSG00000001461	250.212	-0.207538	0.127937	-1.62218	0.104764	0.173887
ENSG00000001497	796.825	-0.384918	0.12375	-3.11044	0.00186811	0.00552476
ENSG00000001561	152.979	-0.430865	0.14445	-2.9828	0.00285628	0.00803582
ENSG00000001617	252.443	-0.0375239	0.126859	-0.295792	0.767389	0.832499
ENSG00000001626	6.93838	0.101673	0.493341	0.20609	0.83672	0.884235
ENSG00000001629	1269.62	0.0163558	0.0821704	0.199048	0.842225	0.888142
ENSG00000001630	35.2717	-1.09163	0.342234	-3.18971	0.00142415	0.00436145
ENSG00000001631	106.646	0.155149	0.216382	0.717013	0.473366	0.580831
ENSG00000002016	227.193	0.0560745	0.155397	0.360848	0.718213	0.793106
ENSG00000002330	375.579	-0.877854	0.134188	-6.54195	6.07224e-11	8.56038e-10
ENSG00000002549	425.238	0.159975	0.13621	1.17447	0.240207	0.342161
ENSG00000002586	1404.21	-0.693071	0.163408	-4.24137	2.22161e-05	0.000107165
ENSG00000002587	72.2949	0.0236739	0.193245	0.122508	0.902497	0.932436
ENSG00000002746	328.85	0.216132	0.101898	2.12105	0.0339173	0.0674774
ENSG00000002822	7.68824	0.577001	0.567686	1.01641	0.309435	0.418313
ENSG00000002834	2106.12	-0.5	0.0805918	-6.2041	5.50106e-10	6.58786e-09
ENSG00000002919	165.292	-0.216026	0.141696	-1.52457	0.127365	0.204175
ENSG00000002933	15.1576	-2.89718	0.637181	-4.54687	5.44488e-06	3.03296e-05
ENSG00000003056	888.029	-0.0604152	0.130228	-0.463918	0.642706	0.73076
ENSG00000003096	250.999	0.254749	0.119893	2.1248	0.0336032	0.0669542
ENSG00000003137	422.131	0.143262	0.105275	1.36084	0.173565	0.263187
ENSG00000003147	66.6695	0.214681	0.207123	1.03649	0.299974	0.407739
ENSG00000003249	161.849	0.377668	0.124948	3.02259	0.00250623	0.007164
ENSG00000003393	1014.22	0.082818	0.0727225	1.13882	0.254777	0.358453
ENSG00000003400	7.59347	1.82693	0.671625	2.72017	0.00652486	0.0164224
ENSG00000003402	510.983	0.0407195	0.0847752	0.480324	0.630997	0.720993
ENSG00000003436	126.573	-0.992491	0.209631	-4.73446	2.19636e-06	1.32442e-05
ENSG00000003509	250.342	0.0662626	0.122647	0.540272	0.589009	0.686142
ENSG00000003756	2656.56	0.701786	0.103253	6.79674	1.07015e-11	1.70702e-10
ENSG00000003987	281.348	0.63862	0.129031	4.94934	7.44641e-07	4.91393e-06
ENSG00000003989	127.44	-1.7396	0.229589	-7.57703	3.53565e-14	8.4735e-13
ENSG00000004059	370.285	-0.169232	0.132342	-1.27875	0.200987	0.296242
ENSG00000004139	1229.94	-0.101226	0.0742741	-1.36287	0.172923	0.262421
ENSG00000004142	922.71	0.0833304	0.0742358	1.12251	0.261646	0.36623
ENSG00000004399	154.76	0.313618	0.154032	2.03606	0.0417441	0.0806247
ENSG00000004455	722.71	0.104735	0.0912056	1.14834	0.250829	0.353938
ENSG00000004468	75.1891	-1.59099	0.276806	-5.74769	9.04712e-09	8.69409e-08
ENSG00000004478	1498.84	-0.298569	0.076053	-3.9258	8.64426e-05	0.00036252
ENSG00000004487	2666.44	0.612555	0.0765748	7.99944	1.24983e-15	3.67139e-14
ENSG00000004534	3226.08	0.349587	0.117813	2.9673	0.00300429	0.0083876
ENSG00000004660	189.657	-0.473354	0.142827	-3.31419	0.000919105	0.00295038
ENSG00000004700	320.615	-0.16659	0.111378	-1.49572	0.134726	0.214002
ENSG00000004766	267.529	0.0695186	0.114334	0.608029	0.543168	0.645413
ENSG00000004776	4.85438	1.88366	0.876893	2.14811	0.0317051	0.0637932
ENSG00000004777	1907.97	0.0936376	0.115981	0.80735	0.419465	0.529402
ENSG00000004779	233.228	0.0261757	0.139882	0.187126	0.851561	0.89477
ENSG00000004799	162.279	0.80877	0.210852	3.83571	0.000125201	0.000506683
ENSG00000004838	98.4602	0.733648	0.209415	3.50332	0.000459495	0.00160562
ENSG00000004848	1943.22	0.451846	0.0781696	5.78033	7.45561e-09	7.25335e-08
ENSG00000004864	254.887	-0.880161	0.123407	-7.13217	9.87967e-13	1.88317e-11
ENSG00000004866	209.589	0.116809	0.110099	1.06095	0.288713	0.395716
ENSG00000004897	796.794	-0.416148	0.0880066	-4.7286	2.26069e-06	1.36071e-05
ENSG00000004961	123.03	-0.377378	0.163338	-2.31042	0.020865	0.0445306
ENSG00000004975	683.146	0.113021	0.104338	1.08322	0.278711	0.384934
ENSG00000005007	1400.14	0.0776977	0.0899268	0.864011	0.387582	0.498255
ENSG00000005020	32.244	-1.03362	0.333122	-3.10282	0.00191688	0.00565283
ENSG00000005022	809.47	-0.226094	0.1343	-1.6835	0.0922782	0.156571
ENSG00000005059	287.307	-0.591467	0.124039	-4.7684	1.85698e-06	1.13935e-05
ENSG00000005075	180.78	-0.540126	0.182754	-2.95548	0.00312188	0.00866208
ENSG00000005100	416.562	0.411232	0.0905243	4.54277	5.55186e-06	3.0873e-05
ENSG00000005108	920.844	0.428278	0.0900856	4.75413	1.99306e-06	1.21525e-05
ENSG00000005156	696.333	0.196728	0.0906747	2.16961	0.0300367	0.0609353
ENSG00000005175	424.387	0.189322	0.101641	1.86265	0.0625117	0.113234
ENSG00000005189	38.6546	0.159485	0.287287	0.555143	0.578797	0.677377
ENSG00000005194	524.895	0.0152186	0.0847679	0.179532	0.85752	0.899012
ENSG00000005206	831.155	0.344905	0.123557	2.79146	0.00524714	0.0135895
ENSG00000005238	389.059	-0.503956	0.117979	-4.27156	1.94112e-05	9.5082e-05
ENSG00000005243	28.2545	1.23034	0.363297	3.3866	0.000707657	0.00234953
ENSG00000005249	663.927	0.0155569	0.089562	0.1737	0.862101	0.902034
ENSG00000005302	351.152	0.199086	0.0909249	2.18957	0.0285556	0.0583378
ENSG00000005339	2697.03	0.34318	0.0748894	4.58249	4.59472e-06	2.59694e-05
ENSG00000005379	1413.68	0.216432	0.135925	1.5923	0.111318	0.182667
ENSG00000005436	178.929	0.140519	0.116442	1.20678	0.227518	0.327508
ENSG00000005448	129.436	-0.300831	0.16498	-1.82344	0.0682371	0.121588
ENSG00000005469	250.101	-0.723191	0.106198	-6.80983	9.77114e-12	1.57395e-10
ENSG00000005471	17.8307	-0.769594	0.430146	-1.78915	0.0735912	0.129415
ENSG00000005483	2352.63	0.265304	0.0569067	4.66209	3.13012e-06	1.83402e-05
ENSG00000005486	1264.36	-0.118597	0.108218	-1.0959	0.273122	0.378652
ENSG00000005513	206.787	-0.01047	0.130815	-0.0800367	0.936208	0.955759
ENSG00000005700	654.464	-0.413034	0.101631	-4.06405	4.82286e-05	0.000215113
ENSG00000005801	1077.66	0.470317	0.0917474	5.12621	2.9563e-07	2.11262e-06
ENSG00000005810	3497.97	0.36628	0.0804977	4.55019	5.35981e-06	2.98981e-05
ENSG00000005812	430.553	-0.203226	0.0970694	-2.09362	0.036294	0.071432
ENSG00000005882	364.6	-0.289007	0.0872201	-3.31353	0.000921252	0.00295679
ENSG00000005884	261.487	-1.1221	0.119432	-9.39534	5.70356e-21	3.66295e-19
ENSG00000005889	980.428	0.562021	0.0642302	8.75011	2.1315e-18	9.80987e-17
ENSG00000005893	1684.78	-0.138908	0.114544	-1.2127	0.225244	0.324785
ENSG00000005961	283.415	1.98828	0.17303	11.4909	1.46517e-30	3.06313e-28
ENSG00000005981	9.9986	-1.27284	0.528511	-2.40835	0.0160249	0.0354938
ENSG00000006007	735.532	-0.528164	0.117591	-4.49153	7.07122e-06	3.84408e-05
ENSG00000006015	228.73	0.317686	0.137028	2.3184	0.0204278	0.0437497
ENSG00000006016	27.9633	-0.260154	0.309562	-0.840395	0.400687	0.511717
ENSG00000006025	302.114	0.457974	0.13296	3.44445	0.000572221	0.00195129
ENSG00000006042	367.005	-0.405096	0.133947	-3.02431	0.00249202	0.00712848
ENSG00000006047	353.353	0.135219	0.161666	0.836409	0.402925	0.513815
ENSG00000006062	223.937	0.751301	0.129789	5.78862	7.09679e-09	6.92828e-08
ENSG00000006071	87.5579	-0.1921	0.213871	-0.898204	0.369077	0.479925
ENSG00000006116	25.3329	0.582921	0.331809	1.7568	0.0789525	0.13738
ENSG00000006118	2845.61	0.112476	0.0636362	1.76748	0.0771482	0.134742
ENSG00000006125	4299.41	-0.200835	0.0609455	-3.29532	0.000983105	0.0031257
ENSG00000006128	75.9044	-0.249311	0.172262	-1.44728	0.147819	0.230789
ENSG00000006194	225.223	0.842852	0.115626	7.28946	3.11199e-13	6.45114e-12
ENSG00000006210	390.884	-0.340262	0.15646	-2.17475	0.0296489	0.0602607
ENSG00000006282	357.281	0.228559	0.111283	2.05385	0.03999	0.0777179
ENSG00000006283	1538.14	-0.072046	0.112856	-0.638388	0.523221	0.627432
ENSG00000006327	395.273	-0.875811	0.163531	-5.35563	8.52577e-08	6.83035e-07
ENSG00000006377	417.083	0.81646	0.125208	6.52081	6.99278e-11	9.73934e-10
ENSG00000006432	1022.23	-0.260018	0.0925097	-2.81071	0.00494324	0.0129233
ENSG00000006451	556.98	0.176322	0.0924002	1.90824	0.0563598	0.103979
ENSG00000006459	340.38	0.48442	0.137653	3.51913	0.000432957	0.00152182
ENSG00000006468	2600.85	0.223114	0.063288	3.52538	0.000422877	0.00148958
ENSG00000006530	358.893	-0.193694	0.109398	-1.77055	0.0766361	0.134002
ENSG00000006534	81.5885	-2.00205	0.233018	-8.59179	8.56226e-18	3.54991e-16
ENSG00000006576	363.514	0.202377	0.108053	1.87294	0.0610767	0.111043
ENSG00000006607	532.559	-0.0883194	0.0923209	-0.956656	0.338741	0.4492
ENSG00000006611	5.89648	-2.149	1.00368	-2.14112	0.0322645	0.0647563
ENSG00000006625	38.2968	-0.782743	0.299642	-2.61226	0.0089945	0.0216114
ENSG00000006634	92.0497	0.50267	0.180951	2.77793	0.00547068	0.0140904
ENSG00000006652	127.103	1.21482	0.143704	8.45365	2.8233e-17	1.09651e-15
ENSG00000006695	157.429	-0.227022	0.117731	-1.92832	0.0538152	0.09996
ENSG00000006704	851.43	0.413878	0.0894184	4.62856	3.68221e-06	2.12394e-05
ENSG00000006712	816.104	-0.187924	0.076621	-2.45265	0.0141809	0.0319262
ENSG00000006715	1250.94	-0.294557	0.0782634	-3.76366	0.000167444	0.000657466
ENSG00000006740	176.025	-0.270937	0.142515	-1.90111	0.0572871	0.105324
ENSG00000006744	574.942	-0.0396122	0.0712699	-0.555805	0.578344	0.676928
ENSG00000006747	15.9524	0.169339	0.38336	0.441723	0.65869	0.744027
ENSG00000006756	320.717	-0.432519	0.121685	-3.5544	0.000378837	0.00135633
ENSG00000006757	47.6239	-1.28553	0.27345	-4.70117	2.58672e-06	1.5409e-05
ENSG00000006831	787.271	-0.310633	0.0854636	-3.63468	0.000278328	0.0010328
ENSG00000006837	35.5191	-0.325922	0.260447	-1.25139	0.210791	0.30799
ENSG00000007001	21.2541	0.186372	0.311947	0.597448	0.550208	0.651642
ENSG00000007047	1172.33	-0.235952	0.0834652	-2.82695	0.00469933	0.012358
ENSG00000007062	434.015	-2.00156	0.188033	-10.6447	1.84531e-26	2.4016e-24
ENSG00000007080	659.273	-0.264008	0.0976582	-2.70338	0.00686372	0.0171523
ENSG00000007168	4155.59	0.300759	0.0555319	5.41597	6.0958e-08	5.02916e-07
ENSG00000007171	8.68311	2.01858	0.493574	4.08972	4.31893e-05	0.000194937
ENSG00000007174	200.671	-1.10142	0.143728	-7.66323	1.8131e-14	4.54477e-13
ENSG00000007202	2425.65	0.123443	0.0673018	1.83417	0.0666294	0.119329
ENSG00000007237	916.494	-0.619029	0.110487	-5.60271	2.1102e-08	1.89187e-07
ENSG00000007255	65.674	0.14026	0.188802	0.742895	0.457545	0.566363
ENSG00000007264	20.2879	0.385898	0.365289	1.05642	0.290777	0.39788
ENSG00000007314	3.98301	2.4708	1.01962	2.42326	0.0153819	0.0342727
ENSG00000007341	177.916	0.218347	0.130484	1.67336	0.0942574	0.159342
ENSG00000007350	62.645	-0.38729	0.23344	-1.65906	0.0971046	0.16327
ENSG00000007372	1215.46	-0.175044	0.0723025	-2.421	0.0154781	0.0344596
ENSG00000007376	206.413	-0.42819	0.107693	-3.97602	7.00771e-05	0.00030082
ENSG00000007384	177.938	0.360311	0.179736	2.00467	0.0449984	0.0857719
ENSG00000007392	1562.68	-0.0546777	0.120968	-0.452002	0.651268	0.738336
ENSG00000007402	568.222	-0.209811	0.0848599	-2.47244	0.0134195	0.0304874
ENSG00000007516	1938.29	-0.716289	0.135617	-5.28172	1.27978e-07	9.88997e-07
ENSG00000007520	322.873	-0.639201	0.152258	-4.19815	2.69108e-05	0.000127403
ENSG00000007541	510.54	0.198037	0.10869	1.82204	0.0684491	0.1219
ENSG00000007545	421.262	0.937108	0.115015	8.1477	3.70913e-16	1.18139e-14
ENSG00000007866	210.201	-1.0307	0.140226	-7.3503	1.9776e-13	4.27545e-12
ENSG00000007923	971.58	0.0136239	0.0668726	0.203729	0.838565	0.885898
ENSG00000007944	157.36	-1.24383	0.127816	-9.73138	2.21565e-22	1.74868e-20
ENSG00000007968	46.0367	-0.598362	0.324663	-1.84303	0.0653252	0.117277
ENSG00000008018	486.934	-0.117611	0.105505	-1.11474	0.264963	0.369845
ENSG00000008056	468.463	0.139789	0.12208	1.14506	0.252183	0.355312
ENSG00000008083	1076.95	0.380324	0.0865258	4.39549	1.10521e-05	5.74442e-05
ENSG00000008086	423.982	0.643672	0.106001	6.07231	1.26086e-09	1.41672e-08
ENSG00000008118	27.0032	0.244162	0.298369	0.818322	0.413173	0.523344
ENSG00000008128	27.1663	0.638724	0.304741	2.09596	0.036086	0.071101
ENSG00000008130	1008.36	0.329676	0.079639	4.13963	3.47861e-05	0.00016021
ENSG00000008196	764.973	0.0778258	0.126378	0.615817	0.538016	0.641026
ENSG00000008226	17.1788	-3.45734	0.696054	-4.96706	6.79757e-07	4.51914e-06
ENSG00000008256	523.311	-0.0708659	0.0884107	-0.801554	0.422811	0.532668
ENSG00000008277	629.622	0.39659	0.0980942	4.04295	5.27823e-05	0.000233201
ENSG00000008282	219.146	-0.293137	0.187065	-1.56704	0.117106	0.190352
ENSG00000008283	246.432	-0.282903	0.152803	-1.85142	0.0641092	0.115553
ENSG00000008294	3389.93	0.351825	0.059046	5.95848	2.54591e-09	2.70152e-08
ENSG00000008300	2870.23	0.591657	0.112478	5.26022	1.43886e-07	1.09812e-06
ENSG00000008311	679.419	-0.699088	0.109902	-6.36101	2.00427e-10	2.58112e-09
ENSG00000008323	8.52436	-2.60202	0.567214	-4.58737	4.4887e-06	2.5414e-05
ENSG00000008324	82.0489	-0.348237	0.165417	-2.10521	0.0352729	0.0696736
ENSG00000008382	157.378	-0.643949	0.152513	-4.22224	2.41883e-05	0.000115722
ENSG00000008394	233.151	-0.0811665	0.157603	-0.515006	0.606549	0.700306
ENSG00000008405	551.076	-0.0451537	0.108866	-0.414764	0.678315	0.760989
ENSG00000008441	1751.6	-0.610811	0.106143	-5.75461	8.68413e-09	8.36571e-08
ENSG00000008513	338.136	0.0938865	0.132138	0.710517	0.477384	0.584702
ENSG00000008516	6.04529	-0.282535	0.895196	-0.315612	0.752297	0.820293
ENSG00000008517	10.2328	0.95114	0.430956	2.20704	0.0273109	0.0561476
ENSG00000008710	4429.96	-0.121191	0.113761	-1.06531	0.286735	0.393692
ENSG00000008735	1790.1	0.0465753	0.0714395	0.651955	0.51443	0.618588
ENSG00000008838	1279.75	-0.209538	0.0564239	-3.71363	0.000204306	0.000787443
ENSG00000008853	1554.99	-1.02228	0.13316	-7.67711	1.62712e-14	4.12064e-13
ENSG00000008869	648.601	0.292175	0.0701627	4.16425	3.12373e-05	0.000145537
ENSG00000008952	1726.01	-0.0983424	0.0831546	-1.18265	0.23695	0.338583
ENSG00000008988	2377.57	0.10333	0.0901958	1.14562	0.251951	0.355037
ENSG00000009307	5295.57	0.23874	0.0589441	4.05028	5.11562e-05	0.000226577
ENSG00000009335	961.501	-0.193098	0.0712032	-2.71194	0.00668913	0.0167736
ENSG00000009413	1224.32	0.327487	0.0682007	4.80181	1.57239e-06	9.75705e-06
ENSG00000009694	519.4	0.126237	0.11228	1.12431	0.260883	0.365318
ENSG00000009709	104.045	0.355137	0.168776	2.10419	0.035362	0.0698356
ENSG00000009724	13.9639	2.11317	0.419369	5.03894	4.68119e-07	3.20987e-06
ENSG00000009780	177.997	-0.654758	0.143722	-4.55573	5.2203e-06	2.92194e-05
ENSG00000009830	472.078	0.0158166	0.0859676	0.183983	0.854027	0.896594
ENSG00000009844	784.352	0.139591	0.0756677	1.84478	0.0650691	0.116908
ENSG00000009950	16.0594	-1.12214	0.558629	-2.00874	0.0445644	0.0850685
ENSG00000009954	2326.49	0.264928	0.0569953	4.64823	3.34789e-06	1.94942e-05
ENSG00000010017	791.114	-0.101444	0.0742385	-1.36646	0.171795	0.261108
ENSG00000010030	11.7047	-1.31554	0.411113	-3.19996	0.00137446	0.00422311
ENSG00000010072	184.491	0.133923	0.12411	1.07907	0.280557	0.387022
ENSG00000010165	325.72	-0.28818	0.106848	-2.6971	0.00699462	0.0174218
ENSG00000010219	82.4051	-0.0717589	0.187978	-0.381741	0.702653	0.780376
ENSG00000010244	1855.62	0.308747	0.106812	2.89055	0.00384563	0.0103897
ENSG00000010256	921.636	-0.359477	0.0818226	-4.39338	1.11604e-05	5.79301e-05
ENSG00000010270	476.18	0.00230643	0.110223	0.0209252	0.983305	0.98788
ENSG00000010278	301.896	-0.825542	0.154782	-5.33358	9.62953e-08	7.64604e-07
ENSG00000010282	12.6766	3.63828	0.64666	5.62626	1.84156e-08	1.67238e-07
ENSG00000010292	435.382	-0.679183	0.103382	-6.56965	5.04322e-11	7.2132e-10
ENSG00000010295	292.558	-0.388212	0.108582	-3.57529	0.000349845	0.00126498
ENSG00000010310	196.969	0.217521	0.177911	1.22264	0.221466	0.320349
ENSG00000010318	99.4982	0.369104	0.173624	2.12588	0.0335133	0.0668157
ENSG00000010322	2704.01	0.024389	0.0771554	0.316102	0.751925	0.820115
ENSG00000010327	75.6653	4.55412	0.369831	12.3141	7.60926e-35	2.71886e-32
ENSG00000010361	268.825	-0.236704	0.120198	-1.96928	0.0489207	0.0921488
ENSG00000010379	38.4184	2.18132	0.333324	6.54415	5.98364e-11	8.44152e-10
ENSG00000010404	226.275	-0.271142	0.12161	-2.22962	0.025773	0.0533429
ENSG00000010539	164.005	0.393892	0.137178	2.8714	0.00408655	0.0109562
ENSG00000010626	109.896	-0.406782	0.15374	-2.64591	0.00814708	0.0198569
ENSG00000010671	10.6048	2.53395	0.484132	5.234	1.65885e-07	1.25239e-06
ENSG00000010704	59.8418	-2.64665	0.300251	-8.81479	1.19906e-18	5.62383e-17
ENSG00000010803	307.377	-0.288477	0.0986829	-2.92327	0.00346374	0.00948174
ENSG00000010810	3179.99	0.0255843	0.0728242	0.351315	0.725352	0.799
ENSG00000010818	733.889	0.0782693	0.0887894	0.881516	0.378038	0.488571
ENSG00000011007	1081.56	0.597741	0.0582125	10.2683	9.79438e-25	1.05758e-22
ENSG00000011009	520.222	0.293723	0.10319	2.84642	0.00442132	0.011721
ENSG00000011021	1464.51	0.756158	0.0869156	8.69991	3.32141e-18	1.4701e-16
ENSG00000011028	3098.74	-0.513471	0.136756	-3.75464	0.000173589	0.000678743
ENSG00000011105	456.09	-0.513259	0.101804	-5.04164	4.61559e-07	3.17041e-06
ENSG00000011114	549.537	0.00596114	0.0725707	0.0821426	0.934533	0.954545
ENSG00000011132	178.032	0.173645	0.125531	1.38328	0.166579	0.254399
ENSG00000011143	204.288	-0.550984	0.157981	-3.48766	0.000487271	0.00169065
ENSG00000011198	197.646	-0.169614	0.148478	-1.14235	0.253309	0.356746
ENSG00000011201	591.758	0.49124	0.11249	4.36697	1.2598e-05	6.47258e-05
ENSG00000011243	2269.61	0.618429	0.0875167	7.06641	1.58992e-12	2.93492e-11
ENSG00000011258	641.179	0.0934658	0.0830088	1.12598	0.260176	0.364536
ENSG00000011260	348.945	-0.0875504	0.103133	-0.848906	0.395933	0.506799
ENSG00000011275	1047.72	-0.0246113	0.0552359	-0.445568	0.65591	0.741884
ENSG00000011295	661.04	-0.250934	0.0842421	-2.97873	0.00289448	0.00812372
ENSG00000011304	1627.15	0.353396	0.0826496	4.27584	1.9042e-05	9.35068e-05
ENSG00000011332	816.781	0.430239	0.084547	5.08876	3.6042e-07	2.52332e-06
ENSG00000011347	196.688	-0.151717	0.157553	-0.962963	0.335566	0.445848
ENSG00000011376	494.84	-0.801775	0.0971371	-8.25405	1.53109e-16	5.21473e-15
ENSG00000011405	1228.99	-0.621271	0.0936537	-6.6337	3.2737e-11	4.86648e-10
ENSG00000011422	41.9484	-0.569164	0.287146	-1.98214	0.0474632	0.0897562
ENSG00000011426	115.269	-0.188278	0.208176	-0.904419	0.365774	0.47667
ENSG00000011451	1416.44	-0.0781333	0.0668252	-1.16922	0.242315	0.344223
ENSG00000011454	1528.32	-0.0186924	0.0579575	-0.32252	0.747059	0.816049
ENSG00000011465	73.052	-0.373032	0.192585	-1.93697	0.0527489	0.0982767
ENSG00000011478	126.153	0.324438	0.142889	2.27057	0.0231731	0.0487004
ENSG00000011485	1016.33	0.000550246	0.0603034	0.00912464	0.99272	0.995013
ENSG00000011523	596.071	0.0517916	0.0777335	0.666271	0.505238	0.610261
ENSG00000011566	392.786	0.10132	0.106479	0.951546	0.341327	0.451914
ENSG00000011638	98.6163	-0.787619	0.176928	-4.45165	8.52146e-06	4.54817e-05
ENSG00000011677	223.903	0.361158	0.136542	2.64503	0.00816838	0.019894
ENSG00000012048	105.52	-1.51407	0.195844	-7.73098	1.06723e-14	2.77057e-13
ENSG00000012061	542.735	0.0190002	0.0819006	0.23199	0.816545	0.8695
ENSG00000012171	317.856	0.614091	0.117272	5.23645	1.63692e-07	1.23821e-06
ENSG00000012174	374.925	-0.342076	0.120564	-2.83731	0.0045496	0.0120141
ENSG00000012211	44.2874	-0.23893	0.284809	-0.838911	0.401519	0.512513
ENSG00000012232	2884.37	-0.327347	0.0583641	-5.60869	2.0386e-08	1.83605e-07
ENSG00000012660	984.565	-0.632307	0.0927529	-6.81712	9.28841e-12	1.49988e-10
ENSG00000012822	1787.8	0.304865	0.0843896	3.61259	0.000303157	0.00111399
ENSG00000012963	284.211	0.342141	0.109014	3.13851	0.0016981	0.00509016
ENSG00000012983	850.569	-0.116407	0.0765876	-1.51992	0.128532	0.205709
ENSG00000013016	279.111	-0.425361	0.104656	-4.06435	4.81659e-05	0.000214882
ENSG00000013275	868.233	-0.036571	0.0702513	-0.520574	0.602664	0.697319
ENSG00000013288	465.897	-0.789793	0.0863537	-9.14602	5.9068e-20	3.26069e-18
ENSG00000013293	195.426	0.451305	0.124809	3.61597	0.00029922	0.00110138
ENSG00000013297	16.6565	0.55726	0.380916	1.46295	0.143482	0.225055
ENSG00000013306	678.121	0.00942665	0.0777931	0.121176	0.903552	0.933281
ENSG00000013364	341.034	-0.0376377	0.143391	-0.262482	0.79295	0.852202
ENSG00000013374	413.243	-0.574308	0.0971309	-5.91273	3.36484e-09	3.47482e-08
ENSG00000013375	544.935	0.035921	0.0822695	0.436626	0.662383	0.747296
ENSG00000013392	133.92	-0.630461	0.154855	-4.07129	4.67539e-05	0.000209296
ENSG00000013441	1124.25	0.281345	0.097623	2.88195	0.00395221	0.0106381
ENSG00000013503	146.518	0.312583	0.135007	2.31531	0.0205962	0.0440444
ENSG00000013523	278.604	-0.0329472	0.116506	-0.282793	0.777335	0.84009
ENSG00000013561	453.098	-0.233844	0.0872067	-2.68149	0.00732952	0.0181342
ENSG00000013563	244.432	-0.235708	0.116556	-2.02228	0.0431476	0.0828629
ENSG00000013573	417.795	0.35434	0.121823	2.90866	0.00362984	0.00987454
ENSG00000013583	108.034	-0.655511	0.23473	-2.79262	0.0052283	0.0135478
ENSG00000013588	12.2418	0.875063	0.488603	1.79095	0.0733014	0.128998
ENSG00000013619	127.202	-0.447568	0.15526	-2.88271	0.00394273	0.0106155
ENSG00000013810	243.822	-0.195463	0.13462	-1.45195	0.146514	0.229171
ENSG00000014123	243.148	-0.426362	0.111771	-3.81461	0.000136396	0.00054614
ENSG00000014138	29.5246	0.371798	0.2882	1.29007	0.197027	0.291235
ENSG00000014164	342.32	-0.0872105	0.104199	-0.836962	0.402614	0.513477
ENSG00000014216	1226.78	-0.367986	0.0862551	-4.26625	1.98789e-05	9.71067e-05
ENSG00000014641	851.338	0.267511	0.0873135	3.0638	0.00218541	0.00636263
ENSG00000014824	1105.28	-0.14782	0.0938619	-1.57486	0.115288	0.188004
ENSG00000014914	200.701	0.643637	0.122156	5.26897	1.37193e-07	1.05138e-06
ENSG00000014919	266.888	0.0364077	0.103858	0.350553	0.725924	0.799432
ENSG00000015133	589.414	-0.172568	0.0826679	-2.08749	0.0368443	0.0723268
ENSG00000015153	275.981	0.581078	0.113543	5.11769	3.09295e-07	2.19908e-06
ENSG00000015171	1423.23	-0.0879401	0.0662057	-1.32829	0.184084	0.275817
ENSG00000015285	32.8693	0.27022	0.312339	0.86515	0.386957	0.497707
ENSG00000015475	114.337	0.323904	0.167011	1.93942	0.0524501	0.0978034
ENSG00000015479	82.817	1.20198	0.185409	6.48288	8.99861e-11	1.22947e-09
ENSG00000015520	25.8818	-0.853118	0.305279	-2.79456	0.00519711	0.0134937
ENSG00000015532	306.03	-0.393567	0.107664	-3.65552	0.000256661	0.000962577
ENSG00000015568	74.7711	0.00726607	0.533094	0.01363	0.989125	0.992261
ENSG00000015592	1428.43	0.26912	0.088968	3.02491	0.0024871	0.00711655
ENSG00000015676	1340.59	0.262343	0.0545115	4.81263	1.4896e-06	9.28732e-06
ENSG00000016391	65.0731	0.12686	0.191971	0.660828	0.508723	0.613376
ENSG00000016402	5.05706	-2.6888	1.01083	-2.65999	0.00781421	0.0191668
ENSG00000016864	397.679	-0.0280011	0.0850136	-0.329372	0.741875	0.811495
ENSG00000017260	1121.97	-0.274065	0.0805827	-3.40104	0.000671292	0.00224434
ENSG00000017427	9.72464	-0.224368	0.438931	-0.51117	0.609232	0.702495
ENSG00000017483	39.2466	0.317196	0.251863	1.2594	0.207886	0.304607
ENSG00000017797	523.881	-0.443588	0.0853975	-5.19439	2.05397e-07	1.51178e-06
ENSG00000018189	3408.23	0.037078	0.0519046	0.714349	0.475012	0.582341
ENSG00000018236	1658.15	0.423525	0.0926308	4.57218	4.8267e-06	2.72257e-05
ENSG00000018408	894.54	-1.09209	0.156125	-6.99499	2.65278e-12	4.71589e-11
ENSG00000018510	473.418	-0.0747318	0.0922478	-0.81012	0.417871	0.5279
ENSG00000018610	201.039	-0.735903	0.122725	-5.99637	2.01777e-09	2.17636e-08
ENSG00000018625	1967.09	-0.787622	0.128501	-6.12929	8.82698e-10	1.01503e-08
ENSG00000018699	134.244	0.307521	0.162012	1.89813	0.0576787	0.105885
ENSG00000018869	64.0916	0.331689	0.171014	1.93955	0.0524348	0.0977918
ENSG00000019102	15.5708	2.55883	0.557889	4.58662	4.50483e-06	2.5498e-05
ENSG00000019144	1734.89	-0.00944155	0.0917287	-0.102929	0.918019	0.942921
ENSG00000019169	18.0565	-1.62739	0.438328	-3.71272	0.000205045	0.000789797
ENSG00000019485	204.159	0.401576	0.17991	2.2321	0.0256086	0.0530362
ENSG00000019505	354.024	0.100379	0.110403	0.909206	0.363242	0.474062
ENSG00000019549	40.3925	-0.17091	0.251396	-0.679843	0.496604	0.602349
ENSG00000019582	94.4087	-1.79502	0.356641	-5.03313	4.82538e-07	3.30297e-06
ENSG00000019991	75.2312	-1.57024	0.242488	-6.47555	9.44656e-11	1.28562e-09
ENSG00000019995	745.523	0.151621	0.077603	1.9538	0.050725	0.0950918
ENSG00000020129	681.405	-0.511954	0.102075	-5.01547	5.29032e-07	3.60116e-06
ENSG00000020181	275.685	0.105203	0.189103	0.556324	0.577989	0.676646
ENSG00000020256	208.487	-0.164671	0.1229	-1.33988	0.180284	0.271199
ENSG00000020426	120.483	0.014151	0.147931	0.0956589	0.923791	0.946426
ENSG00000020577	404.05	-0.187086	0.239508	-0.781129	0.434726	0.544294
ENSG00000020633	77.8759	-1.36144	0.231906	-5.87065	4.34102e-09	4.41562e-08
ENSG00000020922	172.318	-0.583571	0.14335	-4.07095	4.6821e-05	0.000209548
ENSG00000021300	256.597	-1.65052	0.178141	-9.26524	1.9463e-20	1.16258e-18
ENSG00000021355	26.7351	-1.289	0.360461	-3.57597	0.000348929	0.00126213
ENSG00000021488	25.4284	0.509043	0.325609	1.56336	0.117969	0.191423
ENSG00000021574	847.574	0.491704	0.0810067	6.06991	1.27978e-09	1.43634e-08
ENSG00000021645	1876.49	0.399186	0.0829183	4.81421	1.47785e-06	9.21989e-06
ENSG00000021762	1172.44	-0.463758	0.080022	-5.79538	6.81663e-09	6.66801e-08
ENSG00000021776	771.298	0.474999	0.0758196	6.26486	3.73169e-10	4.60648e-09
ENSG00000021826	83.2178	-0.756751	0.203997	-3.70962	0.000207571	0.000798431
ENSG00000021852	5.29946	2.45292	1.30544	1.87901	0.0602436	0.109835
ENSG00000022267	1911.65	-0.00199454	0.0773621	-0.0257818	0.979431	0.985045
ENSG00000022277	397.395	-0.104438	0.102158	-1.02232	0.306629	0.415177
ENSG00000022355	15.8511	1.40305	0.376253	3.72901	0.00019223	0.000744668
ENSG00000022567	216.74	0.218869	0.119192	1.83627	0.0663172	0.118868
ENSG00000022840	1712.39	0.193107	0.047449	4.06978	4.70572e-05	0.000210509
ENSG00000022976	153.927	0.00881854	0.146239	0.0603022	0.951915	0.966385
ENSG00000023041	288.717	-0.0529228	0.133305	-0.397005	0.691364	0.77124
ENSG00000023171	595.815	0.572435	0.119675	4.78324	1.72489e-06	1.06262e-05
ENSG00000023191	758.595	0.438928	0.102479	4.28311	1.84303e-05	9.08203e-05
ENSG00000023228	1621.87	-0.0323916	0.0590918	-0.548158	0.583583	0.681437
ENSG00000023287	1525.82	0.207607	0.060795	3.41487	0.000638122	0.00215001
ENSG00000023318	508.261	0.0617846	0.10255	0.602482	0.546854	0.648528
ENSG00000023330	717.602	-0.204246	0.0823175	-2.4812	0.0130941	0.0298659
ENSG00000023445	30.0228	2.06149	0.368045	5.60119	2.12888e-08	1.90687e-07
ENSG00000023516	1719.2	0.169962	0.0751771	2.26082	0.0237703	0.049801
ENSG00000023572	119.431	-0.406748	0.184542	-2.20409	0.0275177	0.0565216
ENSG00000023608	78.134	-0.500055	0.185487	-2.69591	0.00701977	0.0174779
ENSG00000023697	92.829	0.631276	0.189289	3.33499	0.000853036	0.00276951
ENSG00000023734	1866.33	0.00885306	0.0806203	0.109812	0.912559	0.939129
ENSG00000023839	22.2253	0.464992	0.316439	1.46945	0.14171	0.222925
ENSG00000023892	66.9759	2.10249	0.26158	8.03767	9.15651e-16	2.74305e-14
ENSG00000023902	767.898	0.208518	0.0825718	2.52529	0.0115603	0.0267999
ENSG00000023909	324.187	0.0256172	0.124083	0.206452	0.836438	0.884127
ENSG00000024048	764.234	0.348359	0.102444	3.40047	0.000672701	0.00224817
ENSG00000024422	228.69	-0.870145	0.140423	-6.19659	5.76983e-10	6.88456e-09
ENSG00000024526	44.9929	0.0670348	0.299496	0.223826	0.822893	0.874418
ENSG00000024862	49.3238	-0.0973082	0.23461	-0.414765	0.678314	0.760989
ENSG00000025039	833.104	-0.37722	0.0946994	-3.98334	6.79531e-05	0.000292341
ENSG00000025156	401.113	0.211967	0.112724	1.8804	0.0600531	0.109548
ENSG00000025293	771.825	-0.100412	0.070906	-1.41612	0.156739	0.242126
ENSG00000025423	19.6763	-0.840957	0.32898	-2.55625	0.0105806	0.0248275
ENSG00000025434	111.363	0.38679	0.141106	2.74113	0.00612287	0.01553
ENSG00000025708	11.6522	-1.92665	0.451829	-4.2641	2.00708e-05	9.79903e-05
ENSG00000025770	579.367	0.633377	0.085358	7.42024	1.16909e-13	2.61673e-12
ENSG00000025772	302.644	-0.0068704	0.123486	-0.0556369	0.955631	0.968555
ENSG00000025796	1299	0.223136	0.0651695	3.42393	0.000617217	0.0020877
ENSG00000025800	1214.7	0.252009	0.075076	3.35672	0.000788735	0.0025838
ENSG00000026025	15932.8	-1.20771	0.160262	-7.53583	4.85238e-14	1.14066e-12
ENSG00000026036	112.091	0.456278	0.16334	2.79343	0.00521529	0.0135249
ENSG00000026103	197.784	1.07204	0.153645	6.97741	3.00673e-12	5.28517e-11
ENSG00000026297	413.411	0.540568	0.15305	3.53196	0.000412487	0.00145952
ENSG00000026508	1971.3	-0.422588	0.201052	-2.10188	0.0355636	0.0701984
ENSG00000026559	284.206	-1.35703	0.148538	-9.13586	6.48866e-20	3.56187e-18
ENSG00000026652	1668.76	-0.215914	0.133924	-1.61221	0.106916	0.176699
ENSG00000026950	359.182	0.923453	0.127659	7.23375	4.69835e-13	9.32647e-12
ENSG00000027001	137.32	-0.510117	0.171504	-2.97438	0.00293581	0.00822329
ENSG00000027075	18.7623	-1.46745	0.33797	-4.34195	1.41224e-05	7.17142e-05
ENSG00000027697	266.326	-0.207309	0.124963	-1.65896	0.0971233	0.163288
ENSG00000027847	190.828	0.581609	0.112614	5.1646	2.4095e-07	1.75181e-06
ENSG00000028116	35.0674	-1.91427	0.297477	-6.43502	1.23454e-10	1.64706e-09
ENSG00000028137	15.6459	-0.754291	0.56129	-1.34385	0.178996	0.269757
ENSG00000028203	1169.29	0.476026	0.0605206	7.86551	3.67584e-15	1.00891e-13
ENSG00000028277	870.857	0.491492	0.219388	2.24029	0.0250722	0.0521065
ENSG00000028310	780.316	0.0634597	0.0815654	0.778022	0.436556	0.546098
ENSG00000028528	1510.73	0.338637	0.0601004	5.63452	1.75542e-08	1.59932e-07
ENSG00000028839	170.812	0.486602	0.166442	2.92356	0.00346054	0.00947693
ENSG00000029153	92.2532	-0.454931	0.17509	-2.59827	0.00936961	0.0224032
ENSG00000029363	2632.44	-0.0895	0.0553141	-1.61803	0.105656	0.175042
ENSG00000029364	762.948	0.0655323	0.0892874	0.733947	0.462981	0.57137
ENSG00000029534	178.095	0.0414557	0.142916	0.29007	0.771762	0.835859
ENSG00000029639	71.0873	-0.211733	0.196788	-1.07594	0.281953	0.388539
ENSG00000029725	1780.75	-0.171789	0.0510544	-3.36483	0.000765903	0.00251824
ENSG00000029993	598.269	-0.213164	0.105661	-2.01742	0.0436517	0.083643
ENSG00000030066	637.146	0.0997272	0.0729654	1.36677	0.171696	0.261018
ENSG00000030110	142.188	-0.24213	0.123502	-1.96054	0.0499329	0.09375
ENSG00000030419	99.4732	-0.100142	0.180907	-0.553552	0.579886	0.678247
ENSG00000030582	1409.45	0.0920521	0.145743	0.631604	0.527646	0.631807
ENSG00000031003	1074.11	-0.109122	0.0837738	-1.30258	0.19272	0.286009
ENSG00000031081	434.115	-1.0106	0.137736	-7.33724	2.1805e-13	4.66789e-12
ENSG00000031691	47.771	-1.04184	0.264619	-3.93711	8.24691e-05	0.000347488
ENSG00000031698	2162.83	0.103614	0.0693713	1.49362	0.135276	0.214675
ENSG00000031823	908.089	0.0521045	0.0636378	0.818768	0.412919	0.523151
ENSG00000032219	974.608	-0.00105195	0.0831374	-0.0126531	0.989905	0.992728
ENSG00000032389	257.741	-0.142664	0.109242	-1.30594	0.191572	0.284542
ENSG00000032444	640.475	-0.421197	0.0835462	-5.04149	4.61919e-07	3.17178e-06
ENSG00000032742	201.094	-0.0705006	0.136086	-0.518059	0.604417	0.69883
ENSG00000033011	217.206	-0.377231	0.139094	-2.71206	0.00668659	0.0167694
ENSG00000033030	471.213	0.697459	0.090487	7.70783	1.27971e-14	3.29174e-13
ENSG00000033050	136.554	0.859288	0.161544	5.31921	1.0422e-07	8.2155e-07
ENSG00000033100	549.566	-0.31403	0.0957016	-3.28134	0.00103315	0.00326633
ENSG00000033122	1951.57	0.687565	0.13505	5.09119	3.55826e-07	2.49279e-06
ENSG00000033170	608.681	0.0783104	0.0948285	0.825811	0.408911	0.519217
ENSG00000033178	779.097	0.0359454	0.0688466	0.522109	0.601595	0.696673
ENSG00000033327	542.681	-0.423718	0.0875915	-4.83744	1.31522e-06	8.27626e-06
ENSG00000033627	2103.21	0.423851	0.0484983	8.73951	2.34133e-18	1.07486e-16
ENSG00000033800	585.299	0.372731	0.0751098	4.96248	6.95972e-07	4.61601e-06
ENSG00000033867	429.123	0.0414096	0.100217	0.4132	0.67946	0.761926
ENSG00000034053	1578.52	0.00497797	0.0732277	0.0679793	0.945802	0.962703
ENSG00000034152	192.398	-0.0734358	0.130282	-0.563668	0.57298	0.672243
ENSG00000034239	43.8844	-0.804523	0.289106	-2.7828	0.00538922	0.0139114
ENSG00000034510	3791.75	0.249515	0.155628	1.60328	0.108872	0.179358
ENSG00000034533	58.4604	0.878505	0.286257	3.06894	0.00214822	0.00626814
ENSG00000034677	1076.6	-0.373233	0.0744786	-5.01128	5.407e-07	3.66156e-06
ENSG00000034693	96.6779	-0.281867	0.183555	-1.5356	0.124637	0.200488
ENSG00000034713	578.012	-0.0372437	0.114896	-0.324151	0.745824	0.814999
ENSG00000035115	610.199	0.0275224	0.100991	0.272524	0.785219	0.84633
ENSG00000035141	267.956	-0.83605	0.115126	-7.26207	3.81211e-13	7.69945e-12
ENSG00000035403	1834.26	-0.38112	0.126048	-3.02361	0.0024978	0.00714302
ENSG00000035499	43.0478	0.150196	0.240959	0.623328	0.533069	0.636444
ENSG00000035664	38.9068	-1.57608	0.271895	-5.79664	6.76557e-09	6.62137e-08
ENSG00000035681	273.342	0.143055	0.10664	1.34147	0.179767	0.270628
ENSG00000035687	347.003	-0.301901	0.105526	-2.86091	0.00422424	0.0112593
ENSG00000035862	5968.12	-1.27381	0.110803	-11.4961	1.37971e-30	2.94717e-28
ENSG00000035928	667.968	-0.0399686	0.0724567	-0.55162	0.581208	0.679503
ENSG00000036054	378.024	0.268493	0.0962437	2.78972	0.00527538	0.0136482
ENSG00000036257	1278.74	0.220981	0.0690068	3.2023	0.00136333	0.00419546
ENSG00000036448	23.2222	0.833364	0.294215	2.83251	0.00461847	0.0121682
ENSG00000036530	143.671	0.139987	0.205159	0.682337	0.495026	0.600954
ENSG00000036549	582.906	0.351397	0.0799022	4.39784	1.09333e-05	5.68865e-05
ENSG00000036672	82.9272	-0.0683269	0.195665	-0.349203	0.726937	0.800431
ENSG00000037042	541.662	0.163591	0.12029	1.35997	0.173839	0.26344
ENSG00000037241	183.832	-0.0783516	0.139213	-0.56282	0.573557	0.672768
ENSG00000037474	1042.65	0.417171	0.0859031	4.8563	1.19601e-06	7.5844e-06
ENSG00000037637	642.729	0.429281	0.0797259	5.38447	7.26604e-08	5.89563e-07
ENSG00000037749	613.556	-0.046363	0.101582	-0.456409	0.648096	0.735441
ENSG00000037757	229.645	-0.0331757	0.129208	-0.256762	0.797362	0.854747
ENSG00000037897	34.2593	-0.0871083	0.257431	-0.338375	0.735081	0.806848
ENSG00000038002	98.9039	-0.786892	0.209769	-3.75123	0.00017597	0.000687507
ENSG00000038210	59.5083	-0.374519	0.212157	-1.76529	0.0775148	0.13531
ENSG00000038219	2485.58	0.372911	0.0627137	5.94624	2.74371e-09	2.89422e-08
ENSG00000038274	335.994	-0.0284505	0.13216	-0.215272	0.829555	0.878884
ENSG00000038295	18.1496	-0.24632	0.357057	-0.689862	0.490281	0.596669
ENSG00000038358	743.449	-0.0181546	0.0742065	-0.24465	0.806727	0.862182
ENSG00000038382	5786.48	0.0874419	0.0921243	0.949173	0.342533	0.453052
ENSG00000038427	2437.23	0.736496	0.0788761	9.33737	9.87564e-21	6.04599e-19
ENSG00000038532	782.897	0.092203	0.0704044	1.30962	0.190324	0.283117
ENSG00000039068	23.9744	-0.898961	0.308994	-2.90932	0.00362219	0.00985917
ENSG00000039123	659.665	0.0026153	0.0750512	0.0348469	0.972202	0.979881
ENSG00000039139	31.3648	-0.399318	0.294365	-1.35654	0.174927	0.264885
ENSG00000039319	1113.64	0.1668	0.103025	1.61903	0.105441	0.174789
ENSG00000039523	1298.27	0.0997244	0.0821834	1.21344	0.224963	0.324522
ENSG00000039560	980.919	-0.404187	0.091586	-4.4132	1.01856e-05	5.33351e-05
ENSG00000039650	634.032	0.0098526	0.131332	0.0750205	0.940198	0.958614
ENSG00000039987	8.88945	1.22636	0.515226	2.38024	0.0173012	0.0379257
ENSG00000040199	461.994	0.0682142	0.124597	0.547477	0.584051	0.681861
ENSG00000040275	271.018	0.554121	0.123326	4.49313	7.01841e-06	3.82066e-05
ENSG00000040341	725.119	0.0291243	0.0759791	0.38332	0.701482	0.77946
ENSG00000040487	265.191	-0.550937	0.10343	-5.32668	1.00025e-07	7.91663e-07
ENSG00000040531	227.641	-0.768596	0.128102	-5.99989	1.97447e-09	2.13433e-08
ENSG00000040608	74.2711	-0.634128	0.197908	-3.20415	0.00135462	0.0041706
ENSG00000040633	597.597	0.0532506	0.112623	0.472823	0.636339	0.72541
ENSG00000040731	307.72	0.68222	0.113775	5.99623	2.0195e-09	2.17702e-08
ENSG00000040933	917.187	-0.117258	0.066806	-1.7552	0.0792252	0.137757
ENSG00000041353	298.555	-0.403456	0.157784	-2.55702	0.0105574	0.0247848
ENSG00000041357	670.294	-0.0540413	0.0954029	-0.566453	0.571086	0.670669
ENSG00000041515	265.559	-0.660773	0.129018	-5.12155	3.0303e-07	2.15766e-06
ENSG00000041802	588.409	0.605126	0.0770925	7.84935	4.18204e-15	1.14147e-13
ENSG00000041880	110.785	0.28888	0.191957	1.50492	0.132344	0.210764
ENSG00000041982	6598.05	-0.450647	0.130072	-3.4646	0.00053103	0.00182604
ENSG00000041988	281.901	0.155545	0.12676	1.22709	0.219789	0.318509
ENSG00000042062	23.2486	-1.70774	0.400593	-4.26303	2.01672e-05	9.83926e-05
ENSG00000042088	226.865	0.456877	0.110555	4.1326	3.58689e-05	0.000164695
ENSG00000042286	270.589	-0.0926238	0.114625	-0.80806	0.419056	0.528954
ENSG00000042317	109.169	-0.146307	0.147745	-0.99027	0.322042	0.431204
ENSG00000042429	107.71	1.15875	0.163202	7.10008	1.24682e-12	2.33802e-11
ENSG00000042445	446.811	-0.332267	0.174474	-1.90439	0.056859	0.104659
ENSG00000042493	31.7982	-1.25253	0.342983	-3.65187	0.000260342	0.000974336
ENSG00000042753	506.985	-0.791855	0.131305	-6.03063	1.63319e-09	1.80008e-08
ENSG00000042781	7.74274	0.602925	0.760196	0.793118	0.427709	0.537254
ENSG00000042832	28.3802	2.42818	0.399566	6.07703	1.22426e-09	1.37638e-08
ENSG00000042980	11.837	-0.567602	0.433317	-1.3099	0.190229	0.283062
ENSG00000043093	505.161	0.133921	0.10446	1.28204	0.19983	0.294824
ENSG00000043143	130.955	0.561866	0.142515	3.94252	8.06307e-05	0.000340618
ENSG00000043355	2334.91	-0.010505	0.0836271	-0.125617	0.900035	0.930514
ENSG00000043514	249.385	-0.0783141	0.149158	-0.525042	0.599554	0.694965
ENSG00000043591	4.42953	-2.17423	0.949814	-2.28911	0.0220732	0.0466784
ENSG00000044090	340.167	-0.0834138	0.100156	-0.83284	0.404935	0.51569
ENSG00000044115	3865.94	-0.304081	0.117487	-2.58822	0.00964745	0.0229613
ENSG00000044446	209.431	-0.50843	0.122255	-4.15875	3.19992e-05	0.000148704
ENSG00000044459	111.371	-1.18366	0.166669	-7.10184	1.2311e-12	2.31075e-11
ENSG00000044524	225.702	0.272992	0.127727	2.13731	0.0325725	0.0652979
ENSG00000044574	5451.09	-0.32243	0.104954	-3.07211	0.00212551	0.00621217
ENSG00000046604	84.0654	-1.46174	0.260978	-5.60104	2.13074e-08	1.90767e-07
ENSG00000046647	156.982	-0.115589	0.129678	-0.891356	0.372738	0.483311
ENSG00000046651	429.665	0.0160734	0.127765	0.125804	0.899887	0.930436
ENSG00000046653	5540.61	-0.394655	0.0849316	-4.64674	3.37229e-06	1.96246e-05
ENSG00000046889	417.581	-0.213853	0.117457	-1.8207	0.0686528	0.122141
ENSG00000047056	552.039	0.115827	0.0745826	1.553	0.120422	0.194744
ENSG00000047188	810.399	-0.217549	0.106344	-2.04572	0.0407843	0.0790348
ENSG00000047230	478.865	-0.0385759	0.0826709	-0.46662	0.640772	0.729067
ENSG00000047249	653.408	0.0295175	0.0884011	0.333905	0.738452	0.809373
ENSG00000047315	2079.56	0.538519	0.0644772	8.35209	6.70651e-17	2.42131e-15
ENSG00000047346	1121.34	0.200647	0.0862848	2.3254	0.0200503	0.0430445
ENSG00000047365	198.051	-0.413881	0.165025	-2.50799	0.012142	0.027944
ENSG00000047410	2461.4	0.176412	0.100903	1.74834	0.0804057	0.139403
ENSG00000047457	173.441	-2.8227	0.265969	-10.6129	2.5961e-26	3.35648e-24
ENSG00000047578	424.695	-0.483372	0.136048	-3.55294	0.000380952	0.00136241
ENSG00000047579	128.336	-0.54409	0.152085	-3.57753	0.000346856	0.00125533
ENSG00000047597	12.0856	-0.517647	0.453701	-1.14094	0.253894	0.357388
ENSG00000047621	264.655	-0.0282568	0.0965389	-0.292699	0.769753	0.834465
ENSG00000047634	194.781	0.820147	0.1517	5.40637	6.43143e-08	5.28167e-07
ENSG00000047644	739.439	-0.717871	0.0985172	-7.28675	3.17518e-13	6.55448e-12
ENSG00000047648	20.6523	-1.35042	0.336297	-4.01557	5.9303e-05	0.000259386
ENSG00000047662	140.217	-0.120412	0.156455	-0.769628	0.441521	0.551078
ENSG00000047849	4635.68	0.106616	0.0414076	2.5748	0.0100297	0.0237218
ENSG00000047932	378.039	0.308804	0.0844862	3.65508	0.000257104	0.000963868
ENSG00000048028	377.282	-0.159324	0.116663	-1.36568	0.172038	0.261376
ENSG00000048052	164.39	0.455389	0.130598	3.48696	0.00048855	0.00169419
ENSG00000048140	488.286	-0.273005	0.0848633	-3.217	0.00129541	0.00400524
ENSG00000048162	117.643	0.770893	0.17214	4.4783	7.52385e-06	4.05982e-05
ENSG00000048342	232.029	-0.411573	0.143424	-2.86962	0.00410969	0.0110077
ENSG00000048392	1058.53	-0.0729228	0.119024	-0.612672	0.540093	0.642566
ENSG00000048405	215.3	0.154948	0.169125	0.916174	0.359575	0.470467
ENSG00000048471	451.885	-0.0110523	0.112657	-0.0981058	0.921848	0.945421
ENSG00000048540	564.185	0.421013	0.132985	3.16586	0.00154624	0.00468568
ENSG00000048544	239.835	-0.0277452	0.123184	-0.225234	0.821797	0.873537
ENSG00000048649	2991.14	0.230263	0.0638129	3.60841	0.000308076	0.00112996
ENSG00000048707	1482.38	-0.302911	0.0767166	-3.94844	7.86622e-05	0.000333449
ENSG00000048740	3974.78	0.216407	0.0484208	4.4693	7.84759e-06	4.21945e-05
ENSG00000048828	895.8	-0.639477	0.106539	-6.00227	1.94581e-09	2.10683e-08
ENSG00000048991	1141.37	0.181476	0.0910224	1.99375	0.0461794	0.0876659
ENSG00000049089	142.838	-0.310088	0.180953	-1.71363	0.0865958	0.148509
ENSG00000049130	1616.81	0.0785137	0.0965824	0.812919	0.416265	0.526513
ENSG00000049167	190.126	-0.535794	0.132541	-4.04249	5.28871e-05	0.000233559
ENSG00000049192	36.4603	0.447181	0.319087	1.40144	0.161083	0.247661
ENSG00000049239	589.339	-0.209928	0.0853847	-2.45862	0.0139472	0.0314902
ENSG00000049245	478.897	0.122853	0.122727	1.00103	0.316812	0.42597
ENSG00000049246	307.822	0.735706	0.101074	7.27887	3.36634e-13	6.90949e-12
ENSG00000049323	628.664	-0.729321	0.142959	-5.10162	3.36755e-07	2.36946e-06
ENSG00000049449	610.18	-0.484119	0.109228	-4.43218	9.32869e-06	4.92683e-05
ENSG00000049540	457.908	-1.12671	0.181543	-6.2063	5.42467e-10	6.50442e-09
ENSG00000049541	207.402	-0.0779943	0.132293	-0.589559	0.555487	0.656469
ENSG00000049618	2393.92	0.641322	0.0659344	9.72666	2.32081e-22	1.82434e-20
ENSG00000049656	790.801	0.145893	0.0728593	2.00239	0.0452427	0.0861291
ENSG00000049759	2554.2	0.293537	0.0565917	5.18693	2.13788e-07	1.56767e-06
ENSG00000049769	329.682	0.0240425	0.100863	0.238368	0.811596	0.865831
ENSG00000049860	574.361	-0.216571	0.140105	-1.54578	0.122158	0.197179
ENSG00000049883	207.264	0.228882	0.140034	1.63447	0.102161	0.170373
ENSG00000050030	818.095	0.46747	0.102746	4.54977	5.37052e-06	2.9948e-05
ENSG00000050130	356.471	-0.077729	0.116652	-0.666333	0.505199	0.610261
ENSG00000050165	2030.12	-1.92899	0.167903	-11.4887	1.50304e-30	3.10924e-28
ENSG00000050327	8.32375	-3.93121	0.824112	-4.77023	1.84014e-06	1.13007e-05
ENSG00000050344	18.959	-1.67859	0.377241	-4.44965	8.60088e-06	4.58558e-05
ENSG00000050393	438.816	-0.360081	0.127109	-2.83285	0.00461357	0.0121585
ENSG00000050405	897.741	-0.780138	0.121677	-6.41157	1.44027e-10	1.90089e-09
ENSG00000050426	319.582	0.376078	0.0970719	3.87422	0.000106967	0.000440326
ENSG00000050438	2612.58	0.377344	0.076431	4.93706	7.93108e-07	5.19539e-06
ENSG00000050628	19.429	0.424159	0.316908	1.33843	0.180756	0.271681
ENSG00000050748	789.302	-0.0678789	0.0889178	-0.763389	0.445231	0.554339
ENSG00000050767	101.855	-2.03615	0.236754	-8.60027	7.95278e-18	3.33402e-16
ENSG00000050820	1026.32	-0.259444	0.0965968	-2.68585	0.00723455	0.0179331
ENSG00000051009	337.408	-0.0072467	0.119144	-0.0608227	0.9515	0.966224
ENSG00000051108	638.078	0.638625	0.112272	5.68819	1.2839e-08	1.1992e-07
ENSG00000051128	188.334	0.151085	0.139909	1.07988	0.280195	0.386685
ENSG00000051180	20.3766	-1.3653	0.403501	-3.38363	0.000715347	0.00237226
ENSG00000051341	59.6143	0.180052	0.194571	0.925379	0.354769	0.465384
ENSG00000051382	273.57	-0.182882	0.113314	-1.61394	0.106541	0.176181
ENSG00000051523	18.4589	0.24477	0.428884	0.570714	0.568194	0.668181
ENSG00000051596	137.501	-0.2858	0.137335	-2.08104	0.0374303	0.0733527
ENSG00000051620	155.155	-0.865815	0.141729	-6.10895	1.00288e-09	1.14376e-08
ENSG00000051825	356.525	-0.207203	0.13857	-1.4953	0.134837	0.214144
ENSG00000052126	1238.45	0.17118	0.0965631	1.77273	0.0762734	0.133463
ENSG00000052723	507.845	0.0105868	0.0944866	0.112046	0.910787	0.937993
ENSG00000052749	533.953	0.0672168	0.0808037	0.831853	0.405492	0.516176
ENSG00000052795	428.896	0.213286	0.102499	2.08085	0.0374474	0.0733715
ENSG00000052802	750.933	-0.806921	0.11061	-7.2952	2.98221e-13	6.2215e-12
ENSG00000052841	1047.56	0.0683912	0.0773203	0.884517	0.376417	0.487047
ENSG00000053108	77.9665	0.472267	0.224101	2.10738	0.0350845	0.0693783
ENSG00000053254	1457.87	0.293425	0.0721344	4.06776	4.74679e-05	0.000212057
ENSG00000053328	8.54842	-2.88953	0.683867	-4.22527	2.38653e-05	0.000114307
ENSG00000053371	193.419	-0.409722	0.146852	-2.79003	0.00527037	0.013637
ENSG00000053372	364.484	0.192599	0.107149	1.7975	0.0722568	0.127594
ENSG00000053438	5957.48	-0.00635871	0.110837	-0.0573701	0.95425	0.967544
ENSG00000053501	212.564	0.285847	0.135823	2.10456	0.0353299	0.0697791
ENSG00000053524	89.3	-0.832986	0.165717	-5.02656	4.99361e-07	3.40981e-06
ENSG00000053747	16.0021	-0.10844	0.364457	-0.297537	0.766056	0.831605
ENSG00000053770	780.831	0.0616664	0.09344	0.659957	0.509281	0.613786
ENSG00000053900	266.5	-0.479129	0.133667	-3.5845	0.000337725	0.00122793
ENSG00000054116	506.051	0.124793	0.111498	1.11924	0.263039	0.367813
ENSG00000054118	2382.83	-0.0168903	0.0690128	-0.244742	0.806656	0.862153
ENSG00000054148	408.948	0.400559	0.117722	3.40257	0.000667541	0.00223332
ENSG00000054267	1501.82	0.256193	0.0636167	4.02714	5.64588e-05	0.000247773
ENSG00000054277	29.4883	-1.20024	0.32515	-3.69133	0.000223085	0.000851442
ENSG00000054282	284.731	0.0759496	0.103873	0.731174	0.464673	0.573026
ENSG00000054356	5160.2	-0.937916	0.197958	-4.73794	2.15897e-06	1.30508e-05
ENSG00000054392	59.1679	-1.29224	0.237498	-5.44105	5.29676e-08	4.40881e-07
ENSG00000054523	7244.52	0.22571	0.0702842	3.21139	0.00132093	0.00407774
ENSG00000054598	26.9173	-0.303401	0.300769	-1.00875	0.313093	0.422154
ENSG00000054611	167.554	-0.558634	0.12317	-4.53548	5.74716e-06	3.18508e-05
ENSG00000054654	3179.09	-0.612425	0.119353	-5.13122	2.87863e-07	2.06614e-06
ENSG00000054690	472.066	-0.192935	0.12184	-1.58351	0.113305	0.185308
ENSG00000054793	2945.33	-0.0943809	0.0744463	-1.26777	0.204879	0.301076
ENSG00000054803	17.787	-0.267014	0.364279	-0.732995	0.463562	0.571965
ENSG00000054938	14.257	0.281437	0.407889	0.689983	0.490205	0.596613
ENSG00000054965	3683.36	0.0801523	0.0756683	1.05926	0.289482	0.396412
ENSG00000054967	176.165	0.107376	0.135333	0.793418	0.427534	0.537103
ENSG00000054983	193.926	-0.446095	0.123672	-3.60708	0.000309665	0.00113482
ENSG00000055044	613.345	0.174288	0.0779299	2.23647	0.0253207	0.0525397
ENSG00000055070	1272.27	-0.444677	0.104961	-4.23658	2.26949e-05	0.000109234
ENSG00000055118	292.318	-0.344062	0.127631	-2.69576	0.0070229	0.0174834
ENSG00000055130	789.843	0.307404	0.0712907	4.31198	1.61798e-05	8.09648e-05
ENSG00000055147	218.64	-0.363667	0.138698	-2.62201	0.0087412	0.0210776
ENSG00000055163	3317.83	-0.224657	0.0529358	-4.24395	2.19615e-05	0.000106041
ENSG00000055208	1081.78	-0.444649	0.0827571	-5.37294	7.7464e-08	6.24158e-07
ENSG00000055211	429.044	-0.679003	0.127988	-5.30521	1.12542e-07	8.77995e-07
ENSG00000055332	1826.2	-0.401875	0.103566	-3.88036	0.000104304	0.000430264
ENSG00000055483	838.517	0.739767	0.0858872	8.61323	7.10292e-18	3.00186e-16
ENSG00000055609	3136.96	0.305549	0.0980352	3.11672	0.00182874	0.00542808
ENSG00000055732	25.3177	-0.533151	0.363405	-1.4671	0.142349	0.223617
ENSG00000055813	22.3388	-0.825865	0.316219	-2.61168	0.00900973	0.0216401
ENSG00000055917	1694.14	0.0838982	0.075187	1.11586	0.264482	0.369279
ENSG00000055950	254.898	0.0398777	0.101101	0.394434	0.693261	0.772684
ENSG00000055955	8.31141	0.954793	0.531198	1.79743	0.0722668	0.1276
ENSG00000056050	274.85	-0.153674	0.135405	-1.13492	0.256409	0.360337
ENSG00000056097	2155.8	-0.582741	0.0752406	-7.74503	9.55621e-15	2.50065e-13
ENSG00000056277	117.925	0.2242	0.148136	1.51348	0.130158	0.207822
ENSG00000056487	945.124	0.481416	0.0923879	5.21081	1.88017e-07	1.39694e-06
ENSG00000056558	14.304	-0.0830973	0.458001	-0.181435	0.856026	0.898021
ENSG00000056586	1637.26	0.131388	0.0673995	1.94939	0.0512487	0.095982
ENSG00000056736	14.2048	0.89402	0.403527	2.21552	0.0267246	0.0551036
ENSG00000056972	216.653	0.416702	0.153209	2.71982	0.00653169	0.0164354
ENSG00000056998	514.088	-1.23716	0.133276	-9.28263	1.65343e-20	9.96725e-19
ENSG00000057019	1102.18	0.0630033	0.0827339	0.761518	0.446348	0.555342
ENSG00000057252	306.255	-0.258707	0.116609	-2.2186	0.0265143	0.05471
ENSG00000057294	14.7911	-1.85479	0.488608	-3.79606	0.000147012	0.000583654
ENSG00000057468	26.7587	1.53508	0.359124	4.27452	1.9155e-05	9.39675e-05
ENSG00000057593	28.3871	2.60835	0.474236	5.50011	3.79545e-08	3.2421e-07
ENSG00000057608	1672.88	-0.0917598	0.095091	-0.964968	0.334561	0.444783
ENSG00000057657	50.4923	-2.78602	0.238132	-11.6995	1.28242e-31	3.23104e-29
ENSG00000057663	194.224	0.0134538	0.121036	0.111156	0.911493	0.938376
ENSG00000057704	151.1	-0.429097	0.127348	-3.36948	0.000753109	0.00248127
ENSG00000057757	551.144	0.256096	0.0913064	2.8048	0.00503476	0.0131242
ENSG00000057935	438.403	-0.719109	0.108309	-6.63941	3.14952e-11	4.69964e-10
ENSG00000058056	147.997	0.317118	0.179121	1.77041	0.0766586	0.13403
ENSG00000058063	374.113	-0.407344	0.101714	-4.00479	6.20737e-05	0.000269222
ENSG00000058085	32.8647	1.25884	0.292021	4.31078	1.62681e-05	8.13072e-05
ENSG00000058091	1167.68	0.313057	0.0718793	4.35532	1.32874e-05	6.79124e-05
ENSG00000058262	3480.79	0.180122	0.0648157	2.77899	0.00545289	0.0140538
ENSG00000058272	1051.32	0.222454	0.0627705	3.54393	0.000394215	0.00140295
ENSG00000058335	258.25	0.277635	0.138788	2.00043	0.0454541	0.0864729
ENSG00000058404	368.085	-0.1358	0.118414	-1.14682	0.251456	0.354492
ENSG00000058453	1234.13	-0.431194	0.139637	-3.08796	0.00201536	0.00591927
ENSG00000058600	442.019	0.566	0.10649	5.31506	1.0662e-07	8.37781e-07
ENSG00000058668	558.189	-0.795318	0.132653	-5.9955	2.02866e-09	2.1857e-08
ENSG00000058673	10.528	0.513666	0.49669	1.03418	0.301053	0.408866
ENSG00000058729	175.722	0.129213	0.162615	0.794597	0.426848	0.536618
ENSG00000058799	196.386	-0.672879	0.128323	-5.24364	1.57439e-07	1.19459e-06
ENSG00000058804	184.639	-0.271015	0.162959	-1.66309	0.0962944	0.162185
ENSG00000058866	25.7644	-0.654406	0.29945	-2.18536	0.0288624	0.0588813
ENSG00000059122	1204.95	0.0878777	0.0886126	0.991706	0.321341	0.430621
ENSG00000059145	370.088	0.436398	0.0976252	4.47014	7.81698e-06	4.20414e-05
ENSG00000059377	11.1021	-0.16052	0.453729	-0.353778	0.723505	0.797438
ENSG00000059378	138.824	0.203731	0.182425	1.11679	0.264083	0.368853
ENSG00000059573	616.685	-0.20116	0.0731988	-2.74814	0.00599345	0.015247
ENSG00000059588	897.97	0.573933	0.146044	3.92986	8.49946e-05	0.000357057
ENSG00000059691	182.233	-0.409165	0.134365	-3.04518	0.0023254	0.0067066
ENSG00000059728	332.714	0.0260868	0.110258	0.236597	0.812969	0.866809
ENSG00000059758	1328.04	0.301134	0.0716455	4.20311	2.63269e-05	0.000124849
ENSG00000059769	175.221	1.10713	0.129078	8.57726	9.7164e-18	4.00307e-16
ENSG00000059804	370.463	-0.356405	0.142281	-2.50494	0.0122473	0.0281534
ENSG00000059915	1063.04	0.28152	0.12524	2.24784	0.0245864	0.0512432
ENSG00000060069	463.546	0.0371937	0.106812	0.348217	0.727678	0.800779
ENSG00000060138	626.249	0.212637	0.135426	1.57014	0.116382	0.18938
ENSG00000060237	3832.46	0.00304842	0.0701675	0.0434449	0.965347	0.975272
ENSG00000060339	1693.51	-0.0163811	0.0682267	-0.240098	0.810254	0.864685
ENSG00000060491	866.074	-0.166376	0.109214	-1.5234	0.127659	0.20458
ENSG00000060558	11.3796	2.94745	0.66843	4.40951	1.03603e-05	5.41779e-05
ENSG00000060642	113.327	0.0306376	0.156369	0.195932	0.844664	0.889996
ENSG00000060656	285.665	-0.0433343	0.169226	-0.256073	0.797894	0.855067
ENSG00000060688	268.042	-0.0326198	0.115884	-0.281486	0.778338	0.840988
ENSG00000060709	14.157	-0.162266	0.428658	-0.378545	0.705026	0.782204
ENSG00000060718	1377.88	-1.20228	0.148795	-8.08012	6.47012e-16	1.99609e-14
ENSG00000060749	850.057	0.270836	0.0776944	3.48591	0.000490458	0.00169991
ENSG00000060762	568.732	-0.962049	0.131976	-7.28958	3.10923e-13	6.45114e-12
ENSG00000060971	577.721	-0.384344	0.0928968	-4.13732	3.51384e-05	0.00016153
ENSG00000060982	805.222	-0.494106	0.10911	-4.52853	5.93964e-06	3.2825e-05
ENSG00000061273	815.988	0.110197	0.0929945	1.18498	0.236025	0.337434
ENSG00000061337	975.521	-0.553931	0.103489	-5.35258	8.67091e-08	6.92967e-07
ENSG00000061455	6.67338	0.274454	0.612451	0.448124	0.654063	0.740503
ENSG00000061656	11.0084	-0.996816	0.431323	-2.31106	0.0208294	0.0444837
ENSG00000061676	2779.32	-0.0610083	0.0931746	-0.654774	0.512613	0.616894
ENSG00000061794	312.275	-0.10124	0.122548	-0.826124	0.408734	0.519045
ENSG00000061918	185.411	-0.00400766	0.129037	-0.0310582	0.975223	0.981918
ENSG00000061936	1184.29	0.0569617	0.0998145	0.570676	0.568219	0.668181
ENSG00000061938	1061.68	0.128371	0.140107	0.916238	0.359542	0.470467
ENSG00000061987	811.588	0.269483	0.0747913	3.60313	0.000314413	0.0011502
ENSG00000062038	49.2371	-0.0207491	0.253276	-0.0819231	0.934708	0.954628
ENSG00000062096	13.1562	0.62094	0.34482	1.80077	0.0717395	0.126771
ENSG00000062194	1440.85	0.197604	0.0685192	2.88392	0.00392761	0.0105777
ENSG00000062282	13.2293	0.439451	0.484953	0.906173	0.364844	0.475743
ENSG00000062370	216.001	-0.318691	0.11601	-2.7471	0.00601255	0.0152897
ENSG00000062485	1296.75	-0.13078	0.060653	-2.15619	0.0310686	0.0627309
ENSG00000062524	5.2961	1.30528	0.862426	1.5135	0.130153	0.207822
ENSG00000062598	1120.12	0.0711635	0.0766828	0.928024	0.353395	0.463892
ENSG00000062650	709.166	-0.0851524	0.0735537	-1.15769	0.24699	0.349726
ENSG00000062716	955.664	-0.815044	0.135745	-6.00422	1.92256e-09	2.0851e-08
ENSG00000062725	991.099	0.208479	0.091244	2.28485	0.0223218	0.047128
ENSG00000062822	220.627	-0.145991	0.124265	-1.17484	0.24006	0.342008
ENSG00000063015	2288.55	0.285056	0.0934947	3.0489	0.00229678	0.00663988
ENSG00000063046	3259.38	0.0811132	0.0717066	1.13118	0.257979	0.361973
ENSG00000063127	58.5604	-0.293646	0.303347	-0.968019	0.333035	0.443115
ENSG00000063169	584.386	0.279471	0.106772	2.61747	0.00885852	0.021329
ENSG00000063176	625.11	-0.0383828	0.067458	-0.568988	0.569364	0.669186
ENSG00000063177	1841.2	0.109343	0.119255	0.916885	0.359203	0.470165
ENSG00000063180	493.553	-0.00702401	0.0999327	-0.0702874	0.943965	0.961231
ENSG00000063241	158.573	-1.04449	0.183526	-5.69121	1.26139e-08	1.17986e-07
ENSG00000063244	2492.76	0.360065	0.051078	7.04932	1.79793e-12	3.28984e-11
ENSG00000063245	1699.34	0.363038	0.0672676	5.39693	6.7792e-08	5.53719e-07
ENSG00000063322	658.266	0.0270973	0.0931376	0.290938	0.771099	0.835463
ENSG00000063438	19.2657	2.032	0.376097	5.40285	6.55899e-08	5.37296e-07
ENSG00000063587	655.655	-0.0170229	0.0824466	-0.206472	0.836423	0.884127
ENSG00000063601	422.714	0.00595098	0.0916284	0.0649469	0.948216	0.964012
ENSG00000063660	1500.87	-0.148406	0.0787191	-1.88526	0.0593941	0.108538
ENSG00000063761	131.337	0.296848	0.178127	1.66649	0.0956152	0.161207
ENSG00000063854	455.548	-0.284761	0.0842934	-3.37821	0.000729597	0.00241259
ENSG00000063978	689.775	0.386353	0.0738394	5.23234	1.67376e-07	1.26122e-06
ENSG00000064012	20.4877	-1.23814	0.423681	-2.92235	0.00347404	0.00950501
ENSG00000064042	1397.89	0.0223993	0.0695467	0.322075	0.747396	0.816217
ENSG00000064102	199.769	-0.159149	0.139397	-1.1417	0.25358	0.35705
ENSG00000064115	459.727	-0.711645	0.114508	-6.21478	5.13965e-10	6.17764e-09
ENSG00000064199	118.331	-2.38129	0.212806	-11.1899	4.5672e-29	7.87322e-27
ENSG00000064225	29.6526	0.207695	0.277766	0.747732	0.454622	0.563531
ENSG00000064300	24.6875	-0.532015	0.29184	-1.82296	0.0683087	0.121694
ENSG00000064309	494.043	-0.421886	0.117719	-3.58385	0.000338566	0.00123031
ENSG00000064313	485.17	-0.117286	0.0843992	-1.38966	0.164632	0.251974
ENSG00000064393	2741.21	0.414602	0.0951306	4.35825	1.31109e-05	6.70845e-05
ENSG00000064419	1009.1	-0.134539	0.0684317	-1.96604	0.049294	0.0927188
ENSG00000064490	261.358	-0.687864	0.150785	-4.56189	5.06947e-06	2.84644e-05
ENSG00000064545	175.538	-0.686064	0.174512	-3.93133	8.44759e-05	0.00035503
ENSG00000064547	537.111	0.125716	0.124815	1.00722	0.313829	0.422856
ENSG00000064601	986.571	0.379017	0.0798254	4.74807	2.05362e-06	1.24869e-05
ENSG00000064607	4651.87	0.120991	0.103729	1.16641	0.243447	0.345581
ENSG00000064651	525.644	-0.333005	0.125169	-2.66044	0.00780382	0.0191485
ENSG00000064652	130.917	-0.771395	0.174241	-4.42717	9.5477e-06	5.03033e-05
ENSG00000064655	52.869	0.57926	0.206481	2.8054	0.00502545	0.0131034
ENSG00000064666	1379.26	-0.432741	0.0725825	-5.96206	2.49072e-09	2.64868e-08
ENSG00000064687	1009.22	0.222227	0.170623	1.30244	0.192765	0.286032
ENSG00000064692	382.02	0.05402	0.100401	0.538042	0.590548	0.687567
ENSG00000064703	289.905	0.372111	0.10034	3.70849	0.000208502	0.0008017
ENSG00000064726	762.811	-0.0580753	0.0867828	-0.669202	0.503366	0.608486
ENSG00000064763	116.611	0.453011	0.176372	2.5685	0.0102138	0.0240979
ENSG00000064787	47.7659	-2.39624	0.344358	-6.95858	3.43731e-12	6.00979e-11
ENSG00000064886	28.8721	0.4256	0.34049	1.24996	0.211313	0.308592
ENSG00000064932	444.678	-0.298653	0.0871623	-3.4264	0.000611635	0.0020706
ENSG00000064933	273.443	0.348174	0.108761	3.20127	0.00136823	0.00420856
ENSG00000064961	543.158	-0.203582	0.0815511	-2.49638	0.0125469	0.0287813
ENSG00000064989	32.1433	-1.24753	0.351533	-3.54883	0.000386948	0.00138034
ENSG00000064995	355.019	-0.197544	0.109315	-1.80711	0.0707447	0.125295
ENSG00000064999	1003.55	0.0613309	0.0908445	0.67512	0.4996	0.605153
ENSG00000065000	3586.58	0.012022	0.0705383	0.170433	0.86467	0.903664
ENSG00000065029	533.465	-0.122647	0.120617	-1.01682	0.309237	0.41815
ENSG00000065054	205.82	-0.29238	0.161039	-1.81558	0.0694349	0.123287
ENSG00000065057	129.749	-0.48772	0.133522	-3.65274	0.000259453	0.000971565
ENSG00000065060	486.036	-0.588548	0.0965725	-6.09437	1.09868e-09	1.24302e-08
ENSG00000065135	730.079	-0.709888	0.100005	-7.09849	1.26129e-12	2.36291e-11
ENSG00000065150	1759.63	-0.527829	0.0815933	-6.46902	9.86422e-11	1.34061e-09
ENSG00000065154	582.743	9.9937e-05	0.0957343	0.0010439	0.999167	0.999523
ENSG00000065183	481.066	0.358489	0.109485	3.27432	0.00105915	0.00333886
ENSG00000065243	570.298	-0.0865134	0.0655893	-1.31902	0.187164	0.27943
ENSG00000065268	344.893	-0.173522	0.104694	-1.65742	0.0974348	0.163671
ENSG00000065308	467.62	0.243547	0.0979741	2.48583	0.0129248	0.0295312
ENSG00000065320	1071.35	-1.48964	0.144424	-10.3143	6.07147e-25	6.66572e-23
ENSG00000065328	72.7926	-0.628214	0.24304	-2.58482	0.0097431	0.0231637
ENSG00000065357	308.266	0.20711	0.145747	1.42102	0.155311	0.240314
ENSG00000065361	33.3558	-0.229904	0.301693	-0.762044	0.446034	0.555162
ENSG00000065413	287.072	0.141312	0.109062	1.29571	0.195076	0.289091
ENSG00000065427	837.136	-0.197748	0.106241	-1.86131	0.0627004	0.113545
ENSG00000065457	356.737	0.30851	0.0957044	3.22358	0.00126601	0.00392176
ENSG00000065485	136.407	-0.138695	0.1512	-0.917293	0.358989	0.469979
ENSG00000065491	309.577	-0.621687	0.104774	-5.9336	2.9637e-09	3.09799e-08
ENSG00000065518	463.668	-0.0995616	0.096288	-1.034	0.301137	0.408952
ENSG00000065526	3527.68	-0.0140137	0.0915673	-0.153043	0.878365	0.913797
ENSG00000065534	303.707	-2.25717	0.264642	-8.52917	1.47404e-17	5.88777e-16
ENSG00000065548	877.1	0.698847	0.0755123	9.25474	2.14758e-20	1.27892e-18
ENSG00000065559	570.045	-0.181745	0.10372	-1.75227	0.0797281	0.138473
ENSG00000065600	260.003	-0.688632	0.120834	-5.699	1.20513e-08	1.12992e-07
ENSG00000065609	816.132	-0.0512566	0.0874002	-0.586459	0.557567	0.658334
ENSG00000065613	744.736	-0.0412313	0.0991748	-0.415744	0.677597	0.760575
ENSG00000065615	245.998	-0.0421461	0.110409	-0.381727	0.702664	0.780376
ENSG00000065621	18.9294	0.393378	0.365768	1.07549	0.282157	0.388711
ENSG00000065665	746.036	0.150392	0.0804264	1.86994	0.0614923	0.111676
ENSG00000065675	6.21641	-0.459959	0.747399	-0.615413	0.538282	0.641251
ENSG00000065717	1344.85	0.328655	0.100305	3.27657	0.00105078	0.00331566
ENSG00000065802	657.936	-0.0484974	0.100481	-0.48265	0.629344	0.71948
ENSG00000065809	450.958	0.0314304	0.0990493	0.31732	0.751	0.819288
ENSG00000065833	165.017	0.026012	0.187914	0.138425	0.889905	0.922487
ENSG00000065882	389.033	-1.02854	0.114133	-9.01181	2.02692e-19	1.04002e-17
ENSG00000065883	1044.18	0.33341	0.0689489	4.83561	1.3274e-06	8.34486e-06
ENSG00000065911	382.203	-0.109131	0.148677	-0.734011	0.462942	0.571358
ENSG00000065923	421.146	-0.150249	0.0888154	-1.6917	0.0907036	0.154375
ENSG00000065970	396.332	-0.0495096	0.0897437	-0.551678	0.581169	0.679503
ENSG00000065978	9833.98	-0.0910263	0.11853	-0.767961	0.44251	0.552
ENSG00000065989	217.231	-0.0959476	0.11109	-0.863695	0.387755	0.498441
ENSG00000066027	96.8262	-0.266842	0.185913	-1.43531	0.151199	0.234946
ENSG00000066032	1207.76	0.00439807	0.083582	0.0526198	0.958035	0.970129
ENSG00000066044	1336.59	0.241648	0.0560859	4.30853	1.64343e-05	8.19712e-05
ENSG00000066084	1964.31	0.0351382	0.0792005	0.443661	0.657288	0.742998
ENSG00000066117	1413.75	0.331955	0.0600766	5.52553	3.28496e-08	2.83514e-07
ENSG00000066135	656.821	-0.0342489	0.07262	-0.471618	0.6372	0.726054
ENSG00000066136	558.539	0.038039	0.0782386	0.486193	0.626831	0.717651
ENSG00000066230	22.5771	-0.341271	0.344354	-0.991046	0.321663	0.430788
ENSG00000066248	107.755	0.166629	0.151182	1.10217	0.270387	0.375855
ENSG00000066279	194.405	-0.457139	0.164862	-2.77286	0.00555664	0.0142781
ENSG00000066322	170.449	0.124053	0.153308	0.809178	0.418413	0.52838
ENSG00000066336	9.81485	-2.00146	0.532492	-3.75866	0.000170825	0.000669136
ENSG00000066379	39.3003	0.125218	0.240334	0.521016	0.602356	0.697283
ENSG00000066382	1272.43	0.49165	0.0812774	6.04904	1.45714e-09	1.62058e-08
ENSG00000066422	574.248	-0.156124	0.079947	-1.95284	0.0508385	0.0952956
ENSG00000066427	274.467	0.0300518	0.12966	0.231773	0.816714	0.869545
ENSG00000066455	424.297	0.249453	0.100801	2.47472	0.0133339	0.0303145
ENSG00000066468	921.987	1.11215	0.100988	11.0127	3.31957e-28	5.26098e-26
ENSG00000066557	338.927	0.0225279	0.112859	0.199611	0.841785	0.887984
ENSG00000066583	149.135	-0.412801	0.154954	-2.66403	0.00772112	0.0189764
ENSG00000066629	294.725	-0.854098	0.135622	-6.29765	3.02185e-10	3.78976e-09
ENSG00000066651	164.314	0.130562	0.1237	1.05548	0.291208	0.398358
ENSG00000066654	414.36	0.140824	0.0911755	1.54454	0.122457	0.197564
ENSG00000066697	264.541	-0.362941	0.113445	-3.19926	0.00137779	0.00423134
ENSG00000066735	1002.57	0.0298722	0.0920282	0.324598	0.745485	0.814719
ENSG00000066739	906.088	0.0736364	0.122994	0.598698	0.549374	0.65089
ENSG00000066777	880.083	0.285206	0.0747608	3.81491	0.000136232	0.000545815
ENSG00000066827	99.7227	-0.462553	0.17125	-2.70103	0.00691243	0.0172521
ENSG00000066855	149.465	-0.396933	0.138684	-2.86213	0.00420801	0.0112221
ENSG00000066923	9.87005	0.523904	0.421271	1.24363	0.213638	0.311293
ENSG00000066926	307.093	-0.29694	0.0926161	-3.20614	0.0013453	0.00414516
ENSG00000066933	856.071	0.0231837	0.0914267	0.253577	0.799822	0.856526
ENSG00000067057	710.891	-0.66848	0.125884	-5.31028	1.09459e-07	8.59063e-07
ENSG00000067064	848.871	-0.254374	0.0957328	-2.65712	0.00788109	0.019302
ENSG00000067066	98.6966	-0.468226	0.236509	-1.97974	0.0477332	0.0901374
ENSG00000067082	967.669	-0.155986	0.139224	-1.1204	0.262544	0.367304
ENSG00000067113	57.9474	-0.151273	0.197844	-0.764606	0.444506	0.553793
ENSG00000067141	1534.08	-0.322753	0.0837794	-3.85242	0.000116957	0.00047735
ENSG00000067167	886.962	-0.497636	0.130716	-3.80701	0.00014066	0.000561267
ENSG00000067177	155.973	-0.732879	0.136067	-5.38616	7.1979e-08	5.84517e-07
ENSG00000067182	630.186	-0.618351	0.149031	-4.14914	3.33728e-05	0.000154393
ENSG00000067191	506.579	0.476181	0.0826667	5.76025	8.39889e-09	8.10285e-08
ENSG00000067208	364.054	-0.288338	0.0908605	-3.17342	0.00150655	0.00458095
ENSG00000067221	216.693	0.000372988	0.133264	0.00279887	0.997767	0.99858
ENSG00000067225	5648.26	0.437536	0.103273	4.23671	2.26819e-05	0.000109198
ENSG00000067248	611.223	0.0505724	0.068894	0.734061	0.462912	0.571357
ENSG00000067334	562.799	-0.235095	0.0894292	-2.62884	0.00856761	0.0207381
ENSG00000067365	294.186	0.366907	0.14004	2.62001	0.00879262	0.0211885
ENSG00000067369	3461.46	0.260029	0.0743514	3.4973	0.000469985	0.0016382
ENSG00000067445	1936.12	0.154613	0.0687801	2.24793	0.0245805	0.0512363
ENSG00000067533	224.767	-0.0351718	0.132786	-0.264875	0.791106	0.850861
ENSG00000067560	894.705	-0.468517	0.115534	-4.05523	5.00844e-05	0.000222445
ENSG00000067596	705.54	-0.161991	0.0667756	-2.42591	0.0152701	0.0340545
ENSG00000067606	532.263	0.107237	0.0841121	1.27493	0.202334	0.29787
ENSG00000067704	609.596	-0.370013	0.0868561	-4.26007	2.04366e-05	9.94849e-05
ENSG00000067715	1906.82	0.425302	0.0789276	5.38851	7.10459e-08	5.77417e-07
ENSG00000067798	839.516	0.201126	0.0769592	2.61341	0.00896436	0.0215496
ENSG00000067829	511.982	-0.391726	0.0944674	-4.14668	3.37332e-05	0.000155909
ENSG00000067836	106.588	-0.326982	0.162332	-2.01428	0.0439802	0.08417
ENSG00000067840	3109.87	0.0620684	0.106449	0.583081	0.559839	0.660302
ENSG00000067842	213.534	0.0733409	0.124738	0.587958	0.55656	0.65754
ENSG00000067900	759.149	0.0589353	0.076972	0.765672	0.443871	0.553277
ENSG00000067955	227.452	-0.0305459	0.117199	-0.260633	0.794376	0.853297
ENSG00000067992	481.539	-0.413487	0.109688	-3.76965	0.000163477	0.000642274
ENSG00000068001	147.199	0.12571	0.17447	0.720525	0.471202	0.579178
ENSG00000068024	1176.35	-0.383955	0.0948908	-4.04629	5.20365e-05	0.000230165
ENSG00000068028	165.146	-0.417528	0.11772	-3.54678	0.00038997	0.00138936
ENSG00000068078	128.608	-1.46993	0.193001	-7.61618	2.61292e-14	6.3867e-13
ENSG00000068079	186.916	-0.458496	0.187639	-2.4435	0.0145456	0.032635
ENSG00000068097	306.563	0.125298	0.114651	1.09287	0.274452	0.38012
ENSG00000068120	523.479	0.309351	0.0745709	4.14841	3.34791e-05	0.000154844
ENSG00000068137	420.704	-0.378746	0.0811434	-4.66761	3.04726e-06	1.78921e-05
ENSG00000068305	437.808	0.413074	0.0821504	5.02827	4.94937e-07	3.38078e-06
ENSG00000068308	794.468	0.361491	0.0715106	5.05507	4.30235e-07	2.97815e-06
ENSG00000068323	980.717	-0.324539	0.0999205	-3.24797	0.0011623	0.00362967
ENSG00000068354	177.649	-0.00790394	0.113211	-0.0698163	0.94434	0.961463
ENSG00000068366	616.953	0.0204689	0.0814469	0.251315	0.80157	0.857837
ENSG00000068383	292.071	-0.186855	0.0995252	-1.87746	0.060455	0.110111
ENSG00000068394	197.056	-0.0101228	0.12117	-0.0835424	0.93342	0.953755
ENSG00000068400	2093.36	0.112618	0.112714	0.999147	0.317723	0.427029
ENSG00000068438	344.329	0.449584	0.08012	5.61138	2.00718e-08	1.81107e-07
ENSG00000068489	183.76	-0.550283	0.214914	-2.56049	0.0104525	0.0245886
ENSG00000068615	1192.93	0.200947	0.0961444	2.09005	0.0366133	0.071938
ENSG00000068650	693.652	-0.311289	0.0753748	-4.12988	3.62956e-05	0.000166577
ENSG00000068654	1620.87	0.22807	0.0806164	2.82907	0.00466833	0.0122896
ENSG00000068697	855.439	0.0592442	0.125776	0.471031	0.637618	0.726405
ENSG00000068724	217.672	-0.566414	0.119873	-4.72511	2.29991e-06	1.38304e-05
ENSG00000068745	1745.1	-0.0426957	0.0775442	-0.550599	0.581909	0.680007
ENSG00000068784	190.205	-0.360777	0.142562	-2.53068	0.0113842	0.0264698
ENSG00000068796	1767.18	0.374992	0.0630201	5.95036	2.6756e-09	2.82541e-08
ENSG00000068831	158.448	0.218592	0.197756	1.10536	0.269002	0.374367
ENSG00000068878	1274.19	0.34913	0.0581515	6.0038	1.92747e-09	2.08928e-08
ENSG00000068885	166.991	-0.670055	0.175988	-3.8074	0.000140436	0.000560602
ENSG00000068903	819.122	-0.0180765	0.0834416	-0.216636	0.828492	0.878184
ENSG00000068912	482.099	-0.0539954	0.0911599	-0.592315	0.553639	0.654684
ENSG00000068971	845.017	0.0782332	0.0664191	1.17787	0.238848	0.340726
ENSG00000068976	248.48	4.17339	0.185077	22.5494	1.3602e-112	1.33654e-108
ENSG00000069018	6.05626	-0.353982	0.555931	-0.636736	0.524297	0.628606
ENSG00000069020	377.822	-0.166012	0.117255	-1.41583	0.156826	0.242196
ENSG00000069188	1673.05	-0.314427	0.0954161	-3.29532	0.000983087	0.0031257
ENSG00000069248	603.925	-0.161948	0.090281	-1.79382	0.0728417	0.12835
ENSG00000069275	4173.52	0.33307	0.0792875	4.20079	2.65987e-05	0.000126047
ENSG00000069329	1653.16	-0.135974	0.0683843	-1.98838	0.0467699	0.0886242
ENSG00000069345	790.34	0.0385674	0.0970757	0.397292	0.691152	0.771165
ENSG00000069399	123.763	-0.910267	0.198152	-4.59378	4.35293e-06	2.47304e-05
ENSG00000069424	468.495	0.0871758	0.0991034	0.879645	0.379052	0.489688
ENSG00000069431	254.012	-1.51197	0.313616	-4.82108	1.42783e-06	8.94192e-06
ENSG00000069482	14.6462	-1.52784	0.440978	-3.46467	0.000530883	0.00182585
ENSG00000069493	59.7434	0.0126706	0.217063	0.058373	0.953452	0.966945
ENSG00000069509	185.138	-0.415212	0.15345	-2.70584	0.00681317	0.017039
ENSG00000069535	140.814	-2.77784	0.241673	-11.4942	1.41082e-30	2.98124e-28
ENSG00000069667	256.208	0.112991	0.107868	1.0475	0.294871	0.402148
ENSG00000069696	137.009	-0.422524	0.244604	-1.72738	0.0840991	0.144793
ENSG00000069702	35.356	1.02329	0.29412	3.47915	0.000503012	0.00174005
ENSG00000069812	35.4719	-1.56656	0.368643	-4.24954	2.14206e-05	0.000103735
ENSG00000069849	913.763	0.115235	0.0739336	1.55863	0.119085	0.192937
ENSG00000069869	83.1768	-0.813777	0.213585	-3.81008	0.00013892	0.000555664
ENSG00000069943	54.0828	-0.364609	0.214866	-1.69692	0.0897123	0.152878
ENSG00000069956	1074.73	0.171444	0.0819814	2.09125	0.0365053	0.0717617
ENSG00000069966	614.209	0.0504144	0.0721348	0.698891	0.48462	0.591244
ENSG00000069974	55.3151	-0.291096	0.233122	-1.24869	0.21178	0.309155
ENSG00000069998	412.328	0.395051	0.0851884	4.63738	3.52846e-06	2.04426e-05
ENSG00000070010	422.587	-0.477254	0.0771162	-6.18877	6.06346e-10	7.2043e-09
ENSG00000070018	1246.53	0.204372	0.0847347	2.4119	0.0158694	0.0352152
ENSG00000070031	6.80575	3.15043	0.994848	3.16674	0.00154157	0.00467514
ENSG00000070047	1029.86	1.29832	0.0780711	16.6299	4.23069e-62	1.38569e-58
ENSG00000070061	1627.12	0.10531	0.0978096	1.07669	0.28162	0.388215
ENSG00000070081	575.41	-0.203498	0.0916783	-2.2197	0.0264391	0.0545779
ENSG00000070087	1931.83	0.0774212	0.106501	0.726953	0.467255	0.57556
ENSG00000070159	72.1505	-0.77273	0.195423	-3.95414	7.68116e-05	0.000326661
ENSG00000070182	92.6031	-0.317149	0.17317	-1.83143	0.0670362	0.119894
ENSG00000070193	12.6926	-1.29012	0.498755	-2.58669	0.00969038	0.0230495
ENSG00000070214	577.442	-0.86411	0.118225	-7.30902	2.69093e-13	5.63776e-12
ENSG00000070269	292.201	0.0886211	0.120461	0.735685	0.461923	0.570386
ENSG00000070366	1018.01	-0.118721	0.0794383	-1.49451	0.135043	0.214401
ENSG00000070367	1319.72	0.150442	0.0698639	2.15336	0.0312908	0.0631082
ENSG00000070371	207.799	0.66491	0.148923	4.46478	8.01503e-06	4.2942e-05
ENSG00000070388	16.23	-0.307391	0.4022	-0.764275	0.444704	0.553959
ENSG00000070404	167.722	-0.459897	0.126019	-3.64943	0.000262827	0.000982326
ENSG00000070413	1405.43	-0.361941	0.0733849	-4.9321	8.13522e-07	5.31317e-06
ENSG00000070423	478.29	0.228781	0.089944	2.54359	0.010972	0.0256478
ENSG00000070444	724.583	-0.0106142	0.0734778	-0.144455	0.885141	0.91861
ENSG00000070476	532.612	-0.123247	0.109539	-1.12515	0.260526	0.364896
ENSG00000070495	755.728	0.938321	0.0892156	10.5174	7.17915e-26	8.70893e-24
ENSG00000070501	209.296	0.419126	0.142808	2.93489	0.00333671	0.00917874
ENSG00000070540	113.695	-1.10512	0.174952	-6.31672	2.67171e-10	3.3852e-09
ENSG00000070601	15.6776	-1.88505	0.441606	-4.26862	1.96687e-05	9.61994e-05
ENSG00000070610	1055.51	-0.180614	0.0969785	-1.86241	0.0625449	0.113274
ENSG00000070614	2469.23	-0.0961319	0.0748567	-1.28421	0.199068	0.293854
ENSG00000070669	76.0952	0.491762	0.247888	1.98381	0.0472769	0.0894642
ENSG00000070718	542.755	-0.614419	0.0852249	-7.20938	5.62066e-13	1.1079e-11
ENSG00000070729	14.7494	-2.0725	0.426067	-4.86427	1.14882e-06	7.30873e-06
ENSG00000070748	11.9588	-0.329452	0.495386	-0.66504	0.506025	0.611061
ENSG00000070756	3793.82	-0.48371	0.0756772	-6.39175	1.63996e-10	2.14001e-09
ENSG00000070759	6.96862	0.158911	0.548313	0.289818	0.771955	0.835948
ENSG00000070761	329.47	0.277524	0.132547	2.09378	0.0362798	0.0714114
ENSG00000070770	621.071	-0.00117587	0.0733151	-0.0160386	0.987204	0.990733
ENSG00000070778	315.357	-0.268932	0.12044	-2.23291	0.0255551	0.0529536
ENSG00000070785	145.58	-0.202589	0.130194	-1.55606	0.119694	0.193743
ENSG00000070808	178.322	-0.810655	0.125028	-6.48378	8.9455e-11	1.22336e-09
ENSG00000070814	761.742	-0.179389	0.129597	-1.38421	0.166293	0.254042
ENSG00000070831	138.603	0.651668	0.223781	2.91209	0.00359024	0.00977763
ENSG00000070882	219.436	0.00173594	0.124698	0.0139212	0.988893	0.992175
ENSG00000070886	20.548	-0.373587	0.335905	-1.11218	0.266061	0.371035
ENSG00000070915	23.4701	3.59551	0.560123	6.41915	1.3704e-10	1.81722e-09
ENSG00000070950	128.677	0.194423	0.146108	1.33069	0.183292	0.274924
ENSG00000070961	1176.98	-0.257015	0.105884	-2.42732	0.0152107	0.0339451
ENSG00000071051	720.404	-0.32925	0.0856632	-3.84354	0.000121272	0.000493016
ENSG00000071054	6932.54	-0.0826817	0.0547153	-1.51113	0.130756	0.208675
ENSG00000071073	123.005	-0.950628	0.144459	-6.5806	4.68554e-11	6.73593e-10
ENSG00000071082	1118.99	-0.297037	0.112288	-2.64532	0.00816148	0.0198846
ENSG00000071127	2659.16	-0.584414	0.0710779	-8.22216	1.99873e-16	6.66877e-15
ENSG00000071189	558.047	-0.220741	0.0804103	-2.74518	0.00604778	0.0153634
ENSG00000071205	18.127	0.482392	0.382578	1.2609	0.207346	0.303928
ENSG00000071242	858.019	-0.0457016	0.0731938	-0.624391	0.532371	0.635852
ENSG00000071243	144.593	0.299723	0.140565	2.13228	0.0329838	0.0660011
ENSG00000071246	1315.39	0.290784	0.120275	2.41766	0.0156208	0.0347477
ENSG00000071282	43.0955	-0.38955	0.271905	-1.43267	0.151953	0.235931
ENSG00000071462	392.955	0.115122	0.0843542	1.36475	0.172333	0.261702
ENSG00000071537	1226.72	0.115509	0.0970024	1.19079	0.233738	0.334919
ENSG00000071539	72.2573	-0.620621	0.186248	-3.33223	0.000861517	0.0027952
ENSG00000071553	1919.91	-0.373933	0.0964071	-3.87868	0.000105023	0.000432686
ENSG00000071564	1692.12	-0.397122	0.0630193	-6.3016	2.94597e-10	3.70167e-09
ENSG00000071575	1719.08	-0.082195	0.0710467	-1.15692	0.247307	0.350099
ENSG00000071626	1263.64	0.656424	0.0732856	8.95706	3.33436e-19	1.66312e-17
ENSG00000071655	1009.74	0.189634	0.0917331	2.06724	0.0387119	0.0755478
ENSG00000071794	881.246	0.270806	0.0856183	3.16295	0.00156181	0.00472414
ENSG00000071859	1077	-0.303802	0.0772633	-3.93204	8.42285e-05	0.000354293
ENSG00000071889	299.594	0.000406569	0.0974761	0.00417096	0.996672	0.997687
ENSG00000071894	1116.31	0.408418	0.0892059	4.57838	4.68602e-06	2.64549e-05
ENSG00000071909	37.0032	-0.275318	0.242232	-1.13659	0.255711	0.35949
ENSG00000071967	530.601	-0.612745	0.179945	-3.40518	0.000661208	0.00221666
ENSG00000071994	373.255	0.334354	0.110606	3.02294	0.00250332	0.00715775
ENSG00000072041	272.497	-0.191174	0.122739	-1.55757	0.119336	0.193227
ENSG00000072042	921.34	-0.234002	0.089718	-2.60819	0.00910225	0.0218276
ENSG00000072062	758.682	-0.117131	0.0769499	-1.52217	0.127967	0.204989
ENSG00000072071	4985.18	0.430449	0.0846332	5.08606	3.65586e-07	2.55676e-06
ENSG00000072110	1397.16	-1.36722	0.135045	-10.1242	4.31424e-24	4.26047e-22
ENSG00000072121	783.441	-0.307572	0.0859151	-3.57995	0.000343665	0.00124538
ENSG00000072133	159.732	0.182687	0.123374	1.48076	0.138671	0.219135
ENSG00000072134	717.578	-0.268372	0.078529	-3.41749	0.000632018	0.00213299
ENSG00000072135	264.961	-0.478621	0.152904	-3.13021	0.00174684	0.00521716
ENSG00000072163	36.2274	-0.722111	0.320194	-2.25523	0.024119	0.0504027
ENSG00000072182	65.2276	-0.21709	0.203144	-1.06865	0.285227	0.392013
ENSG00000072195	1397.45	-0.579147	0.10411	-5.56281	2.65458e-08	2.33517e-07
ENSG00000072201	90.4148	0.354898	0.154885	2.29137	0.0219423	0.0464416
ENSG00000072210	766.489	0.238639	0.0824287	2.8951	0.00379037	0.0102587
ENSG00000072274	686.463	-0.287209	0.0944762	-3.04001	0.00236567	0.00680577
ENSG00000072310	640.78	-1.14758	0.117555	-9.76205	1.63811e-22	1.31397e-20
ENSG00000072315	94.2427	-0.00730592	0.183385	-0.0398393	0.968221	0.977322
ENSG00000072364	4367.64	-0.0529646	0.0708923	-0.747114	0.454995	0.563923
ENSG00000072401	318.918	0.0359451	0.13831	0.259887	0.794951	0.853636
ENSG00000072415	382.84	-0.429896	0.155811	-2.75908	0.00579646	0.0148149
ENSG00000072422	205.416	-0.634865	0.156113	-4.06669	4.76854e-05	0.000212884
ENSG00000072501	1996.73	-0.110561	0.0896809	-1.23283	0.21764	0.31593
ENSG00000072506	382.845	-0.43045	0.136618	-3.15074	0.00162856	0.00490941
ENSG00000072518	908.375	-0.2303	0.0880488	-2.6156	0.0089072	0.0214252
ENSG00000072571	59.1105	-0.343798	0.268411	-1.28086	0.200241	0.29532
ENSG00000072609	707.285	-0.044279	0.100996	-0.438421	0.661081	0.746213
ENSG00000072657	33.2698	0.820144	0.269708	3.04086	0.00235905	0.00678771
ENSG00000072682	118.71	-0.896312	0.193311	-4.63663	3.54129e-06	2.04988e-05
ENSG00000072736	274.889	-0.105379	0.118954	-0.885876	0.375684	0.486328
ENSG00000072756	471.875	0.167983	0.099439	1.6893	0.0911611	0.155027
ENSG00000072778	2272.63	0.402531	0.0825646	4.87534	1.08621e-06	6.94409e-06
ENSG00000072786	192.967	-0.756025	0.153198	-4.93496	8.01665e-07	5.2427e-06
ENSG00000072803	1241.78	0.041009	0.0797413	0.514276	0.607059	0.700689
ENSG00000072818	6.08973	-0.289317	0.59308	-0.487822	0.625676	0.716997
ENSG00000072832	6105.37	0.169153	0.0808247	2.09283	0.036364	0.0715412
ENSG00000072840	291.142	-1.09285	0.193579	-5.64549	1.64708e-08	1.50972e-07
ENSG00000072849	353.879	-0.0347965	0.0962714	-0.361442	0.717769	0.792806
ENSG00000072858	13.8102	-0.264882	0.364265	-0.727168	0.467123	0.57551
ENSG00000072864	184.491	-0.0532926	0.143727	-0.37079	0.710794	0.786782
ENSG00000072952	119.674	-1.5464	0.191691	-8.06716	7.19519e-16	2.19565e-14
ENSG00000072954	166.431	-0.269546	0.137082	-1.96631	0.049263	0.0926693
ENSG00000072958	1023.5	0.114898	0.118993	0.965583	0.334253	0.444434
ENSG00000073008	382.131	-0.0483537	0.131989	-0.366348	0.714106	0.789247
ENSG00000073050	291.306	-0.492286	0.132451	-3.71673	0.000201815	0.000778728
ENSG00000073060	396.558	-0.402633	0.102978	-3.9099	9.23334e-05	0.000385007
ENSG00000073111	279.043	-0.664921	0.1316	-5.05259	4.35854e-07	3.01599e-06
ENSG00000073146	42.2345	-0.96653	0.264385	-3.65576	0.000256417	0.000962031
ENSG00000073150	99.366	-1.09996	0.17266	-6.3707	1.88171e-10	2.43606e-09
ENSG00000073169	427.642	0.206209	0.127158	1.62167	0.104874	0.174026
ENSG00000073331	94.2717	-1.06003	0.212072	-4.99846	5.77913e-07	3.8921e-06
ENSG00000073350	19.3138	-2.37186	0.529449	-4.47987	7.46888e-06	4.03348e-05
ENSG00000073417	320.058	-0.621788	0.1215	-5.11759	3.0946e-07	2.19946e-06
ENSG00000073464	699.678	0.0784603	0.0825176	0.950831	0.34169	0.452195
ENSG00000073536	212.232	0.552361	0.131778	4.19159	2.77012e-05	0.000130799
ENSG00000073578	84.5646	1.12856	0.202103	5.58409	2.34928e-08	2.08811e-07
ENSG00000073584	190.339	0.365441	0.189147	1.93205	0.0533536	0.0992083
ENSG00000073605	341.631	-0.218998	0.167559	-1.30699	0.191216	0.284142
ENSG00000073614	1089.85	0.278221	0.0610183	4.55963	5.12442e-06	2.87564e-05
ENSG00000073670	353.53	0.0160199	0.135418	0.1183	0.90583	0.934689
ENSG00000073711	550.045	-0.0867655	0.0872223	-0.994763	0.319851	0.429089
ENSG00000073712	486.018	-0.286502	0.106027	-2.70217	0.00688876	0.017204
ENSG00000073756	31.6978	-1.65114	0.408602	-4.04094	5.32363e-05	0.000234807
ENSG00000073792	911.561	-0.109086	0.0986197	-1.10613	0.26867	0.374064
ENSG00000073803	467.867	0.103	0.0968197	1.06383	0.287406	0.394311
ENSG00000073849	401.539	-0.30666	0.107063	-2.8643	0.0041793	0.011162
ENSG00000073910	2284.59	0.383602	0.091469	4.19379	2.74333e-05	0.000129596
ENSG00000073921	1349.03	-0.338014	0.0719525	-4.69774	2.6305e-06	1.56508e-05
ENSG00000073969	523.75	-0.0688028	0.0875886	-0.785522	0.432147	0.541583
ENSG00000074047	151.795	0.0647782	0.146145	0.443246	0.657588	0.743209
ENSG00000074054	2839.72	0.143347	0.0513206	2.79316	0.00521954	0.0135322
ENSG00000074071	327.9	-0.0274167	0.139372	-0.196716	0.844049	0.889493
ENSG00000074181	1381.8	-0.722303	0.143181	-5.0447	4.54241e-07	3.1289e-06
ENSG00000074201	463.914	0.30812	0.0999327	3.08328	0.00204734	0.00600064
ENSG00000074211	200.029	-0.508835	0.155226	-3.27802	0.0010454	0.00330132
ENSG00000074219	244.755	0.0176727	0.146694	0.120473	0.904108	0.933564
ENSG00000074266	181.686	0.22689	0.132324	1.71466	0.086408	0.148214
ENSG00000074276	6.05897	-0.224463	0.563738	-0.398169	0.690506	0.770749
ENSG00000074317	49.5599	-0.250236	0.185836	-1.34654	0.178127	0.268654
ENSG00000074319	571.132	0.31818	0.102112	3.11598	0.00183335	0.00543915
ENSG00000074356	1091.85	0.447123	0.0816799	5.47408	4.3978e-08	3.72043e-07
ENSG00000074370	12.0022	-0.618736	0.398172	-1.55394	0.120199	0.194419
ENSG00000074410	815.249	0.230511	0.0989786	2.3289	0.0198646	0.0426829
ENSG00000074416	195.593	0.0678387	0.189691	0.357627	0.720623	0.795064
ENSG00000074527	373.494	0.363638	0.092345	3.93782	8.22235e-05	0.000346602
ENSG00000074582	224.536	0.325675	0.115274	2.82523	0.00472468	0.0124147
ENSG00000074590	579.896	0.316879	0.130329	2.43138	0.0150413	0.033609
ENSG00000074603	628.947	0.094502	0.0989655	0.954898	0.339629	0.45003
ENSG00000074621	72.053	0.686181	0.288371	2.3795	0.017336	0.0379863
ENSG00000074657	3229.86	0.388875	0.0625421	6.2178	5.04168e-10	6.07474e-09
ENSG00000074660	119.614	1.35778	0.209564	6.47908	9.22816e-11	1.25851e-09
ENSG00000074695	688.481	-0.538516	0.102588	-5.24928	1.52692e-07	1.16126e-06
ENSG00000074696	1945.96	-0.0126994	0.0832843	-0.152482	0.878806	0.914111
ENSG00000074706	21.6294	-1.72596	0.307655	-5.61003	2.02293e-08	1.82277e-07
ENSG00000074755	1606.63	0.438611	0.081174	5.40335	6.54088e-08	5.36036e-07
ENSG00000074800	6947.25	-0.42842	0.116297	-3.68384	0.000229751	0.000873995
ENSG00000074803	15.8156	0.0614783	0.47849	0.128484	0.897766	0.92872
ENSG00000074842	429.574	-0.814045	0.123507	-6.59109	4.36606e-11	6.34629e-10
ENSG00000074855	1633.46	0.300812	0.120659	2.49308	0.0126641	0.0289997
ENSG00000074935	289.446	-0.0715235	0.132195	-0.541047	0.588475	0.685723
ENSG00000074964	536.968	0.199323	0.100308	1.9871	0.0469108	0.0888655
ENSG00000074966	7.88631	0.993961	0.51794	1.91907	0.054976	0.101808
ENSG00000075035	62.7289	-0.428566	0.215523	-1.98849	0.0467574	0.0886091
ENSG00000075043	4100.09	0.228411	0.109175	2.09216	0.036424	0.0716378
ENSG00000075089	208.609	0.274801	0.160498	1.71217	0.086865	0.148855
ENSG00000075131	61.4418	-0.847779	0.18471	-4.58977	4.43734e-06	2.51594e-05
ENSG00000075142	406.053	-0.633151	0.15649	-4.04595	5.21116e-05	0.000230445
ENSG00000075151	2941	-0.330024	0.0444621	-7.42259	1.14848e-13	2.57648e-12
ENSG00000075188	66.5995	-0.75128	0.197335	-3.80713	0.000140588	0.000561096
ENSG00000075213	503.034	0.450374	0.0846756	5.31882	1.04441e-07	8.22636e-07
ENSG00000075218	111.687	-0.784849	0.17937	-4.37558	1.21112e-05	6.23713e-05
ENSG00000075223	240.782	0.392045	0.128387	3.05363	0.00226089	0.00655422
ENSG00000075234	241.749	-0.891668	0.122368	-7.28677	3.17472e-13	6.55448e-12
ENSG00000075239	467.97	-0.207332	0.0919251	-2.25545	0.0241054	0.0503796
ENSG00000075240	1344.96	0.235083	0.0910279	2.58254	0.00980759	0.0233058
ENSG00000075275	607.399	-1.29752	0.160729	-8.07272	6.87515e-16	2.1111e-14
ENSG00000075290	8.64456	-1.83268	0.962351	-1.90437	0.0568616	0.104659
ENSG00000075292	2201.64	0.51459	0.0624502	8.24	1.72204e-16	5.81469e-15
ENSG00000075303	127.514	0.0817506	0.182696	0.447468	0.654537	0.740784
ENSG00000075336	251.416	0.0012713	0.115696	0.0109882	0.991233	0.993863
ENSG00000075340	2668.4	-0.00378983	0.0860647	-0.0440347	0.964877	0.975048
ENSG00000075391	1482.25	0.148877	0.0873218	1.70492	0.0882095	0.150673
ENSG00000075399	532.701	0.2504	0.0857577	2.91985	0.00350197	0.00957039
ENSG00000075407	806.128	0.263789	0.0710889	3.7107	0.000206687	0.000795342
ENSG00000075413	2069.15	0.276065	0.0781485	3.53257	0.00041154	0.0014567
ENSG00000075415	2024.97	-0.0696466	0.0808497	-0.861432	0.389	0.499845
ENSG00000075420	987.59	-0.51536	0.12661	-4.07044	4.69243e-05	0.000209963
ENSG00000075426	821.053	-0.733211	0.173384	-4.22882	2.34925e-05	0.000112631
ENSG00000075429	1468.81	0.183144	0.101257	1.80871	0.0704965	0.124923
ENSG00000075461	1862.16	-0.184517	0.0664523	-2.77668	0.00549178	0.0141368
ENSG00000075539	1193.44	-0.0778765	0.0913326	-0.852669	0.393843	0.504945
ENSG00000075568	1284.65	-0.143242	0.0662713	-2.16145	0.0306608	0.0620479
ENSG00000075618	4721.61	-0.0984746	0.0803277	-1.22591	0.220233	0.318987
ENSG00000075624	21196.8	-0.323065	0.0942896	-3.42631	0.000611846	0.00207096
ENSG00000075643	20.8187	-0.683643	0.311701	-2.19326	0.0282883	0.0578965
ENSG00000075651	36.6263	-1.30647	0.300143	-4.35284	1.34386e-05	6.84895e-05
ENSG00000075702	103.07	0.249471	0.185238	1.34676	0.178057	0.268607
ENSG00000075711	567.635	-0.0459112	0.0925825	-0.495894	0.619969	0.712243
ENSG00000075785	2971.09	-0.490829	0.101039	-4.85779	1.18703e-06	7.53544e-06
ENSG00000075790	9.83513	-0.427591	0.472707	-0.904557	0.3657	0.476606
ENSG00000075826	497.186	0.449208	0.147398	3.04758	0.00230694	0.00666509
ENSG00000075856	972.509	0.310846	0.0633544	4.90646	9.27346e-07	5.98545e-06
ENSG00000075891	353.235	0.0954928	0.185085	0.51594	0.605896	0.699798
ENSG00000075914	168.795	-0.314182	0.136558	-2.30072	0.0214076	0.0454961
ENSG00000075945	968.371	0.065967	0.0774113	0.852162	0.394124	0.505141
ENSG00000075975	424.172	0.204535	0.0898278	2.27697	0.0227882	0.047984
ENSG00000076003	161.071	-0.391323	0.193265	-2.0248	0.0428874	0.0824433
ENSG00000076043	192.157	-0.711301	0.130874	-5.43501	5.47938e-08	4.55635e-07
ENSG00000076053	176.598	-0.0954208	0.173269	-0.550709	0.581833	0.679959
ENSG00000076067	273.316	0.0379557	0.127686	0.297259	0.766269	0.831778
ENSG00000076108	2181.19	0.449149	0.0820312	5.47535	4.36654e-08	3.69557e-07
ENSG00000076201	1197.01	0.239577	0.0896672	2.67184	0.00754356	0.0185982
ENSG00000076242	444.545	-0.221042	0.0876569	-2.52167	0.01168	0.0270392
ENSG00000076248	265.841	-0.507862	0.13545	-3.74944	0.000177227	0.000691826
ENSG00000076258	7.6719	-1.28319	0.654856	-1.9595	0.0500542	0.0939508
ENSG00000076321	343.717	0.421164	0.10199	4.12946	3.63616e-05	0.000166841
ENSG00000076344	158.215	-1.12399	0.185949	-6.04462	1.49762e-09	1.66091e-08
ENSG00000076351	173.654	0.0217607	0.12672	0.171723	0.863656	0.90294
ENSG00000076356	2845.97	1.08551	0.079748	13.6117	3.41065e-42	2.16213e-39
ENSG00000076382	275.444	1.12081	0.141411	7.92589	2.26518e-15	6.43286e-14
ENSG00000076513	459.776	-0.243753	0.0886487	-2.74965	0.00596586	0.0151887
ENSG00000076554	27.9026	-1.10111	0.282178	-3.90219	9.53282e-05	0.000396317
ENSG00000076555	205.419	-1.01035	0.157335	-6.42166	1.34795e-10	1.79228e-09
ENSG00000076604	1180.23	0.49844	0.0692927	7.19325	6.32666e-13	1.23836e-11
ENSG00000076641	645.774	0.62022	0.0940463	6.59483	4.25746e-11	6.1976e-10
ENSG00000076650	183.11	0.00508226	0.117784	0.043149	0.965583	0.97541
ENSG00000076662	25.6493	0.576316	0.254162	2.26752	0.0233586	0.0490537
ENSG00000076685	1116.36	0.1008	0.0662183	1.52224	0.127949	0.204977
ENSG00000076706	876.163	-1.23709	0.162098	-7.63177	2.31556e-14	5.73116e-13
ENSG00000076716	698.587	-1.22391	0.238584	-5.12991	2.89879e-07	2.07655e-06
ENSG00000076770	38.7753	-0.175858	0.272537	-0.645262	0.518757	0.623181
ENSG00000076826	1072.9	0.128173	0.1402	0.914215	0.360604	0.471419
ENSG00000076864	1067.97	0.280132	0.104559	2.67918	0.00738032	0.0182346
ENSG00000076924	453.794	-0.0129777	0.0762237	-0.170257	0.864808	0.90376
ENSG00000076928	709.014	0.0688631	0.119665	0.575468	0.564975	0.665123
ENSG00000076944	11.5141	1.55021	0.536581	2.88904	0.00386414	0.0104311
ENSG00000076984	702.767	0.535955	0.104461	5.13065	2.8875e-07	2.07099e-06
ENSG00000077009	5.47477	0.226354	0.760306	0.297715	0.765921	0.831503
ENSG00000077044	1372.37	0.270909	0.0850796	3.18419	0.00145161	0.00443656
ENSG00000077063	121.227	0.401059	0.151624	2.64509	0.00816687	0.0198928
ENSG00000077080	598.808	0.0901143	0.0978192	0.921233	0.356929	0.467686
ENSG00000077092	133.225	1.0381	0.16996	6.10793	1.00932e-09	1.14854e-08
ENSG00000077097	6825.56	0.0879557	0.0595334	1.47742	0.139564	0.220262
ENSG00000077147	1791.89	-0.0831508	0.100914	-0.823975	0.409954	0.520238
ENSG00000077150	355.177	-1.771	0.142946	-12.3893	2.98776e-35	1.15128e-32
ENSG00000077152	72.2333	0.0709651	0.207426	0.342122	0.732259	0.804605
ENSG00000077157	1343.51	0.0752672	0.0840886	0.895094	0.370737	0.481446
ENSG00000077232	1046.38	-0.407177	0.0948683	-4.29203	1.7705e-05	8.77306e-05
ENSG00000077235	2380.87	-0.326977	0.0785276	-4.16384	3.12937e-05	0.000145765
ENSG00000077238	59.3539	-0.599277	0.252923	-2.3694	0.017817	0.0389174
ENSG00000077254	1308.75	0.163353	0.06854	2.38333	0.0171568	0.0376594
ENSG00000077264	2415.5	0.29541	0.0657572	4.49243	7.04155e-06	3.83219e-05
ENSG00000077274	10.8885	0.305194	0.57974	0.526433	0.598588	0.69405
ENSG00000077279	13742	0.199732	0.0779343	2.56283	0.0103824	0.0244412
ENSG00000077312	361.104	-0.282309	0.0849221	-3.32432	0.000886329	0.00286247
ENSG00000077327	42.8173	-1.10899	0.329846	-3.36216	0.000773349	0.00253815
ENSG00000077348	78.4405	0.757459	0.208016	3.64136	0.000271205	0.00100961
ENSG00000077380	1611.92	0.0496633	0.0599731	0.828093	0.407618	0.517976
ENSG00000077454	149.849	0.50954	0.157998	3.22498	0.00125983	0.00390569
ENSG00000077458	376.363	0.117742	0.0952815	1.23572	0.216562	0.314713
ENSG00000077463	349.607	0.326814	0.0983704	3.32228	0.000892844	0.00288084
ENSG00000077498	12.2874	-5.43407	1.00821	-5.38982	7.05271e-08	5.73437e-07
ENSG00000077514	164.167	-0.412649	0.155647	-2.65119	0.00802084	0.0195958
ENSG00000077522	107.762	-0.0305597	0.18474	-0.16542	0.868613	0.906628
ENSG00000077549	2305.66	-0.163684	0.0567434	-2.88464	0.00391857	0.0105591
ENSG00000077585	228.79	-0.543778	0.147192	-3.69434	0.000220456	0.000842552
ENSG00000077616	157.264	0.707054	0.200194	3.53185	0.000412663	0.00145988
ENSG00000077684	284.107	0.751951	0.105276	7.14266	9.15435e-13	1.75172e-11
ENSG00000077713	62.0615	-1.52078	0.240817	-6.31508	2.70023e-10	3.41693e-09
ENSG00000077721	622.953	0.142996	0.082369	1.73604	0.0825565	0.142566
ENSG00000077782	3240.07	-0.159029	0.0646893	-2.45835	0.0139577	0.0314993
ENSG00000077942	584.588	-0.641187	0.117183	-5.47169	4.45758e-08	3.7629e-07
ENSG00000077943	27.7281	-0.605136	0.385692	-1.56896	0.116656	0.189752
ENSG00000078018	12417.1	0.139022	0.0591011	2.35228	0.0186588	0.0404727
ENSG00000078043	630.928	0.167924	0.0919091	1.82707	0.0676897	0.12081
ENSG00000078053	518.453	0.196067	0.0795008	2.46623	0.0136545	0.0309216
ENSG00000078061	325.949	-0.409893	0.111598	-3.67295	0.000239767	0.000907707
ENSG00000078070	298.843	-0.383924	0.105891	-3.62564	0.000288246	0.00106578
ENSG00000078081	50.0434	-1.79913	0.248052	-7.25305	4.07497e-13	8.17991e-12
ENSG00000078114	528.607	-1.01186	0.127412	-7.9417	1.99435e-15	5.71327e-14
ENSG00000078124	590.79	-1.16112	0.0981363	-11.8318	2.67497e-32	7.40402e-30
ENSG00000078140	1337.31	0.0162034	0.0678059	0.238968	0.811131	0.865523
ENSG00000078142	959.893	0.0962782	0.0763602	1.26084	0.207366	0.303934
ENSG00000078177	620.679	0.489342	0.0801239	6.10732	1.01317e-09	1.15225e-08
ENSG00000078237	219.945	1.71537	0.120897	14.1887	1.07618e-45	9.19525e-43
ENSG00000078246	345.243	-0.811794	0.122237	-6.64116	3.11234e-11	4.65124e-10
ENSG00000078269	208.794	-0.536981	0.144294	-3.72142	0.000198104	0.00076516
ENSG00000078295	656.028	0.350825	0.0897312	3.90973	9.23985e-05	0.000385196
ENSG00000078304	962.688	0.0911018	0.0745228	1.22247	0.221531	0.320397
ENSG00000078328	15.1063	-0.0531165	0.387467	-0.137087	0.890962	0.923286
ENSG00000078369	6966.19	-0.245322	0.0913257	-2.68624	0.00722619	0.0179191
ENSG00000078401	17.8604	0.0164265	0.4232	0.0388151	0.969038	0.977845
ENSG00000078403	376.035	-0.0897843	0.104353	-0.860393	0.389572	0.500449
ENSG00000078487	92.4065	0.36244	0.180282	2.0104	0.0443886	0.0847904
ENSG00000078549	321.677	-0.32425	0.12169	-2.66455	0.00770917	0.0189565
ENSG00000078618	1683.48	-0.071427	0.0527063	-1.35519	0.175357	0.265414
ENSG00000078668	829.555	0.236116	0.089998	2.62358	0.00870122	0.021003
ENSG00000078674	2544.92	0.0253631	0.0517186	0.490405	0.623847	0.715736
ENSG00000078687	1422.73	0.367792	0.0869243	4.23118	2.32471e-05	0.000111564
ENSG00000078699	1084.19	0.166383	0.104736	1.5886	0.112152	0.183691
ENSG00000078725	915.986	0.267754	0.110601	2.4209	0.0154823	0.0344651
ENSG00000078747	297.378	-0.0178	0.103567	-0.171869	0.86354	0.902867
ENSG00000078804	1026.67	0.358634	0.0852766	4.20554	2.60464e-05	0.000123668
ENSG00000078808	1602.56	-0.270565	0.0674228	-4.01296	5.99613e-05	0.000261567
ENSG00000078814	22.5261	-1.48344	0.411373	-3.60607	0.000310866	0.00113849
ENSG00000078900	5.77429	0.0152619	0.672888	0.0226812	0.981905	0.986802
ENSG00000078902	844.137	-0.186721	0.0719041	-2.5968	0.00940957	0.022489
ENSG00000078967	170.847	-0.211145	0.142488	-1.48184	0.138383	0.21875
ENSG00000079101	20.7318	-0.434446	0.314967	-1.37934	0.16779	0.255891
ENSG00000079102	3444.01	0.570664	0.121386	4.70124	2.58581e-06	1.54082e-05
ENSG00000079134	495.256	0.362776	0.116936	3.10234	0.00191997	0.00566024
ENSG00000079150	93.6679	0.44129	0.17925	2.46187	0.0138216	0.0312568
ENSG00000079156	646.472	0.316656	0.085688	3.69545	0.000219497	0.000839378
ENSG00000079215	4711.37	-0.410629	0.11299	-3.6342	0.00027884	0.00103411
ENSG00000079246	2981.98	0.147237	0.0789147	1.86578	0.0620728	0.112579
ENSG00000079257	6.64665	-1.88827	0.651309	-2.89919	0.00374123	0.0101395
ENSG00000079277	220.857	-0.433717	0.138617	-3.1289	0.00175461	0.00523797
ENSG00000079308	259.426	-1.28082	0.128952	-9.93254	3.00517e-23	2.56772e-21
ENSG00000079313	607.708	0.0802568	0.0981759	0.81748	0.413654	0.523717
ENSG00000079332	1249.36	0.265907	0.068003	3.91022	9.22128e-05	0.000384619
ENSG00000079335	54.6426	-0.668742	0.219498	-3.04669	0.00231376	0.0066799
ENSG00000079337	53.0669	0.503568	0.222192	2.26637	0.023429	0.0491799
ENSG00000079387	257.967	-0.0936163	0.115384	-0.811349	0.417165	0.527313
ENSG00000079432	2654.24	0.17652	0.083309	2.11885	0.0341029	0.067785
ENSG00000079435	124.533	0.14904	0.137859	1.08111	0.27965	0.386013
ENSG00000079459	1034.24	-0.631858	0.0873413	-7.23436	4.67739e-13	9.29425e-12
ENSG00000079462	607.684	0.181347	0.10102	1.79516	0.0726275	0.128053
ENSG00000079482	590.055	-0.290048	0.0968726	-2.99412	0.00275238	0.0077827
ENSG00000079616	301.333	0.870904	0.106572	8.172	3.03309e-16	9.81983e-15
ENSG00000079689	410.378	-0.089128	0.132445	-0.672944	0.500983	0.606388
ENSG00000079691	296.317	-0.202646	0.113379	-1.78733	0.073884	0.129837
ENSG00000079739	204.02	-1.78397	0.163005	-10.9443	7.07742e-28	1.0866e-25
ENSG00000079785	1337.4	-0.416757	0.065741	-6.33937	2.30704e-10	2.94212e-09
ENSG00000079805	1689.38	-0.081477	0.0720245	-1.13124	0.257954	0.361964
ENSG00000079819	253.074	-0.622766	0.13082	-4.76048	1.93133e-06	1.18018e-05
ENSG00000079841	158.504	0.00437597	0.156265	0.0280036	0.977659	0.983615
ENSG00000079931	441.091	-0.459033	0.128811	-3.56362	0.00036578	0.00131474
ENSG00000079950	1333.89	0.0178735	0.0819299	0.218156	0.827308	0.877354
ENSG00000079974	440.316	0.221899	0.109165	2.03268	0.0420847	0.0811389
ENSG00000079999	443.502	-0.0456972	0.110442	-0.413765	0.679046	0.761505
ENSG00000080031	69.2117	2.40231	0.215139	11.1663	5.96005e-29	1.0185e-26
ENSG00000080166	442.018	-2.1671	0.170513	-12.7093	5.24869e-37	2.51579e-34
ENSG00000080189	516.901	0.097183	0.097813	0.993559	0.320437	0.429699
ENSG00000080200	263.161	0.360969	0.144832	2.49233	0.012691	0.0290544
ENSG00000080224	71.4473	0.106635	0.173283	0.615383	0.538302	0.641251
ENSG00000080298	1299.29	0.294705	0.0790197	3.72952	0.000191846	0.000743475
ENSG00000080345	1174.68	0.377779	0.0793869	4.7587	1.94841e-06	1.1895e-05
ENSG00000080371	841.683	-0.0564856	0.0979834	-0.576482	0.56429	0.664634
ENSG00000080493	733.717	0.394802	0.0983304	4.01506	5.94319e-05	0.000259816
ENSG00000080503	875.793	0.558026	0.0645392	8.64631	5.31907e-18	2.28732e-16
ENSG00000080546	282.141	0.522941	0.111582	4.68661	2.77771e-06	1.64421e-05
ENSG00000080561	89.0663	-0.337333	0.204759	-1.64746	0.0994633	0.166637
ENSG00000080573	800.395	-1.24303	0.162504	-7.64919	2.02243e-14	5.03097e-13
ENSG00000080603	74.8381	0.00562361	0.184954	0.0304054	0.975744	0.982241
ENSG00000080608	209.336	-0.0572902	0.115912	-0.494255	0.621126	0.713239
ENSG00000080644	118.377	-0.23458	0.141203	-1.66129	0.0966552	0.162681
ENSG00000080709	31.2467	-0.123266	0.318256	-0.387317	0.698522	0.776961
ENSG00000080802	379.393	0.292828	0.0980374	2.9869	0.00281824	0.0079438
ENSG00000080815	895.62	-0.206063	0.10214	-2.01745	0.0436485	0.083643
ENSG00000080819	126.228	-0.460662	0.156807	-2.93776	0.00330589	0.00910161
ENSG00000080822	432.768	-0.0381641	0.105527	-0.361651	0.717612	0.792677
ENSG00000080823	363.071	-0.240066	0.107097	-2.24158	0.0249888	0.0519606
ENSG00000080824	14248.7	0.119503	0.0642318	1.8605	0.0628145	0.113689
ENSG00000080839	142.722	-0.191132	0.138562	-1.37939	0.167774	0.255891
ENSG00000080845	2152.16	-0.178386	0.0887907	-2.00906	0.0445305	0.085012
ENSG00000080854	1006.68	0.428537	0.122433	3.50017	0.000464969	0.0016233
ENSG00000080947	30.7746	-0.191865	0.334606	-0.573407	0.566369	0.666445
ENSG00000080986	46.2572	-0.534609	0.298347	-1.7919	0.0731489	0.128784
ENSG00000081014	183.081	-0.189341	0.160455	-1.18002	0.23799	0.339626
ENSG00000081019	452.245	0.130243	0.087783	1.48369	0.137891	0.218078
ENSG00000081026	370.347	-0.114929	0.113383	-1.01363	0.310759	0.41967
ENSG00000081041	179.335	-3.89236	0.25645	-15.1778	4.95853e-52	6.49633e-49
ENSG00000081052	42.2719	-2.10911	0.379252	-5.56124	2.67863e-08	2.35222e-07
ENSG00000081059	60.5018	-1.78945	0.307988	-5.81013	6.2423e-09	6.16141e-08
ENSG00000081087	627.71	-0.332612	0.0966307	-3.44209	0.00057723	0.0019653
ENSG00000081138	69.9114	0.124233	0.200021	0.6211	0.534534	0.637883
ENSG00000081148	127.961	1.4862	0.203851	7.29061	3.08563e-13	6.41003e-12
ENSG00000081154	1277.8	-1.00715	0.0765707	-13.1533	1.62984e-39	9.42047e-37
ENSG00000081177	504.751	-0.297599	0.0944761	-3.15	0.00163272	0.00491817
ENSG00000081181	145.937	0.0246295	0.146859	0.167708	0.866813	0.90519
ENSG00000081189	489.582	0.442722	0.112861	3.92272	8.75542e-05	0.000366556
ENSG00000081248	5.12524	2.3773	0.716471	3.31807	0.00090642	0.00291872
ENSG00000081307	627.55	0.125487	0.074043	1.69479	0.0901149	0.153461
ENSG00000081320	82.2431	0.124778	0.184833	0.675082	0.499624	0.605153
ENSG00000081377	305.873	0.295615	0.109769	2.69305	0.00708011	0.0175991
ENSG00000081386	497.643	0.549935	0.0770842	7.13421	9.73435e-13	1.85728e-11
ENSG00000081479	582.812	-0.478057	0.189791	-2.51885	0.0117737	0.0272273
ENSG00000081665	357.065	0.273518	0.10637	2.57138	0.0101293	0.0239256
ENSG00000081692	149.208	0.0251276	0.146804	0.171165	0.864094	0.903211
ENSG00000081721	211.522	0.537894	0.105774	5.0853	3.67052e-07	2.5661e-06
ENSG00000081760	411.235	0.163709	0.0903436	1.81207	0.0699759	0.124112
ENSG00000081791	467.386	-0.177734	0.0842089	-2.11063	0.0348039	0.0689273
ENSG00000081803	209.18	-1.30946	0.21167	-6.18631	6.15907e-10	7.30811e-09
ENSG00000081818	70.2781	1.44465	0.249923	5.78036	7.45392e-09	7.25335e-08
ENSG00000081842	35.0824	0.0149455	0.240275	0.0622014	0.950402	0.965294
ENSG00000081853	23.1699	0.487314	0.299961	1.62459	0.104251	0.173321
ENSG00000081870	162.399	-0.535421	0.122969	-4.3541	1.33616e-05	6.81969e-05
ENSG00000081913	680.59	-0.701424	0.103672	-6.76579	1.32586e-11	2.0828e-10
ENSG00000081923	8.61651	-2.10523	0.624933	-3.36873	0.000755143	0.00248744
ENSG00000082014	905.049	-0.275015	0.0743577	-3.69854	0.000216844	0.000830199
ENSG00000082068	201.051	0.152767	0.10842	1.40903	0.158827	0.244939
ENSG00000082126	47.2186	1.62521	0.273426	5.9439	2.78322e-09	2.93275e-08
ENSG00000082146	559.657	-0.0403615	0.10835	-0.372512	0.709512	0.78567
ENSG00000082153	1815.34	0.307951	0.107557	2.86316	0.00419442	0.0111919
ENSG00000082196	33.2851	1.29299	0.259521	4.98224	6.2853e-07	4.20132e-06
ENSG00000082212	653.905	0.237733	0.08108	2.93208	0.003367	0.00925041
ENSG00000082213	236.659	0.0573436	0.128233	0.447184	0.654742	0.740941
ENSG00000082258	1093.6	0.373723	0.092233	4.05195	5.07929e-05	0.000225171
ENSG00000082269	475.54	-0.426903	0.129353	-3.30029	0.000965858	0.00307784
ENSG00000082293	46.4194	-0.0756924	0.232403	-0.325694	0.744656	0.813994
ENSG00000082397	3030.8	-0.375589	0.0605783	-6.20006	5.64417e-10	6.75102e-09
ENSG00000082438	117.86	-0.394625	0.218041	-1.80986	0.0703174	0.124617
ENSG00000082458	948.824	0.285664	0.0831286	3.43641	0.000589471	0.00200351
ENSG00000082482	46.8224	0.247155	0.213391	1.15822	0.246772	0.349493
ENSG00000082497	403.536	0.361784	0.0859042	4.21148	2.53705e-05	0.000120751
ENSG00000082512	253.293	-0.773267	0.116197	-6.6548	2.83689e-11	4.25253e-10
ENSG00000082515	111.574	-0.560746	0.197946	-2.83283	0.00461385	0.0121585
ENSG00000082516	355.628	-0.313426	0.0901896	-3.47518	0.000510503	0.0017644
ENSG00000082556	139.964	0.507325	0.131453	3.85935	0.00011369	0.000464981
ENSG00000082641	2397.51	-0.275191	0.0913044	-3.014	0.00257831	0.00734225
ENSG00000082684	1056.71	0.3848	0.127385	3.02076	0.00252139	0.00720209
ENSG00000082701	1754.38	-0.0788473	0.0601098	-1.31172	0.189614	0.282317
ENSG00000082781	860.625	-1.5802	0.166718	-9.47829	2.5848e-21	1.7161e-19
ENSG00000082805	1298.35	-0.249026	0.0940765	-2.64706	0.00811959	0.0197998
ENSG00000082898	2284.22	-0.223278	0.0613735	-3.63802	0.000274746	0.00102182
ENSG00000082996	449.066	-0.564166	0.12174	-4.6342	3.58318e-06	2.07126e-05
ENSG00000083067	199.196	-0.513409	0.174472	-2.94264	0.00325431	0.00898478
ENSG00000083093	288.344	1.14499	0.109262	10.4793	1.07526e-25	1.28848e-23
ENSG00000083097	934.771	0.211802	0.122024	1.73575	0.0826088	0.142631
ENSG00000083099	709.571	0.160067	0.0837398	1.91148	0.0559434	0.103337
ENSG00000083123	731.726	-0.974537	0.147311	-6.61551	3.7027e-11	5.46698e-10
ENSG00000083168	1882.17	0.342965	0.0939352	3.65108	0.000261144	0.000977151
ENSG00000083223	406.272	-0.0437772	0.0963621	-0.454299	0.649614	0.736781
ENSG00000083290	659.96	-0.470791	0.0805215	-5.84677	5.01199e-09	5.033e-08
ENSG00000083312	2115.98	-0.113014	0.066037	-1.71137	0.0870125	0.149056
ENSG00000083444	589.691	-1.08908	0.147198	-7.39873	1.37489e-13	3.04958e-12
ENSG00000083454	17.7547	1.25369	0.428122	2.92835	0.00340768	0.00934937
ENSG00000083457	150.809	0.130617	0.146403	0.892174	0.3723	0.482965
ENSG00000083520	833.942	0.575125	0.0783999	7.33578	2.20437e-13	4.70873e-12
ENSG00000083535	199.142	0.181163	0.104367	1.73584	0.082593	0.142616
ENSG00000083544	215.201	0.0363365	0.117717	0.308677	0.757567	0.824484
ENSG00000083635	135.894	0.161414	0.139347	1.15836	0.246715	0.349463
ENSG00000083642	993.17	0.0893803	0.0637508	1.40203	0.160907	0.24741
ENSG00000083720	527.961	0.122208	0.0920095	1.32821	0.184108	0.275832
ENSG00000083750	357.379	-0.402945	0.0919729	-4.38113	1.18067e-05	6.09309e-05
ENSG00000083799	559.775	-0.0659004	0.0853325	-0.772278	0.43995	0.549364
ENSG00000083807	41.7921	0.481355	0.253544	1.8985	0.0576297	0.105815
ENSG00000083812	210.497	0.265221	0.114962	2.30703	0.021053	0.0448805
ENSG00000083814	344.42	0.920546	0.106615	8.63428	5.91001e-18	2.53036e-16
ENSG00000083817	95.7084	0.502698	0.160102	3.13986	0.00169028	0.00506826
ENSG00000083828	220.935	0.305245	0.158642	1.92411	0.054341	0.100742
ENSG00000083838	223.131	0.241184	0.119795	2.0133	0.0440826	0.0843043
ENSG00000083844	573.98	0.654923	0.0962508	6.80434	1.01512e-11	1.62851e-10
ENSG00000083845	1333.24	0.312248	0.130911	2.3852	0.0170698	0.0375146
ENSG00000083857	4498.13	-0.328149	0.123021	-2.66743	0.00764348	0.0188115
ENSG00000083896	1729.11	0.648679	0.0560321	11.5769	5.3945e-31	1.23271e-28
ENSG00000083937	554.044	-0.175202	0.0949551	-1.8451	0.0650227	0.116846
ENSG00000084070	746.556	0.202164	0.0789614	2.56028	0.0104587	0.024598
ENSG00000084072	292.219	0.294207	0.103636	2.83886	0.00452754	0.0119639
ENSG00000084073	478.871	-0.79176	0.138748	-5.70644	1.15363e-08	1.08526e-07
ENSG00000084090	1374.18	0.0593551	0.0850279	0.698065	0.485136	0.59174
ENSG00000084092	156.384	-0.125792	0.123336	-1.01991	0.307772	0.416352
ENSG00000084093	423.436	-0.404213	0.0955887	-4.22867	2.35076e-05	0.000112676
ENSG00000084110	12.0939	1.43397	0.50965	2.81364	0.00489835	0.0128166
ENSG00000084112	652.482	-0.221745	0.098818	-2.24397	0.0248342	0.0516775
ENSG00000084207	1232.29	-0.485604	0.123379	-3.93587	8.28951e-05	0.000349133
ENSG00000084234	5055.05	-0.212918	0.0717816	-2.96619	0.00301514	0.00841073
ENSG00000084444	389.989	-0.313355	0.0952592	-3.2895	0.00100365	0.00318216
ENSG00000084463	849.846	0.318664	0.0954253	3.33941	0.000839577	0.00272942
ENSG00000084623	944.926	0.197523	0.120699	1.6365	0.101735	0.169821
ENSG00000084628	572.376	-0.0453701	0.104723	-0.433238	0.664842	0.74966
ENSG00000084636	419.357	-0.716165	0.151992	-4.71187	2.45455e-06	1.46839e-05
ENSG00000084652	1361.58	0.624729	0.0918067	6.80483	1.01166e-11	1.62428e-10
ENSG00000084676	1300.68	-0.110673	0.0685352	-1.61483	0.106347	0.175921
ENSG00000084693	415.671	-0.365419	0.0987381	-3.70089	0.000214845	0.000823189
ENSG00000084710	900.307	-0.266809	0.0619257	-4.30854	1.64336e-05	8.19712e-05
ENSG00000084731	3603.92	-0.0822679	0.0753962	-1.09114	0.275211	0.380804
ENSG00000084733	1379.38	-0.209146	0.0817013	-2.55989	0.0104705	0.0246192
ENSG00000084734	19.7956	-0.619812	0.337581	-1.83604	0.0663523	0.11892
ENSG00000084754	1369.09	-0.383168	0.0969211	-3.9534	7.70495e-05	0.000327461
ENSG00000084764	1108.8	-0.0238447	0.0882826	-0.270096	0.787087	0.847877
ENSG00000084774	753.085	-0.114278	0.104956	-1.08882	0.276234	0.381996
ENSG00000085063	474.548	-0.00594593	0.0900774	-0.0660091	0.947371	0.963679
ENSG00000085117	170.282	-0.482277	0.178513	-2.70164	0.00689992	0.0172231
ENSG00000085185	465.398	-0.310167	0.127606	-2.43067	0.0150711	0.0336718
ENSG00000085224	4309.34	0.256889	0.0615622	4.17283	3.00837e-05	0.000140864
ENSG00000085231	90.4045	-0.259711	0.191117	-1.35891	0.174175	0.263888
ENSG00000085274	228.332	0.228462	0.123375	1.85176	0.0640601	0.115486
ENSG00000085365	1019.75	0.0441865	0.0944549	0.467805	0.639924	0.728229
ENSG00000085377	379.528	-0.0487337	0.0889878	-0.547644	0.583936	0.681768
ENSG00000085382	288.356	-0.013481	0.121783	-0.110697	0.911856	0.938553
ENSG00000085415	247.681	0.252079	0.116895	2.15645	0.0310488	0.0627167
ENSG00000085433	1155.97	0.346602	0.0756612	4.58097	4.62827e-06	2.61439e-05
ENSG00000085449	373.816	-0.308249	0.0999335	-3.08454	0.00203867	0.00597792
ENSG00000085465	121.695	1.54898	0.176813	8.76054	1.94311e-18	8.98496e-17
ENSG00000085491	121.946	-0.409429	0.14663	-2.79225	0.00523425	0.0135596
ENSG00000085511	409.037	-0.030191	0.100405	-0.300693	0.763648	0.829647
ENSG00000085514	73.3589	0.235582	0.244976	0.96165	0.336225	0.446561
ENSG00000085552	129.942	-0.0939649	0.175747	-0.53466	0.592885	0.689471
ENSG00000085563	57.3558	-1.45684	0.258239	-5.64145	1.68627e-08	1.54205e-07
ENSG00000085644	345.688	0.0995016	0.118184	0.841918	0.399834	0.510793
ENSG00000085662	677.121	-0.295303	0.0846516	-3.48845	0.000485834	0.00168686
ENSG00000085719	862.744	-0.500313	0.0974689	-5.13305	2.85085e-07	2.04695e-06
ENSG00000085721	697.152	0.894721	0.064901	13.7859	3.09717e-43	2.17377e-40
ENSG00000085733	2727.35	0.0420266	0.0645719	0.65085	0.515143	0.619332
ENSG00000085741	18.6846	-0.775625	0.320239	-2.42202	0.0154346	0.0343706
ENSG00000085760	266.512	-0.476432	0.139506	-3.41514	0.00063749	0.00214851
ENSG00000085788	819.138	-0.155122	0.0846351	-1.83283	0.0668276	0.119597
ENSG00000085831	23.9932	-0.899267	0.332492	-2.70463	0.006838	0.0170967
ENSG00000085832	1041.95	0.0116927	0.0885601	0.132031	0.89496	0.926744
ENSG00000085840	60.9177	0.271026	0.209195	1.29556	0.195126	0.289143
ENSG00000085871	43.7566	-0.56933	0.240701	-2.3653	0.0180153	0.0392851
ENSG00000085872	1061.13	0.45337	0.0895211	5.06439	4.09715e-07	2.84715e-06
ENSG00000085978	394.125	0.497335	0.0974089	5.10564	3.29671e-07	2.32462e-06
ENSG00000085982	554.047	-0.405021	0.114018	-3.55225	0.000381956	0.00136526
ENSG00000085998	1211.66	-0.219279	0.0891679	-2.45917	0.013926	0.0314532
ENSG00000085999	47.0539	0.114741	0.281233	0.407995	0.683278	0.765115
ENSG00000086015	1926.92	0.573946	0.116333	4.93365	8.07056e-07	5.2727e-06
ENSG00000086061	3707.08	0.477103	0.077052	6.19196	5.94192e-10	7.07272e-09
ENSG00000086062	180.56	-2.05317	0.211579	-9.70403	2.8983e-22	2.24666e-20
ENSG00000086065	525.842	-0.629517	0.093506	-6.73237	1.66922e-11	2.58295e-10
ENSG00000086102	658.388	0.202134	0.0795109	2.54221	0.0110153	0.0257339
ENSG00000086159	6.88455	-0.899037	0.606014	-1.48352	0.137935	0.218113
ENSG00000086189	125.231	0.0707749	0.141049	0.501776	0.615825	0.708559
ENSG00000086200	136.234	-0.434405	0.131063	-3.31447	0.000918184	0.00294791
ENSG00000086205	117.948	-0.56248	0.18365	-3.06278	0.00219291	0.00637878
ENSG00000086232	1071.68	-0.302101	0.0665804	-4.53739	5.69559e-06	3.16096e-05
ENSG00000086289	174.081	-0.54984	0.16525	-3.32731	0.000876881	0.00283762
ENSG00000086300	70.8479	-0.787468	0.198554	-3.96601	7.30861e-05	0.000312305
ENSG00000086475	697.938	0.126628	0.0946558	1.33777	0.180971	0.271962
ENSG00000086504	350.475	-0.461893	0.10249	-4.5067	6.58434e-06	3.60533e-05
ENSG00000086544	171.299	0.531405	0.118332	4.49079	7.09609e-06	3.8544e-05
ENSG00000086589	517.296	-0.0142134	0.0753371	-0.188664	0.850356	0.893911
ENSG00000086598	1166.14	-0.566079	0.119984	-4.71796	2.38218e-06	1.42815e-05
ENSG00000086619	182.065	-0.0228354	0.115824	-0.197155	0.843706	0.889208
ENSG00000086666	710.159	-0.00505553	0.0938001	-0.0538968	0.957017	0.969399
ENSG00000086712	608.371	0.362854	0.0714354	5.07947	3.78493e-07	2.64232e-06
ENSG00000086717	18.7862	0.13969	0.318429	0.438686	0.660889	0.746039
ENSG00000086730	190.991	1.31589	0.199257	6.60397	4.00297e-11	5.87062e-10
ENSG00000086758	5632.26	-0.325387	0.081288	-4.00289	6.25733e-05	0.000271036
ENSG00000086827	128.27	-0.554267	0.141435	-3.91888	8.89617e-05	0.000371974
ENSG00000086848	176.096	-0.209321	0.133242	-1.57098	0.116187	0.189138
ENSG00000086991	26.2485	-1.48573	0.357005	-4.16165	3.15957e-05	0.000147033
ENSG00000087008	180.344	-0.580127	0.132301	-4.38491	1.16034e-05	5.9945e-05
ENSG00000087053	463.454	-0.022112	0.0868616	-0.254566	0.799058	0.856171
ENSG00000087074	1015.22	-0.827029	0.104277	-7.93108	2.17248e-15	6.17852e-14
ENSG00000087076	404.559	-0.835367	0.134153	-6.22697	4.75548e-10	5.75106e-09
ENSG00000087077	444.152	-0.082447	0.139449	-0.591234	0.554364	0.655339
ENSG00000087085	378.242	0.505519	0.129489	3.90395	9.46357e-05	0.000393688
ENSG00000087086	7418.39	0.929543	0.131537	7.06678	1.58566e-12	2.93146e-11
ENSG00000087087	2694.96	0.57135	0.0635415	8.99175	2.4332e-19	1.23879e-17
ENSG00000087088	808.339	-0.425175	0.0799334	-5.31912	1.0427e-07	8.21616e-07
ENSG00000087095	381.194	0.535548	0.0823383	6.50424	7.80859e-11	1.07635e-09
ENSG00000087111	426.893	-0.441021	0.100042	-4.40835	1.04163e-05	5.44222e-05
ENSG00000087116	29.6046	-1.16344	0.281688	-4.13024	3.62379e-05	0.000166351
ENSG00000087152	1152.19	0.0680919	0.0631951	1.07749	0.281263	0.387859
ENSG00000087157	525.261	-0.29386	0.0777713	-3.77851	0.000157769	0.000621837
ENSG00000087191	1076.7	0.59602	0.0695316	8.57193	1.01763e-17	4.17503e-16
ENSG00000087206	312.173	-0.456922	0.116588	-3.91912	8.8874e-05	0.000371686
ENSG00000087237	11.8527	5.5383	1.08579	5.10069	3.38417e-07	2.37946e-06
ENSG00000087245	458.43	-1.21937	0.135122	-9.02427	1.8089e-19	9.35489e-18
ENSG00000087250	10.4974	-0.156086	0.462447	-0.337522	0.735723	0.807378
ENSG00000087253	51.9646	-1.61097	0.22351	-7.20757	5.69591e-13	1.11936e-11
ENSG00000087258	3008.79	0.227896	0.0793769	2.87106	0.00409093	0.0109664
ENSG00000087263	489.067	0.179361	0.111251	1.61222	0.106915	0.176699
ENSG00000087266	538.931	0.0154743	0.0981797	0.157612	0.874763	0.910918
ENSG00000087269	516.688	0.193425	0.0714752	2.70618	0.00680619	0.0170237
ENSG00000087274	4209.27	-0.0303128	0.044877	-0.675463	0.499382	0.604934
ENSG00000087299	171.563	-0.250542	0.152969	-1.63786	0.101451	0.169418
ENSG00000087301	324.574	0.265948	0.0993548	2.67675	0.00743391	0.0183578
ENSG00000087302	619.623	0.140994	0.0714375	1.97366	0.0484203	0.0912938
ENSG00000087303	32.6604	-2.21569	0.300368	-7.37657	1.62416e-13	3.54645e-12
ENSG00000087338	210.973	-0.335501	0.119542	-2.80655	0.00500754	0.0130654
ENSG00000087365	2956.9	0.0907227	0.0590443	1.53652	0.124411	0.20018
ENSG00000087448	983.54	0.0168503	0.0586357	0.287372	0.773827	0.83745
ENSG00000087460	11337.6	0.0174259	0.0757697	0.229985	0.818104	0.870553
ENSG00000087470	1506.58	0.239265	0.0615965	3.88439	0.000102588	0.000423808
ENSG00000087494	12.4698	-0.968018	0.438482	-2.20766	0.0272681	0.0560888
ENSG00000087495	377.723	0.633654	0.10243	6.18623	6.16198e-10	7.30811e-09
ENSG00000087502	259.674	-0.237388	0.131617	-1.80364	0.0712884	0.126122
ENSG00000087510	168.827	-1.89959	0.168362	-11.2828	1.59634e-29	2.93189e-27
ENSG00000087586	79.6037	-0.61994	0.233297	-2.6573	0.00787695	0.0192991
ENSG00000087589	31.1196	0.77251	0.383623	2.01372	0.044039	0.0842374
ENSG00000087842	184.368	0.07284	0.155627	0.468043	0.639754	0.72812
ENSG00000087884	41.5677	-0.150952	0.208003	-0.725722	0.468009	0.576273
ENSG00000087903	192.294	-1.00182	0.157657	-6.35443	2.09198e-10	2.69231e-09
ENSG00000087995	380.57	0.0908022	0.101332	0.896087	0.370206	0.481013
ENSG00000088035	81.7915	0.0576138	0.187447	0.307361	0.758569	0.825345
ENSG00000088038	863.173	0.175158	0.0963557	1.81783	0.0690902	0.122808
ENSG00000088053	6.81238	1.25247	0.673233	1.86038	0.0628314	0.113709
ENSG00000088179	378.934	0.0173219	0.12621	0.137246	0.890836	0.923204
ENSG00000088205	809.103	0.575054	0.0879299	6.53992	6.15524e-11	8.66495e-10
ENSG00000088247	2807.44	0.08617	0.0511813	1.68362	0.0922551	0.156549
ENSG00000088256	1425.89	0.0435784	0.0613495	0.71033	0.4775	0.584756
ENSG00000088280	619.952	-0.572715	0.0969743	-5.90585	3.50841e-09	3.6117e-08
ENSG00000088298	118.403	-0.596459	0.157751	-3.78102	0.000156189	0.000616103
ENSG00000088305	400.974	0.63414	0.119458	5.30848	1.10546e-07	8.65646e-07
ENSG00000088325	309.024	-0.88361	0.163805	-5.3943	6.87926e-08	5.61002e-07
ENSG00000088340	290.863	-0.203545	0.201488	-1.01021	0.312394	0.421386
ENSG00000088356	451.859	0.0269693	0.111068	0.242817	0.808147	0.86323
ENSG00000088367	1526.67	-0.0225957	0.0867279	-0.260536	0.794451	0.853329
ENSG00000088386	6.041	-1.30145	1.00465	-1.29543	0.195173	0.289178
ENSG00000088387	314.338	-0.315379	0.132063	-2.3881	0.0169358	0.037266
ENSG00000088448	1438.66	0.5747	0.0977396	5.87991	4.10481e-09	4.17751e-08
ENSG00000088451	50.9268	-1.3084	0.250094	-5.23165	1.68006e-07	1.265e-06
ENSG00000088538	1066.12	-0.0544694	0.0710716	-0.766402	0.443437	0.552934
ENSG00000088543	239.873	-0.249416	0.104455	-2.38779	0.01695	0.0372812
ENSG00000088682	398.546	-0.297597	0.0904092	-3.29166	0.000995969	0.00316098
ENSG00000088727	61.5663	0.485639	0.20354	2.38596	0.0170347	0.0374501
ENSG00000088756	110.377	0.342144	0.149628	2.28663	0.0222174	0.0469379
ENSG00000088766	48.3361	-0.846663	0.327385	-2.58614	0.00970576	0.0230833
ENSG00000088808	429.262	0.34664	0.118699	2.92032	0.00349674	0.00955744
ENSG00000088812	1364.85	0.134017	0.0754747	1.77566	0.0757896	0.132723
ENSG00000088826	218.971	-0.303252	0.130057	-2.33168	0.0197173	0.0424223
ENSG00000088827	6.0918	0.0586946	0.622745	0.0942514	0.924909	0.947078
ENSG00000088832	794.043	-0.00316312	0.0775818	-0.0407714	0.967478	0.976928
ENSG00000088833	879.879	0.0374097	0.0818682	0.45695	0.647707	0.735097
ENSG00000088836	152.489	0.0914073	0.19151	0.477297	0.633151	0.722781
ENSG00000088854	844.217	0.121481	0.0828679	1.46597	0.142658	0.224002
ENSG00000088876	161.355	0.250033	0.162255	1.54099	0.12332	0.198678
ENSG00000088881	544.111	0.137308	0.108243	1.26852	0.204613	0.300752
ENSG00000088882	367.726	-0.143987	0.0899139	-1.60139	0.109291	0.179882
ENSG00000088888	1703.45	-0.387683	0.078034	-4.96813	6.76003e-07	4.49875e-06
ENSG00000088899	735.847	-0.176019	0.103553	-1.69979	0.0891708	0.15213
ENSG00000088926	4.17157	2.0723	1.25366	1.65299	0.098332	0.165009
ENSG00000088930	1030.08	-0.0145418	0.0675341	-0.215325	0.829514	0.878884
ENSG00000088970	95.9566	0.174775	0.159972	1.09253	0.274599	0.380217
ENSG00000088986	866.008	0.0542333	0.121939	0.444757	0.656495	0.742401
ENSG00000088992	144.448	-1.4518	0.227981	-6.36807	1.91415e-10	2.4748e-09
ENSG00000089006	514.723	0.169696	0.0901444	1.88249	0.0597696	0.109082
ENSG00000089009	2999.01	-0.205553	0.0908145	-2.26344	0.0236088	0.0494996
ENSG00000089022	741.135	0.144828	0.0986111	1.46868	0.14192	0.223175
ENSG00000089041	23.001	-0.680133	0.359238	-1.89327	0.0583223	0.106847
ENSG00000089048	561.729	0.0436397	0.0843962	0.517081	0.605099	0.699207
ENSG00000089050	326.254	-0.646093	0.109219	-5.91558	3.30707e-09	3.42235e-08
ENSG00000089053	985.716	0.670731	0.0907904	7.38769	1.49402e-13	3.27684e-12
ENSG00000089057	1303.74	-0.0537373	0.0700246	-0.767406	0.44284	0.552342
ENSG00000089060	84.8365	-0.36376	0.165057	-2.20384	0.0275355	0.0565383
ENSG00000089063	390.704	-0.102723	0.114423	-0.897748	0.36932	0.480113
ENSG00000089091	145.594	-0.196331	0.138656	-1.41596	0.156786	0.242154
ENSG00000089094	693.331	-0.0137908	0.0815396	-0.16913	0.865694	0.904253
ENSG00000089101	26.8962	-0.200543	0.300699	-0.666923	0.504821	0.609945
ENSG00000089116	100.634	0.0613998	0.163027	0.376623	0.706453	0.783257
ENSG00000089123	72.8703	-0.540426	0.19218	-2.81209	0.00492208	0.0128714
ENSG00000089127	140.757	1.328	0.253748	5.23356	1.66277e-07	1.25476e-06
ENSG00000089154	2250.61	0.546219	0.0810513	6.73918	1.59286e-11	2.47258e-10
ENSG00000089157	3862.82	-0.247335	0.142181	-1.73958	0.0819328	0.141651
ENSG00000089159	718.846	-0.667562	0.0911576	-7.32317	2.42181e-13	5.1286e-12
ENSG00000089163	33.3863	-0.193529	0.261723	-0.739444	0.459638	0.568172
ENSG00000089169	173.856	0.564792	0.14872	3.79769	0.000146052	0.000580309
ENSG00000089177	117.964	-1.14385	0.156749	-7.2973	2.93601e-13	6.13812e-12
ENSG00000089195	228.044	0.0537289	0.113325	0.474113	0.63542	0.724723
ENSG00000089199	537.122	0.324298	0.0975451	3.3246	0.000885457	0.0028606
ENSG00000089220	2150.46	-0.0684037	0.0980396	-0.697715	0.485356	0.591928
ENSG00000089234	330.478	0.248374	0.0983273	2.52599	0.0115372	0.0267559
ENSG00000089248	1038.9	-0.416594	0.0947704	-4.39583	1.10352e-05	5.73716e-05
ENSG00000089250	10.9564	-0.350476	0.392229	-0.893551	0.371562	0.482199
ENSG00000089280	4915.12	0.0733203	0.0812447	0.902463	0.366811	0.47761
ENSG00000089289	211.954	-0.00305309	0.13268	-0.023011	0.981641	0.986681
ENSG00000089327	23.0229	-1.10553	0.326834	-3.38255	0.000718171	0.00238042
ENSG00000089335	773.183	0.603499	0.104429	5.77905	7.51246e-09	7.30143e-08
ENSG00000089351	1082.61	0.197709	0.066607	2.96829	0.00299466	0.00836427
ENSG00000089472	364.187	-0.162237	0.102013	-1.59036	0.111753	0.183211
ENSG00000089486	679.942	0.337246	0.0842929	4.00089	6.31055e-05	0.000273161
ENSG00000089505	15.7615	0.0549781	0.388276	0.141595	0.8874	0.920379
ENSG00000089558	28.1618	-0.299194	0.263804	-1.13415	0.256732	0.360687
ENSG00000089597	2798.39	-0.526022	0.105046	-5.00752	5.51352e-07	3.72599e-06
ENSG00000089639	634.105	0.514716	0.10272	5.01085	5.41905e-07	3.66845e-06
ENSG00000089682	506.42	0.278409	0.110055	2.52973	0.011415	0.0265288
ENSG00000089685	144.758	-1.07705	0.193863	-5.55574	2.76445e-08	2.42314e-07
ENSG00000089692	95.4138	1.14717	0.191175	6.00065	1.96523e-09	2.12552e-08
ENSG00000089693	1791.11	0.478706	0.0642367	7.45221	9.17885e-14	2.08535e-12
ENSG00000089723	80.6135	-1.20364	0.192362	-6.25714	3.92095e-10	4.82495e-09
ENSG00000089737	2685.82	0.486056	0.0532494	9.12791	6.98371e-20	3.81233e-18
ENSG00000089775	279.787	-0.102869	0.120992	-0.85022	0.395203	0.506094
ENSG00000089818	421.039	0.308699	0.103681	2.9774	0.00290704	0.00815664
ENSG00000089820	71.6436	0.627862	0.20219	3.1053	0.00190085	0.00561315
ENSG00000089847	57.5226	0.235656	0.252206	0.934379	0.350108	0.460405
ENSG00000089876	332.175	-0.546774	0.128855	-4.24332	2.20234e-05	0.000106314
ENSG00000089902	457.533	0.615134	0.0867593	7.09013	1.33988e-12	2.50299e-11
ENSG00000089916	1188.54	-0.450665	0.096246	-4.68243	2.83499e-06	1.6771e-05
ENSG00000090006	867.271	0.0880026	0.118942	0.739875	0.459376	0.567884
ENSG00000090013	131.752	-0.672182	0.190067	-3.53655	0.000405394	0.00143805
ENSG00000090020	260.395	-0.0113004	0.127957	-0.0883144	0.929627	0.951115
ENSG00000090054	573.443	-0.186875	0.0935304	-1.99801	0.0457154	0.0868943
ENSG00000090060	2130.7	-0.0985312	0.0517179	-1.90517	0.0567586	0.104523
ENSG00000090061	597.701	0.466151	0.0803512	5.80142	6.57557e-09	6.46115e-08
ENSG00000090097	729.91	0.00274151	0.105235	0.0260513	0.979216	0.98488
ENSG00000090104	5.62688	-1.03041	0.724766	-1.42171	0.15511	0.240092
ENSG00000090238	391.156	0.280633	0.0949355	2.95604	0.00311617	0.00864958
ENSG00000090263	257.06	0.601789	0.108128	5.56554	2.61345e-08	2.30208e-07
ENSG00000090266	327.225	-0.270126	0.100199	-2.6959	0.00701978	0.0174779
ENSG00000090273	1332.66	-0.286267	0.0767046	-3.73207	0.000189913	0.000736711
ENSG00000090316	757.929	0.369592	0.067575	5.46936	4.51665e-08	3.80786e-07
ENSG00000090339	469.37	-0.822691	0.172391	-4.77224	1.82192e-06	1.11959e-05
ENSG00000090372	1911.38	0.0631497	0.0554963	1.13791	0.255158	0.358918
ENSG00000090376	6.02556	-0.467671	0.562427	-0.831522	0.405679	0.516199
ENSG00000090432	361.699	0.219865	0.117131	1.87708	0.0605072	0.110172
ENSG00000090447	128.322	1.06025	0.14457	7.33386	2.23622e-13	4.76123e-12
ENSG00000090470	307.931	0.0534455	0.109552	0.487857	0.625651	0.716997
ENSG00000090487	626.097	0.216501	0.0735997	2.94161	0.00326513	0.00900453
ENSG00000090520	380.755	0.075809	0.0955329	0.793539	0.427464	0.5371
ENSG00000090530	230.466	-2.49676	0.230638	-10.8254	2.6086e-27	3.74192e-25
ENSG00000090534	8.64489	0.0586243	0.511778	0.11455	0.908801	0.93665
ENSG00000090539	122.744	-0.681203	0.158957	-4.28544	1.82378e-05	9.00299e-05
ENSG00000090565	1790.44	0.35718	0.0793867	4.49924	6.81963e-06	3.72483e-05
ENSG00000090581	616.19	-0.0163898	0.0841025	-0.194878	0.845488	0.890347
ENSG00000090612	419.968	0.96488	0.0912934	10.569	4.14898e-26	5.29454e-24
ENSG00000090615	2170.73	0.348053	0.0792332	4.39276	1.11919e-05	5.8063e-05
ENSG00000090621	891.357	-0.0943192	0.0654398	-1.44131	0.149497	0.23278
ENSG00000090661	402.947	-0.185097	0.0948468	-1.95154	0.0509932	0.0955672
ENSG00000090674	314.917	0.0917568	0.0976028	0.940104	0.347164	0.457608
ENSG00000090686	1012.88	-0.103145	0.0883187	-1.16787	0.242858	0.344928
ENSG00000090776	746.157	0.210775	0.116145	1.81475	0.069562	0.123456
ENSG00000090857	648.357	-0.273143	0.0821309	-3.3257	0.000881967	0.00285026
ENSG00000090861	1709.31	-0.600709	0.0664383	-9.04161	1.54386e-19	8.06914e-18
ENSG00000090863	2706.76	-0.076228	0.0832017	-0.916183	0.359571	0.470467
ENSG00000090889	118.415	-1.25291	0.241658	-5.18466	2.1641e-07	1.58631e-06
ENSG00000090905	2061	0.156537	0.087174	1.79569	0.0725445	0.127952
ENSG00000090924	1728.62	0.788246	0.111189	7.08923	1.34864e-12	2.51455e-11
ENSG00000090932	129.098	0.0889689	0.126014	0.706026	0.480172	0.586983
ENSG00000090971	402.721	-0.477066	0.11712	-4.0733	4.63522e-05	0.000207906
ENSG00000090975	466.176	-0.164235	0.103949	-1.57996	0.114117	0.186404
ENSG00000090989	561.308	0.165904	0.0781533	2.1228	0.0337707	0.0672267
ENSG00000091009	202.486	0.25907	0.143975	1.79941	0.0719539	0.127093
ENSG00000091039	1440.65	0.364783	0.0878386	4.15288	3.28323e-05	0.000152067
ENSG00000091073	76.4141	0.143265	0.190926	0.750369	0.453032	0.562058
ENSG00000091127	134.485	0.870351	0.170954	5.09113	3.55932e-07	2.49279e-06
ENSG00000091128	50.046	0.153797	0.289593	0.531079	0.595364	0.691331
ENSG00000091129	2813.47	-0.413612	0.117277	-3.5268	0.000420621	0.00148309
ENSG00000091136	939.354	0.24717	0.0885852	2.79019	0.00526767	0.0136331
ENSG00000091140	691.371	-0.154348	0.0891921	-1.73051	0.0835395	0.143947
ENSG00000091157	509.845	0.327185	0.0925214	3.53632	0.000405743	0.00143903
ENSG00000091164	840.696	0.434093	0.079887	5.43384	5.51555e-08	4.58315e-07
ENSG00000091262	16.3505	-2.80985	0.539822	-5.20513	1.93858e-07	1.43545e-06
ENSG00000091317	280.555	-0.0618852	0.153628	-0.402824	0.687078	0.768188
ENSG00000091409	861.496	-0.917934	0.123123	-7.4554	8.95977e-14	2.0403e-12
ENSG00000091428	55.2156	0.0256888	0.186479	0.137757	0.890433	0.922897
ENSG00000091436	417.501	-0.202054	0.104431	-1.9348	0.0530148	0.0986504
ENSG00000091483	433.789	-0.244555	0.0886222	-2.75953	0.00578847	0.0147984
ENSG00000091490	1033.28	-1.36057	0.144863	-9.39211	5.88086e-21	3.75229e-19
ENSG00000091513	45.1599	-0.615999	0.2391	-2.57632	0.00998586	0.0236322
ENSG00000091527	1250.02	-0.059979	0.114285	-0.524818	0.59971	0.695082
ENSG00000091536	81.8237	1.70905	0.247551	6.90382	5.06218e-12	8.54656e-11
ENSG00000091542	754.625	0.213684	0.0969265	2.2046	0.0274823	0.0564585
ENSG00000091622	1013.75	0.00841651	0.0912572	0.0922285	0.926517	0.948476
ENSG00000091640	362.286	-0.0431934	0.0961875	-0.449054	0.653393	0.739957
ENSG00000091651	130.854	0.353729	0.180088	1.9642	0.0495072	0.0930307
ENSG00000091656	656.049	-0.579017	0.117203	-4.94031	7.79993e-07	5.12314e-06
ENSG00000091664	84.7407	-0.228904	0.160405	-1.42704	0.153569	0.238101
ENSG00000091732	177.651	-0.180324	0.111573	-1.6162	0.106052	0.175521
ENSG00000091831	7.16752	-0.512659	0.547081	-0.937081	0.348717	0.459131
ENSG00000091844	295.842	0.152122	0.108437	1.40286	0.160659	0.247086
ENSG00000091879	19.0382	0.485098	0.372182	1.30339	0.192442	0.285704
ENSG00000091947	162.388	1.26275	0.185666	6.80122	1.03734e-11	1.65874e-10
ENSG00000091972	595.64	0.355059	0.0772002	4.5992	4.24125e-06	2.41802e-05
ENSG00000091986	725.249	-1.32128	0.234203	-5.6416	1.68482e-08	1.54144e-07
ENSG00000092010	423.36	-0.394492	0.14369	-2.74543	0.00604308	0.0153534
ENSG00000092020	224.426	-0.264884	0.11147	-2.37629	0.0174878	0.0382674
ENSG00000092036	13.3375	-1.73953	0.456005	-3.81471	0.000136344	0.000546041
ENSG00000092051	1507.49	-0.0296539	0.0793077	-0.373909	0.708472	0.784919
ENSG00000092054	166.821	-0.410963	0.140574	-2.92347	0.00346153	0.009477
ENSG00000092068	520.763	-1.36753	0.255455	-5.35332	8.63561e-08	6.90788e-07
ENSG00000092094	721.839	0.227473	0.142937	1.59142	0.111514	0.182897
ENSG00000092096	2140.8	0.0710302	0.0547744	1.29678	0.194708	0.288654
ENSG00000092098	19.7921	-0.0629321	0.31384	-0.200523	0.841072	0.887795
ENSG00000092108	585.947	0.381203	0.0933134	4.08519	4.40399e-05	0.000198412
ENSG00000092140	392.103	0.466356	0.11017	4.23305	2.30542e-05	0.000110746
ENSG00000092148	2207.92	0.30669	0.061896	4.95493	7.23579e-07	4.78934e-06
ENSG00000092199	4624.99	0.509479	0.0782846	6.50803	7.61405e-11	1.05226e-09
ENSG00000092201	2035.39	0.03025	0.0600776	0.503515	0.614602	0.707469
ENSG00000092203	762.68	-0.0285665	0.0712246	-0.401076	0.688364	0.769014
ENSG00000092208	87.4474	-0.239248	0.185554	-1.28937	0.19727	0.29155
ENSG00000092295	88.5634	0.250055	0.217015	1.15225	0.249219	0.352179
ENSG00000092330	281.532	0.468322	0.115101	4.06878	4.72608e-05	0.000211276
ENSG00000092421	1880.63	0.264362	0.0719275	3.6754	0.000237479	0.000899909
ENSG00000092439	710.208	-0.0864537	0.102191	-0.845999	0.397553	0.508442
ENSG00000092445	192.871	-0.81962	0.141391	-5.79682	6.75842e-09	6.61766e-08
ENSG00000092470	101.581	0.555354	0.161237	3.44434	0.00057246	0.00195177
ENSG00000092529	40.2005	0.865461	0.356678	2.42645	0.0152473	0.0340114
ENSG00000092531	264.273	-0.463105	0.119043	-3.89024	0.000100143	0.000414669
ENSG00000092621	862.031	-1.08695	0.117037	-9.28717	1.58441e-20	9.58058e-19
ENSG00000092758	468.439	-1.09335	0.117149	-9.33299	1.02922e-20	6.28146e-19
ENSG00000092820	1867.64	-1.16127	0.115324	-10.0696	7.52793e-24	7.1815e-22
ENSG00000092841	734.685	-0.324531	0.0904077	-3.58964	0.000331131	0.0012063
ENSG00000092847	1788.51	0.10713	0.0812753	1.31811	0.187465	0.279711
ENSG00000092850	129.719	-0.281222	0.168522	-1.66876	0.0951658	0.16056
ENSG00000092853	129.987	-0.0335305	0.173124	-0.19368	0.846427	0.890851
ENSG00000092871	173.166	0.168965	0.12528	1.3487	0.177433	0.267812
ENSG00000092929	54.0759	0.85246	0.26599	3.20486	0.00135127	0.0041616
ENSG00000092931	189.176	0.326252	0.126898	2.57097	0.0101413	0.0239454
ENSG00000092964	5793.1	-0.506681	0.0734123	-6.90185	5.13298e-12	8.65865e-11
ENSG00000092969	818.368	-0.475074	0.135181	-3.51436	0.000440823	0.0015467
ENSG00000092978	220.171	0.192808	0.110928	1.73813	0.0821882	0.142017
ENSG00000093000	681.859	0.351565	0.0778028	4.51867	6.22284e-06	3.42552e-05
ENSG00000093009	33.2917	-0.588099	0.372387	-1.57927	0.114275	0.186585
ENSG00000093010	59.2708	-0.645616	0.214015	-3.01669	0.00255549	0.00728255
ENSG00000093072	10.2672	-0.708214	0.482639	-1.46738	0.142273	0.223569
ENSG00000093144	452.555	0.118132	0.087307	1.35307	0.176033	0.266252
ENSG00000093167	846.744	-0.159259	0.0800808	-1.98872	0.0467317	0.0885776
ENSG00000093183	610.605	-0.239454	0.0922195	-2.59657	0.00941595	0.0225003
ENSG00000093217	56.8938	-0.532462	0.21433	-2.48431	0.0129803	0.0296409
ENSG00000094631	1441.88	-0.0713337	0.0958768	-0.744014	0.456868	0.56578
ENSG00000094804	134.216	-0.33332	0.14819	-2.24927	0.0244953	0.0510749
ENSG00000094841	162.771	-0.220545	0.144485	-1.52642	0.126906	0.203523
ENSG00000094880	277.622	-0.360292	0.0995402	-3.61956	0.000295107	0.00108869
ENSG00000094914	465.694	0.165502	0.0828202	1.99834	0.0456803	0.0868528
ENSG00000094916	3373.99	0.0926861	0.0751895	1.2327	0.217687	0.315975
ENSG00000094975	868.574	-0.043245	0.105242	-0.410911	0.681137	0.763185
ENSG00000095002	555.22	0.210527	0.0766967	2.74492	0.0060525	0.0153734
ENSG00000095015	237.009	0.421135	0.103416	4.07223	4.65656e-05	0.000208643
ENSG00000095059	65.9698	0.539201	0.214167	2.51767	0.0118135	0.0273095
ENSG00000095066	496.161	-0.106781	0.161264	-0.662149	0.507876	0.612769
ENSG00000095139	1587.45	0.143387	0.0967903	1.48142	0.138494	0.21889
ENSG00000095203	170.254	-0.454449	0.138693	-3.27664	0.00105049	0.00331528
ENSG00000095209	98.8822	-0.140326	0.168531	-0.832644	0.405046	0.515762
ENSG00000095261	309.352	-0.145852	0.092608	-1.57494	0.115269	0.18799
ENSG00000095303	25.4861	0.530968	0.315429	1.68332	0.0923129	0.156598
ENSG00000095319	811.934	0.175508	0.0787742	2.22799	0.0258811	0.0535384
ENSG00000095321	592.695	-0.63557	0.084506	-7.52101	5.43535e-14	1.2701e-12
ENSG00000095370	160.422	0.426974	0.128346	3.32673	0.000878706	0.00284252
ENSG00000095380	143.114	-0.201302	0.166105	-1.2119	0.225551	0.325157
ENSG00000095383	42.2491	-0.834801	0.272524	-3.06322	0.00218966	0.00637217
ENSG00000095397	335.52	-0.173751	0.111465	-1.55881	0.119042	0.192894
ENSG00000095485	259.519	0.18962	0.119737	1.58363	0.113278	0.185293
ENSG00000095539	367.707	-0.487939	0.0911501	-5.35314	8.64402e-08	6.91099e-07
ENSG00000095564	845.963	-0.0680639	0.092861	-0.732966	0.463579	0.571965
ENSG00000095574	186.689	-0.513198	0.136171	-3.76879	0.000164044	0.000644371
ENSG00000095585	5.93874	1.16847	0.808736	1.44481	0.14851	0.231592
ENSG00000095587	60.3696	1.1808	0.306922	3.84723	0.000119459	0.000486451
ENSG00000095596	13.4138	-0.0438587	0.49179	-0.0891818	0.928937	0.950591
ENSG00000095637	1567.65	-0.220355	0.0662424	-3.3265	0.000879438	0.00284349
ENSG00000095713	94.8012	-0.348785	0.171667	-2.03175	0.0421788	0.0812885
ENSG00000095739	282.066	-0.916932	0.204916	-4.47468	7.65252e-06	4.12246e-05
ENSG00000095752	284.232	-0.490582	0.256274	-1.91429	0.0555837	0.102779
ENSG00000095777	34.807	-0.871782	0.277051	-3.14665	0.00165155	0.00496957
ENSG00000095787	1907.78	0.317633	0.0492862	6.44467	1.15853e-10	1.55409e-09
ENSG00000095794	272.59	-0.36839	0.129555	-2.84349	0.00446222	0.0118151
ENSG00000095906	480.287	-0.0465523	0.094505	-0.492591	0.622302	0.714296
ENSG00000095932	6.07891	3.28774	0.833249	3.94569	7.95706e-05	0.000337009
ENSG00000095951	618.462	-0.464291	0.0925347	-5.01747	5.23553e-07	3.56846e-06
ENSG00000096060	77.974	-0.933861	0.223084	-4.18614	2.83733e-05	0.000133651
ENSG00000096063	603.824	-0.172708	0.0801031	-2.15607	0.0310782	0.0627438
ENSG00000096070	850.221	0.24052	0.0728401	3.30202	0.000959904	0.00306284
ENSG00000096080	133.168	-0.315365	0.175738	-1.79451	0.0727313	0.128178
ENSG00000096092	205.563	-0.223193	0.139253	-1.60279	0.108981	0.179462
ENSG00000096093	430.558	-0.910826	0.110124	-8.27091	1.32935e-16	4.5752e-15
ENSG00000096384	8942.22	0.134004	0.0788077	1.70039	0.0890583	0.151991
ENSG00000096401	799.275	0.0080626	0.0751956	0.107222	0.914613	0.940603
ENSG00000096433	30.8364	-0.331304	0.260267	-1.27294	0.20304	0.298749
ENSG00000096654	156.952	0.203403	0.140374	1.44901	0.147336	0.230181
ENSG00000096696	34.198	-0.893363	0.310265	-2.87936	0.00398483	0.0107156
ENSG00000096717	411.007	0.538929	0.102078	5.2796	1.29467e-07	9.97366e-07
ENSG00000096746	2952.64	0.533526	0.0813428	6.55898	5.4176e-11	7.7094e-10
ENSG00000096872	173.395	-0.526021	0.107708	-4.88378	1.04074e-06	6.67076e-06
ENSG00000096968	296.835	0.318084	0.123362	2.57845	0.00992438	0.0235264
ENSG00000097007	1823.54	0.163311	0.057111	2.85954	0.00424257	0.0113066
ENSG00000097021	581.229	-0.167665	0.101554	-1.65099	0.0987405	0.16561
ENSG00000097033	1495.85	0.12873	0.0655607	1.96352	0.0495862	0.0931703
ENSG00000097046	213.583	0.183465	0.110701	1.65731	0.097457	0.163694
ENSG00000097096	37.7573	-0.826964	0.25438	-3.25089	0.00115043	0.00359701
ENSG00000099139	194.31	-0.993141	0.158705	-6.25778	3.90506e-10	4.80841e-09
ENSG00000099194	6094.73	-0.978358	0.116143	-8.42373	3.64672e-17	1.39698e-15
ENSG00000099203	107.584	-0.769919	0.212464	-3.62375	0.000290357	0.00107278
ENSG00000099204	998.722	0.329132	0.0698533	4.71176	2.45586e-06	1.46873e-05
ENSG00000099219	163.958	-0.354359	0.140989	-2.51338	0.0119581	0.0275823
ENSG00000099246	1304.1	-0.00522654	0.087616	-0.0596528	0.952432	0.96646
ENSG00000099250	484.417	0.0982273	0.106403	0.923166	0.355921	0.466521
ENSG00000099256	189.772	-0.348965	0.14432	-2.41799	0.0156063	0.0347216
ENSG00000099260	116.377	-0.180823	0.196383	-0.920769	0.357171	0.467908
ENSG00000099282	39.3795	0.858841	0.227787	3.77038	0.000163001	0.000640659
ENSG00000099284	1066.36	0.273217	0.0764817	3.57232	0.00035383	0.00127798
ENSG00000099290	1017.14	0.344646	0.0715655	4.81581	1.46605e-06	9.14918e-06
ENSG00000099308	333.53	-0.554844	0.120159	-4.61757	3.88257e-06	2.23296e-05
ENSG00000099326	648.019	-0.0163853	0.138029	-0.118709	0.905506	0.934465
ENSG00000099330	72.043	-0.449525	0.180709	-2.48757	0.0128621	0.029405
ENSG00000099331	2213.36	0.280808	0.112006	2.50709	0.0121731	0.0280025
ENSG00000099337	21.8273	0.627203	0.26561	2.36137	0.0182075	0.0396469
ENSG00000099338	179.612	0.312789	0.16719	1.87086	0.0613651	0.111477
ENSG00000099341	901.811	-0.0664743	0.10487	-0.633875	0.526162	0.630458
ENSG00000099364	1075.53	-0.0229809	0.130717	-0.175807	0.860446	0.901003
ENSG00000099365	849.192	0.274916	0.0974246	2.82183	0.00477501	0.0125352
ENSG00000099377	70.1435	1.12866	0.244069	4.62435	3.7577e-06	2.16558e-05
ENSG00000099381	958.67	0.326989	0.0811903	4.02744	5.63878e-05	0.000247517
ENSG00000099385	279.824	-0.63867	0.118881	-5.37234	7.77225e-08	6.25729e-07
ENSG00000099617	166.702	0.0896797	0.160894	0.557382	0.577266	0.676136
ENSG00000099622	3391.64	0.283514	0.063448	4.46845	7.87889e-06	4.2328e-05
ENSG00000099624	382.945	-0.346575	0.11106	-3.12061	0.00180476	0.00536648
ENSG00000099625	835.186	0.793519	0.102147	7.76836	7.95071e-15	2.11431e-13
ENSG00000099769	15.9459	0.573425	0.425626	1.34725	0.1779	0.268414
ENSG00000099783	3085.39	0.238339	0.0587646	4.05582	4.99581e-05	0.000222021
ENSG00000099785	296.87	-0.698191	0.111877	-6.24071	4.35581e-10	5.30034e-09
ENSG00000099795	216.942	-0.52151	0.148052	-3.52248	0.000427522	0.00150406
ENSG00000099797	642.977	-0.739943	0.120235	-6.15412	7.54968e-10	8.81558e-09
ENSG00000099800	285.828	-0.4355	0.131876	-3.30234	0.00095881	0.00306034
ENSG00000099804	542.458	0.0171365	0.104128	0.164572	0.869281	0.907075
ENSG00000099810	235.134	0.179252	0.130277	1.37593	0.168844	0.257258
ENSG00000099812	56.6165	1.10524	0.269034	4.10817	3.98807e-05	0.000181546
ENSG00000099814	1284.9	0.0771848	0.115074	0.670741	0.502385	0.607636
ENSG00000099817	1108.13	0.00581034	0.0971828	0.0597877	0.952325	0.96646
ENSG00000099821	644.195	0.155673	0.0774002	2.01128	0.0442961	0.0846468
ENSG00000099822	168.578	-0.652709	0.145746	-4.47841	7.52026e-06	4.059e-05
ENSG00000099834	18.3606	2.55453	0.592256	4.31322	1.60897e-05	8.06004e-05
ENSG00000099840	53.0883	-0.203878	0.251228	-0.811529	0.417062	0.527268
ENSG00000099849	63.0736	-0.550293	0.216742	-2.53893	0.0111193	0.0259367
ENSG00000099860	100.041	0.0765653	0.403562	0.189724	0.849526	0.893252
ENSG00000099864	1852.54	-0.242326	0.0599974	-4.03895	5.36912e-05	0.000236525
ENSG00000099866	46.1076	-1.3405	0.253459	-5.28881	1.23111e-07	9.54017e-07
ENSG00000099875	1309.12	0.440516	0.0778576	5.65797	1.53172e-08	1.41188e-07
ENSG00000099889	1109	-0.357614	0.0968527	-3.69235	0.000222191	0.000848357
ENSG00000099899	362.355	0.187828	0.109562	1.71435	0.0864645	0.148298
ENSG00000099901	787.431	0.321319	0.0839067	3.82948	0.000128416	0.000517986
ENSG00000099904	699.077	-0.200946	0.104397	-1.92482	0.0542513	0.100618
ENSG00000099910	521.092	0.605835	0.0851559	7.11442	1.12383e-12	2.12769e-11
ENSG00000099917	930.677	0.631008	0.110195	5.7263	1.02645e-08	9.759e-08
ENSG00000099940	540.228	-0.201545	0.0956722	-2.10662	0.0351505	0.0694878
ENSG00000099942	1348.42	-0.173267	0.0728965	-2.37689	0.0174593	0.0382168
ENSG00000099949	221.906	0.104087	0.165793	0.62781	0.530128	0.634128
ENSG00000099953	45.1068	0.420538	0.22799	1.84454	0.0651039	0.116955
ENSG00000099954	1197.37	-0.032282	0.122874	-0.262725	0.792762	0.852115
ENSG00000099956	1093.64	-0.0464445	0.0779481	-0.595839	0.551283	0.652521
ENSG00000099957	25.5976	-1.46467	0.383151	-3.8227	0.000131997	0.000530593
ENSG00000099958	30.2107	-0.330247	0.287534	-1.14855	0.250742	0.353866
ENSG00000099968	717.633	-0.212836	0.0967792	-2.19919	0.0278643	0.0571059
ENSG00000099974	6.2044	-1.6533	0.603046	-2.74159	0.00611433	0.0155124
ENSG00000099977	25.9637	-0.362204	0.288835	-1.25402	0.209836	0.306959
ENSG00000099985	14.357	2.39231	0.542055	4.4134	1.01759e-05	5.33127e-05
ENSG00000099991	1389.56	-0.220398	0.0858819	-2.56629	0.0102794	0.0242277
ENSG00000099992	75.659	1.86189	0.245103	7.59635	3.04597e-14	7.37185e-13
ENSG00000099994	45.7699	0.579857	0.269639	2.15049	0.0315164	0.0635045
ENSG00000099995	1396.95	0.588968	0.0768048	7.66838	1.74183e-14	4.37729e-13
ENSG00000099998	11.6597	1.90467	0.563421	3.38055	0.00072341	0.00239455
ENSG00000099999	349.445	-0.257217	0.0983214	-2.61608	0.00889447	0.0214065
ENSG00000100003	195.859	-0.646071	0.16535	-3.9073	9.33317e-05	0.000388757
ENSG00000100014	415.229	-0.133153	0.0859059	-1.54998	0.121146	0.195753
ENSG00000100023	687.506	0.237081	0.102976	2.3023	0.0213182	0.0453502
ENSG00000100024	8.46263	0.442414	0.476178	0.929094	0.35284	0.463314
ENSG00000100027	373.121	-0.193348	0.0924969	-2.09032	0.0365893	0.0719053
ENSG00000100028	555.138	0.434454	0.0915983	4.74304	2.10538e-06	1.27621e-05
ENSG00000100029	756.041	0.185398	0.0911196	2.03466	0.0418847	0.0808644
ENSG00000100030	1930.59	-0.21787	0.0779938	-2.79342	0.00521533	0.0135249
ENSG00000100031	7.94034	1.25724	0.658788	1.90841	0.0563381	0.103958
ENSG00000100033	36.0277	-1.03828	0.349963	-2.96683	0.00300882	0.00839549
ENSG00000100034	446.159	-0.0332219	0.087388	-0.380166	0.703822	0.781265
ENSG00000100036	80.3694	-0.454237	0.215318	-2.10961	0.0348919	0.0690739
ENSG00000100038	478.722	-0.0303927	0.124722	-0.243684	0.807475	0.862794
ENSG00000100053	4.33554	-0.176397	0.921879	-0.191346	0.848255	0.89225
ENSG00000100056	471.732	0.545723	0.0973123	5.60795	2.04733e-08	1.84306e-07
ENSG00000100060	8.59718	1.1797	0.635389	1.85666	0.0633594	0.114506
ENSG00000100065	53.7647	-1.31891	0.235989	-5.58885	2.28584e-08	2.03448e-07
ENSG00000100075	581.79	-0.69958	0.101901	-6.86526	6.6372e-12	1.09886e-10
ENSG00000100077	343.16	0.514264	0.100664	5.1087	3.24389e-07	2.29395e-06
ENSG00000100078	8.74258	-2.02326	0.598655	-3.37967	0.000725733	0.00240143
ENSG00000100083	976.831	-0.0937611	0.107941	-0.868633	0.385048	0.495772
ENSG00000100084	124.702	0.581807	0.168979	3.44308	0.000575121	0.00195982
ENSG00000100092	24.4173	0.686153	0.349471	1.96341	0.049599	0.0931854
ENSG00000100095	3332.1	-0.107669	0.0647728	-1.66226	0.0964609	0.162396
ENSG00000100097	320.303	-1.27777	0.152499	-8.37889	5.34296e-17	1.96629e-15
ENSG00000100099	814.238	0.252765	0.0923008	2.7385	0.00617209	0.0156387
ENSG00000100100	116.71	0.40924	0.180327	2.26943	0.0232419	0.0488346
ENSG00000100104	258.313	-0.142349	0.0975115	-1.45981	0.144341	0.226186
ENSG00000100105	718.49	0.766926	0.0756368	10.1396	3.68668e-24	3.65913e-22
ENSG00000100106	486.89	-0.208434	0.0952585	-2.18809	0.0286631	0.0585234
ENSG00000100109	377.746	0.175569	0.0855244	2.05285	0.0400867	0.077875
ENSG00000100116	199.23	0.0464587	0.154998	0.299738	0.764377	0.83033
ENSG00000100124	377.996	0.372369	0.103906	3.5837	0.000338758	0.00123078
ENSG00000100129	610.802	-0.184285	0.0974883	-1.89032	0.0587146	0.107486
ENSG00000100138	781.328	0.131293	0.115454	1.13719	0.255457	0.359282
ENSG00000100139	893.124	-0.408559	0.0724222	-5.64135	1.68726e-08	1.54223e-07
ENSG00000100142	375.334	0.0084267	0.126456	0.0666376	0.94687	0.963516
ENSG00000100147	249.61	-0.351756	0.10532	-3.33989	0.000838117	0.00272513
ENSG00000100150	152.756	-0.620697	0.152283	-4.07593	4.583e-05	0.000205769
ENSG00000100151	345.99	-0.223484	0.118588	-1.88455	0.0594906	0.108684
ENSG00000100154	2661.44	0.262967	0.0579921	4.53452	5.77341e-06	3.19693e-05
ENSG00000100162	33.3274	-1.31058	0.295812	-4.43045	9.40381e-06	4.9625e-05
ENSG00000100167	5073.87	0.459473	0.0753026	6.10168	1.04957e-09	1.19089e-08
ENSG00000100196	11.5404	-1.4128	0.582372	-2.42595	0.0152685	0.0340545
ENSG00000100197	322.295	0.695674	0.204327	3.40471	0.000662337	0.00222007
ENSG00000100201	10122.4	-0.0878822	0.0748022	-1.17486	0.24005	0.342008
ENSG00000100206	4.26891	-0.653349	0.810758	-0.805849	0.42033	0.530362
ENSG00000100207	1163.1	-0.12851	0.0934335	-1.37542	0.169002	0.257439
ENSG00000100209	77.8256	-0.340513	0.208401	-1.63394	0.102272	0.170529
ENSG00000100211	252.707	-0.316735	0.124768	-2.53859	0.01113	0.0259524
ENSG00000100216	300.447	-0.280638	0.153378	-1.82972	0.0672914	0.120274
ENSG00000100218	11.7041	-0.694525	0.406203	-1.7098	0.087303	0.149423
ENSG00000100219	623.713	-0.22843	0.143105	-1.59623	0.110436	0.181493
ENSG00000100220	509.001	-0.23881	0.0812295	-2.93995	0.00328268	0.00904787
ENSG00000100221	675.114	-0.0489027	0.0975955	-0.501076	0.616318	0.708922
ENSG00000100225	563.905	-0.145146	0.0757185	-1.91691	0.0552496	0.102247
ENSG00000100226	1152.62	-0.0719922	0.0558991	-1.28789	0.197783	0.292186
ENSG00000100228	247.048	-1.09658	0.162226	-6.75961	1.3836e-11	2.16313e-10
ENSG00000100234	511.863	-1.86956	0.273768	-6.82899	8.55134e-12	1.38656e-10
ENSG00000100239	1567.59	0.0183526	0.0892304	0.205676	0.837044	0.884482
ENSG00000100241	4246.31	0.0845003	0.0695351	1.21522	0.224283	0.323827
ENSG00000100242	1448.55	0.305278	0.0816558	3.7386	0.000185048	0.000720113
ENSG00000100243	414.626	-0.674737	0.0918658	-7.34481	2.06051e-13	4.43517e-12
ENSG00000100246	125.514	-0.332895	0.156771	-2.12344	0.0337167	0.0671395
ENSG00000100253	8.98707	-0.090307	0.611177	-0.147759	0.882533	0.916886
ENSG00000100258	625.48	0.0408353	0.0839064	0.486676	0.626488	0.717384
ENSG00000100263	512.579	0.0828639	0.0790077	1.04881	0.294266	0.401527
ENSG00000100266	665.241	-0.0223283	0.0753388	-0.296372	0.766946	0.832186
ENSG00000100271	165.278	-0.264676	0.184643	-1.43345	0.151729	0.235621
ENSG00000100276	52.4273	0.0434812	0.291464	0.149182	0.88141	0.916335
ENSG00000100280	1497.85	-0.430628	0.0660498	-6.51974	7.04279e-11	9.79511e-10
ENSG00000100281	328.112	-0.0498185	0.101296	-0.49181	0.622853	0.714763
ENSG00000100284	350.589	-0.885251	0.10672	-8.29504	1.08549e-16	3.80251e-15
ENSG00000100285	91.8305	0.0477103	0.219074	0.217782	0.827599	0.877616
ENSG00000100288	21.1395	0.295185	0.366847	0.804654	0.421019	0.531125
ENSG00000100292	508.646	-0.403836	0.134577	-3.00078	0.00269285	0.00763305
ENSG00000100294	154.199	0.0603958	0.129957	0.464737	0.64212	0.73022
ENSG00000100296	487.635	0.198865	0.113657	1.74969	0.0801713	0.13907
ENSG00000100297	178.813	-0.491176	0.147498	-3.33005	0.000868318	0.00281494
ENSG00000100299	512.036	-0.66701	0.125755	-5.30405	1.13259e-07	8.82191e-07
ENSG00000100300	114.751	-1.66716	0.17303	-9.63506	5.68565e-22	4.16919e-20
ENSG00000100302	65.6147	0.297393	0.211966	1.40302	0.160611	0.247051
ENSG00000100304	563.157	-0.300897	0.0845279	-3.55974	0.000371222	0.00133369
ENSG00000100307	185.012	-0.388046	0.159337	-2.43537	0.0148765	0.0332901
ENSG00000100311	161.678	-0.923276	0.13844	-6.66913	2.5732e-11	3.88391e-10
ENSG00000100312	5.67336	-0.464882	0.693013	-0.670812	0.50234	0.607619
ENSG00000100314	22.8855	0.751857	0.297183	2.52994	0.0114081	0.0265158
ENSG00000100316	3589.25	0.346632	0.102166	3.39282	0.000691765	0.00230182
ENSG00000100319	149.706	-0.205059	0.157115	-1.30515	0.191841	0.284899
ENSG00000100320	4605.02	0.510717	0.0831072	6.14528	7.98226e-10	9.2821e-09
ENSG00000100321	1121.22	-0.198942	0.0837748	-2.37472	0.0175623	0.0384122
ENSG00000100324	444.443	0.21697	0.108618	1.99755	0.0457654	0.0869808
ENSG00000100325	442.494	-0.375075	0.116738	-3.21297	0.00131369	0.00405602
ENSG00000100330	1244.83	0.037895	0.0669596	0.565939	0.571436	0.671
ENSG00000100335	760.774	0.342048	0.078037	4.38315	1.16976e-05	6.03998e-05
ENSG00000100336	50.8568	-1.54623	0.253049	-6.11039	9.93858e-10	1.13422e-08
[truncated: 17,653 more rows]

## Sheet: C1.2 ATXN3-AON2
Gene	baseMean	log2FoldChange	lfcSE	stat	pvalue	padj
ENSG00000000003	552.104	0.032632	0.183645	0.177691	0.858966	0.999395
ENSG00000000005	206.98	0.190323	0.274209	0.694081	0.487631	0.999395
ENSG00000000419	386.166	0.100608	0.425395	0.236505	0.813041	0.999395
ENSG00000000457	215.338	0.138133	0.221742	0.622943	0.533322	0.999395
ENSG00000000460	88.0681	0.0113306	0.294883	0.0384242	0.969349	0.999395
ENSG00000001036	218.541	0.104657	0.164322	0.636903	0.524188	0.999395
ENSG00000001084	192.793	-0.0420072	0.16501	-0.254574	0.799052	0.999395
ENSG00000001167	602.771	0.0571416	0.134646	0.424383	0.671287	0.999395
ENSG00000001460	78.0757	-0.0027521	0.202651	-0.0135805	0.989165	0.999395
ENSG00000001461	175.644	0.192916	0.222031	0.868871	0.384918	0.999395
ENSG00000001497	774.524	-0.19811	0.14097	-1.40533	0.159923	0.963044
ENSG00000001561	176.642	0.190762	0.344538	0.553674	0.579802	0.999395
ENSG00000001617	1114.41	-0.0248472	0.168975	-0.147047	0.883095	0.999395
ENSG00000001629	1222.3	0.0195995	0.110932	0.176681	0.859759	0.999395
ENSG00000001630	22.1133	-0.180693	0.52706	-0.342832	0.731725	0.999395
ENSG00000001631	55.2725	-0.214695	0.41705	-0.514794	0.606697	0.999395
ENSG00000002016	228.5	-0.0386602	0.189832	-0.203655	0.838623	0.999395
ENSG00000002330	660.742	0.325845	0.205727	1.58387	0.113222	0.93785
ENSG00000002549	249.089	0.120481	0.181648	0.663264	0.507161	0.999395
ENSG00000002586	1344.7	0.142907	0.134316	1.06396	0.287346	0.999395
ENSG00000002587	87.3244	-0.335283	0.229631	-1.46009	0.144264	0.956681
ENSG00000002746	665.182	-0.0687743	0.147719	-0.465574	0.64152	0.999395
ENSG00000002834	2473.06	-0.0425027	0.16496	-0.257654	0.796674	0.999395
ENSG00000002919	233.581	0.128972	0.179988	0.716558	0.473647	0.999395
ENSG00000003056	412.208	-0.012225	0.112079	-0.109074	0.913143	0.999395
ENSG00000003096	1030.75	0.233323	0.142642	1.63572	0.101899	0.929724
ENSG00000003137	681.202	-0.0709123	0.168344	-0.421235	0.673583	0.999395
ENSG00000003147	137.493	-0.214824	0.210844	-1.01888	0.308262	0.999395
ENSG00000003249	614.288	0.589884	0.146726	4.0203	5.81241e-05	0.0218002
ENSG00000003393	683.628	-0.258187	0.124034	-2.08159	0.0373804	0.722523
ENSG00000003402	281.985	-0.187778	0.15957	-1.17677	0.239286	0.999395
ENSG00000003436	133.504	0.317777	0.228599	1.39011	0.164495	0.963044
ENSG00000003509	149.162	-0.310839	0.292078	-1.06423	0.287224	0.999395
ENSG00000003756	2488.15	0.108569	0.165609	0.655572	0.5121	0.999395
ENSG00000003987	399.638	0.00754654	0.172884	0.0436509	0.965183	0.999395
ENSG00000004059	1028.01	0.674619	0.193208	3.49167	0.000480018	0.0919756
ENSG00000004139	1160.22	-0.253971	0.216126	-1.17511	0.239952	0.999395
ENSG00000004142	863.371	-0.0270429	0.156458	-0.172844	0.862774	0.999395
ENSG00000004399	104.952	-0.126264	0.295281	-0.427607	0.668937	0.999395
ENSG00000004455	569.983	-0.0788848	0.129882	-0.607358	0.543613	0.999395
ENSG00000004468	14.8786	0.253439	0.505836	0.501029	0.616351	0.999395
ENSG00000004478	1580.76	-0.156168	0.138138	-1.13052	0.258258	0.999395
ENSG00000004487	3587.01	-0.0364756	0.131968	-0.276396	0.782244	0.999395
ENSG00000004534	2550.22	-0.151609	0.120725	-1.25583	0.209179	0.99359
ENSG00000004660	398.253	-0.125953	0.17912	-0.703174	0.481947	0.999395
ENSG00000004700	318.489	0.0357558	0.199264	0.179439	0.857593	0.999395
ENSG00000004766	455.898	0.174356	0.23542	0.740615	0.458927	0.999395
ENSG00000004777	3520.01	0.0474099	0.14006	0.338497	0.734989	0.999395
ENSG00000004779	340.183	0.0149161	0.269386	0.0553708	0.955843	0.999395
ENSG00000004799	27.8591	-0.369075	0.372905	-0.98973	0.322306	0.999395
ENSG00000004838	113.645	0.00263708	0.214675	0.0122841	0.990199	0.999395
ENSG00000004848	75.7186	0.0017605	0.303931	0.00579243	0.995378	0.999395
ENSG00000004864	172.779	-0.379269	0.190049	-1.99564	0.0459736	0.759534
ENSG00000004866	440.595	0.0121236	0.141473	0.085696	0.931708	0.999395
ENSG00000004897	803.366	-0.109867	0.1399	-0.785328	0.432261	0.999395
ENSG00000004948	13.7344	0.0789257	0.4815	0.163916	0.869797	0.999395
ENSG00000004961	118.519	-0.069466	0.237039	-0.293057	0.769479	0.999395
ENSG00000004975	577.068	0.274429	0.143533	1.91195	0.0558822	0.794828
ENSG00000005007	991.991	-0.181971	0.253283	-0.718447	0.472481	0.999395
ENSG00000005020	27.2806	-0.17005	0.388951	-0.437202	0.661965	0.999395
ENSG00000005022	1033.36	-0.0362336	0.140984	-0.257004	0.797176	0.999395
ENSG00000005059	151.001	-0.296969	0.207278	-1.43271	0.151941	0.958715
ENSG00000005075	298.637	0.27425	0.245535	1.11695	0.264017	0.999395
ENSG00000005100	207.889	-0.315791	0.184756	-1.70923	0.0874075	0.904767
ENSG00000005108	2243.29	0.202143	0.132189	1.5292	0.126215	0.948389
ENSG00000005156	468.147	-0.126547	0.179999	-0.703047	0.482027	0.999395
ENSG00000005175	500.468	0.174709	0.19926	0.87679	0.380601	0.999395
ENSG00000005189	85.7942	0.0493572	0.237136	0.208139	0.835121	0.999395
ENSG00000005194	679.078	-0.0890001	0.134663	-0.660908	0.508671	0.999395
ENSG00000005206	802.59	-0.110863	0.17725	-0.625459	0.53167	0.999395
ENSG00000005238	447.791	0.138268	0.11589	1.1931	0.23283	0.999395
ENSG00000005243	20.4312	0.307401	0.473119	0.649734	0.515864	0.999395
ENSG00000005249	5311.98	0.0544464	0.132827	0.409904	0.681876	0.999395
ENSG00000005302	449.931	-0.0200514	0.150152	-0.133541	0.893766	0.999395
ENSG00000005339	2070.91	-0.0727401	0.26431	-0.275208	0.783157	0.999395
ENSG00000005379	1285.67	0.109802	0.156267	0.702658	0.482269	0.999395
ENSG00000005436	177.527	0.0230789	0.169686	0.136009	0.891814	0.999395
ENSG00000005448	211.891	0.314264	0.197515	1.59109	0.111589	0.937156
ENSG00000005469	96.9384	0.029717	0.265607	0.111883	0.910916	0.999395
ENSG00000005471	24.7541	-0.0724826	0.381378	-0.190054	0.849267	0.999395
ENSG00000005483	2603.56	0.00534968	0.126065	0.0424359	0.966151	0.999395
ENSG00000005486	1273.02	0.247234	0.158531	1.55953	0.118871	0.943425
ENSG00000005513	159.688	-0.0335218	0.21456	-0.156235	0.875848	0.999395
ENSG00000005700	818.229	-0.016627	0.140781	-0.118106	0.905984	0.999395
ENSG00000005801	1212.71	-0.0757125	0.230868	-0.327948	0.742951	0.999395
ENSG00000005810	2925.06	0.051908	0.154035	0.336989	0.736125	0.999395
ENSG00000005812	332.871	0.0884884	0.208102	0.425217	0.670679	0.999395
ENSG00000005882	427.371	0.198621	0.176591	1.12475	0.260695	0.999395
ENSG00000005884	287.078	-0.0207698	0.282936	-0.0734079	0.941482	0.999395
ENSG00000005889	550.325	-0.159588	0.132	-1.209	0.226664	0.999395
ENSG00000005893	815.927	-0.0745072	0.173139	-0.430332	0.666954	0.999395
ENSG00000005961	149.305	0.365024	0.258813	1.41038	0.158428	0.963044
ENSG00000005981	7.5676	0.623327	0.817719	0.762276	0.445895	0.999395
ENSG00000006007	765.669	0.0232671	0.11186	0.208003	0.835227	0.999395
ENSG00000006015	386.849	0.542238	0.157161	3.45021	0.000560154	0.102858
ENSG00000006016	33.0388	0.219804	0.319377	0.688226	0.491311	0.999395
ENSG00000006025	211.177	0.0630631	0.186	0.339048	0.734574	0.999395
ENSG00000006042	402.589	0.402836	0.145693	2.76497	0.00569283	0.375334
ENSG00000006047	551.437	0.190447	0.153603	1.23986	0.215026	0.994486
ENSG00000006062	167.143	-0.0221104	0.23728	-0.0931826	0.925758	0.999395
ENSG00000006071	190.611	-0.130096	0.199561	-0.65191	0.514459	0.999395
ENSG00000006116	19.2395	-0.187848	0.550975	-0.340938	0.73315	0.999395
ENSG00000006118	4330.63	-0.00125581	0.165944	-0.00756768	0.993962	0.999395
ENSG00000006125	6506.13	-0.0190981	0.136798	-0.139608	0.88897	0.999395
ENSG00000006128	3076.19	-0.378304	0.233149	-1.62258	0.104679	0.929724
ENSG00000006194	188.368	0.241178	0.159037	1.51649	0.129395	0.951327
ENSG00000006210	217.046	-0.102844	0.194417	-0.528987	0.596815	0.999395
ENSG00000006282	256.961	0.173738	0.193311	0.898749	0.368786	0.999395
ENSG00000006283	1936.58	-0.176313	0.200764	-0.878212	0.379828	0.999395
ENSG00000006327	40.1065	0.139053	0.331479	0.419493	0.674856	0.999395
ENSG00000006432	885.261	-0.0707932	0.215408	-0.328648	0.742422	0.999395
ENSG00000006451	1061.18	0.0458405	0.157225	0.29156	0.770623	0.999395
ENSG00000006453	27.4738	0.308652	0.435112	0.709362	0.4781	0.999395
ENSG00000006459	294.681	0.095091	0.208128	0.456887	0.647752	0.999395
ENSG00000006468	995.213	-0.212739	0.156899	-1.3559	0.175131	0.973572
ENSG00000006530	436.152	-0.127382	0.136544	-0.932901	0.350871	0.999395
ENSG00000006576	423.315	-0.156188	0.243667	-0.64099	0.521529	0.999395
ENSG00000006607	342.223	-0.219407	0.190856	-1.14959	0.250311	0.999395
ENSG00000006625	28.3518	-0.480242	0.337092	-1.42466	0.154255	0.963044
ENSG00000006634	124.706	-0.103427	0.271502	-0.380943	0.703246	0.999395
ENSG00000006652	66.0318	-0.285788	0.365514	-0.781881	0.434284	0.999395
ENSG00000006695	169.468	0.238236	0.245318	0.971134	0.331482	0.999395
ENSG00000006704	832.452	0.116364	0.185567	0.627075	0.53061	0.999395
ENSG00000006712	930.911	-0.117829	0.14737	-0.799546	0.423974	0.999395
ENSG00000006715	1090.08	-0.0216302	0.124328	-0.173977	0.861884	0.999395
ENSG00000006740	253.12	-0.177171	0.194936	-0.908869	0.363419	0.999395
ENSG00000006744	493.967	0.0624544	0.16956	0.368332	0.712626	0.999395
ENSG00000006747	16.1043	-0.187319	0.484387	-0.386713	0.698969	0.999395
ENSG00000006756	422.119	-0.0106331	0.158475	-0.0670965	0.946505	0.999395
ENSG00000006757	22.5118	-0.296319	0.42133	-0.703294	0.481873	0.999395
ENSG00000006831	599.26	-0.198744	0.147829	-1.34442	0.178814	0.975589
ENSG00000006837	22.0333	-1.05582	0.411847	-2.56361	0.0103589	0.479493
ENSG00000007001	12.8233	0.133825	0.536124	0.249616	0.802884	0.999395
ENSG00000007047	1915.62	0.166345	0.149401	1.11341	0.265531	0.999395
ENSG00000007062	182.9	-0.254347	0.149757	-1.69841	0.0894312	0.907659
ENSG00000007080	984.716	0.196189	0.206173	0.951577	0.341312	0.999395
ENSG00000007168	4791.37	0.0165043	0.0924955	0.178433	0.858383	0.999395
ENSG00000007171	15.9182	-0.362737	0.530784	-0.683399	0.494354	0.999395
ENSG00000007174	85.2074	-0.76952	0.291844	-2.63676	0.00837028	0.444432
ENSG00000007202	1822.93	-0.0414437	0.175161	-0.236603	0.812965	0.999395
ENSG00000007237	288.53	-0.570537	0.241622	-2.36128	0.0182121	0.594747
ENSG00000007255	106.239	0.655704	0.255217	2.5692	0.0101934	0.478261
ENSG00000007264	61.6544	-0.00127299	0.296288	-0.00429645	0.996572	0.999395
ENSG00000007341	178.028	-0.286886	0.19319	-1.48499	0.137545	0.95635
ENSG00000007350	79.5665	0.220424	0.213815	1.03091	0.302583	0.999395
ENSG00000007372	854.398	0.0773251	0.130239	0.593719	0.5527	0.999395
ENSG00000007376	231.789	0.293179	0.17978	1.63077	0.102939	0.929724
ENSG00000007384	68.6189	-0.0118623	0.27473	-0.043178	0.96556	0.999395
ENSG00000007392	1517.69	-0.0480189	0.142064	-0.338009	0.735357	0.999395
ENSG00000007402	1283.15	-0.265054	0.166886	-1.58823	0.112234	0.937212
ENSG00000007516	1773.91	-0.1499	0.205475	-0.729528	0.465678	0.999395
ENSG00000007520	484.02	0.338423	0.143597	2.35675	0.0184356	0.594747
ENSG00000007541	561.716	0.391941	0.15567	2.51776	0.0118103	0.499263
ENSG00000007545	243.513	-0.0143511	0.188551	-0.0761124	0.93933	0.999395
ENSG00000007866	227.471	-0.0814078	0.191195	-0.425785	0.670265	0.999395
ENSG00000007923	815.811	-0.106626	0.145003	-0.735336	0.462135	0.999395
ENSG00000007944	155.518	-0.283297	0.161766	-1.75128	0.0798976	0.875942
ENSG00000007968	88.1982	0.0646288	0.325412	0.198606	0.842571	0.999395
ENSG00000008018	721.379	0.157675	0.199078	0.792026	0.428346	0.999395
ENSG00000008056	735.509	-0.054192	0.223467	-0.242505	0.808389	0.999395
ENSG00000008083	1245.41	-0.105823	0.164679	-0.642602	0.520482	0.999395
ENSG00000008086	605.89	-0.0807588	0.120556	-0.669886	0.50293	0.999395
ENSG00000008118	24.6186	0.477743	0.354788	1.34656	0.178122	0.975589
ENSG00000008128	12.0492	-0.21407	0.567557	-0.377179	0.706041	0.999395
ENSG00000008130	677.835	0.112902	0.146105	0.772744	0.439674	0.999395
ENSG00000008196	8932.88	-0.14652	0.117417	-1.24786	0.212081	0.994486
ENSG00000008226	15.1169	-0.829256	0.584116	-1.41968	0.155702	0.963044
ENSG00000008256	525.391	-0.0487457	0.228708	-0.213135	0.831222	0.999395
ENSG00000008277	507.144	0.139946	0.164156	0.852515	0.393928	0.999395
ENSG00000008282	179.488	0.0739984	0.381418	0.194009	0.846169	0.999395
ENSG00000008283	357.217	0.132312	0.15351	0.861914	0.388735	0.999395
ENSG00000008294	3450.9	0.253781	0.0840247	3.02031	0.00252516	0.249319
ENSG00000008300	3045.57	-0.0732986	0.207005	-0.354091	0.723271	0.999395
ENSG00000008311	556.846	-0.0226395	0.178571	-0.126781	0.899113	0.999395
ENSG00000008324	177.719	0.0834194	0.365015	0.228537	0.819229	0.999395
ENSG00000008382	350.742	0.0817413	0.233616	0.349896	0.726417	0.999395
ENSG00000008394	109.482	0.152769	0.361042	0.423133	0.672198	0.999395
ENSG00000008405	456.88	0.122727	0.14144	0.867699	0.385559	0.999395
ENSG00000008441	301.168	0.0480501	0.265401	0.181047	0.856331	0.999395
ENSG00000008513	196.423	-0.312826	0.232267	-1.34684	0.178032	0.975589
ENSG00000008516	12.0548	-0.154024	0.557353	-0.276349	0.78228	0.999395
ENSG00000008710	3400.35	-0.0489857	0.240391	-0.203775	0.838529	0.999395
ENSG00000008735	2414.07	0.139824	0.183672	0.761272	0.446495	0.999395
ENSG00000008838	1099.79	-0.218791	0.191229	-1.14413	0.25257	0.999395
ENSG00000008853	1525.85	-0.16645	0.212615	-0.782872	0.433702	0.999395
ENSG00000008869	616.546	-0.143104	0.124544	-1.14902	0.250546	0.999395
ENSG00000008952	2227.63	0.0759093	0.175088	0.433549	0.664616	0.999395
ENSG00000008988	4437.9	0.333584	0.290801	1.14712	0.251331	0.999395
ENSG00000009307	7618.74	0.0155764	0.0977343	0.159375	0.873374	0.999395
ENSG00000009335	770.609	-0.0656281	0.105415	-0.62257	0.533567	0.999395
ENSG00000009413	1116.89	0.157273	0.150398	1.04571	0.295693	0.999395
ENSG00000009694	918.827	0.108514	0.156993	0.691204	0.489438	0.999395
ENSG00000009780	153.019	-0.0260252	0.198001	-0.13144	0.895428	0.999395
ENSG00000009830	479.58	0.0976378	0.180998	0.539442	0.589582	0.999395
ENSG00000009844	1050.02	0.128657	0.231801	0.555032	0.578873	0.999395
ENSG00000009950	63.5301	-0.0234155	0.268891	-0.0870819	0.930606	0.999395
ENSG00000009954	1814.88	-0.154198	0.228372	-0.675204	0.499546	0.999395
ENSG00000010017	1029.2	0.0228706	0.125159	0.182732	0.855008	0.999395
ENSG00000010072	108.011	-0.0160751	0.218758	-0.0734836	0.941421	0.999395
ENSG00000010165	230.23	0.058359	0.246235	0.237005	0.812653	0.999395
ENSG00000010219	43.9932	0.25847	0.298583	0.865655	0.386679	0.999395
ENSG00000010244	1247.99	-0.223901	0.177816	-1.25918	0.207967	0.992699
ENSG00000010256	1106.65	0.194212	0.201374	0.964436	0.334828	0.999395
ENSG00000010270	1107.41	0.0420866	0.238848	0.176206	0.860132	0.999395
ENSG00000010278	736.847	0.360846	0.172645	2.0901	0.0366084	0.714994
ENSG00000010292	656.285	-0.027239	0.210016	-0.1297	0.896804	0.999395
ENSG00000010295	235.63	0.36527	0.16116	2.26651	0.0234202	0.637558
ENSG00000010310	159.196	0.158105	0.260188	0.607657	0.543415	0.999395
ENSG00000010318	85.831	-0.256141	0.272146	-0.941188	0.346608	0.999395
ENSG00000010322	2612.49	-0.0747287	0.212759	-0.351237	0.72541	0.999395
ENSG00000010327	12.0222	-1.75654	0.943873	-1.86099	0.0627458	0.826828
ENSG00000010361	254.707	0.34805	0.14766	2.3571	0.0184185	0.594747
ENSG00000010379	9.37238	-1.53092	0.775659	-1.9737	0.0484156	0.767084
ENSG00000010404	176.876	0.0760122	0.247601	0.306994	0.758848	0.999395
ENSG00000010539	182.708	-0.148091	0.199265	-0.743185	0.45737	0.999395
ENSG00000010626	93.8907	-0.347005	0.230597	-1.50481	0.132373	0.954603
ENSG00000010671	11.2666	-0.431883	0.627776	-0.687957	0.49148	0.999395
ENSG00000010704	25.8646	-0.743762	0.335873	-2.21442	0.0268001	0.658662
ENSG00000010803	697.027	0.0904445	0.110553	0.818112	0.413293	0.999395
ENSG00000010810	4770.5	0.0766733	0.135897	0.564203	0.572616	0.999395
ENSG00000010818	612.768	0.0987325	0.238212	0.414474	0.678527	0.999395
ENSG00000010932	12.567	-0.955021	0.611294	-1.56229	0.118219	0.943425
ENSG00000011007	729.076	-0.136218	0.110795	-1.22946	0.218898	0.994752
ENSG00000011009	776.793	0.338188	0.147177	2.29783	0.0215717	0.62645
ENSG00000011021	1024.39	0.0380104	0.168625	0.225414	0.821658	0.999395
ENSG00000011028	591.206	0.0601712	0.27612	0.217917	0.827494	0.999395
ENSG00000011083	18.9345	-1.38296	0.476102	-2.90475	0.0036755	0.302765
ENSG00000011105	471.946	0.142592	0.192572	0.740462	0.45902	0.999395
ENSG00000011114	409.89	-0.244897	0.147576	-1.65947	0.0970215	0.924468
ENSG00000011132	139.425	0.259861	0.221278	1.17436	0.240249	0.999395
ENSG00000011143	212.426	-0.0300372	0.149936	-0.200333	0.84122	0.999395
ENSG00000011198	223.729	-0.0150522	0.189829	-0.0792933	0.936799	0.999395
ENSG00000011201	183.18	0.0154554	0.184119	0.0839424	0.933102	0.999395
ENSG00000011243	1931.44	0.176515	0.126638	1.39386	0.163361	0.963044
ENSG00000011258	674.719	-0.103486	0.140883	-0.734551	0.462613	0.999395
ENSG00000011260	345.066	-0.0916272	0.150619	-0.608337	0.542964	0.999395
ENSG00000011275	922.199	0.00479082	0.236316	0.0202729	0.983826	0.999395
ENSG00000011295	744.591	0.0407783	0.0982624	0.414993	0.678147	0.999395
ENSG00000011304	1375.3	0.0382318	0.142009	0.269222	0.787759	0.999395
ENSG00000011332	1460.98	0.313675	0.163441	1.9192	0.0549595	0.794541
ENSG00000011347	762.326	0.122315	0.173481	0.705062	0.480772	0.999395
ENSG00000011376	396.847	-0.123075	0.229787	-0.535604	0.592232	0.999395
ENSG00000011405	566.904	-0.217311	0.140812	-1.54327	0.122765	0.943425
ENSG00000011422	26.1046	0.105959	0.522245	0.202892	0.839219	0.999395
ENSG00000011426	180.622	-0.100506	0.160955	-0.624432	0.532344	0.999395
ENSG00000011451	2050.87	0.195687	0.164337	1.19077	0.233745	0.999395
ENSG00000011454	1495.76	-0.33995	0.105006	-3.23745	0.00120604	0.172845
ENSG00000011465	54.6252	0.389167	0.359507	1.0825	0.279029	0.999395
ENSG00000011478	88.9122	0.31553	0.281009	1.12285	0.261503	0.999395
ENSG00000011485	1161.21	0.0558232	0.151333	0.368877	0.712219	0.999395
ENSG00000011523	605.584	-0.156182	0.141212	-1.10601	0.268723	0.999395
ENSG00000011566	600.502	-0.0749667	0.171373	-0.437448	0.661787	0.999395
ENSG00000011638	87.2085	0.147354	0.256296	0.574937	0.565334	0.999395
ENSG00000011677	734.918	0.0563936	0.153947	0.366317	0.714128	0.999395
ENSG00000012048	127.557	-0.0584952	0.244256	-0.239483	0.810731	0.999395
ENSG00000012061	631.596	0.279383	0.110168	2.53597	0.0112135	0.489487
ENSG00000012171	161.638	0.446923	0.274344	1.62906	0.1033	0.929724
ENSG00000012174	489.462	-0.0725237	0.157255	-0.461186	0.644665	0.999395
ENSG00000012232	2324.58	0.022881	0.208937	0.109511	0.912797	0.999395
ENSG00000012660	933.88	0.105984	0.1424	0.74427	0.456713	0.999395
ENSG00000012822	1038.18	0.0291804	0.106962	0.272812	0.784998	0.999395
ENSG00000012963	391.975	0.114804	0.122388	0.938035	0.348227	0.999395
ENSG00000012983	714.025	-0.208949	0.142198	-1.46942	0.141718	0.95635
ENSG00000013016	292.459	0.0707798	0.237304	0.298267	0.7655	0.999395
ENSG00000013275	839.189	-0.20665	0.185868	-1.11181	0.26622	0.999395
ENSG00000013288	286.957	-0.0956749	0.22664	-0.422145	0.672919	0.999395
ENSG00000013293	277.946	-0.103501	0.16354	-0.632879	0.526813	0.999395
ENSG00000013297	9.96366	-0.863199	0.680128	-1.26917	0.20438	0.992699
ENSG00000013306	679.517	0.350886	0.135897	2.58199	0.0098232	0.471273
ENSG00000013364	74.4053	-0.160208	0.309339	-0.517905	0.604525	0.999395
ENSG00000013374	517.445	-0.0588465	0.102142	-0.576123	0.564532	0.999395
ENSG00000013375	461.369	-0.0900663	0.216798	-0.415439	0.677821	0.999395
ENSG00000013392	143.61	0.0671452	0.195328	0.343756	0.73103	0.999395
ENSG00000013441	1274.97	0.292495	0.536488	0.545204	0.585613	0.999395
ENSG00000013503	269.637	-0.014698	0.170039	-0.0864387	0.931118	0.999395
ENSG00000013523	185.91	0.0863212	0.183378	0.470729	0.637834	0.999395
ENSG00000013561	510.127	-0.0180884	0.156625	-0.115489	0.908058	0.999395
ENSG00000013563	195.628	0.146023	0.169571	0.861135	0.389164	0.999395
ENSG00000013573	343.881	-0.0934589	0.19056	-0.490443	0.62382	0.999395
ENSG00000013583	144.707	0.258645	0.184866	1.3991	0.161784	0.963044
ENSG00000013619	152.594	-0.22881	0.196653	-1.16352	0.24462	0.999395
ENSG00000013725	7.11844	0.0230638	0.766769	0.0300792	0.976004	0.999395
ENSG00000013810	468.666	-0.0801571	0.202246	-0.396335	0.691858	0.999395
ENSG00000014123	248.568	0.0933004	0.192452	0.484799	0.627819	0.999395
ENSG00000014138	19.7337	0.833467	0.490245	1.7001	0.0891117	0.907659
ENSG00000014164	378.549	0.0782923	0.232076	0.337357	0.735848	0.999395
ENSG00000014216	1438.1	0.0330866	0.195506	0.169236	0.865611	0.999395
ENSG00000014641	1666.49	0.151502	0.298443	0.507643	0.611704	0.999395
ENSG00000014824	1435.21	-0.0787588	0.164117	-0.479894	0.631303	0.999395
ENSG00000014914	140.728	-0.277649	0.198743	-1.39703	0.162406	0.963044
ENSG00000014919	252.187	-0.0579064	0.17157	-0.337509	0.735733	0.999395
ENSG00000015133	344.386	-0.198039	0.245635	-0.806232	0.420109	0.999395
ENSG00000015153	321.863	-0.0241426	0.241534	-0.0999552	0.92038	0.999395
ENSG00000015171	1501.96	-0.310457	0.108249	-2.86798	0.00413097	0.319181
ENSG00000015285	33.2631	-0.223114	0.406447	-0.548938	0.583048	0.999395
ENSG00000015475	107.407	-0.0289916	0.22587	-0.128355	0.897868	0.999395
ENSG00000015479	37.3101	0.11588	0.392873	0.294957	0.768027	0.999395
ENSG00000015532	183.279	-0.0404933	0.257314	-0.157369	0.874954	0.999395
ENSG00000015568	82.8369	0.234236	0.749669	0.312453	0.754696	0.999395
ENSG00000015592	3988.81	-0.0150397	0.155768	-0.0965518	0.923082	0.999395
ENSG00000015676	1454.36	0.0240668	0.201121	0.119663	0.90475	0.999395
ENSG00000016391	88.0815	-0.0218649	0.232021	-0.0942364	0.924921	0.999395
ENSG00000016864	455.019	0.0255543	0.124012	0.206062	0.836742	0.999395
ENSG00000017260	1985.52	-0.0879933	0.155978	-0.564138	0.57266	0.999395
ENSG00000017483	20.0911	0.108108	0.366533	0.294946	0.768035	0.999395
ENSG00000017797	615.186	-0.169566	0.157815	-1.07446	0.282618	0.999395
ENSG00000018189	6452.81	0.0233433	0.135863	0.171815	0.863583	0.999395
ENSG00000018236	2297.22	0.137543	0.143579	0.957959	0.338083	0.999395
ENSG00000018408	248.065	-0.281559	0.16216	-1.73631	0.0825098	0.884722
ENSG00000018510	613.742	-0.0429937	0.165949	-0.259078	0.795575	0.999395
ENSG00000018610	272.309	0.0652289	0.198123	0.329235	0.741978	0.999395
ENSG00000018625	4187.38	0.212678	0.182431	1.1658	0.243696	0.999395
ENSG00000018699	124.356	-0.191509	0.198326	-0.965627	0.334231	0.999395
ENSG00000018869	53.6598	-0.0409235	0.264183	-0.154906	0.876896	0.999395
ENSG00000019102	9.15196	-0.0700214	0.729619	-0.0959699	0.923544	0.999395
ENSG00000019144	1734.53	0.1013	0.17285	0.586058	0.557837	0.999395
ENSG00000019485	258.524	-0.407987	0.223726	-1.8236	0.0682125	0.838265
ENSG00000019505	1782.72	-0.331445	0.178508	-1.85675	0.0633464	0.826828
ENSG00000019549	17.9732	-0.273625	0.456726	-0.599101	0.549106	0.999395
ENSG00000019995	1036.71	0.00170184	0.138231	0.0123115	0.990177	0.999395
ENSG00000020129	1157.99	-0.0554839	0.20767	-0.267173	0.789336	0.999395
ENSG00000020181	54.8899	0.124336	0.275761	0.450882	0.652074	0.999395
ENSG00000020256	374.897	0.217532	0.185814	1.1707	0.24172	0.999395
ENSG00000020426	153.565	-0.0143727	0.304987	-0.0471257	0.962413	0.999395
ENSG00000020577	84.957	0.302385	0.283213	1.06769	0.285658	0.999395
ENSG00000020922	151.772	-0.0263034	0.227374	-0.115684	0.907903	0.999395
ENSG00000021300	182.037	-0.368015	0.194316	-1.8939	0.0582383	0.80646
ENSG00000021488	8.49531	-1.47762	0.707026	-2.08991	0.0366258	0.714994
ENSG00000021574	1254.49	0.0818142	0.100473	0.814294	0.415477	0.999395
ENSG00000021645	1343.43	-0.09682	0.143793	-0.673328	0.500739	0.999395
ENSG00000021762	762.983	-0.128631	0.211865	-0.607139	0.543759	0.999395
ENSG00000021776	644.863	-0.00866146	0.13372	-0.0647732	0.948355	0.999395
ENSG00000021826	176.802	-0.141854	0.223102	-0.635824	0.524891	0.999395
ENSG00000022267	2083.67	-0.00802396	0.0927295	-0.0865308	0.931044	0.999395
ENSG00000022277	403.968	-0.013435	0.16689	-0.0805019	0.935838	0.999395
ENSG00000022355	37.844	0.434338	0.38369	1.132	0.257633	0.999395
ENSG00000022567	227.837	0.0232263	0.240959	0.096391	0.92321	0.999395
ENSG00000022840	1801.58	-0.0124782	0.109621	-0.11383	0.909372	0.999395
ENSG00000022976	144.634	0.258261	0.175772	1.4693	0.141752	0.95635
ENSG00000023041	343.169	-0.0256649	0.189839	-0.135193	0.892459	0.999395
ENSG00000023171	435.536	-0.169823	0.180556	-0.94056	0.34693	0.999395
ENSG00000023191	568.173	0.22314	0.220232	1.0132	0.310963	0.999395
ENSG00000023228	1445.89	0.0650865	0.129463	0.502741	0.615146	0.999395
ENSG00000023287	1700.72	0.0466566	0.132351	0.352521	0.724448	0.999395
ENSG00000023318	503.927	-0.102598	0.131248	-0.781711	0.434384	0.999395
ENSG00000023330	594.587	0.135171	0.120713	1.11977	0.262811	0.999395
ENSG00000023516	1873.5	-0.0739646	0.137769	-0.536873	0.591356	0.999395
ENSG00000023572	67.7824	0.112613	0.245482	0.458744	0.646418	0.999395
ENSG00000023608	36.4471	0.324861	0.379463	0.856108	0.391938	0.999395
ENSG00000023697	108.645	0.277471	0.238324	1.16426	0.244318	0.999395
ENSG00000023734	2825.83	-0.0223779	0.224059	-0.0998747	0.920444	0.999395
ENSG00000023839	11.3046	-0.183546	0.553169	-0.331808	0.740034	0.999395
ENSG00000023892	38.9955	0.132267	0.381874	0.346364	0.729069	0.999395
ENSG00000023902	1204.22	0.151802	0.125184	1.21263	0.225272	0.999395
ENSG00000023909	85.5346	0.257854	0.291965	0.883169	0.377145	0.999395
ENSG00000024048	524.41	-0.242548	0.13349	-1.81697	0.0692215	0.841542
ENSG00000024422	43.0033	-1.04201	0.373118	-2.79271	0.00522679	0.361767
ENSG00000024526	98.612	-0.0956507	0.294751	-0.324514	0.745549	0.999395
ENSG00000024862	33.2949	-0.0596375	0.366532	-0.162707	0.870749	0.999395
ENSG00000025039	576.994	-0.0500609	0.148932	-0.336133	0.73677	0.999395
ENSG00000025156	568.97	-0.0280634	0.211174	-0.132892	0.894279	0.999395
ENSG00000025293	971.783	-0.0941868	0.188561	-0.499503	0.617425	0.999395
ENSG00000025423	33.3195	-0.0774721	0.34249	-0.226202	0.821044	0.999395
ENSG00000025434	62.7049	-0.358143	0.26502	-1.35138	0.176574	0.974683
ENSG00000025708	7.44272	1.39454	0.671065	2.0781	0.0377002	0.725266
ENSG00000025770	778.107	0.194748	0.132065	1.47463	0.140311	0.95635
ENSG00000025772	205.551	-0.142238	0.19559	-0.727225	0.467088	0.999395
ENSG00000025796	1668.01	0.0286429	0.0943499	0.303581	0.761447	0.999395
ENSG00000025800	814.256	-0.105462	0.135096	-0.780646	0.435011	0.999395
ENSG00000026025	8598.32	-0.0451378	0.137535	-0.328192	0.742766	0.999395
ENSG00000026036	51.8993	0.039179	0.3731	0.105009	0.916368	0.999395
ENSG00000026103	30.9266	0.242161	0.350295	0.691305	0.489374	0.999395
ENSG00000026297	87.4615	-0.188989	0.281228	-0.672013	0.501576	0.999395
ENSG00000026508	63.1208	-0.130004	0.273759	-0.474885	0.634869	0.999395
ENSG00000026559	119.803	0.102279	0.248035	0.412358	0.680077	0.999395
ENSG00000026652	1218.57	-0.0654913	0.143583	-0.456123	0.648302	0.999395
ENSG00000026950	221.948	0.295829	0.186885	1.58295	0.113433	0.93785
ENSG00000027001	114.292	-0.00844499	0.186961	-0.0451698	0.963972	0.999395
ENSG00000027644	32.6295	-0.111952	0.371761	-0.30114	0.763308	0.999395
ENSG00000027697	261.266	-0.140821	0.226645	-0.621328	0.534384	0.999395
ENSG00000027847	209.129	0.0188802	0.160871	0.117362	0.906573	0.999395
ENSG00000028116	7.35256	-1.0427	0.834928	-1.24885	0.211719	0.994486
ENSG00000028203	2203.01	-0.0688003	0.157336	-0.437283	0.661906	0.999395
ENSG00000028277	1611.3	0.00273341	0.220491	0.012397	0.990109	0.999395
ENSG00000028310	650.104	-0.190515	0.174747	-1.09023	0.275611	0.999395
ENSG00000028528	871.059	0.0260667	0.131336	0.198473	0.842675	0.999395
ENSG00000028839	267.835	0.141298	0.265432	0.532331	0.594497	0.999395
ENSG00000029153	260.926	-0.252034	0.180925	-1.39303	0.163611	0.963044
ENSG00000029363	3446.42	-0.0109903	0.11388	-0.0965076	0.923117	0.999395
ENSG00000029364	708.624	-0.0274237	0.121666	-0.225401	0.821667	0.999395
ENSG00000029534	389.596	-0.188391	0.212109	-0.888182	0.374443	0.999395
ENSG00000029639	53.698	-0.368987	0.269914	-1.36705	0.171609	0.969383
ENSG00000029725	2407.61	-0.34003	0.109177	-3.11448	0.00184272	0.22226
ENSG00000029993	1802.49	0.0635915	0.130571	0.487024	0.626241	0.999395
ENSG00000030066	557.686	-0.207553	0.127469	-1.62826	0.103471	0.929724
ENSG00000030110	139.951	0.362379	0.196297	1.84607	0.0648814	0.830742
ENSG00000030304	12.3892	-0.60047	0.54099	-1.10995	0.267022	0.999395
ENSG00000030419	161.958	-0.0772458	0.228216	-0.338476	0.735004	0.999395
ENSG00000030582	520.183	0.0597969	0.256319	0.233291	0.815535	0.999395
ENSG00000031003	1742.71	-0.149266	0.0898472	-1.66134	0.0966458	0.9239
ENSG00000031081	214.613	-0.574247	0.270231	-2.12502	0.033585	0.69898
ENSG00000031691	113.356	0.522955	0.582079	0.898427	0.368958	0.999395
ENSG00000031698	2067.26	-0.0468264	0.102052	-0.458846	0.646345	0.999395
ENSG00000031823	954.606	-0.00748864	0.1378	-0.0543444	0.956661	0.999395
ENSG00000032219	1068.91	-0.0167445	0.142972	-0.117117	0.906767	0.999395
ENSG00000032389	347.681	-0.315486	0.180132	-1.75141	0.0798746	0.875942
ENSG00000032444	444.737	0.147753	0.248996	0.593394	0.552918	0.999395
ENSG00000032742	175.218	-0.454088	0.200999	-2.25916	0.0238736	0.637558
ENSG00000033011	184.168	0.24109	0.175578	1.37312	0.169714	0.96868
ENSG00000033030	352.365	-0.261914	0.214562	-1.22069	0.222203	0.996157
ENSG00000033050	115.882	0.0950117	0.255386	0.372032	0.709869	0.999395
ENSG00000033100	371.851	-0.0738913	0.16877	-0.437823	0.661514	0.999395
ENSG00000033122	730.845	0.0520278	0.187791	0.277051	0.781741	0.999395
ENSG00000033170	1114.89	0.148806	0.128464	1.15835	0.246722	0.999395
ENSG00000033178	999.949	0.128445	0.197807	0.649346	0.516115	0.999395
ENSG00000033327	1141.37	0.0396608	0.179678	0.220732	0.825301	0.999395
ENSG00000033627	2151.32	0.124566	0.172034	0.724079	0.469017	0.999395
ENSG00000033800	909.28	0.0813275	0.199122	0.408431	0.682957	0.999395
ENSG00000033867	486.058	0.0207414	0.254802	0.081402	0.935122	0.999395
ENSG00000034053	2998.1	-0.0363186	0.22116	-0.164219	0.869559	0.999395
ENSG00000034152	125.167	-0.0384732	0.19277	-0.199581	0.841808	0.999395
ENSG00000034239	26.4833	0.192746	0.383873	0.502109	0.615591	0.999395
ENSG00000034510	12062.8	0.311029	0.281834	1.10359	0.269771	0.999395
ENSG00000034533	52.2635	-0.240195	0.380747	-0.630852	0.528137	0.999395
ENSG00000034677	606.828	-0.00406074	0.1979	-0.0205191	0.983629	0.999395
ENSG00000034693	108.199	0.186667	0.355448	0.52516	0.599472	0.999395
ENSG00000034713	811.444	-0.0728095	0.193469	-0.376337	0.706666	0.999395
ENSG00000035115	508.892	-0.250071	0.167099	-1.49655	0.134511	0.95635
ENSG00000035141	293.516	-0.0987597	0.191801	-0.514906	0.606618	0.999395
ENSG00000035403	706.903	-0.141564	0.147167	-0.961927	0.336086	0.999395
ENSG00000035499	169.129	-0.204573	0.251862	-0.812243	0.416652	0.999395
ENSG00000035664	16.4606	-0.897705	0.44535	-2.01573	0.0438282	0.747172
ENSG00000035681	286.12	0.0402132	0.183369	0.219302	0.826414	0.999395
ENSG00000035687	477.117	0.00688913	0.148119	0.0465108	0.962903	0.999395
ENSG00000035862	2474.12	-0.0846735	0.125483	-0.674781	0.499815	0.999395
ENSG00000035928	626.226	-0.0771878	0.174198	-0.443105	0.65769	0.999395
ENSG00000036054	396.929	0.11729	0.22405	0.5235	0.600626	0.999395
ENSG00000036257	1393.07	-0.19366	0.107449	-1.80234	0.0714919	0.849186
ENSG00000036448	30.3685	0.181398	0.366995	0.494279	0.621109	0.999395
ENSG00000036530	266.121	0.0294207	0.170403	0.172654	0.862923	0.999395
ENSG00000036549	475.004	-0.108827	0.181239	-0.600463	0.548197	0.999395
ENSG00000036672	55.9881	-0.146762	0.307183	-0.477768	0.632815	0.999395
ENSG00000037042	349.662	0.105535	0.134358	0.785477	0.432174	0.999395
ENSG00000037241	356.322	0.40133	0.326342	1.22978	0.218778	0.994752
ENSG00000037280	7.48486	-0.37071	0.72987	-0.507912	0.611515	0.999395
ENSG00000037474	537.552	-0.0279379	0.164128	-0.17022	0.864837	0.999395
ENSG00000037637	629.559	-0.00367356	0.133994	-0.0274158	0.978128	0.999395
ENSG00000037749	707.338	0.0339419	0.129206	0.262697	0.792784	0.999395
ENSG00000037757	244.504	0.0406714	0.239201	0.17003	0.864986	0.999395
ENSG00000037897	19.958	0.406933	0.491168	0.828501	0.407387	0.999395
ENSG00000038002	51.539	0.31867	0.334682	0.952159	0.341016	0.999395
ENSG00000038210	64.4576	-0.100301	0.313902	-0.31953	0.749325	0.999395
ENSG00000038219	2062.9	-0.0508958	0.191199	-0.266193	0.790091	0.999395
ENSG00000038274	389.749	0.256563	0.265274	0.967162	0.333463	0.999395
ENSG00000038295	67.3134	0.00268756	0.283209	0.00948967	0.992428	0.999395
ENSG00000038358	578.917	-0.271133	0.2521	-1.0755	0.282151	0.999395
ENSG00000038382	5951.36	-0.107837	0.170831	-0.631247	0.527879	0.999395
ENSG00000038427	5493.4	0.0605748	0.136334	0.444311	0.656817	0.999395
ENSG00000038532	789.382	0.00644491	0.209537	0.0307579	0.975463	0.999395
ENSG00000039068	10.616	-1.45671	0.615854	-2.36535	0.018013	0.593521
ENSG00000039123	812.745	0.108018	0.147918	0.730251	0.465237	0.999395
ENSG00000039139	26.3156	0.3466	0.566672	0.611641	0.540775	0.999395
ENSG00000039319	584.365	-0.00847837	0.228228	-0.0371487	0.970366	0.999395
ENSG00000039523	902.301	-0.102321	0.194851	-0.525124	0.599497	0.999395
ENSG00000039560	1061.46	-0.124738	0.134962	-0.924243	0.35536	0.999395
ENSG00000039650	531.367	-0.00536627	0.179921	-0.0298257	0.976206	0.999395
ENSG00000040199	293.577	-0.21834	0.184106	-1.18595	0.235644	0.999395
ENSG00000040275	386.112	-0.0579054	0.22117	-0.261814	0.793465	0.999395
ENSG00000040341	1663.37	-0.12719	0.126038	-1.00914	0.312907	0.999395
ENSG00000040487	203.549	0.319419	0.195108	1.63714	0.101601	0.929724
ENSG00000040531	109.726	0.00164299	0.201996	0.00813377	0.99351	0.999395
ENSG00000040608	240.298	0.0737373	0.203008	0.363223	0.716438	0.999395
ENSG00000040633	667.53	0.130796	0.139499	0.937612	0.348444	0.999395
ENSG00000040731	264.661	0.10075	0.175965	0.572557	0.566945	0.999395
ENSG00000040933	1092.43	-0.0752953	0.135849	-0.554256	0.579404	0.999395
ENSG00000041353	100.219	-0.0942068	0.265604	-0.354689	0.722823	0.999395
ENSG00000041357	1582.93	0.313255	0.322062	0.972654	0.330725	0.999395
ENSG00000041515	216.546	-0.117421	0.237829	-0.493722	0.621502	0.999395
ENSG00000041802	358.443	-0.0333385	0.184394	-0.1808	0.856525	0.999395
ENSG00000041880	63.3497	-0.118221	0.286023	-0.413326	0.679368	0.999395
ENSG00000041982	1843.1	0.11118	0.282163	0.394029	0.69356	0.999395
ENSG00000041988	237.46	-0.182271	0.18363	-0.992598	0.320906	0.999395
ENSG00000042088	234.154	-0.0822283	0.15341	-0.536004	0.591956	0.999395
ENSG00000042286	61.9121	-0.144912	0.269934	-0.536843	0.591376	0.999395
ENSG00000042317	168.624	0.0389976	0.224485	0.173721	0.862085	0.999395
ENSG00000042429	75.4171	0.273953	0.320794	0.853984	0.393114	0.999395
ENSG00000042445	262.697	0.418834	0.188004	2.22779	0.0258945	0.652319
ENSG00000042753	606.199	0.207121	0.167007	1.24019	0.214905	0.994486
ENSG00000042781	29.4406	-0.698206	0.344786	-2.02504	0.0428634	0.745093
ENSG00000042832	23.2769	-0.908947	0.610602	-1.48861	0.136591	0.95635
ENSG00000042980	15.2504	0.353738	0.553978	0.638542	0.523121	0.999395
ENSG00000043093	701.504	0.107716	0.291478	0.369551	0.711717	0.999395
ENSG00000043143	38.7398	0.256007	0.316959	0.807698	0.419264	0.999395
ENSG00000043355	2472.2	0.128284	0.140719	0.911636	0.36196	0.999395
ENSG00000043514	268.299	-0.00522359	0.209513	-0.024932	0.980109	0.999395
ENSG00000043591	14.3802	0.0609119	0.461139	0.13209	0.894913	0.999395
ENSG00000044090	514.564	-0.313269	0.218634	-1.43285	0.151901	0.958715
ENSG00000044115	2581.52	-0.180065	0.203831	-0.883403	0.377018	0.999395
ENSG00000044446	281.544	-0.277188	0.17264	-1.60558	0.108367	0.933107
ENSG00000044459	176.08	0.0737844	0.211382	0.349058	0.727046	0.999395
ENSG00000044524	854.532	0.199286	0.152012	1.31099	0.189861	0.98197
ENSG00000044574	3636.68	0.15283	0.16008	0.954711	0.339724	0.999395
ENSG00000046604	92.544	-0.0181933	0.196743	-0.0924721	0.926323	0.999395
ENSG00000046647	187.943	-0.136557	0.184539	-0.739986	0.459308	0.999395
ENSG00000046651	320.648	0.24135	0.183373	1.31617	0.188117	0.981588
ENSG00000046653	6402.82	0.188086	0.16814	1.11862	0.2633	0.999395
ENSG00000046889	187.939	-0.0823984	0.187209	-0.440141	0.659835	0.999395
ENSG00000047056	582.059	-0.184555	0.18737	-0.984975	0.324636	0.999395
ENSG00000047188	792.028	-0.230809	0.170158	-1.35644	0.174959	0.973572
ENSG00000047230	589.468	0.113792	0.120376	0.945304	0.344503	0.999395
ENSG00000047249	715.538	0.00537953	0.13888	0.0387349	0.969102	0.999395
ENSG00000047315	2109.44	0.0221779	0.127846	0.173474	0.862279	0.999395
ENSG00000047346	316.579	-0.313814	0.146685	-2.13937	0.0324058	0.69519
ENSG00000047365	84.7799	0.120457	0.26959	0.446815	0.655009	0.999395
ENSG00000047410	2195.22	-0.121272	0.153426	-0.790427	0.429278	0.999395
ENSG00000047457	111.263	0.868228	0.236274	3.67467	0.000238161	0.0596027
ENSG00000047578	337.814	-0.147977	0.199892	-0.740287	0.459126	0.999395
ENSG00000047579	193.613	-0.107462	0.165531	-0.649193	0.516214	0.999395
ENSG00000047597	26.8408	0.0883975	0.427934	0.206568	0.836347	0.999395
ENSG00000047621	352.782	0.046783	0.219191	0.213435	0.830988	0.999395
ENSG00000047634	173.77	-0.0405191	0.271464	-0.149261	0.881348	0.999395
ENSG00000047644	563.585	-0.373788	0.190153	-1.96572	0.0493313	0.772364
ENSG00000047648	12.4489	-0.406733	0.584937	-0.695345	0.486839	0.999395
ENSG00000047662	73.0051	-0.311195	0.272385	-1.14248	0.253255	0.999395
ENSG00000047849	3832.12	-0.0236139	0.136527	-0.172961	0.862682	0.999395
ENSG00000047932	356.201	-0.0376408	0.189285	-0.198858	0.842374	0.999395
ENSG00000048028	328.918	-0.0896265	0.171581	-0.522355	0.601423	0.999395
ENSG00000048052	155.743	-0.0412845	0.190493	-0.216725	0.828423	0.999395
ENSG00000048140	630.482	0.205309	0.162266	1.26526	0.205779	0.992699
ENSG00000048162	70.735	-0.0669591	0.281637	-0.23775	0.812075	0.999395
ENSG00000048342	292.191	-0.0244694	0.157405	-0.155455	0.876462	0.999395
ENSG00000048392	281.23	0.085343	0.210216	0.405978	0.684759	0.999395
ENSG00000048405	191.548	-0.0387998	0.180366	-0.215117	0.829676	0.999395
ENSG00000048471	512.358	0.0354603	0.229012	0.15484	0.876947	0.999395
ENSG00000048540	626.314	-0.0340623	0.206795	-0.164715	0.869168	0.999395
ENSG00000048544	323.558	-0.129322	0.167151	-0.773684	0.439117	0.999395
ENSG00000048649	2810.01	0.0325384	0.169163	0.192349	0.847469	0.999395
ENSG00000048707	920.404	-0.10848	0.194057	-0.55901	0.576155	0.999395
ENSG00000048740	2574.09	0.0545258	0.0817546	0.666944	0.504808	0.999395
ENSG00000048828	477.626	-0.00319579	0.15508	-0.0206073	0.983559	0.999395
ENSG00000048991	1098.77	0.066419	0.131366	0.505601	0.613137	0.999395
ENSG00000049089	214.836	-0.603954	0.189841	-3.18137	0.00146579	0.189992
ENSG00000049130	1594.71	0.0650002	0.216842	0.299758	0.764362	0.999395
ENSG00000049167	262.916	-0.0880681	0.261458	-0.336834	0.736242	0.999395
ENSG00000049192	72.0302	0.532912	0.255678	2.08431	0.0371323	0.72089
ENSG00000049239	321.93	-0.217078	0.240005	-0.904472	0.365745	0.999395
ENSG00000049245	233.47	-0.00899412	0.170259	-0.052826	0.957871	0.999395
ENSG00000049246	191.552	-0.00802301	0.182999	-0.0438418	0.965031	0.999395
ENSG00000049323	285.817	-0.0198953	0.18065	-0.110132	0.912305	0.999395
ENSG00000049449	592.021	0.191779	0.151714	1.26408	0.206201	0.992699
ENSG00000049540	409.855	-0.0636462	0.243269	-0.261629	0.793608	0.999395
ENSG00000049541	315.968	-0.188091	0.202766	-0.927624	0.353602	0.999395
ENSG00000049618	2152.26	0.00706466	0.17798	0.0396935	0.968337	0.999395
ENSG00000049656	652.414	0.0913233	0.210111	0.434643	0.663821	0.999395
ENSG00000049759	4593.23	-0.100274	0.121586	-0.824718	0.409532	0.999395
ENSG00000049769	340.359	0.0105351	0.145864	0.0722254	0.942423	0.999395
ENSG00000049860	177.61	0.149295	0.19053	0.783576	0.433289	0.999395
ENSG00000049883	178.615	-0.319876	0.172119	-1.85846	0.0631035	0.826828
ENSG00000050030	964.368	0.114446	0.143135	0.79957	0.42396	0.999395
ENSG00000050130	456.55	0.0544103	0.325029	0.167401	0.867054	0.999395
ENSG00000050165	1984.5	0.0150829	0.133242	0.113199	0.909872	0.999395
ENSG00000050344	110.256	-0.0806724	0.213821	-0.37729	0.705958	0.999395
ENSG00000050393	448.3	-0.0378075	0.127262	-0.297084	0.766403	0.999395
ENSG00000050405	275.646	-0.124116	0.154493	-0.803377	0.421757	0.999395
ENSG00000050426	402.817	0.0621683	0.145054	0.428586	0.668224	0.999395
ENSG00000050438	2820.14	-0.0629924	0.170479	-0.369503	0.711753	0.999395
ENSG00000050628	654.923	0.0239686	0.154949	0.154687	0.877068	0.999395
ENSG00000050730	54.6672	-0.121872	0.33319	-0.365775	0.714533	0.999395
ENSG00000050748	1028.7	-0.167297	0.137131	-1.21997	0.222475	0.996157
ENSG00000050767	106.869	-0.0620313	0.236187	-0.262636	0.792831	0.999395
ENSG00000050820	932.686	0.0806493	0.205221	0.392987	0.694329	0.999395
ENSG00000051009	281.288	0.23218	0.192797	1.20427	0.228486	0.999395
ENSG00000051108	366.136	0.124694	0.132586	0.940472	0.346975	0.999395
ENSG00000051128	130.361	0.525805	0.22298	2.35808	0.0183696	0.594747
ENSG00000051180	35.5539	-0.295088	0.341264	-0.86469	0.387209	0.999395
ENSG00000051341	52.1681	-0.364654	0.256229	-1.42316	0.154691	0.963044
ENSG00000051382	243.337	0.0263832	0.135345	0.194933	0.845446	0.999395
ENSG00000051523	32.509	-0.00662418	0.383626	-0.0172673	0.986223	0.999395
ENSG00000051596	206.04	0.050335	0.149883	0.335828	0.737001	0.999395
ENSG00000051620	311.947	0.423941	0.144672	2.93035	0.00338581	0.290983
ENSG00000051825	182.752	-0.167598	0.17894	-0.936614	0.348957	0.999395
ENSG00000052126	1300.7	-0.101382	0.135889	-0.746064	0.455629	0.999395
ENSG00000052723	441.101	-0.0154034	0.183297	-0.0840355	0.933028	0.999395
ENSG00000052749	260.63	-0.610007	0.29929	-2.03818	0.0415318	0.744968
ENSG00000052795	556.944	0.168461	0.128321	1.31281	0.189246	0.98197
ENSG00000052802	1006.24	-0.237173	0.279264	-0.849278	0.395727	0.999395
ENSG00000052841	937.101	0.0416552	0.126452	0.329415	0.741842	0.999395
ENSG00000053108	114.723	0.0885065	0.268689	0.329402	0.741852	0.999395
ENSG00000053254	1055.64	-0.295779	0.140597	-2.10373	0.0354016	0.708353
ENSG00000053371	221.86	0.106003	0.232216	0.456484	0.648042	0.999395
ENSG00000053372	371.54	0.16934	0.145373	1.16487	0.244071	0.999395
ENSG00000053438	6760.18	0.144109	0.129805	1.1102	0.266914	0.999395
ENSG00000053501	193.38	0.0582002	0.189381	0.307318	0.758601	0.999395
ENSG00000053524	191.842	0.0996321	0.188876	0.5275	0.597847	0.999395
ENSG00000053747	38.7402	-0.878017	0.306567	-2.86403	0.00418291	0.320499
ENSG00000053770	802.961	-0.0922743	0.236634	-0.389944	0.696578	0.999395
ENSG00000053900	297.246	-0.134651	0.254582	-0.52891	0.596868	0.999395
ENSG00000054116	599.981	0.115535	0.154156	0.749469	0.453575	0.999395
ENSG00000054118	2159	-0.185686	0.208341	-0.891262	0.372789	0.999395
ENSG00000054148	442.327	0.266313	0.236262	1.1272	0.25966	0.999395
ENSG00000054179	66.7611	0.208903	0.268865	0.776979	0.437171	0.999395
ENSG00000054267	1466.48	-0.101826	0.11349	-0.897227	0.369598	0.999395
ENSG00000054277	53.9514	0.113763	0.304071	0.374133	0.708306	0.999395
ENSG00000054282	307.954	-0.112032	0.166044	-0.674715	0.499857	0.999395
ENSG00000054356	669.797	0.0165759	0.200989	0.0824717	0.934272	0.999395
ENSG00000054392	54.9893	-0.0752186	0.259118	-0.290287	0.771596	0.999395
ENSG00000054523	8183.76	0.0988627	0.175813	0.562316	0.5739	0.999395
ENSG00000054611	158.163	0.100221	0.288631	0.347229	0.728419	0.999395
ENSG00000054654	1283.27	0.129487	0.263953	0.490567	0.623733	0.999395
ENSG00000054690	189.643	-0.296908	0.261635	-1.13482	0.256452	0.999395
ENSG00000054793	6774.42	0.0166513	0.200397	0.0830916	0.933779	0.999395
ENSG00000054965	3646.73	-0.0103495	0.179264	-0.0577336	0.953961	0.999395
ENSG00000054967	171.398	0.159252	0.168166	0.946991	0.343643	0.999395
ENSG00000054983	232.935	0.145992	0.146285	0.997997	0.318281	0.999395
ENSG00000055044	670.434	0.203777	0.197104	1.03386	0.301204	0.999395
ENSG00000055070	1482.52	0.155174	0.118562	1.3088	0.190602	0.98197
ENSG00000055118	760.006	0.102218	0.187566	0.544973	0.585772	0.999395
ENSG00000055130	1082.07	-0.127568	0.110128	-1.15836	0.246717	0.999395
ENSG00000055147	249.587	-0.0883583	0.178634	-0.494634	0.620858	0.999395
ENSG00000055163	3603.26	-0.212873	0.156331	-1.36168	0.173299	0.973008
ENSG00000055208	831.012	0.0118618	0.135195	0.0877383	0.930085	0.999395
ENSG00000055211	386.445	-0.0513502	0.203815	-0.251945	0.801084	0.999395
ENSG00000055332	756.005	-0.256291	0.136236	-1.88123	0.0599413	0.81676
ENSG00000055483	349.96	-0.212621	0.185687	-1.14506	0.252186	0.999395
ENSG00000055609	2010.74	-0.222275	0.120682	-1.84182	0.0655011	0.830742
ENSG00000055813	74.0076	0.26746	0.276926	0.965819	0.334135	0.999395
ENSG00000055917	1793.99	-0.180327	0.13126	-1.37381	0.1695	0.96868
ENSG00000055950	371.642	0.0803166	0.175633	0.457298	0.647457	0.999395
ENSG00000055955	7.78742	-0.586331	0.806913	-0.726634	0.46745	0.999395
ENSG00000056050	425.869	0.0281677	0.221045	0.12743	0.8986	0.999395
ENSG00000056097	2346.79	0.0574034	0.115603	0.496558	0.619501	0.999395
ENSG00000056277	104.88	-0.0917408	0.23595	-0.388814	0.697414	0.999395
ENSG00000056487	1853.34	0.213217	0.160245	1.33057	0.183332	0.977591
ENSG00000056558	15.1796	-0.973568	0.531599	-1.8314	0.0670414	0.832787
ENSG00000056586	1156.38	-0.0713561	0.137211	-0.520046	0.603032	0.999395
ENSG00000056736	29.8984	0.607063	0.429567	1.4132	0.157598	0.963044
ENSG00000056972	71.4833	-0.591323	0.30819	-1.91869	0.0550232	0.794541
ENSG00000056998	359.897	-0.227645	0.158035	-1.44047	0.149734	0.957855
ENSG00000057019	1013.7	-0.0577043	0.169123	-0.341196	0.732956	0.999395
ENSG00000057252	173.691	0.0309879	0.190667	0.162523	0.870894	0.999395
ENSG00000057294	26.6932	-0.00491282	0.469903	-0.010455	0.991658	0.999395
ENSG00000057468	15.0966	0.135043	0.576828	0.234112	0.814898	0.999395
ENSG00000057593	19.9469	-0.442069	0.522635	-0.845847	0.397638	0.999395
ENSG00000057608	3069.29	-0.00303839	0.113189	-0.0268434	0.978585	0.999395
ENSG00000057663	252.932	-0.223572	0.280262	-0.797725	0.42503	0.999395
ENSG00000057704	182.693	-0.111963	0.200626	-0.558066	0.576799	0.999395
ENSG00000057757	680.599	-0.0732275	0.132007	-0.554725	0.579083	0.999395
ENSG00000057935	641.114	-0.13145	0.157495	-0.834634	0.403924	0.999395
ENSG00000058056	256.995	-0.0207553	0.132707	-0.1564	0.875718	0.999395
ENSG00000058063	408.396	0.00225948	0.192959	0.0117096	0.990657	0.999395
ENSG00000058091	1659.21	-0.0611278	0.114459	-0.534057	0.593302	0.999395
ENSG00000058262	2492.54	0.14738	0.152723	0.965018	0.334536	0.999395
ENSG00000058272	1219.14	0.0287396	0.144427	0.198991	0.84227	0.999395
ENSG00000058335	91.7797	0.0251275	0.267121	0.0940677	0.925055	0.999395
ENSG00000058404	950.394	0.00580272	0.226357	0.0256352	0.979548	0.999395
ENSG00000058453	690.98	-0.509483	0.214072	-2.37997	0.0173142	0.580745
ENSG00000058600	339.188	-0.173372	0.202458	-0.856335	0.391813	0.999395
ENSG00000058668	1717.83	-0.0768603	0.149423	-0.514382	0.606985	0.999395
ENSG00000058673	7.78948	-0.958307	0.708326	-1.35292	0.176082	0.974683
ENSG00000058729	226.124	0.144299	0.283758	0.508528	0.611083	0.999395
ENSG00000058799	309.862	0.205665	0.199994	1.02836	0.303781	0.999395
ENSG00000058804	320.487	-0.227774	0.158342	-1.4385	0.150292	0.958715
ENSG00000058866	21.1857	-0.645938	0.405287	-1.59378	0.110986	0.936781
ENSG00000059122	987.49	-0.0302425	0.21149	-0.142998	0.886292	0.999395
ENSG00000059145	256.273	0.133313	0.224918	0.592717	0.55337	0.999395
ENSG00000059377	9.19216	0.18158	0.660338	0.274981	0.783331	0.999395
ENSG00000059378	12.6496	-0.862538	0.487432	-1.76955	0.0768013	0.868777
ENSG00000059573	716.273	-0.064482	0.148381	-0.43457	0.663875	0.999395
ENSG00000059588	809.696	0.295016	0.219028	1.34693	0.178002	0.975589
ENSG00000059691	201.76	0.0417394	0.236442	0.176531	0.859877	0.999395
ENSG00000059728	177.138	-0.179346	0.203775	-0.88012	0.378794	0.999395
ENSG00000059758	821.192	0.0300035	0.119696	0.250665	0.802073	0.999395
ENSG00000059769	120.717	0.0527962	0.185023	0.285349	0.775377	0.999395
ENSG00000059804	250.797	-0.0897144	0.165594	-0.541772	0.587976	0.999395
ENSG00000059915	1212.38	0.132879	0.162694	0.816743	0.414075	0.999395
ENSG00000060069	330.842	-0.0894831	0.239414	-0.373759	0.708584	0.999395
ENSG00000060138	233.748	0.477251	0.187156	2.55003	0.0107715	0.481744
ENSG00000060237	2712.47	-0.0398168	0.152725	-0.260708	0.794317	0.999395
ENSG00000060339	1595.97	-0.0126475	0.164916	-0.0766903	0.93887	0.999395
ENSG00000060491	714.41	-0.0388002	0.198412	-0.195554	0.84496	0.999395
ENSG00000060642	87.4459	0.157732	0.209911	0.751423	0.452398	0.999395
ENSG00000060656	144.312	0.300298	0.223733	1.34222	0.179526	0.976152
ENSG00000060688	377.139	-0.0270167	0.161386	-0.167405	0.867052	0.999395
ENSG00000060709	9.20973	-0.757748	0.618972	-1.2242	0.220875	0.995546
ENSG00000060718	885.367	-0.452785	0.11044	-4.09982	4.13477e-05	0.0169506
ENSG00000060749	868.18	-0.0206897	0.15463	-0.133802	0.893559	0.999395
ENSG00000060762	368.834	0.0714273	0.261634	0.273004	0.78485	0.999395
ENSG00000060971	367.739	-0.143843	0.146296	-0.983239	0.32549	0.999395
ENSG00000060982	1123	0.104672	0.146939	0.712351	0.476248	0.999395
ENSG00000061273	715.295	0.238104	0.143696	1.657	0.0975203	0.925379
ENSG00000061337	565.655	-0.0296177	0.257504	-0.115019	0.90843	0.999395
ENSG00000061656	12.7685	-0.472019	0.492539	-0.958337	0.337893	0.999395
ENSG00000061676	2946.31	-0.061591	0.0990965	-0.621526	0.534254	0.999395
ENSG00000061794	355.688	-0.110638	0.240617	-0.459807	0.645654	0.999395
ENSG00000061918	317.995	0.169271	0.18796	0.900568	0.367818	0.999395
ENSG00000061936	985.998	-0.11483	0.144636	-0.793928	0.427238	0.999395
ENSG00000061938	1057.25	-0.0867828	0.174275	-0.497964	0.618509	0.999395
ENSG00000061987	540.892	-0.0709248	0.178046	-0.398352	0.690371	0.999395
ENSG00000062038	82.1602	-0.161928	0.297438	-0.544409	0.58616	0.999395
ENSG00000062096	12.4714	0.122262	0.516187	0.236856	0.812769	0.999395
ENSG00000062194	2047.56	0.0129138	0.164017	0.0787348	0.937244	0.999395
ENSG00000062282	30.4442	-0.0396689	0.353697	-0.112155	0.9107	0.999395
ENSG00000062370	163.054	-0.296752	0.244833	-1.21206	0.225489	0.999395
ENSG00000062485	1647.01	0.134557	0.100416	1.33999	0.180247	0.976466
ENSG00000062598	1111.66	-0.140164	0.142066	-0.986612	0.323833	0.999395
ENSG00000062650	576.007	-0.237973	0.144722	-1.64434	0.100106	0.927574
ENSG00000062716	700.609	-0.0601113	0.231453	-0.259713	0.795085	0.999395
ENSG00000062725	748.891	-0.16746	0.147819	-1.13287	0.257268	0.999395
ENSG00000062822	232.115	0.0697649	0.202741	0.344108	0.730765	0.999395
ENSG00000063015	1766.23	-0.210885	0.187981	-1.12184	0.26193	0.999395
ENSG00000063046	4207.48	-0.0296496	0.0984624	-0.301126	0.763318	0.999395
ENSG00000063127	55.9741	-0.208691	0.303991	-0.686505	0.492395	0.999395
ENSG00000063169	590.808	-0.185484	0.170187	-1.08988	0.275764	0.999395
ENSG00000063176	575.553	0.235112	0.141886	1.65705	0.0975095	0.925379
ENSG00000063177	3112.8	0.464553	0.190173	2.44279	0.0145742	0.537476
ENSG00000063180	1048.05	0.186509	0.11314	1.64848	0.099255	0.927574
ENSG00000063241	213.826	0.140831	0.151996	0.926542	0.354164	0.999395
ENSG00000063244	2476.19	0.0259643	0.178316	0.145608	0.884231	0.999395
ENSG00000063245	2253.58	0.204449	0.166994	1.22429	0.220843	0.995546
ENSG00000063322	675.821	0.16327	0.174229	0.9371	0.348707	0.999395
ENSG00000063515	13.3692	-0.128043	0.56111	-0.228196	0.819494	0.999395
ENSG00000063587	474.425	-0.212905	0.168426	-1.26409	0.206199	0.992699
ENSG00000063601	360.94	-0.188324	0.14462	-1.3022	0.192849	0.983978
ENSG00000063660	2498.1	0.0980068	0.180416	0.543227	0.586973	0.999395
ENSG00000063761	133.841	-0.1317	0.209526	-0.628563	0.529635	0.999395
ENSG00000063854	409.429	0.152205	0.175337	0.868071	0.385356	0.999395
ENSG00000063978	499.076	-0.0385912	0.134642	-0.286622	0.774402	0.999395
ENSG00000064042	792.415	-0.165427	0.118944	-1.3908	0.164285	0.963044
ENSG00000064102	219.875	0.00981819	0.239855	0.0409339	0.967349	0.999395
ENSG00000064115	319.484	0.217383	0.158497	1.37153	0.170209	0.96868
ENSG00000064199	251.388	-0.238688	0.275108	-0.867617	0.385604	0.999395
ENSG00000064218	46.7545	0.199252	0.34037	0.585397	0.558281	0.999395
ENSG00000064225	74.6414	-0.0823963	0.319469	-0.257916	0.796472	0.999395
ENSG00000064270	6.7991	0.810955	0.790325	1.0261	0.304843	0.999395
ENSG00000064300	89.9235	-0.244526	0.323619	-0.755596	0.449891	0.999395
ENSG00000064309	756.893	-0.0302003	0.138574	-0.217936	0.827479	0.999395
ENSG00000064313	483.063	-0.199768	0.139418	-1.43287	0.151894	0.958715
ENSG00000064393	2428.3	0.278442	0.181676	1.53263	0.125367	0.947017
ENSG00000064419	982.822	-0.00926494	0.153023	-0.060546	0.951721	0.999395
ENSG00000064490	267.885	0.15686	0.189183	0.829142	0.407024	0.999395
ENSG00000064545	148.64	0.0975223	0.182254	0.535091	0.592587	0.999395
ENSG00000064547	727.641	0.184704	0.159978	1.15456	0.24827	0.999395
ENSG00000064601	398.677	0.268132	0.12006	2.23331	0.0255284	0.651252
ENSG00000064607	3123.51	-0.156576	0.150895	-1.03765	0.299435	0.999395
ENSG00000064651	323.81	-0.188435	0.122093	-1.54337	0.122741	0.943425
ENSG00000064652	135.16	-0.181588	0.196443	-0.924381	0.355288	0.999395
ENSG00000064655	36.8989	0.48823	0.393055	1.24214	0.214185	0.994486
ENSG00000064666	1472.79	-0.156535	0.17202	-0.909983	0.362831	0.999395
ENSG00000064687	1034.31	0.115415	0.204245	0.565082	0.572018	0.999395
ENSG00000064692	312.495	-0.0911594	0.146782	-0.621053	0.534565	0.999395
ENSG00000064703	340.875	-0.0499225	0.145786	-0.342437	0.732022	0.999395
ENSG00000064726	761.928	0.0435791	0.133396	0.326689	0.743903	0.999395
ENSG00000064763	32.144	0.317433	0.336121	0.944401	0.344965	0.999395
ENSG00000064932	246.827	0.0704946	0.229326	0.307399	0.758539	0.999395
ENSG00000064933	331.925	0.0998914	0.256076	0.390085	0.696474	0.999395
ENSG00000064961	631.382	0.233066	0.168216	1.38552	0.165894	0.964173
ENSG00000064989	21.0837	-0.0228263	0.459643	-0.0496609	0.960393	0.999395
ENSG00000064995	484.17	0.0299991	0.148942	0.201414	0.840375	0.999395
ENSG00000064999	1856.56	0.0359454	0.241183	0.149038	0.881524	0.999395
ENSG00000065000	2881.04	-0.0431251	0.21126	-0.204133	0.83825	0.999395
ENSG00000065029	527.717	-0.0614344	0.150441	-0.408363	0.683008	0.999395
ENSG00000065054	239.83	-0.0363004	0.222166	-0.163393	0.870209	0.999395
ENSG00000065057	163.319	-0.0303007	0.219448	-0.138077	0.890179	0.999395
ENSG00000065060	333.055	-0.252897	0.167341	-1.51127	0.13072	0.951771
ENSG00000065135	1417.99	-0.12518	0.117236	-1.06776	0.28563	0.999395
ENSG00000065150	1771.08	0.0201322	0.110901	0.181533	0.855949	0.999395
ENSG00000065154	693.728	-0.00324658	0.215667	-0.0150537	0.987989	0.999395
ENSG00000065183	364.168	0.0441536	0.157358	0.280593	0.779022	0.999395
ENSG00000065243	546.989	-0.00323735	0.232586	-0.0139189	0.988895	0.999395
ENSG00000065268	429.149	0.225792	0.179383	1.25872	0.208132	0.993221
ENSG00000065308	210.858	-0.0270737	0.144691	-0.187114	0.851572	0.999395
ENSG00000065320	294.433	-0.244898	0.271145	-0.903197	0.366422	0.999395
ENSG00000065328	111.21	-0.0671321	0.219462	-0.305895	0.759685	0.999395
ENSG00000065357	198.197	-0.0718995	0.163839	-0.438841	0.660776	0.999395
ENSG00000065361	14.5147	0.391516	0.545842	0.71727	0.473208	0.999395
ENSG00000065413	573.389	-0.0751878	0.162544	-0.462569	0.643673	0.999395
ENSG00000065427	1009.12	0.0548656	0.127939	0.428843	0.668037	0.999395
ENSG00000065457	357.948	-0.103256	0.16332	-0.632228	0.527238	0.999395
ENSG00000065485	115.851	0.264978	0.179392	1.47709	0.139652	0.95635
ENSG00000065491	306.922	-0.140217	0.152271	-0.920838	0.357135	0.999395
ENSG00000065518	564.126	0.039411	0.204263	0.192943	0.847004	0.999395
ENSG00000065526	2820.88	-0.205516	0.234607	-0.876001	0.38103	0.999395
ENSG00000065534	280.073	-0.832788	0.178005	-4.67845	2.89054e-06	0.0024264
ENSG00000065548	1359.59	0.124834	0.240731	0.518564	0.604065	0.999395
ENSG00000065559	639.715	-0.170997	0.124371	-1.3749	0.169162	0.96868
ENSG00000065600	286.338	0.0460778	0.155985	0.295398	0.76769	0.999395
ENSG00000065609	1569.26	-0.0163004	0.0828696	-0.1967	0.844062	0.999395
ENSG00000065613	503.815	-0.0840223	0.139436	-0.602585	0.546785	0.999395
ENSG00000065615	294.423	0.0890764	0.203382	0.437975	0.661405	0.999395
ENSG00000065621	25.4205	0.372268	0.386788	0.962459	0.335819	0.999395
ENSG00000065665	860.261	0.161827	0.127788	1.26637	0.205381	0.992699
ENSG00000065675	12.4351	0.139117	0.64501	0.215683	0.829235	0.999395
ENSG00000065717	150.297	-0.410876	0.210433	-1.95253	0.0508756	0.777389
ENSG00000065802	401.982	-0.373295	0.192951	-1.93466	0.0530317	0.786905
ENSG00000065809	1175.93	0.00355878	0.124452	0.0285955	0.977187	0.999395
ENSG00000065833	14.006	-0.186533	0.444361	-0.419779	0.674647	0.999395
ENSG00000065882	600.117	-0.0101021	0.152674	-0.0661676	0.947244	0.999395
ENSG00000065883	795.173	-0.0949643	0.126843	-0.748678	0.454051	0.999395
ENSG00000065911	313.067	0.0606354	0.177589	0.341437	0.732775	0.999395
ENSG00000065923	542.529	-0.152875	0.141039	-1.08392	0.278398	0.999395
ENSG00000065970	475.918	0.0714654	0.15853	0.4508	0.652134	0.999395
ENSG00000065978	16756.8	-0.00869219	0.131535	-0.066083	0.947312	0.999395
ENSG00000065989	211.635	-0.0650382	0.23239	-0.279867	0.77958	0.999395
ENSG00000066027	109.307	-0.116991	0.227193	-0.514941	0.606594	0.999395
ENSG00000066032	1528.25	-0.215734	0.144543	-1.49252	0.135563	0.95635
ENSG00000066044	1510.73	-0.0884266	0.127498	-0.693551	0.487964	0.999395
ENSG00000066084	1052.86	-0.0551832	0.15918	-0.346672	0.728838	0.999395
ENSG00000066117	1640.38	0.100189	0.123685	0.810034	0.417921	0.999395
ENSG00000066135	426.78	-0.00962119	0.197799	-0.0486412	0.961205	0.999395
ENSG00000066136	676.528	0.0660099	0.120144	0.549421	0.582717	0.999395
ENSG00000066230	18.7624	-0.503784	0.484613	-1.03956	0.298545	0.999395
ENSG00000066248	167.545	0.086358	0.202011	0.427492	0.669021	0.999395
ENSG00000066279	397.128	0.0913404	0.185758	0.491716	0.62292	0.999395
ENSG00000066322	93.2289	-0.14456	0.259358	-0.557377	0.57727	0.999395
ENSG00000066379	69.3897	0.612832	0.32578	1.88112	0.0599551	0.81676
ENSG00000066382	1302.63	0.159405	0.168564	0.945668	0.344318	0.999395
ENSG00000066422	472.13	-0.281745	0.189957	-1.4832	0.13802	0.95635
ENSG00000066427	281.815	0.070406	0.210762	0.334054	0.738339	0.999395
ENSG00000066455	440.745	0.108496	0.174112	0.623139	0.533193	0.999395
ENSG00000066468	90.9965	-0.213858	0.217911	-0.981401	0.326395	0.999395
ENSG00000066557	773.199	0.233085	0.401598	0.580395	0.561649	0.999395
ENSG00000066583	123.668	-0.182798	0.194983	-0.937503	0.3485	0.999395
ENSG00000066629	299.58	-0.395929	0.158973	-2.49054	0.0127549	0.505951
ENSG00000066651	198.066	0.092517	0.3505	0.263957	0.791813	0.999395
ENSG00000066654	555.656	-0.0937659	0.130596	-0.717982	0.472768	0.999395
ENSG00000066697	278.613	-0.00544919	0.15516	-0.0351198	0.971984	0.999395
ENSG00000066735	141.194	-0.239493	0.298053	-0.803524	0.421672	0.999395
ENSG00000066739	564.093	-0.221463	0.137932	-1.60559	0.108363	0.933107
ENSG00000066777	806.33	0.000444633	0.109358	0.00406587	0.996756	0.999395
ENSG00000066827	77.3449	-0.70758	0.295185	-2.39707	0.0165268	0.568726
ENSG00000066855	266.388	0.000643391	0.194876	0.00330155	0.997366	0.999545
ENSG00000066923	12.6209	0.39861	0.72878	0.546955	0.58441	0.999395
ENSG00000066926	238.373	0.0692493	0.182867	0.378686	0.704921	0.999395
ENSG00000066933	958.924	0.044696	0.134969	0.331156	0.740526	0.999395
ENSG00000067057	461.448	-0.313003	0.227637	-1.37501	0.169128	0.96868
ENSG00000067064	1142.95	-0.214919	0.284904	-0.754355	0.450636	0.999395
ENSG00000067082	945.48	-0.11306	0.126673	-0.892532	0.372108	0.999395
ENSG00000067113	90.5099	0.348746	0.189887	1.8366	0.0662694	0.831187
ENSG00000067141	1878.74	-0.0138948	0.198595	-0.0699654	0.944221	0.999395
ENSG00000067167	485.789	0.051636	0.202112	0.255482	0.798351	0.999395
ENSG00000067177	29.5538	-0.340464	0.371313	-0.91692	0.359184	0.999395
ENSG00000067182	239.929	0.11204	0.194922	0.574794	0.565431	0.999395
ENSG00000067191	898.844	0.11328	0.128135	0.884065	0.376661	0.999395
ENSG00000067208	214.295	-0.267605	0.175523	-1.52461	0.127355	0.950243
ENSG00000067221	388.238	0.281415	0.162288	1.73404	0.0829102	0.887355
ENSG00000067225	5189.18	0.0837968	0.181644	0.461323	0.644567	0.999395
ENSG00000067248	650.7	-0.184229	0.120591	-1.52771	0.126584	0.948808
ENSG00000067334	836.626	0.0971047	0.213502	0.454818	0.64924	0.999395
ENSG00000067365	279.885	0.0424722	0.190961	0.222412	0.823993	0.999395
ENSG00000067369	3375.08	-0.0267047	0.172837	-0.154508	0.87721	0.999395
ENSG00000067445	2244.33	0.0101146	0.12811	0.0789526	0.93707	0.999395
ENSG00000067533	227.321	-0.0981652	0.240453	-0.40825	0.68309	0.999395
ENSG00000067560	969.081	0.0244121	0.195383	0.124945	0.900567	0.999395
ENSG00000067596	537.333	-0.129846	0.206619	-0.628431	0.529721	0.999395
ENSG00000067606	832.714	0.00581694	0.179054	0.0324872	0.974084	0.999395
ENSG00000067704	685.839	-0.044418	0.119184	-0.372683	0.709384	0.999395
ENSG00000067715	4899.91	0.0844073	0.113485	0.743775	0.457013	0.999395
ENSG00000067798	806.206	-0.111351	0.157406	-0.707413	0.47931	0.999395
ENSG00000067829	524.338	-0.222316	0.152829	-1.45468	0.145759	0.956717
ENSG00000067836	175.565	0.25935	0.214827	1.20725	0.227337	0.999395
ENSG00000067840	6931.59	0.102095	0.168925	0.604376	0.545593	0.999395
ENSG00000067842	327.994	-0.193404	0.216078	-0.895063	0.370753	0.999395
ENSG00000067900	928.557	0.151523	0.159643	0.949138	0.34255	0.999395
ENSG00000067955	214.763	0.0363241	0.194919	0.186355	0.852167	0.999395
ENSG00000067992	331.322	-0.289629	0.168881	-1.71499	0.0863476	0.901206
ENSG00000068001	263.353	0.196551	0.203753	0.964654	0.334718	0.999395
ENSG00000068024	422.703	-0.505036	0.226712	-2.22766	0.0259033	0.652319
ENSG00000068028	219.964	0.161835	0.209386	0.772901	0.439581	0.999395
ENSG00000068078	145.933	-0.158921	0.239663	-0.663103	0.507265	0.999395
ENSG00000068097	290.05	-0.20133	0.158606	-1.26937	0.20431	0.992699
ENSG00000068120	448.32	-0.0199996	0.15672	-0.127613	0.898455	0.999395
ENSG00000068137	348.971	0.0569405	0.172914	0.329299	0.741929	0.999395
ENSG00000068305	496.934	0.0438197	0.12721	0.344467	0.730495	0.999395
ENSG00000068308	753.586	0.156693	0.19709	0.795031	0.426595	0.999395
ENSG00000068323	692.008	0.253945	0.14594	1.74007	0.0818475	0.883532
ENSG00000068354	247.51	-0.04986	0.251049	-0.198607	0.84257	0.999395
ENSG00000068366	1801.37	-0.010886	0.129999	-0.0837391	0.933264	0.999395
ENSG00000068383	373.992	0.0894833	0.156491	0.57181	0.567451	0.999395
ENSG00000068394	205.591	-0.344655	0.173367	-1.98801	0.0468103	0.762235
ENSG00000068400	1704.24	-0.165708	0.153425	-1.08006	0.280116	0.999395
ENSG00000068438	403.048	0.219768	0.128117	1.71537	0.0862778	0.90101
ENSG00000068489	480.146	-0.012684	0.144235	-0.0879402	0.929924	0.999395
ENSG00000068615	2318.84	0.00950614	0.113272	0.0839228	0.933118	0.999395
ENSG00000068650	480.415	-0.201757	0.188366	-1.07109	0.284128	0.999395
ENSG00000068654	782.45	-0.164921	0.231812	-0.711442	0.47681	0.999395
ENSG00000068697	1263.7	0.348666	0.243126	1.4341	0.151545	0.958715
ENSG00000068724	229.905	0.0417515	0.20973	0.199073	0.842205	0.999395
ENSG00000068745	1940.84	-0.0412701	0.113714	-0.36293	0.716657	0.999395
ENSG00000068781	4.87731	-0.244276	0.899386	-0.271603	0.785927	0.999395
ENSG00000068784	240.628	0.0165574	0.16138	0.102599	0.918281	0.999395
ENSG00000068796	2308.38	0.0744448	0.146012	0.509855	0.610153	0.999395
ENSG00000068831	134.46	-0.195756	0.201154	-0.973165	0.330471	0.999395
ENSG00000068878	639.126	-0.122731	0.107009	-1.14693	0.251412	0.999395
ENSG00000068885	160.456	0.143087	0.306554	0.466759	0.640673	0.999395
ENSG00000068903	1089.38	0.185364	0.119169	1.55548	0.119832	0.943425
ENSG00000068912	488.797	0.385127	0.159268	2.4181	0.0156017	0.553372
ENSG00000068971	1154.89	0.135069	0.164985	0.818674	0.412972	0.999395
ENSG00000068976	35.089	-0.0627014	0.567059	-0.110573	0.911955	0.999395
ENSG00000069020	331.095	-0.0974084	0.177297	-0.549408	0.582725	0.999395
ENSG00000069122	10.285	-1.21879	0.587996	-2.07279	0.0381915	0.726361
ENSG00000069188	1035.88	-0.359851	0.260784	-1.37988	0.167624	0.96868
ENSG00000069248	558.22	-0.121843	0.12423	-0.980785	0.326699	0.999395
ENSG00000069275	6208.3	-0.00599725	0.0737162	-0.081356	0.935159	0.999395
ENSG00000069329	1855.38	-0.042411	0.125556	-0.337787	0.735524	0.999395
ENSG00000069345	871.711	-0.0324824	0.115264	-0.281809	0.77809	0.999395
ENSG00000069399	27.9397	0.237854	0.511388	0.465115	0.641849	0.999395
ENSG00000069424	510.081	0.00699069	0.1885	0.0370859	0.970417	0.999395
ENSG00000069431	41.883	-0.255416	0.361011	-0.707501	0.479255	0.999395
ENSG00000069493	78.1169	0.18672	0.323414	0.57734	0.56371	0.999395
ENSG00000069509	382.238	0.35473	0.445265	0.796672	0.425642	0.999395
ENSG00000069535	9.29285	-0.890802	0.677225	-1.31537	0.188385	0.981783
ENSG00000069667	2301.12	0.0989038	0.226711	0.436255	0.662651	0.999395
ENSG00000069696	46.8396	0.148913	0.332894	0.44733	0.654637	0.999395
ENSG00000069702	39.2129	-0.0746312	0.297163	-0.251146	0.801701	0.999395
ENSG00000069812	31.4045	-0.83146	0.345875	-2.40393	0.0162198	0.563268
ENSG00000069849	1099.46	0.195871	0.147153	1.33107	0.183165	0.977591
ENSG00000069869	11.2482	0.4065	0.589793	0.689225	0.490682	0.999395
ENSG00000069943	46.6048	0.041587	0.299785	0.138723	0.889669	0.999395
ENSG00000069956	1563.25	0.00132744	0.171922	0.00772119	0.993839	0.999395
ENSG00000069966	608.333	-0.0914385	0.166325	-0.549757	0.582486	0.999395
ENSG00000069974	42.3212	-0.252904	0.343403	-0.736464	0.461448	0.999395
ENSG00000069998	461.293	0.0663936	0.139342	0.476481	0.633732	0.999395
ENSG00000070010	362.233	-0.177611	0.166482	-1.06685	0.286039	0.999395
ENSG00000070018	792.265	-0.0547556	0.156011	-0.350972	0.725609	0.999395
ENSG00000070047	618.221	-0.166294	0.237569	-0.699982	0.483939	0.999395
ENSG00000070061	1174.78	-0.122941	0.101169	-1.21521	0.224288	0.998168
ENSG00000070081	626.78	0.1829	0.216666	0.844159	0.398581	0.999395
ENSG00000070087	3531.43	0.0920327	0.162988	0.564658	0.572306	0.999395
ENSG00000070159	35.9197	-0.253381	0.350537	-0.722838	0.469779	0.999395
ENSG00000070182	72.5979	-0.220949	0.326211	-0.677319	0.498204	0.999395
ENSG00000070214	258.707	-0.100231	0.147158	-0.681113	0.4958	0.999395
ENSG00000070269	273.832	-0.240122	0.219763	-1.09264	0.274551	0.999395
ENSG00000070366	857.903	-0.152052	0.217318	-0.699676	0.48413	0.999395
ENSG00000070367	1846.74	-0.044939	0.175822	-0.255594	0.798264	0.999395
ENSG00000070371	176.498	-0.246703	0.247668	-0.996103	0.3192	0.999395
ENSG00000070388	9.87899	0.075609	0.573398	0.131861	0.895094	0.999395
ENSG00000070404	136.695	0.140005	0.20184	0.693642	0.487906	0.999395
ENSG00000070413	1875.14	-0.0166248	0.225943	-0.07358	0.941345	0.999395
ENSG00000070423	565.77	0.204713	0.161059	1.27104	0.203715	0.992699
ENSG00000070444	617.365	0.0229586	0.155582	0.147566	0.882685	0.999395
ENSG00000070476	422.381	-0.205947	0.183431	-1.12275	0.261544	0.999395
ENSG00000070495	508.484	-0.213777	0.158847	-1.34581	0.178365	0.975589
ENSG00000070501	465.029	-0.146975	0.235773	-0.623373	0.533039	0.999395
ENSG00000070540	65.2352	-0.0195601	0.271367	-0.0720796	0.942539	0.999395
ENSG00000070601	20.3583	-0.376504	0.458198	-0.821707	0.411244	0.999395
ENSG00000070610	1252.63	-0.419488	0.174063	-2.40998	0.0159536	0.560218
ENSG00000070614	2106.97	-0.0477955	0.243995	-0.195888	0.844698	0.999395
ENSG00000070669	53.3435	0.0533347	0.329614	0.16181	0.871456	0.999395
ENSG00000070718	739.273	-0.292991	0.162102	-1.80744	0.070693	0.847493
ENSG00000070729	28.7094	-1.06453	0.471697	-2.25681	0.0240197	0.637558
ENSG00000070748	17.2136	0.419793	0.498652	0.841855	0.399869	0.999395
ENSG00000070756	4540.95	0.0456589	0.144819	0.315281	0.752548	0.999395
ENSG00000070761	484.84	0.00159044	0.168132	0.00945946	0.992453	0.999395
ENSG00000070770	723.22	0.0239519	0.118794	0.201627	0.840209	0.999395
ENSG00000070778	316.301	-0.0933444	0.142877	-0.653322	0.513549	0.999395
ENSG00000070785	243.309	0.0499945	0.21173	0.236124	0.813336	0.999395
ENSG00000070808	342.273	-0.514482	0.178618	-2.88035	0.00397238	0.316856
ENSG00000070814	874.904	-0.349327	0.240341	-1.45347	0.146094	0.956717
ENSG00000070831	108.168	0.146149	0.301956	0.484008	0.62838	0.999395
ENSG00000070882	168.228	-0.0371983	0.18244	-0.203893	0.838437	0.999395
ENSG00000070886	156.727	0.13746	0.18376	0.748038	0.454437	0.999395
ENSG00000070915	6.56967	-1.35962	1.26351	-1.07607	0.281896	0.999395
ENSG00000070950	185.597	-0.0284341	0.225263	-0.126226	0.899553	0.999395
ENSG00000070961	1635.16	0.0355148	0.0926533	0.383308	0.701491	0.999395
ENSG00000071051	1246.02	0.15503	0.159164	0.974029	0.330042	0.999395
ENSG00000071054	7084.93	-0.132687	0.139972	-0.947956	0.343152	0.999395
ENSG00000071073	290.185	-0.12618	0.154099	-0.818824	0.412887	0.999395
ENSG00000071082	2635.35	0.455864	0.449408	1.01437	0.310408	0.999395
ENSG00000071127	1807.13	-0.274987	0.178885	-1.53723	0.124237	0.943425
ENSG00000071189	477.976	0.0951583	0.213086	0.446572	0.655184	0.999395
ENSG00000071205	10.2061	0.583208	0.667914	0.873178	0.382566	0.999395
ENSG00000071242	1193.92	-0.0995994	0.184461	-0.539948	0.589233	0.999395
ENSG00000071243	297.472	0.211764	0.274364	0.771836	0.440212	0.999395
ENSG00000071246	1258.33	0.00894843	0.216875	0.0412608	0.967088	0.999395
ENSG00000071282	25.1207	-0.277921	0.377942	-0.735353	0.462125	0.999395
ENSG00000071462	303.065	-0.0242499	0.158587	-0.152913	0.878467	0.999395
ENSG00000071537	1145.39	0.0315532	0.120271	0.262351	0.793051	0.999395
ENSG00000071539	85.3495	-0.449279	0.590154	-0.761291	0.446483	0.999395
ENSG00000071553	1538.23	0.165146	0.175386	0.941614	0.34639	0.999395
ENSG00000071564	2385.27	0.12722	0.16409	0.775302	0.438161	0.999395
ENSG00000071575	5376.76	-0.0751614	0.172963	-0.434552	0.663887	0.999395
ENSG00000071626	1332.46	0.0464343	0.122124	0.380222	0.703781	0.999395
ENSG00000071655	1022.09	0.152905	0.19223	0.795428	0.426364	0.999395
ENSG00000071794	1329.36	-0.0305597	0.150193	-0.203469	0.838768	0.999395
ENSG00000071859	850.358	0.0824843	0.126582	0.651625	0.514643	0.999395
ENSG00000071889	351.094	0.217393	0.178584	1.21732	0.223484	0.997098
ENSG00000071894	1032.53	-0.0563123	0.235375	-0.239245	0.810916	0.999395
ENSG00000071909	19.8984	-0.985605	0.502777	-1.96032	0.0499582	0.777389
ENSG00000071967	119.144	0.318894	0.210184	1.51721	0.129213	0.951327
ENSG00000071994	552.817	0.335933	0.209344	1.6047	0.108561	0.933517
ENSG00000072041	1510.83	0.130466	0.182347	0.71548	0.474313	0.999395
ENSG00000072042	953.871	-0.119879	0.17839	-0.672004	0.501581	0.999395
ENSG00000072062	1150.56	0.149185	0.151756	0.983061	0.325577	0.999395
ENSG00000072071	6286.32	0.0623023	0.180513	0.34514	0.729989	0.999395
ENSG00000072110	510.725	-0.0687537	0.188842	-0.36408	0.715798	0.999395
ENSG00000072121	331.688	0.0348113	0.166273	0.209362	0.834166	0.999395
ENSG00000072133	254.753	0.0650777	0.214801	0.302967	0.761915	0.999395
ENSG00000072134	830.753	-0.0535115	0.176382	-0.303384	0.761597	0.999395
ENSG00000072135	399.878	0.0104031	0.192733	0.0539768	0.956954	0.999395
ENSG00000072163	15.009	0.225538	0.505234	0.446404	0.655306	0.999395
ENSG00000072182	290.657	-0.428168	0.141958	-3.01616	0.00255995	0.249319
ENSG00000072195	1595.22	-0.0391667	0.148213	-0.264259	0.79158	0.999395
ENSG00000072201	332.213	-0.00368264	0.135706	-0.0271369	0.978351	0.999395
ENSG00000072210	681.243	0.0723022	0.115766	0.624557	0.532262	0.999395
ENSG00000072274	460.388	-0.0446808	0.139047	-0.321336	0.747956	0.999395
ENSG00000072310	744.238	-0.362857	0.190239	-1.90737	0.0564725	0.798314
ENSG00000072315	56.603	-0.711487	0.283359	-2.51091	0.0120421	0.502871
ENSG00000072364	2551.7	-0.0473158	0.119784	-0.39501	0.692835	0.999395
ENSG00000072401	772.472	0.0995231	0.23271	0.42767	0.668892	0.999395
ENSG00000072415	146.008	0.147937	0.229576	0.64439	0.519323	0.999395
ENSG00000072422	313.869	0.272893	0.163464	1.66944	0.0950296	0.916903
ENSG00000072501	1757.26	-0.159971	0.219504	-0.728786	0.466133	0.999395
ENSG00000072506	393.137	0.155222	0.160247	0.968642	0.332724	0.999395
ENSG00000072518	803.831	0.0900575	0.161512	0.55759	0.577124	0.999395
ENSG00000072571	194.881	0.3803	0.307884	1.23521	0.216754	0.994752
ENSG00000072609	669.413	0.0255972	0.143963	0.177803	0.858877	0.999395
ENSG00000072657	161.117	-0.122597	0.166506	-0.73629	0.461554	0.999395
ENSG00000072682	72.3988	0.274144	0.218234	1.2562	0.209045	0.99359
ENSG00000072736	162.375	-0.169842	0.189227	-0.897561	0.369419	0.999395
ENSG00000072756	398.999	-0.100941	0.223324	-0.451994	0.651273	0.999395
ENSG00000072778	1697.61	-0.0449027	0.170214	-0.263802	0.791933	0.999395
ENSG00000072786	243.52	-0.322382	0.2334	-1.38124	0.167205	0.967977
ENSG00000072803	1320.95	-0.057948	0.140868	-0.411363	0.680806	0.999395
ENSG00000072818	7.85188	0.181079	0.631804	0.286606	0.774414	0.999395
ENSG00000072832	13465	0.0347377	0.201558	0.172346	0.863166	0.999395
ENSG00000072840	285.891	-0.115459	0.31131	-0.370882	0.710726	0.999395
ENSG00000072849	388.225	0.0339061	0.172846	0.196164	0.844482	0.999395
ENSG00000072858	7.89963	-0.678784	0.655261	-1.0359	0.30025	0.999395
ENSG00000072864	205.612	0.180137	0.223306	0.806685	0.419848	0.999395
ENSG00000072952	141.221	-0.788123	0.204722	-3.84972	0.000118253	0.0373723
ENSG00000072954	170.447	0.091873	0.189991	0.483564	0.628695	0.999395
ENSG00000072958	1286.14	0.045776	0.20678	0.221375	0.8248	0.999395
ENSG00000073008	276.011	-0.00726358	0.193537	-0.0375308	0.970062	0.999395
ENSG00000073050	383.044	0.0610878	0.147095	0.415295	0.677926	0.999395
ENSG00000073060	201.194	-0.326763	0.239586	-1.36387	0.17261	0.972128
ENSG00000073111	393.276	-0.149637	0.266225	-0.562069	0.574069	0.999395
ENSG00000073150	172.926	0.174498	0.191164	0.912818	0.361338	0.999395
ENSG00000073169	303.195	-0.0906987	0.203977	-0.444651	0.656572	0.999395
ENSG00000073331	23.0172	-0.996997	0.455978	-2.1865	0.0287788	0.674595
ENSG00000073417	187.734	-0.278814	0.177992	-1.56644	0.117246	0.943425
ENSG00000073464	1186.58	-0.10197	0.163346	-0.624257	0.532459	0.999395
ENSG00000073536	309.608	0.154619	0.201523	0.767251	0.442932	0.999395
ENSG00000073578	26.5053	-0.269555	0.421382	-0.639692	0.522373	0.999395
ENSG00000073584	235.851	-0.213948	0.19264	-1.11061	0.266737	0.999395
ENSG00000073605	236.298	-0.647051	0.275355	-2.34988	0.0187795	0.596771
ENSG00000073614	655.084	-0.181232	0.138595	-1.30764	0.190996	0.98197
ENSG00000073670	478.116	0.169968	0.169336	1.00373	0.315507	0.999395
ENSG00000073711	1158.21	-0.0293284	0.133949	-0.218953	0.826687	0.999395
ENSG00000073712	681.005	0.11964	0.115238	1.03821	0.299174	0.999395
ENSG00000073734	8.29213	-0.260816	0.74709	-0.349109	0.727008	0.999395
ENSG00000073792	808.001	0.0623859	0.156719	0.398076	0.690574	0.999395
ENSG00000073803	771.767	0.153879	0.108675	1.41595	0.15679	0.963044
ENSG00000073849	348.661	-0.0545435	0.201889	-0.270166	0.787033	0.999395
ENSG00000073905	9.00544	0.358758	0.781169	0.459258	0.646049	0.999395
ENSG00000073910	792.412	-0.0947989	0.17843	-0.531294	0.595215	0.999395
ENSG00000073921	2028.77	-0.109203	0.104997	-1.04006	0.298311	0.999395
ENSG00000073969	759.743	-0.108163	0.1169	-0.925262	0.35483	0.999395
ENSG00000074047	228.103	-0.150711	0.284911	-0.528975	0.596823	0.999395
ENSG00000074054	2621.31	-0.155968	0.16865	-0.924804	0.355068	0.999395
ENSG00000074071	396.481	0.360885	0.171479	2.10454	0.0353311	0.708353
ENSG00000074181	996.465	-0.0312949	0.249926	-0.125217	0.900352	0.999395
ENSG00000074201	571.371	0.00960876	0.202432	0.0474667	0.962141	0.999395
ENSG00000074211	525.879	0.0238735	0.187322	0.127446	0.898588	0.999395
ENSG00000074219	535.712	0.327361	0.142039	2.30473	0.0211816	0.625442
ENSG00000074266	219.873	-0.199655	0.193667	-1.03092	0.302578	0.999395
ENSG00000074317	147.67	0.221754	0.175192	1.26578	0.205594	0.992699
ENSG00000074319	832.173	0.0210148	0.171802	0.12232	0.902646	0.999395
ENSG00000074356	842.186	0.0502745	0.167207	0.300672	0.763664	0.999395
ENSG00000074370	14.1767	-1.80937	0.603637	-2.99745	0.00272248	0.256663
ENSG00000074410	723.629	-0.564595	0.146696	-3.84875	0.000118723	0.0373723
ENSG00000074416	46.6431	-0.194788	0.292454	-0.666047	0.505381	0.999395
ENSG00000074527	217.86	-0.0263636	0.200746	-0.131328	0.895516	0.999395
ENSG00000074582	277.996	-0.114275	0.17486	-0.653521	0.513421	0.999395
ENSG00000074590	651.505	-0.183742	0.186703	-0.984142	0.325046	0.999395
ENSG00000074603	342.78	-0.356475	0.179441	-1.98658	0.0469686	0.762235
ENSG00000074621	49.7369	-0.0225745	0.362026	-0.0623559	0.950279	0.999395
ENSG00000074657	3918.89	-0.0635486	0.0844776	-0.752254	0.451898	0.999395
ENSG00000074660	72.4862	-0.406053	0.273774	-1.48317	0.138029	0.95635
ENSG00000074695	618.536	0.0735127	0.147443	0.498584	0.618073	0.999395
ENSG00000074696	2395.54	-0.0436897	0.110694	-0.394688	0.693073	0.999395
ENSG00000074755	910.76	-0.252369	0.189954	-1.32858	0.183988	0.977591
ENSG00000074800	5804.61	-0.166097	0.173437	-0.957683	0.338223	0.999395
ENSG00000074803	10.9809	-0.328866	0.72967	-0.450705	0.652202	0.999395
ENSG00000074842	399.742	0.513012	0.167374	3.06506	0.00217627	0.23681
ENSG00000074855	2146.67	0.195537	0.147907	1.32203	0.186158	0.979749
ENSG00000074935	255.067	-0.0952144	0.320362	-0.297209	0.766307	0.999395
ENSG00000074964	641.637	0.0450915	0.209492	0.215242	0.829579	0.999395
ENSG00000075035	304.735	-0.272856	0.194114	-1.40565	0.159827	0.963044
ENSG00000075043	5367.99	0.0322552	0.199544	0.161644	0.871586	0.999395
ENSG00000075089	496.206	0.441508	0.455532	0.969215	0.332438	0.999395
ENSG00000075131	74.2438	-0.147213	0.264986	-0.555548	0.57852	0.999395
ENSG00000075142	539.616	0.059693	0.152236	0.392107	0.694979	0.999395
ENSG00000075151	3049.89	-0.18032	0.132726	-1.35859	0.174277	0.973008
ENSG00000075188	94.5944	0.148451	0.35764	0.415085	0.678079	0.999395
ENSG00000075213	91.5963	-0.0908654	0.210761	-0.43113	0.666374	0.999395
ENSG00000075218	211.103	-0.0929593	0.223136	-0.416604	0.676968	0.999395
ENSG00000075223	856.578	-0.0769732	0.105587	-0.729001	0.466001	0.999395
ENSG00000075234	166.661	-0.488817	0.228643	-2.13791	0.0325242	0.69519
ENSG00000075239	602.418	0.0923101	0.19288	0.478588	0.632232	0.999395
ENSG00000075240	924.344	0.043229	0.211508	0.204384	0.838053	0.999395
ENSG00000075275	477.565	-0.0296918	0.226467	-0.131108	0.89569	0.999395
ENSG00000075290	373.488	0.0882863	0.292278	0.302063	0.762604	0.999395
ENSG00000075292	2707.68	-0.108722	0.121423	-0.895396	0.370576	0.999395
ENSG00000075303	200.998	0.0862664	0.244306	0.353108	0.724008	0.999395
ENSG00000075336	273.674	-0.101693	0.227065	-0.447858	0.654255	0.999395
ENSG00000075340	4154.5	-0.167116	0.187048	-0.89344	0.371622	0.999395
ENSG00000075391	1527.2	-0.151967	0.117607	-1.29216	0.196301	0.987672
ENSG00000075399	656.301	0.143495	0.137043	1.04708	0.295061	0.999395
ENSG00000075407	597.659	-0.240813	0.173038	-1.39168	0.16402	0.963044
ENSG00000075413	1739.89	-0.0701405	0.0881096	-0.79606	0.425997	0.999395
ENSG00000075415	2692.01	0.0331656	0.120927	0.274261	0.783884	0.999395
ENSG00000075420	412.991	-0.10653	0.127416	-0.836083	0.403108	0.999395
ENSG00000075426	65.8351	-0.487918	0.318883	-1.53008	0.125996	0.947952
ENSG00000075429	1218.28	-0.266251	0.137867	-1.93122	0.0534556	0.787611
ENSG00000075461	3434.33	0.0252384	0.151142	0.166985	0.867382	0.999395
ENSG00000075539	984.171	-0.0336539	0.128268	-0.262371	0.793035	0.999395
ENSG00000075568	1104.22	-0.304376	0.146812	-2.07324	0.0381504	0.726361
ENSG00000075618	5277.17	0.104619	0.252339	0.414596	0.678438	0.999395
ENSG00000075624	36820.1	-0.0792706	0.15577	-0.508897	0.610825	0.999395
ENSG00000075651	68.4317	-0.166073	0.24872	-0.667708	0.50432	0.999395
ENSG00000075702	142.964	0.269824	0.257809	1.04661	0.295282	0.999395
ENSG00000075711	389.547	0.107136	0.173456	0.617658	0.536801	0.999395
ENSG00000075785	3308.33	0.124519	0.138421	0.899564	0.368353	0.999395
ENSG00000075826	340.699	-0.342036	0.203248	-1.68285	0.0924051	0.916213
ENSG00000075856	834.363	-0.108611	0.170322	-0.63768	0.523682	0.999395
ENSG00000075884	206.364	0.310392	0.371065	0.836488	0.402881	0.999395
ENSG00000075891	90.7447	0.0472015	0.246276	0.191661	0.848007	0.999395
ENSG00000075914	149.986	0.0486368	0.193864	0.250881	0.801906	0.999395
ENSG00000075945	2427.16	-0.0556708	0.126222	-0.441054	0.659174	0.999395
ENSG00000075975	444.648	-0.0779728	0.143822	-0.542149	0.587716	0.999395
ENSG00000076003	356.458	-0.0813326	0.192006	-0.423593	0.671862	0.999395
ENSG00000076043	93.0125	-0.230669	0.266826	-0.864491	0.387318	0.999395
ENSG00000076053	103.941	-0.206482	0.302626	-0.682302	0.495048	0.999395
ENSG00000076067	159.202	0.234926	0.159536	1.47256	0.14087	0.95635
ENSG00000076108	1294.94	-0.202332	0.140975	-1.43523	0.151221	0.958715
ENSG00000076201	1032.82	-0.0825075	0.203571	-0.405302	0.685256	0.999395
ENSG00000076242	483.257	-0.026313	0.118687	-0.221701	0.824547	0.999395
ENSG00000076248	324.04	0.0301937	0.146474	0.206137	0.836684	0.999395
ENSG00000076258	6.73571	0.845742	0.836452	1.01111	0.311966	0.999395
ENSG00000076321	360.259	-0.0704658	0.145426	-0.484548	0.627997	0.999395
ENSG00000076344	169.327	0.190382	0.201538	0.944646	0.34484	0.999395
ENSG00000076351	170.578	0.0763042	0.200902	0.379807	0.704088	0.999395
ENSG00000076356	2900.63	-0.0131035	0.201884	-0.0649063	0.948249	0.999395
ENSG00000076382	316.229	-0.20198	0.138546	-1.45786	0.14488	0.956717
ENSG00000076513	646.118	0.000490944	0.102871	0.00477244	0.996192	0.999395
ENSG00000076554	69.2215	-0.128028	0.291075	-0.439847	0.660048	0.999395
ENSG00000076555	134.673	-0.357196	0.243492	-1.46697	0.142384	0.956681
ENSG00000076604	1335.16	0.284377	0.131161	2.16816	0.0301468	0.681925
ENSG00000076641	725.795	-0.0791636	0.122625	-0.645573	0.518556	0.999395
ENSG00000076650	169.531	0.0449808	0.190621	0.23597	0.813456	0.999395
ENSG00000076662	10.0765	-0.146084	0.610692	-0.239211	0.810942	0.999395
ENSG00000076685	1311.28	-0.313246	0.112943	-2.77348	0.00554602	0.370323
ENSG00000076706	150.8	0.116774	0.18973	0.615475	0.538241	0.999395
ENSG00000076716	244.968	-0.0369703	0.210586	-0.17556	0.86064	0.999395
ENSG00000076770	153.227	-0.0711575	0.22013	-0.323252	0.746505	0.999395
ENSG00000076826	1771.2	0.121449	0.19411	0.625671	0.531531	0.999395
ENSG00000076864	254.671	-0.14692	0.162761	-0.902672	0.3667	0.999395
ENSG00000076924	430.449	-0.0903261	0.173282	-0.521266	0.602182	0.999395
ENSG00000076928	720.86	0.206192	0.179322	1.14985	0.250207	0.999395
ENSG00000076944	12.8697	1.2537	0.773711	1.62037	0.105153	0.929724
ENSG00000076984	582.858	-0.0729349	0.163372	-0.446434	0.655284	0.999395
ENSG00000077044	1144.26	-0.00215419	0.217884	-0.00988691	0.992112	0.999395
ENSG00000077063	244.769	-0.0451326	0.180123	-0.250566	0.80215	0.999395
ENSG00000077080	1169.07	0.0642324	0.167207	0.384148	0.700869	0.999395
ENSG00000077092	58.508	-0.222229	0.288708	-0.769736	0.441457	0.999395
ENSG00000077097	7988.36	-0.154086	0.120302	-1.28082	0.200255	0.992699
ENSG00000077147	1854.39	0.059005	0.13861	0.42569	0.670334	0.999395
ENSG00000077150	82.1029	0.304152	0.286205	1.06271	0.287915	0.999395
ENSG00000077152	376.731	0.396873	0.437512	0.907114	0.364347	0.999395
ENSG00000077157	737.489	0.0410135	0.175419	0.233802	0.815138	0.999395
ENSG00000077232	896.818	0.0419308	0.150783	0.278088	0.780945	0.999395
ENSG00000077235	1659.14	-0.109498	0.25548	-0.428597	0.668216	0.999395
ENSG00000077238	17.2595	-0.0437718	0.440534	-0.0993608	0.920852	0.999395
ENSG00000077254	1355.53	-0.181914	0.12331	-1.47526	0.140141	0.95635
ENSG00000077264	5175.7	-0.106483	0.0990621	-1.07492	0.282413	0.999395
ENSG00000077274	16.1949	-0.0590942	0.474424	-0.12456	0.900872	0.999395
ENSG00000077279	24726.3	-0.0225054	0.132657	-0.169651	0.865285	0.999395
ENSG00000077312	440.354	-0.252388	0.180779	-1.39611	0.162682	0.963044
ENSG00000077327	28.0935	-0.641311	0.465531	-1.37759	0.16833	0.96868
ENSG00000077348	88.8829	0.075868	0.222645	0.340758	0.733286	0.999395
ENSG00000077380	4246.98	0.178365	0.16054	1.11103	0.266555	0.999395
ENSG00000077454	120.6	0.0186031	0.247825	0.0750651	0.940163	0.999395
ENSG00000077458	546.192	0.133156	0.24163	0.551075	0.581583	0.999395
ENSG00000077463	446.015	0.223942	0.150064	1.49231	0.135618	0.95635
ENSG00000077514	230.088	-0.0983421	0.167704	-0.586403	0.557605	0.999395
ENSG00000077522	74.4338	-0.012392	0.354437	-0.0349626	0.97211	0.999395
ENSG00000077549	2513.31	0.0669461	0.112925	0.592839	0.553289	0.999395
ENSG00000077585	118.303	0.38266	0.239968	1.59462	0.110796	0.936781
ENSG00000077616	110.963	-0.241309	0.31804	-0.758739	0.448009	0.999395
ENSG00000077684	279.376	0.228809	0.139502	1.64018	0.100967	0.929724
ENSG00000077713	22.4835	-0.834855	0.366187	-2.27986	0.0226161	0.635723
ENSG00000077721	730.995	0.14556	0.187176	0.777661	0.436769	0.999395
ENSG00000077782	1512.86	-0.166939	0.157147	-1.06231	0.288094	0.999395
ENSG00000077942	666.301	-0.0413313	0.210885	-0.19599	0.844618	0.999395
ENSG00000077943	10.6718	-0.295023	0.563761	-0.523313	0.600756	0.999395
ENSG00000078018	19993.3	0.181793	0.109386	1.66194	0.0965249	0.923291
ENSG00000078043	398.902	-0.121844	0.181029	-0.673066	0.500905	0.999395
ENSG00000078053	1079.02	0.0523718	0.145428	0.360121	0.718757	0.999395
ENSG00000078061	319.873	0.0903087	0.157327	0.574018	0.565955	0.999395
ENSG00000078070	238.091	-0.219186	0.176345	-1.24293	0.213893	0.994486
ENSG00000078098	8.19223	-0.219343	0.654229	-0.33527	0.737421	0.999395
ENSG00000078114	522.69	-0.28451	0.156807	-1.81439	0.0696174	0.843674
ENSG00000078124	421.478	-0.0453477	0.168992	-0.268342	0.788436	0.999395
ENSG00000078140	1754.81	-0.165939	0.15002	-1.10611	0.268677	0.999395
ENSG00000078142	683.268	-0.272322	0.182058	-1.49579	0.134707	0.95635
ENSG00000078177	518.68	-0.0402496	0.157939	-0.254842	0.798845	0.999395
ENSG00000078237	108.054	-0.379846	0.201456	-1.88551	0.0593612	0.811177
ENSG00000078246	313.272	-0.045663	0.144591	-0.315807	0.752149	0.999395
ENSG00000078269	38.7098	-0.566558	0.266761	-2.12385	0.033683	0.700194
ENSG00000078295	2104.72	-0.0381328	0.141809	-0.268903	0.788005	0.999395
ENSG00000078304	1223.8	-0.0476677	0.120601	-0.395252	0.692657	0.999395
ENSG00000078328	948.147	-0.149918	0.104204	-1.4387	0.150237	0.958715
ENSG00000078369	10122.9	0.0485396	0.144141	0.336751	0.736305	0.999395
ENSG00000078401	11.3242	-1.30271	0.592147	-2.19997	0.027809	0.669695
ENSG00000078403	508.516	-0.175166	0.154357	-1.13481	0.256456	0.999395
ENSG00000078487	70.125	-0.0592163	0.244204	-0.242487	0.808403	0.999395
ENSG00000078549	1004.25	-0.128371	0.178519	-0.719086	0.472088	0.999395
ENSG00000078596	7.84645	0.18205	0.677671	0.26864	0.788207	0.999395
ENSG00000078618	1636.58	-0.0988427	0.0915974	-1.0791	0.280543	0.999395
ENSG00000078668	1940.48	0.0787404	0.267994	0.293814	0.7689	0.999395
ENSG00000078674	2543.93	0.0586265	0.132282	0.443195	0.657625	0.999395
ENSG00000078687	1096.54	-0.0752312	0.191761	-0.392318	0.694823	0.999395
ENSG00000078699	1218.99	-0.0789348	0.165578	-0.476722	0.63356	0.999395
ENSG00000078725	1063.08	-0.181185	0.182551	-0.992519	0.320945	0.999395
ENSG00000078747	243.357	-0.109587	0.196676	-0.557196	0.577393	0.999395
ENSG00000078804	1175.88	0.0907128	0.116055	0.781639	0.434427	0.999395
ENSG00000078808	1207.95	0.0420594	0.158977	0.264563	0.791346	0.999395
ENSG00000078814	21.7831	-0.388469	0.541482	-0.717417	0.473117	0.999395
ENSG00000078900	24.4376	-0.283047	0.413532	-0.684463	0.493683	0.999395
ENSG00000078902	622.71	-0.0240208	0.193267	-0.124288	0.901087	0.999395
ENSG00000078967	256.952	0.0918453	0.196312	0.467853	0.63989	0.999395
ENSG00000079101	217.312	0.17116	0.177078	0.966577	0.333755	0.999395
ENSG00000079102	3519.16	-0.0580024	0.0847823	-0.684133	0.493891	0.999395
ENSG00000079134	560.94	-0.0393568	0.247872	-0.158778	0.873843	0.999395
ENSG00000079150	193.464	-0.184389	0.331368	-0.556447	0.577906	0.999395
ENSG00000079156	362.191	-0.223814	0.180471	-1.24016	0.214914	0.994486
ENSG00000079215	4281.94	0.0152115	0.0998618	0.152326	0.87893	0.999395
ENSG00000079246	4047.16	-0.0297707	0.111464	-0.267087	0.789402	0.999395
ENSG00000079257	10.5601	0.417502	0.583689	0.715282	0.474435	0.999395
ENSG00000079277	215.22	-0.270822	0.175804	-1.54048	0.123443	0.943425
ENSG00000079308	146.371	-0.128927	0.244998	-0.526237	0.598724	0.999395
ENSG00000079313	743.3	0.100456	0.17177	0.584826	0.558664	0.999395
ENSG00000079332	1300.14	0.0808704	0.118354	0.683289	0.494424	0.999395
ENSG00000079335	71.5663	-0.206771	0.234108	-0.883226	0.377114	0.999395
ENSG00000079337	27.844	0.0271459	0.358902	0.0756358	0.939709	0.999395
ENSG00000079387	308.017	-0.123912	0.171849	-0.721054	0.470877	0.999395
ENSG00000079432	2839.58	-0.168642	0.164544	-1.02491	0.305406	0.999395
ENSG00000079435	190.241	0.170181	0.223494	0.761456	0.446385	0.999395
ENSG00000079459	1908.99	-0.454887	0.111215	-4.09017	4.31059e-05	0.0172698
ENSG00000079462	1643.07	0.113003	0.161022	0.701786	0.482812	0.999395
ENSG00000079482	376.636	-0.00886447	0.176284	-0.0502852	0.959895	0.999395
ENSG00000079616	551.968	0.117133	0.138163	0.84779	0.396555	0.999395
ENSG00000079691	165.833	-0.0347036	0.173807	-0.199668	0.84174	0.999395
ENSG00000079739	147.173	-0.163124	0.220839	-0.738656	0.460116	0.999395
ENSG00000079785	1891.06	-0.0984293	0.1589	-0.619444	0.535624	0.999395
ENSG00000079805	1233.48	-0.0320756	0.201165	-0.159449	0.873315	0.999395
ENSG00000079819	209.86	0.0933322	0.222061	0.420299	0.674267	0.999395
ENSG00000079841	382.884	-0.12871	0.160101	-0.80393	0.421437	0.999395
ENSG00000079931	96.4502	-0.011121	0.208604	-0.0533116	0.957484	0.999395
ENSG00000079950	2057.4	0.0443156	0.152595	0.290413	0.7715	0.999395
ENSG00000079974	517.374	-0.0876763	0.160828	-0.545155	0.585647	0.999395
ENSG00000079999	416.865	-0.0406089	0.249872	-0.162519	0.870897	0.999395
ENSG00000080031	38.2711	0.378763	0.447325	0.846729	0.397146	0.999395
ENSG00000080166	91.7163	-0.00657973	0.244888	-0.0268683	0.978565	0.999395
ENSG00000080189	461.564	0.0998089	0.142867	0.698612	0.484795	0.999395
ENSG00000080200	523.806	0.362525	0.172517	2.10139	0.0356071	0.709558
ENSG00000080224	96.4321	-0.543376	0.28559	-1.90265	0.0570868	0.801215
ENSG00000080298	993.333	-0.000946022	0.216427	-0.0043711	0.996512	0.999395
ENSG00000080345	987.275	-0.00358525	0.144403	-0.024828	0.980192	0.999395
ENSG00000080371	649.861	-0.0807926	0.12328	-0.655361	0.512236	0.999395
ENSG00000080493	119.403	-0.153214	0.213505	-0.717616	0.472994	0.999395
ENSG00000080503	884.933	0.461283	0.119322	3.86587	0.000110693	0.0368167
ENSG00000080546	213.637	0.0851427	0.15031	0.566447	0.57109	0.999395
ENSG00000080561	282.229	-0.0558923	0.136077	-0.410741	0.681262	0.999395
ENSG00000080573	68.1236	-0.362349	0.312488	-1.15956	0.246228	0.999395
ENSG00000080603	44.3192	0.0988336	0.325943	0.303224	0.761719	0.999395
ENSG00000080608	178.946	-0.140039	0.183267	-0.764129	0.444791	0.999395
ENSG00000080644	647.525	0.0028125	0.140069	0.0200793	0.98398	0.999395
ENSG00000080709	56.8218	0.169392	0.266827	0.63484	0.525533	0.999395
ENSG00000080802	373.112	-0.268545	0.173117	-1.55124	0.120845	0.943425
ENSG00000080815	742.147	-0.110072	0.118175	-0.931427	0.351633	0.999395
ENSG00000080819	120.54	-0.196673	0.212042	-0.927519	0.353657	0.999395
ENSG00000080822	681.05	0.111992	0.271367	0.412694	0.679831	0.999395
ENSG00000080823	284.45	-0.219618	0.1776	-1.23659	0.216239	0.994486
ENSG00000080824	22528.5	0.140511	0.157189	0.893897	0.371377	0.999395
ENSG00000080839	145.85	-0.0617343	0.179949	-0.343065	0.73155	0.999395
ENSG00000080845	3397.1	-0.0568933	0.112034	-0.507822	0.611578	0.999395
ENSG00000080854	1833.1	0.0487281	0.197441	0.246799	0.805064	0.999395
ENSG00000080947	22.104	-1.13431	0.443118	-2.55983	0.0104722	0.479493
ENSG00000080986	177.266	0.271054	0.250846	1.08056	0.279894	0.999395
ENSG00000081014	118.391	-0.152362	0.198726	-0.766696	0.443262	0.999395
ENSG00000081019	591.039	0.0586858	0.189176	0.310218	0.756395	0.999395
ENSG00000081026	674.319	-0.0396186	0.12591	-0.314659	0.753021	0.999395
ENSG00000081041	16.0035	-0.413596	0.558826	-0.740117	0.459229	0.999395
ENSG00000081059	64.6875	-0.143048	0.310031	-0.461399	0.644512	0.999395
ENSG00000081087	440.033	0.242606	0.201031	1.20681	0.227505	0.999395
ENSG00000081138	267.736	0.19293	0.226011	0.853628	0.393311	0.999395
ENSG00000081148	72.6141	-0.536001	0.317906	-1.68604	0.091789	0.915073
ENSG00000081154	1739.18	-0.111987	0.228685	-0.489702	0.624345	0.999395
ENSG00000081177	659.094	0.0202354	0.116429	0.173801	0.862022	0.999395
ENSG00000081181	431.493	0.083146	0.204486	0.40661	0.684294	0.999395
ENSG00000081189	150.434	0.00823578	0.209194	0.0393691	0.968596	0.999395
ENSG00000081307	663.628	-0.0224263	0.156863	-0.142968	0.886315	0.999395
ENSG00000081320	47.0127	-0.0567823	0.311437	-0.182324	0.855329	0.999395
ENSG00000081377	255.022	0.121629	0.201281	0.604274	0.545662	0.999395
ENSG00000081386	551.548	-0.0453988	0.123985	-0.366163	0.714243	0.999395
ENSG00000081479	471.007	-0.216606	0.231051	-0.937482	0.348511	0.999395
ENSG00000081665	358.911	-0.103549	0.212103	-0.488203	0.625406	0.999395
ENSG00000081692	190.998	0.574077	0.217575	2.63853	0.00832666	0.444432
ENSG00000081721	442.136	0.319457	0.211265	1.51211	0.130505	0.951771
ENSG00000081760	283.743	-0.0866929	0.152507	-0.568452	0.569728	0.999395
ENSG00000081791	478.546	0.0236349	0.157603	0.149965	0.880792	0.999395
ENSG00000081803	218.473	-0.178034	0.217441	-0.818769	0.412918	0.999395
ENSG00000081818	61.5453	0.0315714	0.293933	0.10741	0.914463	0.999395
ENSG00000081842	99.1808	-0.211844	0.303878	-0.697134	0.485719	0.999395
ENSG00000081853	26.0151	-0.3292	0.435062	-0.756674	0.449245	0.999395
ENSG00000081870	252.857	-0.0207108	0.262716	-0.0788335	0.937165	0.999395
ENSG00000081913	508.829	-0.0180691	0.174821	-0.103357	0.917679	0.999395
ENSG00000082014	1642.42	0.0794675	0.118317	0.671647	0.501809	0.999395
ENSG00000082068	281.652	0.0453659	0.180314	0.251594	0.801355	0.999395
ENSG00000082126	8.94172	-1.40063	0.797613	-1.75602	0.0790846	0.875942
ENSG00000082146	632.764	0.331697	0.221105	1.50018	0.133569	0.95635
ENSG00000082153	2591.76	-0.0364664	0.198254	-0.183938	0.854062	0.999395
ENSG00000082175	11.442	0.274469	0.692186	0.396525	0.691718	0.999395
ENSG00000082196	40.7977	-0.238401	0.374527	-0.636539	0.524425	0.999395
ENSG00000082212	755.449	0.000232075	0.172974	0.00134168	0.998929	0.999679
ENSG00000082213	265.865	0.0670919	0.257981	0.260066	0.794813	0.999395
ENSG00000082258	1011.92	0.0117045	0.223835	0.0522906	0.958297	0.999395
ENSG00000082269	317.851	-0.0154132	0.173045	-0.0890709	0.929026	0.999395
ENSG00000082293	58.1719	0.24403	0.233892	1.04335	0.296788	0.999395
ENSG00000082397	1568.5	-0.124929	0.160333	-0.779183	0.435872	0.999395
ENSG00000082438	31.2482	0.0896112	0.407004	0.220173	0.825737	0.999395
ENSG00000082458	978.545	-0.274478	0.126322	-2.17284	0.0297927	0.67981
ENSG00000082482	130.28	-0.067213	0.224942	-0.298801	0.765092	0.999395
ENSG00000082497	1551.21	0.0907201	0.11583	0.783217	0.4335	0.999395
ENSG00000082512	60.8416	-0.306826	0.316844	-0.96838	0.332854	0.999395
ENSG00000082515	156.617	0.149913	0.268064	0.559241	0.575997	0.999395
ENSG00000082516	314.891	0.0413047	0.196687	0.210002	0.833666	0.999395
ENSG00000082556	178.525	-0.395949	0.172927	-2.28969	0.0220393	0.62645
ENSG00000082641	2155.27	0.00257835	0.200702	0.0128467	0.98975	0.999395
ENSG00000082684	864.005	0.13942	0.176915	0.788059	0.430662	0.999395
ENSG00000082701	2541.31	-0.0731789	0.0787989	-0.928679	0.353055	0.999395
ENSG00000082781	376.665	0.217589	0.211599	1.0283	0.303807	0.999395
ENSG00000082805	1516.6	-0.107146	0.251358	-0.426269	0.669912	0.999395
ENSG00000082898	2741.84	-0.213201	0.103013	-2.06965	0.0384854	0.726361
ENSG00000082996	420.192	0.161087	0.262543	0.613564	0.539503	0.999395
ENSG00000083067	202.53	-0.296788	0.174818	-1.6977	0.0895645	0.907659
ENSG00000083093	212.754	-0.230149	0.178323	-1.29063	0.196832	0.987672
ENSG00000083097	1039.04	-0.149982	0.171154	-0.876301	0.380866	0.999395
ENSG00000083099	798.425	0.0447587	0.156124	0.286688	0.774352	0.999395
ENSG00000083123	682.416	0.110546	0.127754	0.8653	0.386874	0.999395
ENSG00000083168	1840.5	0.0457365	0.208106	0.219775	0.826046	0.999395
ENSG00000083223	334.401	-0.258986	0.149838	-1.72844	0.0839085	0.892882
ENSG00000083290	1052.33	0.083548	0.107313	0.778544	0.436248	0.999395
ENSG00000083312	2555.01	-0.00577501	0.163163	-0.0353942	0.971765	0.999395
ENSG00000083444	262.947	-0.348535	0.202282	-1.72301	0.0848863	0.894994
ENSG00000083454	13.8902	0.0297876	0.570329	0.0522287	0.958346	0.999395
ENSG00000083457	206.398	-0.0317165	0.313557	-0.10115	0.919431	0.999395
ENSG00000083520	877.854	0.0445598	0.149419	0.29822	0.765535	0.999395
ENSG00000083535	264.189	0.202952	0.284144	0.714259	0.475067	0.999395
ENSG00000083544	379.885	0.0129852	0.19678	0.0659885	0.947387	0.999395
ENSG00000083635	125.675	-0.171172	0.233368	-0.733484	0.463263	0.999395
ENSG00000083642	1564.31	0.0359407	0.129117	0.278357	0.780738	0.999395
ENSG00000083720	556.228	0.116786	0.128241	0.910675	0.362466	0.999395
ENSG00000083750	595.161	-0.189928	0.167408	-1.13452	0.256575	0.999395
ENSG00000083799	474.725	0.0840253	0.147015	0.571543	0.567632	0.999395
ENSG00000083807	55.3405	0.24456	0.334306	0.731548	0.464445	0.999395
ENSG00000083812	204.909	0.0270268	0.198423	0.136208	0.891657	0.999395
ENSG00000083814	269.263	-0.170362	0.182035	-0.935879	0.349335	0.999395
ENSG00000083817	112.988	-0.119644	0.211307	-0.566206	0.571254	0.999395
ENSG00000083828	143.378	-0.353625	0.208107	-1.69924	0.0892736	0.907659
ENSG00000083838	290.668	0.0465546	0.176122	0.264332	0.791524	0.999395
ENSG00000083844	377.152	-0.212512	0.153196	-1.38719	0.165384	0.964102
ENSG00000083845	2144.23	0.419972	0.188967	2.22246	0.026252	0.654311
ENSG00000083857	2583.82	0.202854	0.25951	0.781683	0.434401	0.999395
ENSG00000083896	1808.23	-0.028638	0.110019	-0.260302	0.794631	0.999395
ENSG00000083937	4319.62	0.0641581	0.227856	0.281573	0.778271	0.999395
ENSG00000084070	1045.44	0.0174439	0.159585	0.109307	0.912959	0.999395
ENSG00000084072	396.715	0.107612	0.163219	0.659309	0.509698	0.999395
ENSG00000084073	371.973	0.0433629	0.23247	0.186531	0.852029	0.999395
ENSG00000084090	1462.89	0.032559	0.124538	0.261439	0.793754	0.999395
ENSG00000084092	189.029	-0.0054732	0.206552	-0.026498	0.97886	0.999395
ENSG00000084093	289.214	-0.0147602	0.161105	-0.0916187	0.927001	0.999395
ENSG00000084112	595.49	0.03192	0.163273	0.1955	0.845001	0.999395
ENSG00000084207	1003.6	0.303949	0.193746	1.5688	0.116695	0.943425
ENSG00000084234	3270.28	0.0362611	0.185304	0.195684	0.844858	0.999395
ENSG00000084444	534.776	-0.0834026	0.149847	-0.556586	0.577811	0.999395
ENSG00000084463	1155.32	0.000910963	0.13364	0.00681653	0.994561	0.999395
ENSG00000084623	987.62	0.0582498	0.103149	0.564714	0.572269	0.999395
ENSG00000084628	1744.57	0.267205	0.153671	1.73881	0.0820684	0.884699
ENSG00000084636	57.1048	-0.599666	0.364233	-1.64638	0.0996859	0.927574
ENSG00000084652	680.882	-0.279642	0.181881	-1.5375	0.124172	0.943425
ENSG00000084676	1654.68	-0.0184348	0.152743	-0.120692	0.903935	0.999395
ENSG00000084693	589.808	0.0506095	0.149976	0.337451	0.735777	0.999395
ENSG00000084710	1132.62	0.0337969	0.239504	0.141112	0.887781	0.999395
ENSG00000084731	5654.42	-0.0830673	0.200532	-0.414234	0.678703	0.999395
ENSG00000084733	2405.69	0.0985116	0.116624	0.844693	0.398282	0.999395
ENSG00000084734	13.665	0.0595908	0.573256	0.103952	0.917208	0.999395
ENSG00000084754	1014.41	-0.020719	0.134476	-0.154072	0.877553	0.999395
ENSG00000084764	2060.25	0.16346	0.104296	1.56727	0.117051	0.943425
ENSG00000084774	465.413	-0.177017	0.206208	-0.85844	0.390649	0.999395
ENSG00000085063	327.143	-0.133065	0.208088	-0.639468	0.522519	0.999395
ENSG00000085117	183.897	-0.134429	0.253934	-0.529387	0.596537	0.999395
ENSG00000085185	658.406	0.193574	0.242965	0.796718	0.425615	0.999395
ENSG00000085224	4524.28	0.0386167	0.108276	0.356652	0.721353	0.999395
ENSG00000085231	101.316	0.13656	0.390153	0.350018	0.726325	0.999395
ENSG00000085274	288.329	0.097116	0.333639	0.291081	0.770989	0.999395
ENSG00000085276	31.6223	0.291422	0.399014	0.730356	0.465173	0.999395
ENSG00000085365	2461.6	-0.0299438	0.192105	-0.155872	0.876134	0.999395
ENSG00000085377	541.793	-0.13936	0.125444	-1.11093	0.266598	0.999395
ENSG00000085382	364.88	0.0337286	0.169055	0.199512	0.841862	0.999395
ENSG00000085415	335.08	0.15634	0.180354	0.866851	0.386024	0.999395
ENSG00000085433	1852.84	0.0761988	0.105959	0.719133	0.472059	0.999395
ENSG00000085449	346.721	0.0962376	0.187441	0.513429	0.607651	0.999395
ENSG00000085465	78.0099	0.381859	0.315913	1.20875	0.22676	0.999395
ENSG00000085491	289.522	0.368488	0.167793	2.19608	0.028086	0.671116
ENSG00000085511	360.401	-0.00995444	0.153306	-0.0649317	0.948228	0.999395
ENSG00000085514	64.1121	-0.261142	0.278451	-0.937837	0.348328	0.999395
ENSG00000085552	227.294	-0.0442674	0.18944	-0.233675	0.815237	0.999395
ENSG00000085563	8.8771	-0.488878	0.654296	-0.747183	0.454953	0.999395
ENSG00000085644	561.903	0.364662	0.217974	1.67296	0.0943349	0.916213
ENSG00000085662	1221.63	0.0120645	0.119321	0.101109	0.919464	0.999395
ENSG00000085719	713.887	-0.0674995	0.159139	-0.424156	0.671452	0.999395
ENSG00000085721	733.44	0.0604053	0.149289	0.40462	0.685757	0.999395
ENSG00000085733	1675.58	-0.124426	0.157507	-0.789972	0.429544	0.999395
ENSG00000085741	7.51947	1.4048	0.758562	1.85192	0.064037	0.829423
ENSG00000085760	218.622	-0.0835674	0.156613	-0.533591	0.593625	0.999395
ENSG00000085788	886.976	-0.0249308	0.164788	-0.15129	0.879747	0.999395
ENSG00000085831	14.3322	-1.11495	0.485691	-2.2956	0.0216988	0.62645
ENSG00000085832	1245.78	0.135801	0.204631	0.663639	0.506922	0.999395
ENSG00000085840	56.9085	-0.437169	0.277563	-1.57503	0.115251	0.943281
ENSG00000085871	21.3892	0.259245	0.45228	0.573197	0.566511	0.999395
ENSG00000085872	832.832	0.0572386	0.236843	0.241673	0.809033	0.999395
ENSG00000085978	290.492	-0.276759	0.188823	-1.4657	0.142729	0.956681
ENSG00000085982	373.607	-0.341896	0.158697	-2.1544	0.0312091	0.689417
ENSG00000085998	1053.11	0.150885	0.147715	1.02146	0.307035	0.999395
ENSG00000085999	61.2058	-0.0489584	0.27911	-0.175409	0.860758	0.999395
ENSG00000086015	2095.29	0.0663279	0.175931	0.37701	0.706166	0.999395
ENSG00000086061	5729.65	0.128115	0.168993	0.758106	0.448387	0.999395
ENSG00000086062	77.3958	-0.273062	0.232332	-1.17531	0.239869	0.999395
ENSG00000086065	914.769	0.250065	0.333887	0.748949	0.453888	0.999395
ENSG00000086102	496.036	-0.0914389	0.150011	-0.609548	0.542161	0.999395
ENSG00000086189	102.19	-0.224262	0.298818	-0.750497	0.452955	0.999395
ENSG00000086200	132.054	-0.337376	0.216666	-1.55713	0.119441	0.943425
ENSG00000086232	1155.24	-0.205444	0.147255	-1.39516	0.162967	0.963044
ENSG00000086289	154.457	0.0736177	0.218346	0.337161	0.735996	0.999395
ENSG00000086300	256.496	0.0394662	0.228452	0.172755	0.862844	0.999395
ENSG00000086475	952.904	0.197609	0.133044	1.48529	0.137466	0.95635
ENSG00000086504	556.626	0.19932	0.164458	1.21198	0.225522	0.999395
ENSG00000086544	185.424	0.0838966	0.266056	0.315335	0.752508	0.999395
ENSG00000086589	648.02	0.0344414	0.137358	0.250741	0.802014	0.999395
ENSG00000086598	1352.18	-0.0408079	0.148652	-0.27452	0.783685	0.999395
ENSG00000086619	150.383	-0.207983	0.199053	-1.04486	0.296087	0.999395
ENSG00000086666	1131.4	0.198084	0.326602	0.6065	0.544183	0.999395
ENSG00000086712	438.691	-0.0897833	0.146085	-0.614598	0.538821	0.999395
ENSG00000086717	105.787	-0.267752	0.240643	-1.11265	0.265858	0.999395
ENSG00000086730	39.7204	-1.20717	0.485794	-2.48495	0.0129571	0.507574
ENSG00000086758	3988.19	0.0129713	0.228967	0.0566514	0.954823	0.999395
ENSG00000086827	149.845	-0.175419	0.196969	-0.890592	0.373148	0.999395
ENSG00000086848	203.494	0.111181	0.212698	0.522717	0.601171	0.999395
ENSG00000086991	12.9258	0.295145	0.496255	0.594744	0.552014	0.999395
ENSG00000087008	138.818	-0.254899	0.27455	-0.928423	0.353188	0.999395
ENSG00000087053	596.171	-0.0311768	0.123928	-0.251571	0.801372	0.999395
ENSG00000087074	1121.68	0.0990775	0.169753	0.583656	0.559452	0.999395
ENSG00000087076	110.83	0.233678	0.216828	1.07771	0.281164	0.999395
ENSG00000087077	109.428	0.259059	0.224811	1.15234	0.249182	0.999395
ENSG00000087085	690.885	0.332188	0.124682	2.66428	0.00771524	0.432392
ENSG00000087086	2674.65	0.398802	0.177813	2.24282	0.0249086	0.646669
ENSG00000087087	2308.74	-0.0944719	0.133261	-0.708921	0.478373	0.999395
ENSG00000087088	515.498	0.145254	0.163386	0.889026	0.373989	0.999395
ENSG00000087095	628.667	0.0628876	0.121938	0.515735	0.60604	0.999395
ENSG00000087111	439.434	0.0934838	0.159089	0.587618	0.556788	0.999395
ENSG00000087116	171.947	-0.0646826	0.263916	-0.245088	0.806389	0.999395
ENSG00000087152	2315.88	0.206185	0.137234	1.50243	0.132987	0.954904
ENSG00000087157	443.976	-0.0439299	0.187235	-0.234624	0.8145	0.999395
ENSG00000087191	1112.34	-0.0534949	0.104903	-0.509949	0.610087	0.999395
ENSG00000087206	442.409	-0.16852	0.137876	-1.22226	0.221611	0.995928
ENSG00000087245	96.7903	-0.377659	0.25459	-1.4834	0.137968	0.95635
ENSG00000087250	33.9805	0.174556	0.393749	0.443318	0.657536	0.999395
ENSG00000087253	35.7777	-0.17235	0.345552	-0.498766	0.617945	0.999395
ENSG00000087258	3617.56	0.0569535	0.151253	0.376544	0.706512	0.999395
ENSG00000087263	426.697	0.0285463	0.143674	0.198687	0.842507	0.999395
ENSG00000087266	713.988	0.15772	0.17135	0.920457	0.357334	0.999395
ENSG00000087269	239.545	-0.186887	0.189648	-0.985444	0.324406	0.999395
ENSG00000087274	4970.2	-0.122518	0.173272	-0.707081	0.479516	0.999395
ENSG00000087299	143.33	0.146246	0.214574	0.681564	0.495515	0.999395
ENSG00000087301	502.454	-0.000903499	0.141987	-0.00636325	0.994923	0.999395
ENSG00000087302	842.275	0.0678563	0.241937	0.280471	0.779116	0.999395
ENSG00000087303	20.5649	-0.501545	0.451402	-1.11108	0.266532	0.999395
ENSG00000087338	205.672	-0.156067	0.192268	-0.811718	0.416954	0.999395
ENSG00000087365	3082.41	-0.03467	0.14205	-0.244068	0.807178	0.999395
ENSG00000087448	1110.82	-0.0934753	0.0952552	-0.981315	0.326438	0.999395
ENSG00000087460	16978.3	0.0736687	0.127505	0.57777	0.563419	0.999395
ENSG00000087470	2013.47	-0.167353	0.135521	-1.23489	0.216873	0.994752
ENSG00000087495	689.683	0.101955	0.141859	0.718707	0.472321	0.999395
ENSG00000087502	361.938	-0.0507884	0.330026	-0.153892	0.877695	0.999395
ENSG00000087510	27.7792	0.185053	0.404107	0.457931	0.647002	0.999395
ENSG00000087586	107.614	-0.138998	0.217569	-0.63887	0.522907	0.999395
ENSG00000087589	6.75873	-1.82263	0.948606	-1.92138	0.0546842	0.793617
ENSG00000087842	101.87	0.239363	0.211006	1.13439	0.256631	0.999395
ENSG00000087884	44.9521	0.208971	0.300083	0.696379	0.486192	0.999395
ENSG00000087903	146.818	-0.59189	0.258328	-2.29123	0.02195	0.62645
ENSG00000087995	540.753	0.119807	0.13441	0.891358	0.372737	0.999395
ENSG00000088035	113.73	0.0204627	0.218559	0.0936255	0.925407	0.999395
ENSG00000088038	866.615	0.125244	0.157681	0.794291	0.427026	0.999395
ENSG00000088179	382.14	-0.210918	0.244826	-0.8615	0.388963	0.999395
ENSG00000088205	820.27	0.0302738	0.172109	0.175899	0.860373	0.999395
ENSG00000088247	3004.96	-0.0507892	0.172636	-0.294199	0.768606	0.999395
ENSG00000088256	1116.39	-0.0676728	0.249715	-0.271	0.786391	0.999395
ENSG00000088280	616.514	-0.142619	0.184932	-0.771198	0.44059	0.999395
ENSG00000088298	121.576	0.349419	0.278267	1.2557	0.209226	0.99359
ENSG00000088305	660.068	-0.434671	0.177336	-2.45111	0.0142416	0.531888
ENSG00000088325	585.476	-0.0420505	0.169251	-0.248451	0.803786	0.999395
ENSG00000088340	66.2324	-0.835966	0.344804	-2.42446	0.015331	0.549299
ENSG00000088356	487.903	0.0524705	0.15941	0.329154	0.742039	0.999395
ENSG00000088367	2633.84	-0.00561909	0.166158	-0.0338178	0.973022	0.999395
ENSG00000088387	80.4899	-0.516726	0.285425	-1.81038	0.0702376	0.845641
ENSG00000088448	1242.14	0.00435311	0.166318	0.0261734	0.979119	0.999395
ENSG00000088451	55.8095	0.0871274	0.312055	0.279205	0.780087	0.999395
ENSG00000088538	992.904	-0.0727496	0.171758	-0.423559	0.671887	0.999395
ENSG00000088543	229.715	-0.00641489	0.178227	-0.0359928	0.971288	0.999395
ENSG00000088682	327.451	0.0629758	0.14739	0.427272	0.669181	0.999395
ENSG00000088727	44.4173	0.124259	0.28553	0.435189	0.663425	0.999395
ENSG00000088756	243.954	-0.215303	0.163545	-1.31648	0.188014	0.981588
ENSG00000088766	41.8627	0.56898	0.305295	1.8637	0.0623633	0.826828
ENSG00000088808	428.12	-0.0568999	0.180579	-0.315097	0.752688	0.999395
ENSG00000088812	1373.44	0.0985744	0.156012	0.631839	0.527492	0.999395
ENSG00000088826	160.046	0.124235	0.215794	0.575709	0.564812	0.999395
ENSG00000088832	1223.69	0.197412	0.187234	1.05436	0.29172	0.999395
ENSG00000088833	1341.17	-0.0347791	0.114779	-0.303008	0.761884	0.999395
ENSG00000088836	55.1779	0.44412	0.307117	1.44609	0.148152	0.956717
ENSG00000088854	1129.06	-0.0234634	0.161338	-0.14543	0.884371	0.999395
ENSG00000088876	120.873	-0.0241546	0.246333	-0.0980569	0.921887	0.999395
ENSG00000088881	325.308	0.247189	0.166895	1.4811	0.138579	0.95635
ENSG00000088882	574.317	0.279688	0.183382	1.52517	0.127217	0.950243
ENSG00000088888	845.829	0.0593481	0.198167	0.299485	0.76457	0.999395
ENSG00000088899	937.87	0.127503	0.180945	0.70465	0.481028	0.999395
ENSG00000088930	1440.12	-0.0207112	0.120727	-0.171553	0.863789	0.999395
ENSG00000088970	143.359	0.271043	0.191178	1.41775	0.156264	0.963044
ENSG00000088986	1427.15	0.194183	0.250243	0.775978	0.437762	0.999395
ENSG00000088992	74.7401	-0.178264	0.262131	-0.680057	0.496468	0.999395
ENSG00000089006	339.127	0.221408	0.20763	1.06636	0.286261	0.999395
ENSG00000089009	5630.76	0.140322	0.224625	0.624694	0.532172	0.999395
ENSG00000089022	668.326	0.118312	0.128932	0.917629	0.358813	0.999395
ENSG00000089041	8.98372	-0.978226	0.630586	-1.5513	0.12083	0.943425
ENSG00000089048	526.505	0.239764	0.253252	0.946742	0.34377	0.999395
ENSG00000089050	361.733	-0.18492	0.178227	-1.03755	0.299479	0.999395
ENSG00000089053	942.873	0.106081	0.101635	1.04375	0.2966	0.999395
ENSG00000089057	1188.69	-0.0546711	0.131298	-0.41639	0.677125	0.999395
ENSG00000089060	94.3757	-0.147399	0.298718	-0.493438	0.621703	0.999395
ENSG00000089063	473.247	0.0259201	0.164507	0.157562	0.874802	0.999395
ENSG00000089091	187.227	0.1593	0.156478	1.01804	0.308661	0.999395
ENSG00000089094	839.343	-0.0612012	0.176173	-0.347392	0.728297	0.999395
ENSG00000089101	50.1116	0.121704	0.290556	0.418866	0.675314	0.999395
ENSG00000089116	924.735	-0.0923465	0.198182	-0.465967	0.641239	0.999395
ENSG00000089123	76.7662	0.150379	0.265871	0.565611	0.571658	0.999395
ENSG00000089154	1189.79	-0.15034	0.263815	-0.569869	0.568767	0.999395
ENSG00000089157	6142.22	0.154082	0.142889	1.07834	0.280884	0.999395
ENSG00000089159	712.575	-0.0350897	0.162382	-0.216094	0.828915	0.999395
ENSG00000089163	31.8583	-0.395697	0.332844	-1.18884	0.234504	0.999395
ENSG00000089169	134.169	-0.41527	0.244488	-1.69853	0.0894084	0.907659
ENSG00000089177	113.991	-0.396862	0.207488	-1.9127	0.0557865	0.794828
ENSG00000089195	313.837	0.144723	0.190867	0.758238	0.448308	0.999395
ENSG00000089199	1024.75	0.205514	0.184547	1.11362	0.265444	0.999395
ENSG00000089220	3524.36	0.0694169	0.144022	0.481989	0.629814	0.999395
ENSG00000089234	286.32	-0.381826	0.145528	-2.62373	0.0086972	0.452896
ENSG00000089248	979.137	0.101616	0.134087	0.757835	0.44855	0.999395
ENSG00000089250	16.5328	-0.192006	0.52861	-0.363227	0.716435	0.999395
ENSG00000089280	5104.11	-0.450939	0.169273	-2.66398	0.00772222	0.432392
ENSG00000089289	485.371	0.283899	0.197566	1.43698	0.150723	0.958715
ENSG00000089335	1129.46	-0.0206585	0.198677	-0.10398	0.917185	0.999395
ENSG00000089351	1521.61	0.274093	0.148699	1.84327	0.0652893	0.830742
ENSG00000089472	1122.45	-0.0266081	0.12321	-0.215958	0.82902	0.999395
ENSG00000089486	778.405	0.324625	0.169945	1.91018	0.0561105	0.795131
ENSG00000089505	18.7316	0.0103966	0.501485	0.0207316	0.98346	0.999395
ENSG00000089558	85.1372	-0.0937881	0.275247	-0.340741	0.733298	0.999395
ENSG00000089597	2241.37	-0.083748	0.177706	-0.471272	0.637447	0.999395
ENSG00000089639	581.976	-0.1234	0.207755	-0.593967	0.552534	0.999395
ENSG00000089682	436.048	-0.0884362	0.160512	-0.550962	0.58166	0.999395
ENSG00000089685	393.275	0.371663	0.174584	2.12885	0.0332663	0.698597
ENSG00000089692	126.15	-0.222267	0.278434	-0.798274	0.424712	0.999395
ENSG00000089693	2215.13	0.494294	0.128736	3.83959	0.000123238	0.0381129
ENSG00000089723	174.118	-0.463637	0.198011	-2.34147	0.0192079	0.601713
ENSG00000089737	2430.32	0.0141547	0.107603	0.131546	0.895344	0.999395
ENSG00000089775	183.536	-0.161258	0.165494	-0.974407	0.329854	0.999395
ENSG00000089818	606.625	0.0136926	0.203739	0.0672063	0.946417	0.999395
ENSG00000089820	95.4805	-0.0194788	0.286706	-0.0679402	0.945833	0.999395
ENSG00000089847	106.49	-0.133215	0.259586	-0.513182	0.607824	0.999395
ENSG00000089876	260.005	-0.0620023	0.147512	-0.420319	0.674252	0.999395
ENSG00000089902	515.299	0.159997	0.120261	1.33041	0.183384	0.977591
ENSG00000089916	1026.01	-0.146238	0.14162	-1.03261	0.301789	0.999395
ENSG00000090006	1594.71	0.025421	0.221996	0.114511	0.908832	0.999395
ENSG00000090013	109.111	0.278776	0.255117	1.09274	0.274508	0.999395
ENSG00000090020	233.238	0.0202975	0.240819	0.0842851	0.93283	0.999395
ENSG00000090054	452.435	0.054198	0.169697	0.319381	0.749438	0.999395
ENSG00000090060	2552.18	-0.0914322	0.156756	-0.583278	0.559706	0.999395
ENSG00000090061	579.556	0.109329	0.126912	0.86145	0.38899	0.999395
ENSG00000090097	2029.55	0.185425	0.130221	1.42392	0.154469	0.963044
ENSG00000090238	620.95	0.536843	0.190867	2.81265	0.00491354	0.346464
ENSG00000090263	409.045	0.132099	0.229072	0.576671	0.564162	0.999395
ENSG00000090266	471.178	0.343924	0.28733	1.19697	0.23132	0.999395
ENSG00000090273	1048.06	0.0102901	0.158791	0.0648027	0.948331	0.999395
ENSG00000090316	729.119	-0.0636484	0.212909	-0.298947	0.764981	0.999395
ENSG00000090339	5.31445	-1.45143	0.854259	-1.69905	0.0893099	0.907659
ENSG00000090372	2486.03	0.0668514	0.147149	0.454311	0.649605	0.999395
[truncated: 16,025 more rows]

## Sheet: C2 ATXN3-AON2
Gene	baseMean	log2FoldChange	lfcSE	stat	pvalue	padj
[truncated: 19,652 more rows]
