# Supplementary material for: Determining off-target effects of splice-switching antisense oligonucleotides using short read RNAseq in neuronally differentiated human induced pluripotent stem cells
Source: Hum Mol Genet. 2025 Oct 9;34(22):1912–25. doi: 10.1093/hmg/ddaf153 (PMC12581821; doi:10.1093/hmg/ddaf153)
Supplement: Supplementary_file_8_Differential_splicing_events_C1_2-C2_ddaf153 [file supplementary_file_8_differential_splicing_events_c1_2-c2_ddaf153.xlsx]

## Sheet: Overview
Supplementary File 8: Differential splicing events identified in cell lines C1.2 and C2
Sheet 1:	ATXN3-AON compared to scrambled AON2 in C1.2
Sheet 2:	ATXN3-AON compared to scrambled AON2 in C2
Sheet 3:	ATXN3-AON2 compared to scrambled AON2 in C1.2
Sheet 4:	ATXN3-AON2 compared to scrambled AON2 in C2
Sheet 5:	ATXN3-AON compared to scrambled AON2 in C1.1 including information about overlap with ATXN3-AON and ATXN3-AON2 in C1.2 and C2
Sheet 6:	Events induced by ATXN3-AON present in all three cell lines
Legend:
nr	row number
gene_id	Ensemble gene ID
gene_symbol	Gene name
strand	Location of gene on + or - strand
type	Type of splicing event: exon skip (SE), alternative splice donor site (A5'SS), alternative splice acceptor site (A3'SS), retained intron (RI)
rmats_flank	Coordinates of flanking exons identified by rMATS
rmats_coord	Coordinates of exon identified by rMATS
rmats_p_value	p-value by rMATS
rmats_fdr	FDR by rMATS
rmats_inc_level_1	Exon inclusion percentages in each replicate from condition 1 (scrambled AON) identified by rMATS
rmats_inc_level_2	Exon inclusion percentages in each replicate from condition 2 (targeting AON) identified by rMATS
rmats_inc_level_diff	Difference of exon inclusion percentage between the targeting AON and scrambled AON
rmats_inc_form_len	Length of inclusion form, used for normalization
rmats_skip_form_len	Length of skipping form, used for normalization
whippet_coord	Coordinates of exon identified by Whippet
whippet_probability	Probability of event by Whippet
whippet_complexity	Refers to the discrete categories based-on the ceiling(log2(number of paths)) through each AS event.
whippet_entropy	Refers to the shannon-entropy of the relative expression of the paths through the AS event.
whippet_psi_a	Percent Spliced In in condition 1 (scrambled AON)
whippet_psi_b	Percent Spliced In in condition 2 (targeting AON)
whippet_deltapsi	Difference of Percentage Spliced In between the targeting AON and scrambled AON
unique	Occuring only upon transfection of the targeting AON (unique = yes) or also upon at least one of the other two targeting AONs (unique = no)
mean_dPSI	Average of dPSI identified by rMATS and Whippet
overlap_aon	Event coordinates (and flanking regions) matching with predicted binding site of targeting AON
overlap_scr	Event coordinates (and flanking regions) matching with predicted binding site of scrambled AON
larger	Mean dPSI larger than the intended event of the targeting AON
hybrdep	Potentially hybridization-dependent event (matching with predicted binding site of targeting AON and unique for this AON)
shared	Differential splicing event induced by ATXN3-AON identified in all three cell lines
overlap_2	Differential splicing event also present in C2
overlap_1.1	Differential splicing event also present in C1.1
overlap_1.2	Differential splicing event also present in C1.2
overlap_AON2_C2	Differential splicing event also present upon ATXN3-AON2 transfection in C2
overlap_AON2_C1.2	Differential splicing event also present upon ATXN3-AON2 transfection in C1.2

## Sheet: C1.2 ATXN3-AON
gene_id	gene_symbol	strand	type	rmats_flank	rmats_coord	rmats_p_value	rmats_fdr	rmats_inc_level_1	rmats_inc_level_2	rmats_inc_level_diff	rmats_inc_form_len	rmats_skip_form_len	whippet_coord	whippet_probability	whippet_complexity	whippet_entropy	whippet_psi_a	whippet_psi_b	whippet_deltapsi	mean dPSI	shared	overlap_2	overlap_1.1	overlap_AON2_C2	overlap_AON2_C1.2
ENSG00000160285	LSS	-	SE	21:46195675-46195756,21:46205835-46205941	21:46196202-46196267	0.00029143	0.0369179	0.946,0.878,0.873	0.584,0.775,0.559	0.26	187	121	21:46196202-46196267	0.974	K2	0.9772	0.87744	0.67443	0.203	0.2315	no	yes	no	no	no
ENSG00000100300	TSPO	+	SE	22:43151558-43151604,22:43161051-43161190	22:43159210-43159420	6.80517e-05	0.0105432	1.0,0.983,0.984	0.87,0.873,0.863	0.12	242	121	22:43159210-43159420	1	K1	0.619	0.99886	0.87869	0.12017	0.120085	no	no	yes	no	yes
ENSG00000104805	NUCB1	+	SE	19:48921153-48921324,19:48922317-48923255	19:48921869-48921932	0	0	1.0,1.0,1.0	0.511,0.525,0.621	0.448	185	121	19:48921869-48921932	1	K2	0.6943	0.99929	0.85612	0.14317	0.295585	yes	yes	yes	yes	yes
ENSG00000090372	STRN4	-	SE	19:46722241-46722340,19:46723113-46723284	19:46722810-46722950	0.00025228	0.0326912	1.0,0.996,1.0	0.931,0.885,0.89	0.097	242	121	19:46722810-46722950	1	K2	0.7224	0.99952	0.87912	0.1204	0.1087	yes	yes	yes	no	no
ENSG00000104886	PLEKHJ1	-	SE	19:2233148-2234061,19:2235761-2235828	19:2234150-2234240	4.36035e-08	1.36372e-05	0.927,0.979,0.96	0.769,0.791,0.833	0.158	212	121	19:2234150-2234240	1	K3	0.83	0.97156	0.83297	0.13858	0.14829	yes	yes	yes	no	no
ENSG00000167470	MIDN	+	SE	19:1249869-1250529,19:1251838-1251901	19:1251562-1251649	1.98186e-12	1.16355e-09	1.0,0.983,1.0	0.663,0.782,0.783	0.252	209	121	19:1251562-1251649	1	K2	0.8633	0.99308	0.85283	0.14025	0.196125	yes	yes	yes	no	no
ENSG00000257103	LSM14A	+	SE	19:34208928-34209051,19:34215595-34215661	19:34215124-34215300	5.46545e-09	2.02222e-06	0.922,0.994,0.986	0.855,0.744,0.853	0.15	242	121	19:34215124-34215300	0.999	K1	0.823	0.98813	0.82331	0.16483	0.157415	yes	yes	yes	no	no
ENSG00000105290	APLP1	+	SE	19:35876516-35876616,19:35878084-35878108	19:35877718-35877825	0	0	1.0,1.0,1.0	0.858,0.876,0.863	0.134	229	121	19:35877718-35877825	1	K6	2.0048	0.9999	0.83396	0.16594	0.14997	yes	yes	yes	no	no
ENSG00000126259	KIRREL2	+	SE	19:35856586-35857180,19:35858407-35858557	19:35857345-35857494	7.59716e-05	0.0116489	0.752,0.799,0.807	0.564,0.61,0.645	0.18	242	121	19:35857345-35857494	0.941	K1	0.9678	0.8047	0.67513	0.12957	0.154785	no	no	no	no	no
ENSG00000161914	ZNF653	-	SE	19:11486986-11487158,19:11495949-11496165	19:11487292-11487903	2.85665e-06	0.000623202	1.0,0.917,0.943	0.6,0.61,0.7	0.317	242	121	19:11487292-11487903	0.992	K4	1.3159	0.9606	0.70937	0.25123	0.284115	no	no	yes	no	no
ENSG00000197380	DACT3	-	SE	19:46650147-46652812,19:46660815-46661138	19:46652979-46653075	1.93594e-10	9.18945e-08	1.0,1.0,1.0	0.78,0.815,0.821	0.195	218	121	19:46652979-46653075	1	K1	0.6647	0.99835	0.86712	0.13124	0.16312	yes	yes	yes	no	no
ENSG00000105197	TIMM50	+	SE	19:39483134-39483156,19:39485687-39485807	19:39485544-39485602	4.95737e-11	2.52315e-08	1.0,0.989,1.0	0.739,0.746,0.825	0.226	180	121	19:39485544-39485602	1	K6	2.9478	0.96373	0.76864	0.19509	0.210545	no	no	yes	no	no
ENSG00000125503	PPP1R12C	-	SE	19:55092221-55092326,19:55092621-55092662	19:55092442-55092544	0.000235267	0.0309662	0.942,0.957,0.958	0.848,0.796,0.864	0.116	224	121	19:55092442-55092544	1	K2	0.7633	0.95081	0.82094	0.12987	0.122935	yes	yes	yes	no	no
ENSG00000132664	POLR3F	+	SE	20:18467384-18467568,20:18472841-18472909	20:18468944-18469061	8.21651e-06	0.0016222	1.0,0.968,1.0	0.584,0.737,0.893	0.251	239	121	20:18468944-18469061	1	K2	1.215	0.99514	0.65915	0.33599	0.293495	no	no	yes	no	no
ENSG00000244687	UBE2V1	-	SE	20:50081123-50082914,20:50096671-50096820	20:50084129-50084254	9.08863e-09	3.1848e-06	1.0,0.993,0.986	0.849,0.874,0.936	0.107	242	121	20:50084129-50084254	1	K3	1.2562	0.99965	0.87475	0.1249	0.11595	yes	yes	yes	no	no
ENSG00000125520	SLC2A4RG	+	SE	20:63741369-63741479,20:63742129-63742230	20:63741869-63742056	3.83784e-05	0.00638967	1.0,0.959,0.962	0.73,0.81,0.833	0.183	242	121	20:63741869-63742056	1	K3	1.1908	0.96656	0.79137	0.17519	0.179095	no	no	yes	no	no
ENSG00000087495	PHACTR3	+	SE	20:59840368-59840430,20:59845188-59845265	20:59841395-59841535	3.46179e-12	1.9803e-09	1.0,0.982,1.0	0.815,0.731,0.836	0.2	242	121	20:59841395-59841535	1	K4	1.3125	0.97352	0.74418	0.22934	0.21467	no	yes	no	no	no
ENSG00000198646	NCOA6	-	SE	20:34768463-34768586,20:34782120-34782404	20:34776293-34776448	0	0	0.974,1.0,1.0	0.653,0.763,0.706	0.284	242	121	20:34776293-34776448	1	K1	0.8901	0.99737	0.75358	0.24379	0.263895	yes	yes	yes	no	no
ENSG00000160294	MCM3AP	-	SE	21:46266981-46267142,21:46272560-46272829	21:46270401-46270563	6.98403e-06	0.00139118	0.514,0.759,0.818	1.0,1.0,1.0	-0.303	242	121	21:46270401-46270563	1	K2	1.5433	0.62523	0.99481	-0.36957	-0.336285	no	yes	no	yes	yes
ENSG00000154845	PPP4R1	-	SE	18:9570156-9570683,18:9583116-9583275	18:9577064-9577191	0.000115723	0.0167104	1.0,1.0,1.0	0.857,0.879,0.825	0.146	242	121	18:9577064-9577191	1	K6	2.8006	0.99904	0.84086	0.15818	0.15209	no	no	yes	no	no
ENSG00000011304	PTBP1	+	SE	19:799405-799443,19:804035-804208	19:803561-803636	6.99684e-06	0.00139166	1.0,1.0,1.0	0.881,0.881,0.763	0.158	197	121	19:803561-803636	1	K4	1.4806	0.99924	0.90186	0.097385	0.127692	yes	yes	yes	no	no
ENSG00000159079	CFAP298	-	SE	21:32599353-32601973,21:32603160-32603292	21:32602272-32602367	5.45199e-09	2.02222e-06	0.709,0.687,0.621	0.396,0.429,0.383	0.27	217	121	21:32602272-32602367	0.999	K2	1.7154	0.78388	0.4125	0.37138	0.32069	yes	yes	yes	no	no
ENSG00000266074	BAHCC1	+	SE	17:81444667-81444826,17:81445353-81445681	17:81445015-81445178	4.34299e-07	0.000111798	1.0,1.0,1.0	0.633,0.798,0.778	0.264	242	121	17:81445015-81445178	0.988	K1	0.699	0.996	0.88942	0.10659	0.185295	yes	yes	yes	no	no
ENSG00000078687	TNRC6C	+	SE	17:78077160-78077334,17:78083046-78083166	17:78079395-78079541	4.7028e-09	1.77828e-06	1.0,1.0,1.0	0.421,0.758,0.674	0.382	242	121	17:78079395-78079541	0.999	K4	2.1112	0.98155	0.51815	0.4634	0.4227	yes	yes	yes	no	no
ENSG00000131473	ACLY	-	SE	17:41904728-41904790,17:41906527-41906646	17:41905522-41905658	0.000102134	0.0150072	0.983,0.996,1.0	0.882,0.91,0.823	0.121	242	121	17:41905522-41905658	0.994	K1	0.6932	0.98721	0.86662	0.12059	0.120795	yes	yes	yes	no	no
ENSG00000275066	SYNRG	-	SE	17:37585324-37585430,17:37596222-37596341	17:37586419-37586549	3.74075e-05	0.00625917	1.0,1.0,1.0	0.68,0.788,0.844	0.229	242	121	17:37586419-37586549	1	K1	0.9689	0.99149	0.7469	0.24459	0.236795	yes	yes	yes	no	no
ENSG00000139182	CLSTN3	+	SE	12:7148971-7149198,12:7150543-7150689	12:7149523-7149693	4.50981e-08	1.4039e-05	1.0,1.0,1.0	0.864,0.851,0.858	0.142	242	121	12:7149523-7149693	1	K1	0.5902	0.99937	0.86883	0.13054	0.13627	yes	yes	yes	no	no
ENSG00000237187	NR2F1-AS1	-	SE	5:93409366-93411509,5:93563363-93563460	5:93553761-93553863	2.39726e-08	7.84584e-06	0.887,0.946,0.933	0.543,0.64,0.587	0.332	224	121	5:93553761-93553863	0.983	K2	1.6689	0.99209	0.88328	0.10881	0.220405	no	no	no	no	no
ENSG00000071243	ING3	+	SE	7:120950762-120950924,7:120953303-120953404	7:120951164-120951235	4.25221e-05	0.00694989	1.0,0.952,0.982	0.858,0.774,0.844	0.153	193	121	7:120951164-120951235	0.998	K1	0.7407	0.9837	0.8405	0.1432	0.1481	yes	yes	yes	no	no
ENSG00000137726	FXYD6	-	SE	11:117841790-117841865,11:117842718-117842781	11:117841990-117842025	6.4948e-14	4.8842e-11	1.0,1.0,1.0	0.774,0.793,0.702	0.244	157	121	11:117841990-117842025	0.999	K2	0.6956	0.99734	0.95946	0.037875	0.140937	yes	yes	yes	no	no
ENSG00000006128	TAC1	+	SE	7:97734825-97734849,7:97739873-97740465	7:97736299-97736352	9.46329e-11	4.65715e-08	0.759,0.773,0.773	0.914,0.917,0.904	-0.143	175	121	7:97736299-97736352	1	K1	0.8323	0.77596	0.9299	-0.15394	-0.14847	no	no	no	no	no
ENSG00000137312	FLOT1	-	SE	6:30727708-30728145,6:30730427-30730565	6:30730022-30730186	0	0	1.0,0.998,1.0	0.753,0.769,0.803	0.224	242	121	6:30730022-30730186	1	K2	0.8926	0.99969	0.79392	0.20577	0.214885	yes	yes	yes	no	no
ENSG00000106571	GLI3	-	SE	7:41967595-41967923,7:41977557-41977722	7:41972337-41972627	4.46861e-08	1.39432e-05	1.0,0.959,1.0	0.538,0.762,0.562	0.366	242	121	7:41972337-41972627	1	K2	1.3672	0.9819	0.52248	0.45942	0.41271	no	no	yes	no	no
ENSG00000274272		-	SE	7:100577085-100577154,7:100577496-100577558	7:100577273-100577389	1.69265e-12	1.0115e-09	0.906,0.988,0.922	0.511,0.626,0.657	0.341	238	121	7:100577273-100577389	1	K3	1.5707	0.89207	0.50672	0.38535	0.363175	yes	yes	yes	no	no
ENSG00000164414	SLC35A1	+	SE	6:87508419-87508596,6:87511398-87512330	6:87509041-87509175	2.41645e-07	6.44349e-05	1.0,1.0,1.0	0.84,0.765,0.706	0.23	242	121	6:87509041-87509175	0.998	K3	1.4759	0.99785	0.80637	0.19148	0.21074	no	no	yes	no	no
ENSG00000114270	COL7A1	-	SE	3:48574487-48574550,3:48574796-48574865	3:48574677-48574721	0	0	0.941,1.0,1.0	0.422,0.493,0.46	0.522	166	121	3:48574677-48574721	0.993	K10	3.8896	0.75226	0.4904	0.26186	0.39193	yes	yes	yes	no	no
ENSG00000141480	ARRB2	+	SE	17:4710631-4710744,17:4715972-4716033	17:4715013-4715043	9.72469e-05	0.0144157	0.625,0.561,0.585	0.799,0.746,0.832	-0.202	152	121	17:4715013-4715043	1	K5	2.5805	0.63493	0.81261	-0.17768	-0.18984	yes	yes	yes	no	no
ENSG00000105819	PMPCB	+	SE	7:103297406-103297558,7:103299442-103299529	7:103298568-103298708	0	0	0.759,0.721,0.771	1.0,1.0,1.0	-0.25	242	121	7:103298568-103298708	1	K2	0.8482	0.77575	0.99897	-0.22322	-0.23661	no	yes	no	yes	yes
ENSG00000177000	MTHFR	-	SE	1:11791206-11791326,1:11793906-11794089	1:11792278-11792379	7.35175e-08	2.1724e-05	0.502,0.743,0.67	1.0,1.0,1.0	-0.362	223	121	1:11792278-11792379	1	K1	0.8709	0.75121	0.99605	-0.24484	-0.30342	no	yes	no	yes	yes
ENSG00000055130	CUL1	+	SE	7:148790309-148790441,7:148797811-148797859	7:148792726-148792818	2.52199e-05	0.00444784	1.0,1.0,1.0	0.761,0.858,0.882	0.166	214	121	7:148792726-148792818	1	K1	0.7681	0.99932	0.86571	0.13361	0.149805	yes	yes	yes	no	no
ENSG00000205937	RNPS1	-	SE	16:2263095-2263287,16:2268054-2268095	16:2264573-2264760	1.59317e-13	1.12242e-10	1.0,1.0,1.0	0.741,0.83,0.844	0.195	242	121	16:2264573-2264760	0.971	K5	1.6486	0.84095	0.75516	0.085789	0.140395	no	no	no	no	no
ENSG00000100211	CBY1	+	SE	22:38670883-38670989,22:38673158-38673850	22:38671070-38671188	1.3801e-08	4.65336e-06	0.944,0.886,0.875	0.696,0.591,0.636	0.261	240	121	22:38671070-38671188	1	K2	1.0965	0.90373	0.65951	0.24422	0.25261	yes	yes	yes	no	no
ENSG00000134375	TIMM17A	+	SE	1:201955502-201955552,1:201957510-201957574	1:201957281-201957380	3.71406e-08	1.1809e-05	1.0,1.0,1.0	0.84,0.892,0.858	0.137	221	121	1:201957281-201957380	1	K1	0.4462	0.99965	0.91872	0.080933	0.108967	yes	yes	yes	no	no
ENSG00000197111	PCBP2	+	SE	12:53467220-53467293,12:53468776-53468832	12:53467805-53467843	0	0	0.302,0.298,0.301	0.631,0.539,0.57	-0.28	160	121	12:53467805-53467843	1	K3	1.6205	0.42636	0.69365	-0.26729	-0.273645	no	yes	no	yes	yes
ENSG00000197111	PCBP2	+	SE	12:53467220-53467293,12:53468779-53468832	12:53467805-53467843	0.000199329	0.0267354	0.568,0.709,0.722	0.882,0.883,0.839	-0.202	160	121	12:53467805-53467843	1	K3	1.6205	0.42636	0.69365	-0.26729	-0.234645	no	yes	no	yes	no
ENSG00000291122	CASTOR3P	-	SE	7:100222596-100222720,7:100223881-100224075	7:100223570-100223698	5.3818e-07	0.00013644	0.957,0.9,0.936	0.584,0.666,0.792	0.25	242	121	7:100223570-100223698	1	K7	4.1963	0.90125	0.717	0.18425	0.217125	yes	yes	yes	no	no
ENSG00000145730	PAM	+	SE	5:103009750-103009866,5:103019789-103019843	5:103017334-103017433	0.000266997	0.0342665	0.954,0.982,0.997	0.877,0.901,0.887	0.089	221	121	5:103017334-103017433	0.995	K1	0.4562	0.98147	0.91254	0.068936	0.078968	yes	yes	yes	no	no
ENSG00000164347	GFM2	-	SE	5:74738317-74738417,5:74739988-74740137	5:74738502-74738642	1.01421e-05	0.00195904	1.0,0.811,0.893	0.429,0.514,0.52	0.414	242	121	5:74738502-74738642	0.997	K1	0.988	0.93227	0.50278	0.42949	0.421745	no	no	yes	no	no
ENSG00000113360	DROSHA	-	SE	5:31486490-31486562,5:31495285-31495372	5:31493207-31493293	1.36786e-05	0.00257525	0.767,0.755,0.858	1.0,1.0,1.0	-0.207	208	121	5:31493207-31493293	1	K1	0.6968	0.84744	0.99833	-0.1509	-0.17895	no	yes	no	no	yes
ENSG00000164615	CAMLG	+	SE	5:134738494-134738792,5:134743986-134744052	5:134741066-134741523	1.91611e-07	5.21319e-05	0.608,0.726,0.736	0.439,0.325,0.426	0.293	242	121	5:134741066-134741523	0.971	K3	1.7765	0.74471	0.49511	0.2496	0.2713	no	no	yes	no	no
ENSG00000154310	TNIK	-	SE	3:171138190-171138379,3:171140398-171140509	3:171139470-171139556	0.000273883	0.0350048	1.0,1.0,1.0	0.789,0.859,0.93	0.141	208	121	3:171139470-171139556	1	K1	0.5683	0.99884	0.88886	0.10997	0.125485	yes	yes	yes	no	no
ENSG00000164654	MIOS	+	SE	7:7588497-7588563,7:7594979-7595132	7:7589405-7589563	2.50689e-07	6.67137e-05	0.63,0.765,0.735	0.935,0.975,1.0	-0.26	242	121	7:7589405-7589563	0.964	K3	2.1331	0.73413	0.93771	-0.20358	-0.23179	no	no	no	yes	no
ENSG00000135597	REPS1	-	SE	6:138921036-138921124,6:138929976-138930098	6:138926401-138926481	4.73107e-05	0.00767631	0.893,0.901,0.85	0.724,0.649,0.545	0.242	202	121	6:138926401-138926481	0.999	K1	0.949	0.89786	0.70554	0.19231	0.217155	no	no	no	no	no
ENSG00000136636	KCTD3	+	SE	1:215601866-215601954,1:215604131-215604302	1:215602085-215602201	1.70819e-06	0.000388211	0.93,0.822,0.77	1.0,1.0,1.0	-0.159	238	121	1:215602085-215602201	1	K1	0.8887	0.80219	0.99855	-0.19636	-0.17768	no	yes	no	yes	yes
ENSG00000076706	MCAM	-	SE	11:119308528-119309915,11:119310755-119310903	11:119310349-119310466	0	0	1.0,1.0,1.0	0.477,0.305,0.415	0.601	239	121	11:119310349-119310466	1	K1	0.9959	0.97829	0.39469	0.5836	0.5923	no	no	yes	yes	no
ENSG00000132424	PNISR	-	SE	6:99412550-99412739,6:99416348-99416428	6:99414572-99414686	1.4656e-06	0.000338832	1.0,1.0,1.0	0.86,0.847,0.928	0.122	236	121	6:99414572-99414686	1	K6	3.2339	0.99774	0.84932	0.14842	0.13521	yes	yes	yes	no	no
ENSG00000132424	PNISR	-	SE	6:99412550-99412739,6:99425214-99425277	6:99414572-99414686	0	0	1.0,0.994,0.989	0.731,0.759,0.841	0.217	236	121	6:99414572-99414686	1	K6	3.2339	0.99774	0.84932	0.14842	0.18271	yes	yes	yes	no	no
ENSG00000132424	PNISR	-	SE	6:99412550-99412739,6:99425214-99425277	6:99416349-99416428	0	0	1.0,0.987,0.967	0.683,0.646,0.669	0.319	201	121	6:99416349-99416428	0.992	K6	3.2339	0.86506	0.76148	0.10358	0.21129	yes	yes	yes	no	no
ENSG00000138688	BLTP1	+	SE	4:122347521-122347779,4:122349157-122349315	4:122348567-122348717	9.28889e-10	3.94731e-07	1.0,1.0,1.0	0.895,0.777,0.781	0.182	242	121	4:122348567-122348717	1	K8	5.5994	0.98958	0.80468	0.1849	0.18345	yes	yes	yes	no	no
ENSG00000198917	SPOUT1	-	SE	9:128827031-128827191,9:128829109-128829155	9:128828735-128828860	5.6074e-06	0.00113384	1.0,1.0,1.0	0.793,0.819,0.835	0.184	242	121	9:128828735-128828860	1	K2	0.7699	0.99726	0.8636	0.13366	0.15883	yes	yes	yes	no	no
ENSG00000138668	HNRNPD	-	SE	4:82358658-82358820,4:82373445-82373986	4:82371528-82371584	6.92321e-07	0.000172255	1.0,0.994,1.0	0.858,0.835,0.84	0.154	178	121	4:82371528-82371584	0.993	K4	2.1459	0.71167	0.58204	0.12963	0.141815	yes	yes	yes	no	no
ENSG00000138668	HNRNPD	-	SE	4:82359470-82359639,4:82373445-82373986	4:82371528-82371584	1.40503e-11	7.46334e-09	0.725,0.718,0.672	0.504,0.475,0.51	0.209	178	121	4:82371528-82371584	0.993	K4	2.1459	0.71167	0.58204	0.12963	0.169315	yes	yes	yes	no	no
ENSG00000034053	APBA2	+	SE	15:29053844-29054835,15:29076054-29076091	15:29074921-29075001	2.31082e-05	0.00411335	1.0,1.0,1.0	0.819,0.862,0.933	0.129	202	121	15:29074921-29075001	1	K4	1.6909	0.99953	0.93689	0.06264	0.09582	yes	yes	yes	no	no
ENSG00000128731	HERC2	-	SE	15:28132099-28132261,15:28135477-28135692	15:28132653-28132830	0.000403033	0.0483419	1.0,1.0,1.0	0.92,0.876,0.847	0.119	242	121	15:28132653-28132830	1	K1	0.6996	0.99901	0.86346	0.13555	0.127275	yes	yes	yes	no	no
ENSG00000128731	HERC2	-	SE	15:28152676-28152830,15:28167686-28167827	15:28163094-28163285	8.65358e-09	3.04031e-06	1.0,1.0,1.0	0.75,0.787,0.812	0.217	242	121	15:28163094-28163285	1	K1	0.6885	0.99862	0.86448	0.13413	0.175565	yes	yes	yes	no	no
ENSG00000041357	PSMA4	+	SE	15:78542176-78542219,15:78544189-78544267	15:78542483-78542645	0	0	0.973,0.961,0.961	0.67,0.717,0.705	0.268	242	121	15:78542483-78542645	1	K3	1.0675	0.96043	0.66731	0.29312	0.28056	yes	yes	yes	no	no
ENSG00000013441	CLK1	-	SE	2:200861237-200861466,2:200864563-200864658	2:200861702-200861862	0	0	1.0,1.0,0.985	0.688,0.742,0.749	0.269	242	121	2:200861702-200861862	1	K2	1.2518	0.99115	0.69252	0.29864	0.28382	yes	yes	yes	no	no
ENSG00000075539	FRYL	-	SE	4:48549472-48549623,4:48551493-48551578	4:48550592-48550704	4.20893e-05	0.00688758	1.0,1.0,1.0	0.633,0.75,0.784	0.278	234	121	4:48550592-48550704	1	K1	0.8208	0.99571	0.82893	0.16678	0.22239	yes	yes	yes	no	no
ENSG00000115091	ACTR3	+	SE	2:113939958-113940102,2:113951478-113951571	2:113942186-113942359	0	0	1.0,1.0,1.0	0.716,0.72,0.678	0.295	242	121	2:113942186-113942359	1	K1	0.8798	0.99974	0.70622	0.29352	0.29426	yes	yes	yes	no	no
ENSG00000131584	ACAP3	-	SE	1:1292390-1293708,1:1294089-1294199	1:1293823-1293933	6.81276e-10	2.96088e-07	1.0,1.0,1.0	0.849,0.857,0.869	0.142	232	121	1:1293823-1293933	1	K1	0.6156	0.99927	0.86538	0.13389	0.137945	no	no	yes	no	no
ENSG00000055208	TAB2	+	SE	6:149397603-149397764,6:149399103-149399184	6:149397969-149398062	5.08593e-05	0.00817283	1.0,1.0,0.983	0.823,0.849,0.825	0.162	215	121	6:149397969-149398062	0.997	K1	0.8305	0.97995	0.79581	0.18414	0.17307	yes	yes	yes	no	no
ENSG00000138750	NUP54	-	SE	4:76130655-76130749,4:76132522-76132719	4:76131230-76131284	6.66404e-06	0.00133141	0.457,0.645,0.769	1.0,0.922,0.955	-0.335	176	121	4:76131230-76131284	1	K7	4.1675	0.56161	0.87826	-0.31664	-0.32582	no	no	no	no	no
ENSG00000138750	NUP54	-	SE	4:76134174-76134362,4:76144148-76144292	4:76136186-76136412	2.49999e-05	0.00442069	0.571,0.682,0.787	0.88,0.986,0.918	-0.248	242	121	4:76136186-76136412	0.931	K7	4.1675	0.62689	0.81792	-0.19103	-0.219515	no	no	no	no	no
ENSG00000138750	NUP54	-	SE	4:76136185-76136412,4:76144389-76144473	4:76144149-76144292	0.000297956	0.0375911	1.0,0.976,1.0	0.878,0.754,0.92	0.141	242	121	4:76144149-76144292	0.966	K7	4.1675	0.96588	0.74766	0.21823	0.179615	yes	yes	yes	yes	no
ENSG00000204568	MRPS18B	+	SE	6:30619920-30619989,6:30625501-30626392	6:30624883-30624942	0.000396658	0.0477055	1.0,1.0,1.0	0.667,0.82,0.886	0.209	181	121	6:30624883-30624942	1	K2	1.4747	0.99923	0.72012	0.27911	0.244055	no	no	yes	no	no
ENSG00000204568	MRPS18B	+	SE	6:30622831-30622898,6:30625501-30626392	6:30624883-30624942	0	0	1.0,1.0,1.0	0.69,0.656,0.713	0.314	181	121	6:30624883-30624942	1	K2	1.4747	0.99923	0.72012	0.27911	0.296555	yes	yes	yes	no	no
ENSG00000173273	TNKS	+	SE	8:9726640-9726720,8:9734864-9735084	8:9733279-9733444	5.32112e-10	2.37427e-07	1.0,1.0,1.0	0.75,0.525,0.478	0.416	242	121	8:9733279-9733444	0.999	K1	0.9857	0.98525	0.70907	0.27618	0.34609	yes	yes	yes	no	no
ENSG00000198130	HIBCH	-	SE	2:190208879-190208913,2:190244886-190244968	2:190212956-190213075	1.36103e-06	0.000316295	0.778,0.715,0.73	1.0,1.0,1.0	-0.259	241	121	2:190212956-190213075	1	K2	1.442	0.70508	0.99747	-0.29239	-0.275695	no	no	no	no	yes
ENSG00000145934	TENM2	+	SE	5:168124849-168125050,5:168162610-168162757	5:168126754-168126939	2.73133e-11	1.42262e-08	0.782,0.907,0.927	0.448,0.515,0.485	0.389	242	121	5:168126754-168126939	0.958	K2	1.5707	0.88202	0.65837	0.22365	0.306325	no	no	yes	no	no
ENSG00000159479	MED8	-	SE	1:43383916-43385106,1:43386588-43386670	1:43385978-43386226	5.72209e-13	3.68247e-10	1.0,1.0,1.0	0.721,0.694,0.729	0.285	242	121	1:43385978-43386226	1	K1	0.9176	0.99759	0.6768	0.32079	0.302895	yes	yes	yes	yes	no
ENSG00000153187	HNRNPU	-	SE	1:244850296-244854503,1:244855423-244855608	1:244854973-244855044	2.57823e-10	1.20671e-07	1.0,0.997,1.0	0.892,0.889,0.909	0.102	193	121	1:244854973-244855044	1	K1	0.5107	0.99885	0.90757	0.091282	0.096641	yes	yes	yes	no	no
ENSG00000140332	TLE3	-	SE	15:70052373-70052524,15:70055048-70055298	15:70053227-70053374	4.86945e-08	1.50884e-05	1.0,1.0,1.0	0.889,0.521,0.667	0.308	242	121	15:70053227-70053374	1	K3	1.2808	0.99791	0.78311	0.21481	0.261405	yes	yes	yes	no	no
ENSG00000140332	TLE3	-	SE	15:70052373-70052524,15:70055048-70055298	15:70054438-70054685	1.30144e-07	3.65987e-05	1.0,1.0,1.0	0.917,0.591,0.697	0.265	242	121	15:70054438-70054685	0.992	K3	1.2808	0.99047	0.82543	0.16504	0.21502	yes	yes	yes	no	no
ENSG00000117523	PRRC2C	+	SE	1:171588378-171588505,1:171591586-171593511	1:171589369-171589605	4.46407e-06	0.000920733	0.25,0.296,0.369	0.577,0.523,0.671	-0.285	242	121	1:171589369-171589605	1	K2	1.6721	0.1493	0.38357	-0.23427	-0.259635	yes	yes	yes	yes	no
ENSG00000162738	VANGL2	+	SE	1:160415647-160415908,1:160419001-160419609	1:160416062-160416182	3.08098e-06	0.000664118	0.955,0.956,0.984	0.804,0.805,0.754	0.177	242	121	1:160416062-160416182	1	K2	0.8363	0.96844	0.81952	0.14892	0.16296	yes	yes	yes	no	no
ENSG00000162738	VANGL2	+	SE	1:160419001-160419609,1:160424051-160424283	1:160420411-160420547	0.000401012	0.0481426	1.0,1.0,0.87	0.778,0.818,0.721	0.184	242	121	1:160420411-160420547	0.982	K1	0.6076	0.98751	0.89876	0.088754	0.136377	no	no	yes	no	no
ENSG00000082497	SERTAD4	+	SE	1:210237943-210238135,1:210241557-210246255	1:210239493-210239608	0.000139523	0.0196594	1.0,0.98,0.941	0.869,0.794,0.882	0.125	237	121	1:210239493-210239608	0.998	K1	0.7322	0.98812	0.84645	0.14167	0.133335	no	no	no	no	yes
ENSG00000128739	SNRPN	+	SE	15:24962113-24962209,15:24974310-24974456	15:24967932-24968082	0	0	0.969,0.965,0.952	0.684,0.692,0.71	0.267	242	121	15:24967932-24968082	1	K9	1.5461	0.97221	0.64152	0.33069	0.298845	yes	yes	yes	yes	no
ENSG00000168916	ZNF608	-	SE	5:124639132-124639214,5:124643510-124643683	5:124641252-124641405	1.39831e-08	4.70293e-06	0.957,0.994,1.0	0.886,0.828,0.859	0.126	242	121	5:124641252-124641405	1	K2	0.6872	0.97976	0.86511	0.11464	0.12032	yes	yes	yes	no	no
ENSG00000258790		+	SE	14:35310739-35310895,14:35314360-35314455	14:35312881-35313059	7.25257e-08	2.14783e-05	1.0,1.0,1.0	0.867,0.878,0.926	0.11	242	121	14:35312881-35313059	1	K4	0.9333	0.9997	0.86248	0.13722	0.12361	yes	yes	yes	no	no
ENSG00000204387	SNHG32	+	SE	6:31835410-31835451,6:31837235-31837435	6:31836424-31836517	4.85071e-05	0.00783246	0.192,0.194,0.164	0.317,0.325,0.373	-0.155	215	121	6:31836424-31836517	1	K2	1.1371	0.19007	0.35011	-0.16004	-0.15752	yes	yes	yes	no	no
ENSG00000166313	APBB1	-	SE	11:6402081-6402209,11:6403144-6403208	11:6402576-6402725	1.55463e-07	4.27311e-05	1.0,0.998,1.0	0.87,0.905,0.877	0.115	242	121	11:6402576-6402725	1	K1	0.5803	0.99969	0.87885	0.12084	0.11792	yes	yes	yes	no	no
ENSG00000146830	GIGYF1	-	SE	7:100682321-100682482,7:100683011-100683230	7:100682590-100682777	8.6804e-10	3.7123e-07	1.0,0.968,1.0	0.662,0.741,0.833	0.244	242	121	7:100682590-100682777	1	K1	0.9307	0.98339	0.71123	0.27216	0.25808	yes	yes	yes	no	no
ENSG00000117069	ST6GALNAC5	+	SE	1:76867479-76867690,1:77044203-77044613	1:76868497-76868742	5.32731e-05	0.0084793	1.0,1.0,1.0	0.75,0.85,0.812	0.196	242	121	1:76868497-76868742	1	K4	2.1355	0.99857	0.77976	0.21881	0.207405	yes	yes	yes	no	no
ENSG00000003756	RBM5	+	SE	3:50109602-50109688,3:50110678-50110770	3:50110379-50110463	7.98975e-08	2.31494e-05	0.654,0.662,0.777	0.956,0.911,0.925	-0.233	206	121	3:50110379-50110463	1	K2	0.9562	0.74081	0.93752	-0.19671	-0.214855	no	yes	no	yes	yes
ENSG00000153827	TRIP12	-	SE	2:229763836-229767750,2:229769230-229769325	2:229768616-229768719	7.65578e-08	2.23754e-05	1.0,1.0,1.0	0.841,0.81,0.89	0.153	225	121	2:229768616-229768719	1	K1	0.7171	0.99919	0.85466	0.14454	0.14877	yes	yes	yes	no	no
ENSG00000074964	ARHGEF10L	+	SE	1:17655878-17656102,1:17664446-17664595	1:17656554-17656708	7.7672e-05	0.0118688	1.0,1.0,1.0	0.796,0.898,0.757	0.183	242	121	1:17656554-17656708	1	K3	1.2958	0.99504	0.89347	0.10156	0.14228	yes	yes	yes	no	no
ENSG00000196313	POM121	+	SE	7:72926801-72926963,7:72929939-72930111	7:72928385-72928465	1.2946e-07	3.6483e-05	1.0,1.0,1.0	0.797,0.669,0.913	0.207	202	121	7:72928385-72928465	1	K3	0.7407	0.99886	0.86749	0.13137	0.169185	yes	yes	yes	no	no
ENSG00000131149	GSE1	+	SE	16:85663343-85663614,16:85665975-85666347	16:85665015-85665128	3.41562e-05	0.00580954	0.646,0.794,0.717	0.243,0.432,0.465	0.339	235	121	16:85665015-85665128	1	K2	1.0925	0.75311	0.40935	0.34377	0.341385	yes	yes	yes	no	no
ENSG00000163867	ZMYM6	-	SE	1:35020382-35020467,1:35031814-35031905	1:35030547-35030713	5.29121e-07	0.000134398	1.0,0.932,1.0	0.76,0.798,0.569	0.268	242	121	1:35030547-35030713	0.997	K3	1.3528	0.97491	0.78324	0.19167	0.229835	no	no	yes	no	no
ENSG00000129933	MAU2	+	SE	19:19354354-19354445,19:19355707-19358754	19:19355264-19355391	1.07777e-08	3.70872e-06	1.0,0.988,1.0	0.83,0.749,0.831	0.193	242	121	19:19355264-19355391	1	K1	0.8073	0.99796	0.78385	0.21412	0.20356	yes	yes	yes	no	no
ENSG00000138686	BBS7	-	SE	4:121828618-121828728,4:121835143-121835283	4:121833231-121833395	0.000338305	0.0417374	0.739,0.755,0.775	1.0,0.909,1.0	-0.213	242	121	4:121833231-121833395	0.936	K3	1.1627	0.79112	0.94385	-0.15273	-0.182865	no	no	no	no	no
ENSG00000084072	PPIE	+	SE	1:39741365-39741409,1:39743215-39743297	1:39741895-39741921	1.43663e-13	1.02837e-10	1.0,1.0,1.0	0.689,0.677,0.756	0.293	148	121	1:39741895-39741921	1	K3	1.2519	0.96589	0.71031	0.25558	0.27429	yes	yes	yes	no	no
ENSG00000102897	LYRM1	+	SE	16:20900234-20900535,16:20920121-20920214	16:20915556-20915714	3.57198e-05	0.00601437	0.795,0.802,0.827	1.0,1.0,1.0	-0.192	242	121	16:20915556-20915714	0.997	K5	2.9913	0.66887	0.82105	-0.15218	-0.17209	no	no	no	no	yes
ENSG00000100014	SPECC1L	+	SE	22:24369217-24369320,22:24412647-24412707	22:24411588-24411704	0	0	1.0,0.988,0.976	0.504,0.568,0.58	0.437	238	121	22:24411588-24411704	0.999	K1	0.9679	0.97073	0.65909	0.31164	0.37432	yes	yes	yes	yes	no
ENSG00000132017	DCAF15	+	SE	19:13959983-13960069,19:13960464-13960580	19:13960287-13960391	0.000129908	0.018416	0.946,1.0,0.963	0.716,0.785,0.967	0.147	226	121	19:13960287-13960391	1	K2	1.2513	0.99851	0.78556	0.21295	0.179975	no	no	yes	no	no
ENSG00000071054	MAP4K4	+	SE	2:101855976-101856138,2:101859642-101859864	2:101858996-101859082	0	0	0.985,0.993,0.988	0.764,0.77,0.792	0.213	208	121	2:101858996-101859082	1	K4	2.5923	0.99616	0.8306	0.16556	0.18928	yes	yes	yes	no	no
ENSG00000071054	MAP4K4	+	SE	2:101855976-101856138,2:101859735-101859864	2:101858996-101859082	6.85109e-07	0.000171097	1.0,0.995,1.0	0.895,0.886,0.897	0.106	208	121	2:101858996-101859082	1	K4	2.5923	0.99616	0.8306	0.16556	0.13578	yes	yes	yes	no	no
ENSG00000112655	PTK7	+	SE	6:43144450-43144606,6:43146617-43146698	6:43145200-43145432	4.91959e-09	1.84981e-06	0.926,0.953,1.0	0.774,0.738,0.72	0.216	242	121	6:43145200-43145432	0.975	K2	0.7468	0.95416	0.84475	0.10941	0.162705	yes	yes	yes	no	no
ENSG00000183431	SF3A3	-	SE	1:37987783-37987836,1:37989869-37990022	1:37989548-37989595	6.97222e-07	0.000173153	1.0,1.0,0.993	0.721,0.829,0.921	0.174	169	121	1:37989548-37989595	1	K2	1.0391	0.99474	0.83574	0.15901	0.166505	yes	yes	yes	no	no
ENSG00000158321	AUTS2	+	SE	7:70784941-70785019,7:70787208-70787431	7:70785955-70786038	1.11022e-16	1.07691e-13	1.0,1.0,1.0	0.841,0.871,0.88	0.136	205	121	7:70785955-70786038	1	K4	1.4415	0.99814	0.86247	0.13567	0.135835	yes	yes	yes	no	no
ENSG00000112130	RNF8	+	SE	6:37371511-37371574,6:37376925-37377033	6:37374620-37374709	0.000127655	0.0181207	1.0,1.0,1.0	0.827,0.745,0.852	0.192	211	121	6:37374620-37374709	1	K2	1.0174	0.98796	0.80279	0.18517	0.188585	no	no	yes	no	no
ENSG00000140688	RUSF1	-	SE	16:31492196-31492340,16:31493602-31493781	16:31492978-31493048	6.32827e-15	5.32765e-12	1.0,0.94,0.937	0.539,0.512,0.527	0.433	192	121	16:31492978-31493048	1	K2	1.6206	0.97721	0.63134	0.34587	0.389435	yes	yes	yes	no	no
ENSG00000114956	DGUOK	+	SE	2:73926825-73927052,2:73946718-73946906	2:73938910-73939022	9.63909e-05	0.0143046	0.263,0.294,0.241	0.123,0.137,0.114	0.141	234	121	2:73938910-73939022	0.93	K5	2.4191	0.29326	0.19636	0.096898	0.118949	yes	yes	yes	no	no
ENSG00000182473	EXOC7	-	SE	17:76087653-76087720,17:76088463-76088562	17:76088060-76088122	3.27454e-05	0.00560299	0.971,0.819,0.788	0.985,0.983,1.0	-0.13	184	121	17:76088060-76088122	0.978	K1	0.6862	0.88272	0.99347	-0.11076	-0.12038	no	yes	no	yes	no
ENSG00000148396	SEC16A	-	SE	9:136443822-136443900,9:136446854-136446949	9:136445645-136445719	0.000274058	0.0350048	0.283,0.51,0.59	0.796,0.787,0.76	-0.32	196	121	9:136445645-136445719	0.994	K4	2.3104	0.46467	0.83803	-0.37335	-0.346675	no	no	no	no	no
ENSG00000029363	BCLAF1	-	SE	6:136261264-136261477,6:136268161-136268339	6:136267029-136267175	1.07266e-08	3.70065e-06	0.615,0.621,0.69	0.846,0.815,0.891	-0.209	242	121	6:136267029-136267175	1	K1	0.9653	0.63985	0.85118	-0.21133	-0.210165	yes	yes	yes	yes	yes
ENSG00000248333	CDK11B	-	SE	1:1642346-1642508,1:1649498-1649637	1:1645126-1645262	7.81191e-07	0.000192223	0.891,0.943,0.957	0.821,0.557,0.684	0.243	242	121	1:1645126-1645262	1	K4	2.0837	0.95179	0.71946	0.23233	0.237665	yes	yes	yes	no	no
ENSG00000163879	DNALI1	+	SE	1:37556918-37557075,1:37562080-37562245	1:37557603-37557748	2.18403e-05	0.00391893	0.864,0.982,1.0	0.765,0.789,0.815	0.159	242	121	1:37557603-37557748	1	K3	1.931	0.98732	0.85902	0.12831	0.143655	yes	yes	yes	no	no
ENSG00000163879	DNALI1	+	SE	1:37556918-37557075,1:37562080-37562245	1:37561557-37561735	8.44965e-05	0.0126943	0.786,0.973,1.0	0.556,0.679,0.818	0.235	242	121	1:37561557-37561735	0.981	K3	1.931	0.93223	0.6937	0.23854	0.23677	yes	yes	yes	no	no
ENSG00000148153	INIP	-	SE	9:112683925-112687633,9:112694130-112694233	9:112689527-112689617	2.20831e-07	5.91205e-05	0.851,0.878,0.875	0.461,0.566,0.631	0.315	212	121	9:112689527-112689617	0.996	K1	0.9966	0.90414	0.49317	0.41098	0.36299	yes	yes	yes	yes	no
ENSG00000162517	PEF1	-	SE	1:31629865-31630842,1:31633158-31633314	1:31632495-31632638	2.22045e-16	2.09315e-13	1.0,0.98,1.0	0.514,0.632,0.762	0.357	242	121	1:31632495-31632638	1	K3	1.7226	0.97687	0.57903	0.39784	0.37742	yes	yes	yes	no	no
ENSG00000106948	AKNA	-	SE	9:114342008-114342125,9:114345862-114346009	9:114343708-114343803	8.30955e-06	0.00163816	0.736,0.602,0.736	1.0,1.0,1.0	-0.309	217	121	9:114343708-114343803	1	K2	1.4794	0.59912	0.98827	-0.38915	-0.349075	no	no	no	no	no
ENSG00000065609	SNAP91	-	SE	6:83593477-83593741,6:83601270-83601438	6:83594374-83594481	6.72497e-05	0.010431	1.0,0.991,1.0	0.809,0.856,0.852	0.158	229	121	6:83594374-83594481	1	K1	0.6417	0.99879	0.86787	0.13092	0.14446	yes	yes	yes	no	no
ENSG00000059915	PSD	-	SE	10:102412146-102412227,10:102413768-102414197	10:102412381-102412575	8.9531e-06	0.00175469	1.0,0.994,1.0	0.829,0.88,0.833	0.151	242	121	10:102412381-102412575	1	K1	0.6777	0.99902	0.85299	0.14603	0.148515	yes	yes	yes	no	no
ENSG00000290835		+	SE	7:6735304-6735389,7:6741684-6741852	7:6737076-6737936	1.13239e-07	3.23201e-05	1.0,0.961,1.0	0.742,0.75,0.667	0.267	242	121	7:6737076-6737936	0.988	K1	0.8473	0.97261	0.79365	0.17896	0.22298	no	no	yes	no	no
ENSG00000121481	RNF2	+	SE	1:185091578-185091739,1:185098071-185098344	1:185093061-185093276	0.000385868	0.0466594	0.889,0.824,0.877	1.0,1.0,0.965	-0.125	242	121	1:185093061-185093276	1	K2	0.8332	0.85816	0.99867	-0.14051	-0.132755	no	no	no	no	no
ENSG00000055917	PUM2	-	SE	2:20263192-20263460,2:20283342-20283486	2:20282947-20283231	8.26444e-05	0.012458	1.0,1.0,1.0	0.725,0.868,0.782	0.208	242	121	2:20282947-20283231	1	K5	3.5329	0.99844	0.59041	0.40803	0.308015	no	no	yes	no	no
ENSG00000055917	PUM2	-	SE	2:20278582-20278819,2:20283342-20283486	2:20282947-20283231	4.09132e-05	0.00671975	1.0,1.0,1.0	0.9,0.807,0.66	0.211	242	121	2:20282947-20283231	1	K5	3.5329	0.99844	0.59041	0.40803	0.309515	yes	yes	yes	no	no
ENSG00000255571	MIR9-3HG	+	SE	15:89387816-89387881,15:89395027-89395040	15:89389345-89389482	1.11339e-05	0.0021291	1.0,0.952,1.0	0.625,0.71,0.8	0.272	242	121	15:89389345-89389482	1	K3	2.6324	0.99749	0.69766	0.29983	0.285915	no	no	yes	no	no
ENSG00000144711	IQSEC1	-	SE	3:12897042-12901522,3:12908348-12908525	3:12902773-12902822	3.62509e-05	0.00608848	0.769,0.756,0.798	0.294,0.54,0.414	0.358	171	121	3:12902773-12902822	0.985	K2	1.1596	0.79646	0.41346	0.383	0.3705	no	no	yes	no	no
ENSG00000114648	KLHL18	+	SE	3:47340571-47340676,3:47343554-47346816	3:47342719-47342830	1.23978e-05	0.00234733	1.0,1.0,1.0	0.771,0.822,0.634	0.258	233	121	3:47342719-47342830	1	K2	1.048	0.9966	0.77223	0.22437	0.241185	yes	yes	yes	no	no
ENSG00000265808	SEC22B	-	SE	1:120163209-120163370,1:120176306-120176520	1:120168840-120168949	6.84415e-06	0.00136535	0.971,0.991,0.971	0.909,0.802,0.814	0.136	231	121	1:120168840-120168949	1	K2	0.8669	0.99301	0.79437	0.19864	0.16732	yes	yes	yes	no	no
ENSG00000243943	ZNF512	+	SE	2:27582968-27583142,2:27598066-27598254	2:27583658-27583716	0.000140578	0.0197301	0.69,0.644,0.558	0.398,0.443,0.378	0.224	180	121	2:27583658-27583716	0.987	K4	1.7972	0.69784	0.46561	0.23224	0.22812	yes	yes	yes	no	no
ENSG00000143995	MEIS1	+	SE	2:66568666-66568756,2:66571245-66572759	2:66569050-66569145	3.51375e-07	9.15072e-05	0.973,0.958,0.987	0.845,0.821,0.818	0.145	217	121	2:66569050-66569145	1	K3	2.1277	0.98391	0.86204	0.12187	0.133435	yes	yes	yes	no	no
ENSG00000101158	NELFCD	+	SE	20:58987707-58987817,20:58989487-58989640	20:58988914-58989021	8.42215e-13	5.26813e-10	1.0,1.0,1.0	0.795,0.819,0.819	0.189	229	121	20:58988914-58989021	1	K3	0.6666	0.98904	0.83866	0.15038	0.16969	yes	yes	yes	no	no
ENSG00000197444	OGDHL	-	SE	10:49745343-49745496,10:49746749-49746878	10:49745798-49745977	0.000384055	0.0464822	0.833,1.0,1.0	0.857,0.788,0.744	0.148	242	121	10:49745798-49745977	1	K1	0.7424	0.99437	0.85299	0.14138	0.14469	no	yes	no	no	no
ENSG00000063046	EIF4B	+	SE	12:53022492-53022627,12:53028014-53028188	12:53027782-53027919	3.10486e-06	0.000668188	0.983,0.974,0.992	0.929,0.878,0.85	0.097	242	121	12:53027782-53027919	1	K2	0.7118	0.98581	0.90014	0.085671	0.0913355	yes	yes	yes	no	no
ENSG00000144021	CIAO1	+	SE	2:96268456-96268658,2:96271110-96274173	2:96269268-96269355	4.83522e-07	0.000123992	0.897,0.979,1.0	0.774,0.819,0.816	0.156	209	121	2:96269268-96269355	0.982	K1	0.9009	0.94921	0.76655	0.18266	0.16933	yes	yes	yes	no	no
ENSG00000127837	AAMP	-	SE	2:218265830-218265946,2:218266442-218266587	2:218266064-218266147	1.05068e-10	5.13295e-08	1.0,1.0,1.0	0.877,0.816,0.867	0.147	205	121	2:218266064-218266147	1	K2	0.7908	0.99692	0.88367	0.11325	0.130125	yes	yes	yes	no	no
ENSG00000178950	GAK	-	SE	4:866955-867432,4:870710-870904	4:868539-868685	0	0	1.0,0.991,0.97	0.512,0.561,0.562	0.442	242	121	4:868539-868685	1	K1	0.9952	0.98124	0.51659	0.46465	0.453325	yes	yes	yes	no	no
ENSG00000179094	PER1	-	SE	17:8140471-8141340,17:8142268-8142458	17:8141805-8141955	1.17701e-06	0.000276895	1.0,1.0,1.0	0.778,0.784,0.75	0.229	242	121	17:8141805-8141955	1	K2	0.9358	0.99712	0.76157	0.23555	0.232275	yes	yes	yes	no	no
ENSG00000139613	SMARCC2	-	SE	12:56164302-56164731,12:56168059-56168194	12:56165318-56165699	0	0	0.981,0.996,1.0	0.706,0.72,0.718	0.278	242	121	12:56165318-56165699	1	K2	0.9307	0.99339	0.71018	0.28321	0.280605	yes	yes	yes	yes	yes
ENSG00000100938	GMPR2	+	SE	14:24237519-24237562,14:24238588-24239204	14:24238246-24238405	1.2098e-09	5.0607e-07	0.481,0.713,0.566	0.852,0.968,0.934	-0.331	242	121	14:24238246-24238405	0.999	K2	1.3901	0.69153	0.94876	-0.25723	-0.294115	no	yes	no	yes	yes
ENSG00000037474	NSUN2	-	SE	5:6604604-6604685,5:6606819-6606912	5:6605273-6605408	0.000217346	0.0288629	1.0,0.978,1.0	0.6,0.876,0.771	0.244	242	121	5:6605273-6605408	0.997	K2	0.9977	0.96635	0.69037	0.27598	0.25999	no	no	no	no	no
ENSG00000117713	ARID1A	+	SE	1:26696014-26697540,1:26731151-26731604	1:26729651-26729863	9.46909e-13	5.84112e-10	1.0,1.0,0.976	0.818,0.651,0.696	0.27	242	121	1:26729651-26729863	1	K2	1.2849	0.99736	0.74287	0.25448	0.26224	yes	yes	yes	no	no
ENSG00000130733	YIPF2	-	SE	19:10925685-10925773,19:10927798-10927959	19:10927630-10927716	2.54345e-06	0.000559054	0.66,0.797,0.82	0.413,0.44,0.33	0.365	208	121	19:10927630-10927716	1	K4	1.5102	0.85113	0.48558	0.36555	0.365275	yes	yes	yes	no	no
ENSG00000135624	CCT7	+	SE	2:73250305-73250438,2:73252639-73253004	2:73251226-73251432	1.56128e-05	0.00291888	0.994,0.998,0.994	0.859,0.911,0.914	0.101	242	121	2:73251226-73251432	1	K2	0.5832	0.99185	0.89852	0.093331	0.0971655	yes	yes	yes	no	no
ENSG00000163918	RFC4	-	SE	3:186794657-186794777,3:186801116-186801195	3:186797535-186797614	3.33067e-16	3.07476e-13	1.0,1.0,1.0	0.582,0.711,0.759	0.316	201	121	3:186797535-186797614	1	K2	1.1416	0.99876	0.68058	0.31818	0.31709	yes	yes	yes	no	no
ENSG00000144834	TAGLN3	+	SE	3:112000771-112000946,3:112013409-112013881	3:112011763-112011865	5.79175e-06	0.00116935	0.982,0.991,0.994	0.921,0.897,0.923	0.075	224	121	3:112011763-112011865	1	K2	0.7555	0.9959	0.88194	0.11396	0.09448	no	yes	no	no	no
ENSG00000114316	USP4	-	SE	3:49280743-49280847,3:49284465-49284584	3:49283987-49284136	7.8531e-08	2.28028e-05	0.767,0.73,0.877	1.0,0.99,1.0	-0.205	242	121	3:49283987-49284136	1	K1	0.9441	0.73797	0.99248	-0.2545	-0.22975	no	yes	no	yes	yes
ENSG00000004777	ARHGAP33	+	SE	19:35784952-35785106,19:35785408-35785483	19:35785189-35785334	4.58532e-05	0.00744886	0.941,0.894,0.918	0.76,0.789,0.747	0.152	242	121	19:35785189-35785334	0.946	K1	0.8133	0.90396	0.77658	0.12738	0.13969	no	yes	no	no	no
ENSG00000157216	SSBP3	-	SE	1:54257126-54257186,1:54281437-54281527	1:54258069-54258149	0	0	0.887,0.821,0.827	0.482,0.512,0.573	0.323	202	121	1:54258069-54258149	1	K1	0.9975	0.87736	0.59081	0.28655	0.304775	no	no	yes	no	no
ENSG00000078674	PCM1	+	SE	8:17939690-17939861,8:17947185-17947363	8:17940042-17940158	6.82403e-05	0.0105602	0.359,0.524,0.287	0.113,0.189,0.07	0.266	238	121	8:17940042-17940158	0.919	K3	1.9605	0.45107	0.23357	0.2175	0.24175	no	yes	no	no	no
ENSG00000119185	ITGB1BP1	-	SE	2:9418625-9418732,2:9422478-9423229	2:9419990-9420100	0.000364942	0.0446534	0.439,0.579,0.465	0.183,0.195,0.183	0.307	232	121	2:9419990-9420100	0.998	K5	1.968	0.084637	0.033099	0.051538	0.179269	no	no	yes	no	no
ENSG00000109654	TRIM2	+	SE	4:153257346-153257607,4:153275892-153276130	4:153270338-153270519	1.16893e-06	0.000275766	0.925,0.978,0.988	0.818,0.779,0.835	0.153	242	121	4:153270338-153270519	0.998	K5	3.0739	0.97402	0.85136	0.12266	0.13783	yes	yes	yes	yes	no
ENSG00000109654	TRIM2	+	SE	4:153315831-153315999,4:153328529-153328670	4:153324078-153324148	2.65741e-05	0.00467435	1.0,1.0,1.0	0.859,0.865,0.704	0.191	192	121	4:153324078-153324148	1	K3	0.7684	0.99921	0.90699	0.092222	0.141611	yes	yes	yes	no	no
ENSG00000152578	GRIA4	+	SE	11:105933721-105933969,11:105971913-105972028	11:105965947-105966061	8.19939e-05	0.0124159	0.891,0.79,0.719	0.506,0.381,0.482	0.344	236	121	11:105965947-105966061	0.997	K5	2.5373	0.85975	0.50823	0.35152	0.34776	no	no	no	no	no
ENSG00000134775	FHOD3	+	SE	18:36742736-36742856,18:36746944-36747135	18:36744032-36744193	4.333e-07	0.000111756	0.833,0.77,0.743	1.0,0.959,0.978	-0.197	242	121	18:36744032-36744193	1	K2	0.8523	0.78491	0.98682	-0.2019	-0.19945	no	no	no	no	yes
ENSG00000168066	SF1	-	SE	11:64764808-64765518,11:64767191-64767251	11:64766900-64766972	9.56997e-05	0.0142178	1.0,1.0,1.0	0.621,0.821,0.892	0.222	194	121	11:64766900-64766972	1	K4	1.8467	0.99909	0.89603	0.10306	0.16253	yes	yes	yes	no	no
ENSG00000144848	ATG3	-	SE	3:112550191-112550262,3:112558375-112558417	3:112553280-112553329	7.59869e-08	2.2306e-05	0.895,0.924,1.0	0.72,0.701,0.774	0.208	171	121	3:112553280-112553329	1	K4	1.7488	0.97533	0.78221	0.19312	0.20056	yes	yes	yes	no	no
ENSG00000083290	ULK2	-	SE	17:19795621-19795725,17:19797395-19797682	17:19796095-19796282	0.00028239	0.0360005	1.0,1.0,1.0	0.895,0.855,0.824	0.142	242	121	17:19796095-19796282	1	K1	0.6894	0.99881	0.84324	0.15558	0.14879	yes	yes	yes	no	no
ENSG00000082684	SEMA5B	-	SE	3:122913198-122913424,3:122913857-122914001	3:122913537-122913681	0.000166737	0.0227052	1.0,0.908,1.0	0.76,0.645,0.818	0.228	242	121	3:122913537-122913681	0.963	K2	1.0483	0.974	0.85909	0.11491	0.171455	yes	yes	yes	no	no
ENSG00000215712	TMEM242	-	SE	6:157318180-157318919,6:157323411-157323519	6:157322705-157322805	0	0	1.0,1.0,1.0	0.474,0.687,0.729	0.37	222	121	6:157322705-157322805	1	K1	0.9999	0.99841	0.65205	0.34637	0.358185	yes	yes	yes	no	no
ENSG00000164068	RNF123	+	SE	3:49713512-49713587,3:49713909-49713997	3:49713738-49713825	6.07554e-05	0.00947863	1.0,0.961,0.973	0.921,0.724,0.764	0.175	209	121	3:49713738-49713825	1	K2	0.8447	0.98458	0.80224	0.18234	0.17867	no	no	yes	no	no
ENSG00000163930	BAP1	-	SE	3:52406828-52406907,3:52407398-52407460	3:52407174-52407316	2.18315e-05	0.00391893	0.939,1.0,1.0	0.891,0.875,0.808	0.122	242	121	3:52407174-52407316	0.984	K1	0.7846	0.97737	0.8243	0.15307	0.137535	yes	yes	yes	no	no
ENSG00000163930	BAP1	-	SE	3:52407398-52407460,3:52409553-52409608	3:52407958-52408077	1.19222e-05	0.0022669	1.0,1.0,1.0	0.631,0.826,0.884	0.22	241	121	3:52407958-52408077	1	K2	0.6022	0.99951	0.90257	0.096945	0.158473	yes	yes	yes	no	no
ENSG00000085224	ATRX	-	SE	X:77520787-77520916,X:77522262-77522388	X:77521403-77521498	0	0	1.0,1.0,1.0	0.744,0.733,0.715	0.269	217	121	X:77521403-77521498	1	K1	0.849	0.99949	0.74996	0.24952	0.25926	yes	yes	yes	no	no
ENSG00000108651	UTP6	-	SE	17:31873672-31873753,17:31878249-31878327	17:31875234-31875413	5.7097e-05	0.00900229	1.0,0.983,0.985	0.925,0.813,0.815	0.138	242	121	17:31875234-31875413	1	K1	0.7735	0.97021	0.7969	0.17331	0.155655	yes	yes	yes	no	no
ENSG00000008300	CELSR3	-	SE	3:48645442-48645649,3:48646089-48646257	3:48645742-48645868	2.15317e-11	1.12586e-08	1.0,1.0,1.0	0.73,0.764,0.846	0.22	242	121	3:48645742-48645868	1	K2	1.0719	0.9985	0.76397	0.23453	0.227265	yes	yes	yes	no	no
ENSG00000132478	UNK	+	SE	17:75813760-75813878,17:75816769-75816912	17:75815169-75815253	4.80123e-06	0.000984208	1.0,1.0,0.941	0.76,0.812,0.71	0.22	206	121	17:75815169-75815253	0.996	K3	1.6385	0.98491	0.74812	0.23679	0.228395	yes	yes	yes	no	no
ENSG00000104936	DMPK	-	SE	19:45769716-45770640,19:45771567-45771665	19:45771350-45771396	0.000244877	0.0319795	0.464,0.725,0.852	0.938,0.962,1.0	-0.286	168	121	19:45771350-45771396	0.994	K3	1.7235	0.92902	0.97655	-0.047536	-0.166768	no	no	no	yes	no
ENSG00000068308	OTUD5	-	SE	X:48922023-48923295,X:48925846-48926050	X:48923633-48923746	2.87749e-05	0.00499582	1.0,1.0,1.0	0.66,0.844,0.848	0.216	235	121	X:48923633-48923746	0.999	K4	1.4091	0.99128	0.89965	0.091624	0.153812	yes	yes	yes	no	no
ENSG00000068400	GRIPAP1	-	SE	X:48981595-48981691,X:48982978-48983092	X:48981795-48981839	3.96055e-11	2.0235e-08	0.897,0.762,0.845	0.078,0.329,0.274	0.608	166	121	X:48981795-48981839	1	K2	0.8834	0.92918	0.73854	0.19064	0.39932	yes	yes	yes	no	no
ENSG00000215301	DDX3X	+	SE	X:41346858-41347012,X:41347639-41349694	X:41347315-41347451	0	0	1.0,1.0,0.994	0.618,0.716,0.699	0.32	242	121	X:41347315-41347451	1	K3	1.6697	0.99733	0.72889	0.26844	0.29422	no	no	yes	yes	no
ENSG00000254093	PINX1	-	SE	8:10831664-10831743,8:10834665-10834775	8:10832892-10832984	8.06297e-09	2.84776e-06	1.0,1.0,1.0	0.85,0.586,0.507	0.352	214	121	8:10832892-10832984	1	K1	0.9999	0.99378	0.65729	0.33648	0.34424	no	no	yes	no	no
ENSG00000170776	AKAP13	+	SE	15:85740221-85740272,15:85743491-85743825	15:85741046-85741495	5.54791e-08	1.68018e-05	1.0,1.0,1.0	0.833,0.761,0.741	0.222	242	121	15:85741046-85741495	1	K3	1.8756	0.99718	0.7072	0.28998	0.25599	yes	yes	yes	no	no
ENSG00000204371	EHMT2	-	SE	6:31886580-31886682,6:31886994-31887101	6:31886775-31886897	1.67269e-06	0.00038079	0.982,0.993,1.0	0.917,0.827,0.811	0.14	242	121	6:31886775-31886897	0.997	K1	0.6872	0.98332	0.82701	0.15631	0.148155	no	no	yes	no	no
ENSG00000165792	METTL17	+	SE	14:20992123-20992205,14:20993117-20993191	14:20992541-20992622	1.14376e-06	0.000270978	1.0,1.0,1.0	0.728,0.755,0.853	0.221	203	121	14:20992541-20992622	1	K3	1.8687	0.99018	0.78605	0.20413	0.212565	no	no	yes	no	no
ENSG00000164961	WASHC5	-	SE	8:125083112-125083258,8:125091614-125091792	8:125083713-125084022	0.000328194	0.0408288	0.636,0.636,0.531	0.769,0.917,0.9	-0.261	242	121	8:125083713-125084022	1	K3	1.4649	0.62892	0.9426	-0.31368	-0.28734	no	no	yes	no	no
ENSG00000204120	GIGYF2	+	SE	2:232839848-232839971,2:232844368-232844574	2:232844046-232844255	0.000140615	0.0197301	1.0,1.0,1.0	1.0,0.802,0.816	0.127	242	121	2:232844046-232844255	1	K4	1.9972	0.99913	0.86385	0.13528	0.13114	yes	yes	yes	yes	no
ENSG00000204120	GIGYF2	+	SE	2:232845731-232845886,2:232850261-232850409	2:232847348-232847571	1.33227e-15	1.18891e-12	1.0,1.0,1.0	0.737,0.648,0.711	0.301	242	121	2:232847348-232847571	1	K3	1.879	0.99876	0.64863	0.35013	0.325565	yes	yes	yes	yes	no
ENSG00000173914	RBM4B	-	SE	11:66664997-66665578,11:66676667-66677091	11:66668615-66669291	1.11022e-16	1.07691e-13	1.0,1.0,0.982	0.699,0.686,0.676	0.307	242	121	11:66668615-66669291	0.997	K3	1.9292	0.96206	0.69309	0.26896	0.28798	no	no	yes	no	no
ENSG00000005249	PRKAR2B	+	SE	7:107156983-107157049,7:107159448-107161446	7:107157186-107157266	1.50533e-09	6.10613e-07	0.911,0.93,0.904	0.584,0.627,0.775	0.253	202	121	7:107157186-107157266	1	K2	0.7305	0.97982	0.89518	0.084643	0.168822	yes	yes	yes	no	no
ENSG00000153310	CYRIB	-	SE	8:129871374-129871496,8:129903311-129903350	8:129879389-129879471	2.18124e-05	0.00391893	0.854,0.897,0.893	0.665,0.723,0.701	0.185	204	121	8:129879389-129879471	1	K7	3.8707	0.83025	0.68103	0.14922	0.16711	no	no	yes	no	no
ENSG00000162706	CADM3	+	SE	1:159193422-159193560,1:159196363-159196454	1:159193870-159194040	3.12344e-06	0.000671108	1.0,0.997,0.998	0.864,0.911,0.911	0.103	242	121	1:159193870-159194040	1	K1	0.5294	0.99981	0.91088	0.08893	0.095965	yes	yes	yes	no	no
ENSG00000187742	SECISBP2	+	SE	9:89338457-89338580,9:89341346-89341479	9:89339864-89339953	4.44089e-16	4.0716e-13	1.0,0.933,0.983	0.462,0.558,0.612	0.428	211	121	9:89339864-89339953	0.997	K4	2.6631	0.93303	0.56815	0.36488	0.39644	yes	yes	yes	no	no
ENSG00000171843	MLLT3	-	SE	9:20365668-20365744,9:20448122-20448266	9:20413721-20414425	0	0	1.0,0.989,0.988	0.358,0.472,0.45	0.566	242	121	9:20413721-20414425	0.973	K1	0.9689	0.9853	0.7551	0.2302	0.3981	no	no	yes	no	no
ENSG00000153707	PTPRD	-	SE	9:8314245-8317942,9:8331581-8331736	9:8319831-8319966	0	0	1.0,0.982,1.0	0.669,0.777,0.772	0.255	242	121	9:8319831-8319966	1	K2	0.8179	0.99079	0.7914	0.19938	0.22719	yes	yes	yes	no	no
ENSG00000136925	TSTD2	-	SE	9:97625680-97625997,9:97633242-97633368	9:97627398-97627612	1.32339e-09	5.50147e-07	1.0,0.963,1.0	0.679,0.714,0.81	0.253	242	121	9:97627398-97627612	0.997	K4	1.9892	0.94304	0.73365	0.20939	0.231195	yes	yes	yes	no	no
ENSG00000137076	TLN1	-	SE	9:35712004-35712124,9:35713195-35713298	9:35712835-35713043	4.7696e-07	0.000122544	1.0,1.0,1.0	0.538,0.618,0.793	0.35	242	121	9:35712835-35713043	1	K1	0.9497	0.99494	0.70528	0.28966	0.31983	yes	yes	yes	no	no
ENSG00000038382	TRIO	+	SE	5:14471317-14471466,5:14473993-14474097	5:14472592-14472658	1.72033e-11	9.06623e-09	1.0,1.0,1.0	0.825,0.852,0.802	0.174	188	121	5:14472592-14472658	1	K11	3.0204	0.99854	0.81282	0.18572	0.17986	yes	yes	yes	no	no
ENSG00000174231	PRPF8	-	SE	17:1673356-1673567,17:1674441-1674680	17:1673746-1673892	8.54972e-12	4.65226e-09	0.821,0.776,0.772	0.989,0.965,0.982	-0.189	242	121	17:1673746-1673892	1	K1	0.7784	0.8076	0.97057	-0.16297	-0.175985	no	yes	no	yes	yes
ENSG00000151914	DST	-	SE	6:56562137-56562200,6:56569855-56570012	6:56568469-56568595	4.55881e-06	0.000937386	1.0,1.0,1.0	0.674,0.83,0.714	0.261	242	121	6:56568469-56568595	1	K11	5.0363	0.99377	0.52884	0.46493	0.362965	yes	yes	yes	no	no
ENSG00000114650	SCAP	-	SE	3:47415097-47415180,3:47418133-47418249	3:47417122-47417207	4.38706e-10	1.99067e-07	1.0,1.0,1.0	0.506,0.727,0.721	0.349	207	121	3:47417122-47417207	1	K6	2.4035	0.98864	0.75814	0.2305	0.28975	yes	yes	yes	no	no
ENSG00000121680	PEX16	-	SE	11:45910897-45910962,11:45914603-45914684	11:45913819-45913938	0.00028933	0.03678	1.0,1.0,1.0	0.534,0.784,0.909	0.258	241	121	11:45913819-45913938	1	K3	1.3397	0.99792	0.82178	0.17614	0.21707	yes	yes	yes	no	no
ENSG00000110075	PPP6R3	+	SE	11:68564302-68564432,11:68569747-68569897	11:68567014-68567166	1.0969e-13	7.93676e-11	1.0,0.967,0.981	0.538,0.684,0.625	0.367	242	121	11:68567014-68567166	1	K2	0.9787	0.97296	0.58269	0.39027	0.378635	yes	yes	yes	no	no
ENSG00000126581	BECN1	-	SE	17:42814523-42814673,17:42818220-42818415	17:42815908-42816054	2.44821e-08	7.97359e-06	0.974,0.974,1.0	0.698,0.831,0.767	0.217	242	121	17:42815908-42816054	1	K4	1.6865	0.98754	0.78551	0.20203	0.209515	yes	yes	yes	yes	yes
ENSG00000142082	SIRT3	-	SE	11:215029-216718,11:224077-224239	11:218832-219041	0	0	1.0,1.0,1.0	0.562,0.584,0.42	0.478	242	121	11:218832-219041	1	K2	1.4445	0.99672	0.60316	0.39356	0.43578	yes	yes	yes	no	no
ENSG00000149532	CPSF7	-	SE	11:61402640-61404704,11:61411768-61411937	11:61410938-61411105	1.70974e-13	1.192e-10	1.0,1.0,1.0	0.897,0.771,0.735	0.199	242	121	11:61410938-61411105	0.975	K2	0.8739	0.99728	0.98324	0.014043	0.106522	yes	yes	yes	no	no
ENSG00000167985	SDHAF2	+	SE	11:61437624-61437848,11:61445940-61446733	11:61438004-61438113	2.75061e-08	8.89358e-06	1.0,0.975,0.962	0.756,0.802,0.796	0.194	231	121	11:61438004-61438113	1	K5	1.9274	0.78164	0.49314	0.28851	0.241255	yes	yes	yes	no	no
ENSG00000155304	HSPA13	-	SE	21:14371114-14374284,21:14378198-14378412	21:14375652-14375819	3.08082e-05	0.00530071	0.977,0.993,0.992	0.863,0.877,0.862	0.12	242	121	21:14375652-14375819	0.999	K2	0.7559	0.99065	0.87678	0.11387	0.116935	yes	yes	yes	no	no
ENSG00000135365	PHF21A	-	SE	11:45969814-45969904,11:45979759-45979966	11:45971116-45971364	2.1132e-12	1.22987e-09	1.0,0.972,1.0	0.568,0.496,0.732	0.392	242	121	11:45971116-45971364	1	K4	2.0762	0.99512	0.76755	0.22757	0.309785	yes	yes	yes	no	no
ENSG00000137692	DCUN1D5	-	SE	11:103083255-103083326,11:103091786-103092160	11:103089227-103089318	6.52033e-08	1.94461e-05	0.808,0.853,0.789	0.967,0.987,1.0	-0.168	213	121	11:103089227-103089318	1	K4	0.9773	0.88559	0.98889	-0.1033	-0.13565	no	yes	no	yes	yes
ENSG00000166833	NAV2	+	SE	11:19868924-19868997,11:19892433-19892594	11:19879869-19880127	1.42462e-06	0.000329929	1.0,1.0,1.0	0.889,0.576,0.625	0.303	242	121	11:19879869-19880127	1	K2	1.334	0.97601	0.64783	0.32818	0.31559	no	no	yes	yes	no
ENSG00000149428	HYOU1	-	SE	11:119055492-119055571,11:119056069-119056167	11:119055750-119055843	8.60338e-05	0.0128819	1.0,0.992,1.0	0.933,0.798,0.911	0.117	215	121	11:119055750-119055843	1	K1	0.6794	0.99511	0.89015	0.10497	0.110985	yes	yes	yes	no	no
ENSG00000160145	KALRN	+	SE	3:124474662-124474732,3:124482807-124482900	3:124477245-124477334	3.28173e-07	8.59665e-05	1.0,1.0,1.0	0.589,0.809,0.599	0.334	211	121	3:124477245-124477334	1	K2	1.0595	0.99767	0.77974	0.21793	0.275965	yes	yes	yes	no	no
ENSG00000183426	NPIPA1	+	SE	16:14948929-14949037,16:14950219-14950255	16:14950050-14950110	1.727e-05	0.00318862	1.0,1.0,1.0	0.716,0.79,0.794	0.233	182	121	16:14950050-14950110	0.914	K2	1.1234	0.92618	0.74915	0.17703	0.205015	no	yes	no	no	no
ENSG00000110514	MADD	+	SE	11:47308590-47308699,11:47309280-47309401	11:47308980-47309042	2.34809e-07	6.27371e-05	0.809,0.92,0.923	0.642,0.654,0.563	0.264	184	121	11:47308980-47309042	1	K2	1.3018	0.8859	0.59259	0.2933	0.27865	no	yes	no	no	no
ENSG00000175224	ATG13	+	SE	11:46668498-46668576,11:46669403-46669532	11:46668794-46668910	3.53273e-13	2.34103e-10	1.0,1.0,1.0	0.826,0.649,0.588	0.312	238	121	11:46668794-46668910	1	K1	0.9784	0.9761	0.64711	0.32899	0.320495	yes	yes	yes	no	no
ENSG00000196693	ZNF33B	-	SE	10:42631928-42632024,10:42636919-42636972	10:42632295-42632439	7.58175e-09	2.692e-06	1.0,0.941,0.913	0.676,0.467,0.467	0.415	242	121	10:42632295-42632439	0.976	K2	1.1476	0.98941	0.84227	0.14714	0.28107	no	no	no	no	no
ENSG00000189180	ZNF33A	+	SE	10:38012297-38012350,10:38017290-38017386	10:38016871-38017015	0.000159442	0.0218451	1.0,1.0,1.0	0.911,0.811,0.873	0.135	242	121	10:38016871-38017015	1	K3	1.5386	0.99792	0.89967	0.098251	0.116626	yes	yes	yes	no	no
ENSG00000133030	MPRIP	+	SE	17:17131616-17131701,17:17137915-17138075	17:17136219-17136450	9.91233e-06	0.0019202	1.0,1.0,1.0	0.79,0.869,0.892	0.15	242	121	17:17136219-17136450	1	K3	0.7538	0.99912	0.86076	0.13835	0.144175	yes	yes	yes	no	no
ENSG00000103154	NECAB2	+	SE	16:83994608-83994688,16:83998204-83998317	16:83997216-83997269	4.0482e-05	0.0066735	1.0,0.956,1.0	0.551,0.87,0.78	0.252	175	121	16:83997216-83997269	0.993	K1	0.9315	0.98918	0.79859	0.19059	0.221295	no	no	yes	no	no
ENSG00000171206	TRIM8	+	SE	10:102644478-102645187,10:102655079-102655313	10:102654653-102654748	1.96631e-09	7.90414e-07	0.98,0.978,1.0	0.838,0.796,0.855	0.156	217	121	10:102654653-102654748	1	K2	0.925	0.99536	0.79362	0.20174	0.17887	yes	yes	yes	no	no
ENSG00000166197	NOLC1	+	SE	10:102157018-102157074,10:102158048-102158214	10:102157189-102157328	0.000266516	0.0342376	1.0,0.913,1.0	0.765,0.794,0.661	0.231	242	121	10:102157189-102157328	0.912	K2	1.4044	0.97726	0.92792	0.049332	0.140166	yes	yes	yes	no	no
ENSG00000166197	NOLC1	+	SE	10:102158048-102158214,10:102159432-102159568	10:102159193-102159308	0.00030595	0.0384727	1.0,1.0,1.0	0.847,0.914,0.816	0.141	237	121	10:102159193-102159308	1	K4	2.3008	0.99938	0.89552	0.10386	0.12243	yes	yes	yes	yes	no
ENSG00000111581	NUP107	+	SE	12:68719577-68719654,12:68721840-68721986	12:68721118-68721177	0.000159307	0.0218451	1.0,1.0,1.0	0.715,0.83,0.824	0.21	181	121	12:68721118-68721177	1	K1	0.7145	0.99773	0.85333	0.14439	0.177195	yes	yes	yes	no	no
ENSG00000096746	HNRNPH3	+	SE	10:68337198-68337333,10:68339139-68339226	10:68337858-68337996	0	0	1.0,0.989,0.996	0.701,0.763,0.746	0.258	242	121	10:68337858-68337996	1	K5	2.4717	0.86662	0.80255	0.064066	0.161033	yes	yes	yes	no	no
ENSG00000096746	HNRNPH3	+	SE	10:68332121-68332216,10:68339139-68339226	10:68338503-68338642	5.31753e-05	0.0084738	1.0,0.985,1.0	0.826,0.862,0.757	0.18	242	121	10:68338503-68338642	1	K5	2.4737	0.99987	0.88751	0.11236	0.14618	yes	yes	yes	no	no
ENSG00000096746	HNRNPH3	+	SE	10:68337198-68337333,10:68339139-68339226	10:68338503-68338642	0	0	1.0,0.975,0.991	0.419,0.519,0.432	0.532	242	121	10:68338503-68338642	1	K5	2.4737	0.99987	0.88751	0.11236	0.32218	yes	yes	yes	no	no
ENSG00000167699	GLOD4	-	SE	17:770043-770157,17:771324-771461	17:770421-770507	0	0	1.0,1.0,0.993	0.797,0.756,0.793	0.216	208	121	17:770421-770507	1	K1	0.8297	0.99947	0.7818	0.21767	0.216835	yes	yes	yes	no	no
ENSG00000103657	HERC1	-	SE	15:63655741-63655955,15:63658543-63658718	15:63656088-63656358	9.33235e-07	0.000225085	1.0,1.0,1.0	0.778,0.867,0.697	0.219	242	121	15:63656088-63656358	1	K1	0.7472	0.9984	0.80032	0.19808	0.20854	yes	yes	yes	no	no
ENSG00000151150	ANK3	-	SE	10:60186714-60186912,10:60196526-60196625	10:60196145-60196243	5.40756e-12	3.01605e-09	1.0,0.976,1.0	0.728,0.615,0.599	0.345	220	121	10:60196145-60196243	1	K1	0.9493	0.99749	0.6629	0.3346	0.3398	yes	yes	yes	no	no
ENSG00000122203	KIAA1191	-	SE	5:176359480-176359567,5:176361601-176361764	5:176359811-176359918	5.61913e-05	0.00888432	0.585,0.576,0.63	0.214,0.407,0.323	0.282	229	121	5:176359811-176359918	1	K5	2.6297	0.46103	0.24792	0.21311	0.247555	yes	yes	yes	no	no
ENSG00000111783	RFX4	+	SE	12:106654227-106654351,12:106686883-106687097	12:106681993-106682054	3.5934e-07	9.33998e-05	0.906,0.939,1.0	0.695,0.692,0.698	0.253	183	121	12:106681993-106682054	0.951	K1	0.9339	0.91379	0.70933	0.20446	0.22873	yes	yes	yes	no	no
ENSG00000123066	MED13L	-	SE	12:115982383-115982603,12:115984179-115984372	12:115983117-115983540	3.92886e-07	0.000101921	1.0,1.0,1.0	0.848,0.791,0.843	0.173	242	121	12:115983117-115983540	1	K1	0.7817	0.9985	0.77767	0.22083	0.196915	no	no	yes	no	no
ENSG00000135404	CD63	-	SE	12:55726889-55726964,12:55728275-55728349	12:55727151-55727270	0	0	1.0,1.0,1.0	0.88,0.763,0.811	0.182	241	121	12:55727151-55727270	1	K2	0.4169	0.99987	0.94122	0.058644	0.120322	yes	yes	yes	no	no
ENSG00000115355	CCDC88A	-	SE	2:55302662-55303152,2:55309161-55309254	2:55308809-55309023	9.2271e-05	0.0137389	1.0,1.0,0.991	0.864,0.858,0.88	0.13	242	121	2:55308809-55309023	1	K10	4.5918	0.98994	0.78271	0.20723	0.168615	yes	yes	yes	no	no
ENSG00000060237	WNK1	+	SE	12:878211-878361,12:881691-881789	12:879573-880031	6.66555e-09	2.40497e-06	0.619,0.443,0.724	1.0,1.0,0.92	-0.378	242	121	12:879573-880031	0.935	K2	1.5658	0.5312	0.79028	-0.25908	-0.31854	yes	yes	yes	yes	no
ENSG00000060237	WNK1	+	SE	12:878211-878361,12:881691-881789	12:880721-880999	5.80982e-08	1.74763e-05	0.789,0.682,0.818	1.0,1.0,0.96	-0.224	242	121	12:880721-880999	0.976	K2	1.5658	0.84065	0.96517	-0.12451	-0.174255	yes	yes	yes	yes	no
ENSG00000126461	SCAF1	+	SE	19:49645020-49645134,19:49646107-49646202	19:49645354-49645411	3.33067e-16	3.07476e-13	1.0,0.988,0.988	0.844,0.827,0.801	0.168	179	121	19:49645354-49645411	1	K3	1.3244	0.99102	0.8706	0.12042	0.14421	yes	yes	yes	no	no
ENSG00000090615	GOLGA3	-	SE	12:132774496-132775305,12:132776957-132777090	12:132776634-132776756	5.00548e-07	0.000127868	1.0,1.0,1.0	0.867,0.833,0.8	0.167	242	121	12:132776634-132776756	1	K3	1.8311	0.99854	0.67812	0.32042	0.24371	yes	yes	yes	no	no
ENSG00000090615	GOLGA3	-	SE	12:132774496-132775305,12:132777665-132777805	12:132776634-132776756	1.88738e-15	1.66212e-12	1.0,1.0,1.0	0.692,0.743,0.623	0.314	242	121	12:132776634-132776756	1	K3	1.8311	0.99854	0.67812	0.32042	0.31721	yes	yes	yes	no	no
ENSG00000090615	GOLGA3	-	SE	12:132774496-132775305,12:132777665-132777805	12:132776958-132777090	1.67311e-13	1.17257e-10	1.0,1.0,1.0	0.707,0.733,0.644	0.305	242	121	12:132776958-132777090	1	K3	1.8311	0.99204	0.83554	0.1565	0.23075	yes	yes	yes	no	no
ENSG00000179912	R3HDM2	-	SE	12:57268302-57268457,12:57269322-57269449	12:57268922-57269082	5.79532e-05	0.00911581	1.0,0.986,1.0	0.812,0.883,0.831	0.153	242	121	12:57268922-57269082	1	K2	1.2454	0.99907	0.81393	0.18513	0.169065	yes	yes	yes	no	no
ENSG00000196730	DAPK1	+	SE	9:87645894-87646014,9:87647304-87647403	9:87646461-87646559	0	0	1.0,1.0,1.0	0.412,0.607,0.671	0.437	220	121	9:87646461-87646559	1	K1	0.9487	0.99846	0.72354	0.27492	0.35596	yes	yes	yes	no	no
ENSG00000117569	PTBP2	+	SE	1:96812711-96812928,1:96813272-96814793	1:96813029-96813106	9.67482e-12	5.24316e-09	1.0,1.0,0.986	0.732,0.753,0.884	0.206	199	121	1:96813029-96813106	1	K2	1.8091	0.99597	0.73404	0.26193	0.233965	yes	yes	yes	no	no
ENSG00000117569	PTBP2	+	SE	1:96812711-96812928,1:96813275-96814793	1:96813029-96813106	3.05396e-09	1.19184e-06	0.975,0.991,1.0	0.795,0.88,0.677	0.205	199	121	1:96813029-96813106	1	K2	1.8091	0.99597	0.73404	0.26193	0.233465	yes	yes	yes	no	no
ENSG00000137871	ZNF280D	-	SE	15:56704120-56704267,15:56707262-56707306	15:56707082-56707143	1.90821e-07	5.20225e-05	0.799,0.787,0.851	0.359,0.34,0.375	0.454	183	121	15:56707082-56707143	1	K4	2.7033	0.91198	0.62159	0.2904	0.3722	no	no	yes	no	no
ENSG00000120685	PROSER1	-	SE	13:39023051-39023130,13:39026276-39026387	13:39024473-39024556	2.35267e-09	9.40077e-07	0.486,0.743,0.661	1.0,1.0,1.0	-0.37	205	121	13:39024473-39024556	1	K2	1.3887	0.53954	0.98884	-0.4493	-0.40965	no	yes	no	yes	yes
ENSG00000141258	SGSM2	+	SE	17:2372952-2373081,17:2375491-2375875	17:2373331-2373513	1.31297e-08	4.44943e-06	0.971,0.969,0.934	0.714,0.745,0.757	0.219	242	121	17:2373331-2373513	1	K1	0.8717	0.96239	0.74086	0.22153	0.220265	yes	yes	yes	yes	yes
ENSG00000185896	LAMP1	+	SE	13:113297238-113297495,13:113309642-113309862	13:113306485-113306606	0.000308661	0.0387226	0.947,0.977,0.946	0.774,0.806,0.852	0.146	242	121	13:113306485-113306606	1	K1	0.9587	0.99872	0.79213	0.20659	0.176295	no	no	no	no	no
ENSG00000132963	POMP	+	SE	13:28659129-28659187,13:28668472-28668574	13:28662410-28662507	8.4604e-08	2.44601e-05	1.0,1.0,1.0	0.809,0.761,0.747	0.228	219	121	13:28662410-28662507	1	K3	0.6123	0.9998	0.9159	0.083904	0.155952	no	no	yes	no	no
ENSG00000075151	EIF4G3	-	SE	1:20941490-20942330,1:20969473-20969596	1:20950003-20950108	0.000380365	0.0460771	1.0,0.968,0.96	0.702,0.838,0.844	0.181	227	121	1:20950003-20950108	0.999	K3	1.7381	0.98214	0.87324	0.1089	0.14495	no	no	yes	no	no
ENSG00000075413	MARK3	+	SE	14:103462404-103462461,14:103465971-103466091	14:103465557-103465793	3.33067e-16	3.07476e-13	0.67,0.817,0.769	1.0,0.996,1.0	-0.247	242	121	14:103465557-103465793	1	K5	2.1181	0.71085	0.99588	-0.28504	-0.26602	no	yes	no	yes	yes
ENSG00000082805	ERC1	+	SE	12:1236768-1236904,12:1289851-1290012	12:1263034-1263165	7.97708e-05	0.0121204	0.754,0.729,0.8	0.552,0.513,0.569	0.216	242	121	12:1263034-1263165	1	K7	3.3082	0.80197	0.58712	0.21485	0.215425	yes	yes	yes	no	no
ENSG00000099814	CEP170B	+	SE	14:104865267-104865513,14:104876255-104876345	14:104868424-104868555	1.49902e-08	5.01644e-06	1.0,0.925,1.0	0.366,0.688,0.551	0.44	242	121	14:104868424-104868555	1	K2	0.9922	0.9784	0.54414	0.43426	0.43713	yes	yes	yes	no	no
ENSG00000177200	CHD9	+	SE	16:53267926-53268126,16:53274212-53274302	16:53273626-53273785	2.51741e-05	0.00444561	0.882,0.825,0.667	1.0,1.0,1.0	-0.209	242	121	16:53273626-53273785	0.994	K1	0.7817	0.86446	0.99777	-0.13331	-0.171155	no	yes	no	yes	yes
ENSG00000177200	CHD9	+	SE	16:53292832-53293052,16:53303719-53304625	16:53296956-53297158	3.91854e-05	0.0064837	0.939,0.786,0.789	1.0,0.984,1.0	-0.157	242	121	16:53296956-53297158	1	K3	1.927	0.8351	0.99597	-0.16087	-0.158935	no	yes	no	yes	no
ENSG00000140319	SRP14	-	SE	15:40038281-40038394,15:40039092-40039153	15:40038876-40038948	5.09128e-07	0.000129565	0.996,0.999,1.0	0.893,0.914,0.932	0.085	194	121	15:40038876-40038948	1	K2	0.3718	0.99795	0.93804	0.059908	0.072454	yes	yes	yes	no	no
ENSG00000132128	LRRC41	-	SE	1:46280191-46280290,1:46281124-46281385	1:46280396-46280560	5.57839e-06	0.00112968	1.0,0.921,0.979	0.843,0.622,0.732	0.234	242	121	1:46280396-46280560	0.997	K3	1.1694	0.92647	0.70442	0.22205	0.228025	yes	yes	yes	no	no
ENSG00000159409	CELF3	-	SE	1:151705821-151705965,1:151707144-151707294	1:151706669-151706734	1.37987e-07	3.85613e-05	1.0,1.0,1.0	0.893,0.859,0.877	0.124	187	121	1:151706669-151706734	1	K3	1.3087	0.99969	0.95406	0.045624	0.084812	no	no	yes	no	no
ENSG00000168096	ANKS3	-	SE	16:4700969-4701134,16:4705094-4705253	16:4701434-4701543	0.000408097	0.0488181	1.0,1.0,1.0	1.0,0.647,0.574	0.26	231	121	16:4701434-4701543	1	K2	1.1358	0.99645	0.71699	0.27946	0.26973	no	no	yes	no	no
ENSG00000140632	GLYR1	-	SE	16:4823820-4823907,16:4832773-4832912	16:4831979-4832221	0.000108004	0.0157144	1.0,0.941,0.937	0.86,0.796,0.86	0.121	242	121	16:4831979-4832221	0.968	K1	0.8029	0.92213	0.83309	0.089048	0.105024	no	no	no	no	no
ENSG00000224078	SNHG14	+	SE	15:25109554-25109715,15:25115298-25115656	15:25111765-25111894	3.00896e-06	0.00065069	0.875,0.852,0.855	1.0,1.0,1.0	-0.139	242	121	15:25111765-25111894	0.996	K11	3.6138	0.83744	0.99922	-0.16178	-0.15039	no	yes	no	yes	yes
ENSG00000088682	COQ9	+	SE	16:57452800-57452936,16:57459564-57459720	16:57456504-57456646	3.46171e-06	0.000735525	1.0,0.833,0.976	0.682,0.603,0.592	0.311	242	121	16:57456504-57456646	0.999	K3	1.6811	0.91866	0.61411	0.30455	0.307775	yes	yes	yes	no	no
ENSG00000088682	COQ9	+	SE	16:57452800-57452936,16:57459564-57459720	16:57458246-57458350	0.000106198	0.0154765	1.0,0.763,0.956	0.408,0.567,0.591	0.384	226	121	16:57458246-57458350	1	K3	1.6811	0.93467	0.6684	0.26627	0.325135	no	no	yes	no	no
ENSG00000116350	SRSF4	-	SE	1:29154695-29154910,1:29160374-29160517	1:29159374-29159486	4.23625e-08	1.33426e-05	1.0,1.0,1.0	0.836,0.827,0.899	0.146	234	121	1:29159374-29159486	1	K2	0.8056	0.99909	0.86165	0.13744	0.14172	yes	yes	yes	no	no
ENSG00000205250	E2F4	+	SE	16:67194685-67194980,16:67197598-67197646	16:67195782-67196006	0	0	1.0,1.0,1.0	0.625,0.708,0.74	0.309	242	121	16:67195782-67196006	1	K1	0.9914	0.99858	0.68369	0.31489	0.311945	yes	yes	yes	yes	no
ENSG00000007520	TSR3	-	SE	16:1349239-1349608,16:1350057-1350234	16:1349889-1349952	0.000178589	0.0242206	0.878,0.78,0.799	0.972,0.936,0.961	-0.137	185	121	16:1349889-1349952	1	K2	1.0456	0.75352	0.9459	-0.19237	-0.164685	no	yes	no	yes	yes
ENSG00000103197	TSC2	+	SE	16:2076490-2076585,16:2079031-2079196	16:2077598-2077726	1.35483e-07	3.80201e-05	0.795,0.835,0.741	0.488,0.415,0.447	0.34	242	121	16:2077598-2077726	1	K8	3.7441	0.61297	0.37109	0.24188	0.29094	no	no	yes	no	no
ENSG00000117748	RPA2	-	SE	1:27897004-27897121,1:27906927-27907041	1:27897633-27897707	0.000103785	0.0152125	0.881,0.829,0.853	1.0,0.992,1.0	-0.143	196	121	1:27897633-27897707	1	K1	0.6616	0.84262	0.99903	-0.15642	-0.14971	no	yes	no	yes	no
ENSG00000074755	ZZEF1	-	SE	17:4014089-4014188,17:4016322-4016466	17:4014347-4014515	3.33953e-09	1.29198e-06	1.0,1.0,1.0	0.815,0.745,0.818	0.207	242	121	17:4014347-4014515	1	K1	0.7477	0.99742	0.82577	0.17166	0.18933	yes	yes	yes	no	no
ENSG00000108344	PSMD3	+	SE	17:39994953-39995068,17:39995423-39995527	17:39995176-39995295	0	0	1.0,1.0,1.0	0.693,0.688,0.689	0.31	241	121	17:39995176-39995295	1	K2	1.0362	0.99955	0.67675	0.3228	0.3164	yes	yes	yes	no	no
ENSG00000108443	RPS6KB1	+	SE	17:59893045-59893325,17:59910561-59910611	17:59893796-59893924	2.25405e-05	0.00401764	0.04,0.034,0.055	0.412,0.31,0.182	-0.258	242	121	17:59893796-59893924	0.936	K1	0.9987	0.050894	0.28169	-0.2308	-0.2444	no	no	no	no	no
ENSG00000118046	STK11	+	SE	19:1222984-1223172,19:1227592-1228431	19:1226454-1226663	0.000363169	0.0445938	0.973,1.0,1.0	0.881,0.878,0.842	0.124	242	121	19:1226454-1226663	1	K1	0.6018	0.99865	0.88753	0.11113	0.117565	no	no	no	no	no
ENSG00000136451	VEZF1	-	SE	17:57971551-57974900,17:57980602-57980786	17:57979152-57979313	1.05579e-10	5.13915e-08	1.0,1.0,1.0	0.836,0.753,0.876	0.178	242	121	17:57979152-57979313	1	K2	0.9319	0.99879	0.85291	0.14588	0.16194	yes	yes	yes	yes	yes
ENSG00000141736	ERBB2	+	SE	17:39726814-39727003,17:39727688-39728079	17:39727295-39727547	2.63956e-10	1.23111e-07	1.0,0.981,1.0	0.641,0.72,0.781	0.28	242	121	17:39727295-39727547	1	K1	0.9093	0.99749	0.6959	0.30158	0.29079	no	no	yes	no	no
ENSG00000100320	RBFOX2	-	SE	22:35768256-35768349,22:35781599-35781746	22:35778025-35778075	1.32168e-10	6.36401e-08	1.0,1.0,1.0	0.767,0.792,0.746	0.232	172	121	22:35778025-35778075	1	K3	0.7819	0.99973	0.93123	0.0685	0.15025	no	no	no	no	no
ENSG00000125755	SYMPK	-	SE	19:45854174-45854240,19:45863057-45863147	19:45854391-45854497	3.00634e-06	0.00065069	1.0,1.0,1.0	0.733,0.836,0.732	0.233	228	121	19:45854391-45854497	0.999	K3	1.0711	0.98884	0.87496	0.11388	0.17344	no	yes	no	no	no
ENSG00000198646	NCOA6	-	SE	20:34714773-34715365,20:34732558-34732595	20:34727259-34727404	3.16394e-05	0.00542977	1.0,0.984,0.98	0.859,0.859,0.902	0.115	242	121	20:34727259-34727404	0.901	K2	0.6014	0.99951	0.98058	0.018929	0.0669645	yes	yes	yes	no	no
ENSG00000198646	NCOA6	-	SE	20:34736689-34736758,20:34746806-34746928	20:34740363-34740517	0	0	1.0,0.979,0.929	0.578,0.281,0.445	0.535	242	121	20:34740363-34740517	1	K2	1.2552	0.99935	0.69958	0.29977	0.417385	no	yes	no	no	no
ENSG00000198646	NCOA6	-	SE	20:34754721-34754868,20:34758804-34758933	20:34757674-34758104	0	0	1.0,1.0,1.0	0.407,0.36,0.364	0.623	242	121	20:34757674-34758104	1	K3	1.4958	0.99694	0.67319	0.32374	0.47337	no	no	yes	no	no
ENSG00000139182	CLSTN3	+	SE	12:7148971-7149198,12:7150543-7150689	12:7149523-7149692	1.34337e-14	1.08327e-11	1.0,1.0,1.0	0.763,0.736,0.764	0.246	242	121	12:7149523-7149693	1	K1	0.5902	0.99937	0.86883	0.13054	0.18827	no	no	yes	no	no
ENSG00000160999	SH2B2	+	SE	7:102314335-102314427,7:102317186-102317395	7:102314515-102314682	1.23902e-07	3.51385e-05	1.0,1.0,1.0	0.8,0.658,0.83	0.237	242	121	7:102314515-102314682	0.999	K2	1.4621	0.99731	0.82669	0.17061	0.203805	no	no	yes	no	no
ENSG00000006128	TAC1	+	SE	7:97734825-97734849,7:97739873-97740472	7:97736299-97736351	6.74149e-11	3.37981e-08	0.47,0.457,0.465	0.694,0.712,0.694	-0.236	174	121	7:97736299-97736352	1	K1	0.8323	0.77596	0.9299	-0.15394	-0.19497	no	no	no	no	no
ENSG00000141551	CSNK1D	-	SE	17:82245975-82246039,17:82248874-82249014	17:82246198-82246433	4.1086e-06	0.000857993	0.106,0.077,0.103	0.323,0.259,0.347	-0.214	242	121	17:82246198-82246433	0.99	K2	1.1472	0.042923	0.12076	-0.077837	-0.145919	yes	yes	yes	no	no
ENSG00000205937	RNPS1	-	SE	16:2263095-2263287,16:2264572-2264760	16:2264246-2264331	0.00011338	0.0163898	1.0,1.0,1.0	0.907,0.9,0.826	0.122	207	121	16:2264246-2264331	1	K5	1.6486	0.99672	0.90201	0.094707	0.108353	yes	yes	yes	no	no
ENSG00000291003		+	SE	15:22566304-22566362,15:22572928-22573151	15:22569149-22569291	0.000243985	0.0318941	1.0,1.0,1.0	0.902,0.854,0.798	0.149	242	121	15:22569149-22569291	1	K2	1.8999	0.99533	0.77056	0.22477	0.186885	no	no	yes	no	no
ENSG00000136237	RAPGEF5	-	SE	7:22118308-22122521,7:22125603-22125658	7:22125265-22125421	3.26077e-09	1.26885e-06	0.0,0.016,0.02	0.234,0.243,0.124	-0.188	242	121	7:22125265-22125421	0.999	K1	0.9918	0.029582	0.32347	-0.29389	-0.240945	no	no	no	no	no
ENSG00000058262	SEC61A1	+	SE	3:128067420-128067612,3:128069475-128071683	3:128067983-128068058	8.27005e-13	5.19728e-10	1.0,1.0,1.0	0.697,0.78,0.721	0.267	197	121	3:128067983-128068059	1	K2	0.4315	0.99954	0.94255	0.056984	0.161992	no	no	no	no	no
ENSG00000163382	NAXE	+	SE	1:156591777-156591986,1:156592364-156592475	1:156592105-156592209	8.64718e-08	2.49462e-05	1.0,0.985,1.0	0.852,0.774,0.855	0.168	226	121	1:156592105-156592209	1	K3	0.8108	0.99667	0.93315	0.063523	0.115762	no	no	yes	no	no
ENSG00000116871	MAP7D1	+	SE	1:36178684-36178823,1:36179261-36179315	1:36178925-36179025	2.59579e-07	6.8806e-05	1.0,1.0,1.0	0.893,0.907,0.887	0.104	222	121	1:36178925-36179025	1	K2	0.2771	0.9999	0.96223	0.037662	0.070831	no	no	no	no	no
ENSG00000117523	PRRC2C	+	SE	1:171588378-171588505,1:171591151-171591200	1:171589369-171589605	2.82384e-05	0.00492183	0.348,0.349,0.457	0.767,0.689,0.617	-0.306	242	121	1:171589369-171589605	1	K2	1.6721	0.1493	0.38357	-0.23427	-0.270135	yes	yes	yes	no	no
ENSG00000101940	WDR13	+	SE	X:48599352-48599462,X:48600318-48600626	X:48599599-48599717	1.00496e-09	4.24364e-07	1.0,0.987,1.0	0.764,0.757,0.847	0.206	240	121	X:48599599-48599717	1	K1	0.6225	0.99915	0.88737	0.11178	0.15889	no	no	no	no	no
ENSG00000029363	BCLAF1	-	SE	6:136261264-136261477,6:136268161-136268339	6:136267029-136267174	5.47247e-08	1.66109e-05	0.462,0.478,0.561	0.743,0.723,0.808	-0.258	242	121	6:136267029-136267175	1	K1	0.9653	0.63985	0.85118	-0.21133	-0.234665	no	no	yes	no	no
ENSG00000198837	DENND4B	-	SE	1:153934134-153934302,1:153936059-153936188	1:153934760-153934927	1.80242e-07	4.92389e-05	1.0,1.0,1.0	0.862,0.659,0.641	0.279	242	121	1:153934760-153934927	1	K2	1.1389	0.99763	0.77229	0.22534	0.25217	no	no	no	no	no
ENSG00000170390	DCLK2	+	SE	4:150249567-150249684,4:150254425-150254438	4:150253474-150253664	0.000373004	0.045455	0.08,0.074,0.098	0.202,0.202,0.176	-0.109	242	121	4:150253474-150253664	0.999	K4	2.2002	0.19009	0.29713	-0.10704	-0.10802	no	no	no	no	no
ENSG00000170390	DCLK2	+	SE	4:150249567-150249684,4:150256019-150257438	4:150253474-150253664	0.000406994	0.0487297	0.156,0.178,0.226	0.398,0.343,0.35	-0.177	242	121	4:150253474-150253664	0.999	K4	2.2002	0.19009	0.29713	-0.10704	-0.14202	no	no	no	no	no
ENSG00000187109	NAP1L1	-	SE	12:76047154-76047718,12:76049199-76049250	12:76048421-76048464	5.89434e-10	2.58692e-07	1.0,1.0,1.0	0.757,0.834,0.843	0.189	165	121	12:76048421-76048464	1	K2	1.7885	0.99972	0.91804	0.081682	0.135341	yes	yes	yes	no	no
ENSG00000153914	SREK1	+	SE	5:66174945-66175041,5:66178718-66179114	5:66177517-66177658	1.56045e-06	0.000357973	0.935,1.0,0.937	0.817,0.783,0.824	0.149	242	121	5:66177517-66177658	1	K2	1.3185	0.9852	0.87595	0.10925	0.129125	yes	yes	yes	no	no
ENSG00000169045	HNRNPH1	-	SE	5:179615545-179615595,5:179617020-179617110	5:179616127-179616218	6.0818e-13	3.89523e-10	1.0,1.0,1.0	0.731,0.634,0.803	0.277	213	121	5:179616126-179616218	1	K4	1.6472	0.9999	0.95654	0.043358	0.160179	no	no	no	no	no
ENSG00000135624	CCT7	+	SE	2:73250305-73250438,2:73252639-73253004	2:73251227-73251432	0	0	0.985,0.996,0.987	0.727,0.816,0.825	0.2	242	121	2:73251226-73251432	1	K2	0.5832	0.99185	0.89852	0.093331	0.146666	yes	yes	yes	no	no
ENSG00000170419	VSTM2A	+	SE	7:54544621-54544788,7:54549833-54552531	7:54546947-54546995	4.94286e-06	0.00100554	1.0,1.0,1.0	0.872,0.842,0.785	0.167	170	121	7:54546947-54546995	1	K4	1.0927	0.99897	0.94713	0.051837	0.109419	no	no	no	no	no
ENSG00000154767	XPC	-	SE	3:14152334-14152416,3:14156334-14156495	3:14153879-14154033	5.69699e-09	2.0893e-06	0.0,0.0,0.02	0.17,0.274,0.154	-0.193	242	121	3:14153879-14154033	0.984	K2	0.6937	0.022579	0.13934	-0.11676	-0.15488	yes	yes	yes	yes	no
ENSG00000077097	TOP2B	-	SE	3:25615204-25615288,3:25618417-25618509	3:25615432-25615586	4.38757e-06	0.00090635	1.0,0.997,1.0	0.94,0.876,0.882	0.1	242	121	3:25615431-25615586	1	K2	0.4997	0.99984	0.94813	0.051704	0.075852	yes	yes	yes	no	no
ENSG00000067445	TRO	+	SE	X:54928602-54928710,X:54931203-54931429	X:54930741-54931031	0	0	0.722,0.797,0.765	0.267,0.296,0.352	0.456	242	121	X:54930741-54931031	1	K2	1.362	0.89802	0.54518	0.35284	0.40442	yes	yes	yes	no	no
ENSG00000086758	HUWE1	-	SE	X:53625156-53625258,X:53627409-53627515	X:53625786-53626034	8.49308e-06	0.00166942	0.524,0.655,1.0	0.25,0.176,0.172	0.527	242	121	X:53625786-53626034	0.949	K1	0.9952	0.63603	0.18452	0.45151	0.489255	yes	yes	yes	no	no
ENSG00000089280	FUS	+	SE	16:31183857-31184002,16:31184938-31185179	16:31184209-31184390	0	0	0.992,1.0,0.991	0.74,0.748,0.769	0.242	242	121	16:31184209-31184390	1	K8	2.919	0.95916	0.35842	0.60075	0.421375	no	no	no	yes	no
ENSG00000263001	GTF2I	+	SE	7:74711031-74711109,7:74716893-74716950	7:74714860-74714916	2.80878e-07	7.41578e-05	0.411,0.633,0.529	0.897,0.81,0.897	-0.344	178	121	7:74714860-74714916	0.995	K3	1.7507	0.79416	0.9466	-0.15244	-0.24822	yes	yes	yes	no	no
ENSG00000263001	GTF2I	+	SE	7:74743448-74743520,7:74744757-74744941	7:74744139-74744250	0.000102951	0.0151107	0.234,0.159,0.236	0.019,0.055,0.033	0.174	233	121	7:74744139-74744250	0.983	K1	0.278	0.029358	0.043703	-0.014345	0.0798275	no	no	no	no	no
ENSG00000151923	TIAL1	-	SE	10:119579934-119580010,10:119581921-119582009	10:119580471-119580538	1.07631e-06	0.000256359	0.06,0.144,0.149	0.437,0.351,0.336	-0.257	189	121	10:119580471-119580538	0.999	K2	1.584	0.14111	0.42654	-0.28543	-0.271215	no	yes	no	no	no
ENSG00000139644	TMBIM6	+	SE	12:49752463-49752549,12:49755634-49755755	12:49752974-49753081	5.55112e-16	5.02072e-13	1.0,1.0,1.0	0.824,0.851,0.799	0.175	229	121	12:49752973-49753081	1	K1	0.4853	0.99982	0.92456	0.075254	0.125127	yes	yes	yes	no	no
ENSG00000143811	PYCR2	-	SE	1:225921551-225921644,1:225922203-225922383	1:225921858-225922076	2.52088e-06	0.000555918	1.0,0.937,1.0	0.657,0.745,0.73	0.268	242	121	1:225921858-225922076	0.982	K2	0.9214	0.97792	0.88796	0.089966	0.178983	no	no	yes	no	no
ENSG00000111652	COPS7A	+	SE	12:6730201-6730444,12:6730999-6731807	12:6730669-6730820	0.00025874	0.0333346	1.0,1.0,1.0	0.778,0.75,0.889	0.194	242	121	12:6730669-6730820	0.966	K3	1.1624	0.96418	0.82406	0.14012	0.16706	no	no	no	no	no
ENSG00000086475	SEPHS1	-	SE	10:13317427-13319356,10:13328350-13328450	10:13322835-13323041	9.39731e-05	0.0139768	0.965,1.0,0.985	0.871,0.876,0.794	0.136	242	121	10:13322835-13323041	0.981	K2	0.51	0.99134	0.95643	0.034907	0.0854535	yes	yes	yes	no	no
ENSG00000102710	SUPT20H	-	SE	13:37012191-37012297,13:37019341-37019397	13:37017245-37017328	2.73287e-08	8.85761e-06	0.909,0.945,0.945	0.645,0.694,0.491	0.323	205	121	13:37017245-37017328	1	K3	1.3492	0.97383	0.85481	0.11902	0.22101	no	no	yes	no	yes
ENSG00000213983	AP1G2	-	SE	14:23561511-23561635,14:23562287-23562415	14:23561962-23562053	1.1771e-11	6.32794e-09	0.906,0.873,0.949	0.342,0.5,0.437	0.483	213	121	14:23561962-23562053	1	K2	1.6458	0.95067	0.66812	0.28255	0.382775	yes	yes	yes	no	no
ENSG00000159409	CELF3	-	SE	1:151705821-151705965,1:151706668-151706734	1:151706224-151706358	0	0	1.0,1.0,1.0	0.843,0.778,0.815	0.188	242	121	1:151706224-151706358	1	K3	1.2672	0.99972	0.83491	0.16482	0.17641	yes	yes	yes	no	no
ENSG00000159409	CELF3	-	SE	1:151705821-151705965,1:151707144-151707294	1:151706224-151706358	5.17855e-05	0.00829182	1.0,1.0,1.0	0.907,0.877,0.91	0.102	242	121	1:151706224-151706358	1	K3	1.2672	0.99972	0.83491	0.16482	0.13341	no	yes	no	no	no
ENSG00000224078	SNHG14	+	SE	15:25109554-25109715,15:25115298-25115656	15:25111765-25111893	1.11022e-16	1.07691e-13	0.737,0.688,0.667	1.0,1.0,1.0	-0.303	242	121	15:25111765-25111894	0.996	K11	3.6138	0.83744	0.99922	-0.16178	-0.23239	no	no	no	no	no
ENSG00000087365	SF3B2	+	SE	11:66055075-66055315,11:66056837-66056955	11:66055538-66055585	3.23241e-10	1.49202e-07	1.0,1.0,1.0	0.896,0.636,0.593	0.292	169	121	11:66055538-66055585	1	K2	1.1745	0.99958	0.90885	0.090729	0.191364	yes	yes	yes	no	no
ENSG00000108344	PSMD3	+	SE	17:39994953-39995068,17:39995423-39995527	17:39995176-39995294	0	0	1.0,1.0,1.0	0.541,0.502,0.496	0.487	240	121	17:39995176-39995295	1	K2	1.0362	0.99955	0.67675	0.3228	0.4049	no	no	no	no	no
ENSG00000109111	SUPT6H	+	SE	17:28697905-28698030,17:28699780-28699893	17:28698288-28698537	0.000232672	0.030776	0.02,0.009,0.019	0.102,0.134,0.119	-0.102	242	121	17:28698288-28698537	0.993	K2	0.7904	0.023369	0.09989	-0.076522	-0.089261	yes	yes	yes	no	no
ENSG00000141503	MINK1	+	SE	17:4890221-4890308,17:4890950-4891124	17:4890517-4890735	0	0	1.0,1.0,1.0	0.569,0.639,0.626	0.389	242	121	17:4890517-4890735	1	K3	2.1026	0.99838	0.70963	0.28875	0.338875	yes	yes	yes	yes	no
ENSG00000099625	CBARP	-	RI	19:1228286-1230142,19:1231100-1231275	19:1230143-1231100	2.88811e-09	5.73621e-06	0.231,0.226,0.333	0.545,0.597,0.6	-0.317	242	121	19:1230143-1231100	0.998	K2	1.2027	0.26486	0.53477	-0.26991	-0.293455	no	yes	no	no	no
ENSG00000101040	ZMYND8	-	A5SS	20:47236325-47236516	20:47238757-47238895	1.2018e-08	1.39714e-05	0.723,0.727,0.722	0.448,0.444,0.471	0.27	242	121	20:47238758-47238895	1	K2	1.2555	0.74847	0.48177	0.26669	0.268345	yes	yes	yes	no	yes
ENSG00000100207	TCF20	-	A5SS	22:42179608-42179702	22:42209650-42215178	3.33067e-15	9.03477e-12	1.0,1.0,1.0	0.6,0.639,0.684	0.359	242	121	22:42209651-42215178	0.999	K3	1.3261	0.99768	0.87186	0.12581	0.242405	no	yes	no	no	no
ENSG00000168488	ATXN2L	+	A5SS	16:28829400-28829492	16:28826924-28826985	0	0	1.0,0.984,0.978	0.385,0.548,0.381	0.549	183	121	16:28826924-28826986	1	K3	1.0493	0.99345	0.74591	0.24754	0.39827	no	no	no	no	no
ENSG00000168488	ATXN2L	+	A5SS	16:28829400-28829492	16:28826924-28826986	0	0	1.0,0.995,0.992	0.751,0.813,0.722	0.234	184	121	16:28826924-28826986	1	K3	1.0493	0.99345	0.74591	0.24754	0.24077	yes	yes	yes	no	no
ENSG00000078369	GNB1	-	A5SS	1:1786965-1787053	1:1787321-1787325	7.90653e-09	9.74876e-06	0.959,0.93,0.944	0.804,0.822,0.83	0.126	125	121	1:1787322-1787325	1	K2	1.0813	0.94928	0.84151	0.10777	0.116885	yes	yes	yes	no	no
ENSG00000239779	WBP1	+	A5SS	2:74459642-74459745	2:74458601-74458671	0	0	1.0,1.0,1.0	0.749,0.687,0.708	0.285	192	121	2:74458601-74458671	1	K6	2.3172	0.92676	0.71138	0.21538	0.25019	yes	yes	yes	no	no
ENSG00000072518	MARK2	+	A5SS	11:63902603-63902782	11:63902279-63902330	9.03077e-05	0.0363815	1.0,0.977,0.976	0.83,0.821,0.843	0.153	173	121	11:63902279-63902330	1	K2	1.1867	0.99467	0.84749	0.14718	0.15009	yes	yes	yes	no	no
ENSG00000198363	ASPH	-	A5SS	8:61684038-61684188	8:61714268-61714361	3.33067e-16	1.04247e-12	1.0,1.0,1.0	0.706,0.563,0.613	0.373	214	121	8:61714269-61714361	1	K1	0.9583	0.99608	0.6653	0.33077	0.351885	no	no	yes	yes	no
ENSG00000151458	ANKRD50	-	A5SS	4:124709999-124711274	4:124712457-124712523	1.82794e-06	0.00120927	1.0,0.957,1.0	0.751,0.636,0.773	0.266	187	121	4:124712458-124712523	1	K2	1.3047	0.98644	0.60125	0.38518	0.32559	no	no	yes	no	no
ENSG00000066136	NFYC	+	A3SS	1:40769355-40769415	1:40770397-40770708	4.64544e-05	0.0271288	0.229,0.133,0.115	0.327,0.305,0.398	-0.184	242	121	1:40770397-40770708	0.981	K2	1.2523	0.14142	0.31727	-0.17586	-0.17993	yes	yes	yes	no	no

## Sheet: C2 ATXN3-AON
gene_id	gene_symbol	strand	type	rmats_flank	rmats_coord	rmats_p_value	rmats_fdr	rmats_inc_level_1	rmats_inc_level_2	rmats_inc_level_diff	rmats_inc_form_len	rmats_skip_form_len	whippet_coord	whippet_probability	whippet_complexity	whippet_entropy	whippet_psi_a	whippet_psi_b	whippet_deltapsi	mean dPSI	shared	overlap_1.2	overlap_1.1	overlap_AON2_C2	overlap_AON2_C1.2
ENSG00000160299	PCNT	+	SE	21:46431528-46431978,21:46436978-46437081	21:46435904-46436148	1.54e-12	1.52e-10	1.0,1.0,1.0,1.0	0.722,0.643,0.706,0.65	0.32	242	121	21:46435904-46436148	1	K6	3.9453	0.99805	0.69151	0.30654	0.31327	no	no	yes	no	no
ENSG00000160299	PCNT	+	SE	21:46431528-46432215,21:46436978-46437081	21:46435904-46436148	1.74e-05	0.000653688	1.0,1.0,1.0,1.0	0.935,0.886,0.647,0.757	0.194	242	121	21:46435904-46436148	1	K6	3.9453	0.99805	0.69151	0.30654	0.25027	no	no	yes	no	no
ENSG00000156299	TIAM1	-	SE	21:31154246-31154426,21:31182420-31182645	21:31164962-31165065	0.00206813	0.0487717	1.0,1.0,1.0,1.0	0.893,0.922,0.719,0.74	0.181	225	121	21:31164962-31165065	1	K1	0.7849	0.99449	0.8574	0.13709	0.159045	no	no	yes	no	no
ENSG00000160305	DIP2A	+	SE	21:46496987-46497107,21:46504360-46504489	21:46498582-46498833	0.00150541	0.0367402	0.875,0.806,0.699,0.913	1.0,0.913,1.0,1.0	-0.155	242	121	21:46498582-46498833	0.999	K2	1.2037	0.76596	0.99709	-0.23112	-0.19306	no	no	no	no	no
ENSG00000160305	DIP2A	+	SE	21:46498581-46498833,21:46509256-46509376	21:46504361-46504489	6.14e-06	0.000251736	1.0,1.0,0.882,0.862	0.446,0.462,0.803,0.64	0.348	242	121	21:46504361-46504489	0.989	K2	1.2037	0.9559	0.60188	0.35401	0.351005	no	no	yes	no	no
ENSG00000160305	DIP2A	+	SE	21:46537445-46537539,21:46539876-46539991	21:46538483-46538602	2.03e-11	1.77e-09	1.0,1.0,1.0,0.819	0.614,0.688,0.601,0.579	0.334	241	121	21:46538483-46538602	0.996	K1	0.9904	0.97142	0.66119	0.31023	0.322115	no	no	yes	no	no
ENSG00000160285	LSS	-	SE	21:46195675-46195756,21:46205835-46205941	21:46196202-46196267	3.74e-08	2.16e-06	0.701,0.819,0.782,0.964	0.444,0.48,0.313,0.458	0.393	187	121	21:46196202-46196267	0.999	K1	0.9997	0.84632	0.57469	0.27163	0.332315	no	yes	no	no	no
ENSG00000160285	LSS	-	SE	21:46213737-46213835,21:46215684-46215793	21:46215180-46215298	2.99e-14	3.48e-12	1.0,1.0,0.984,1.0	0.677,0.853,0.509,0.674	0.318	240	121	21:46215180-46215298	1	K2	0.9656	0.99831	0.7563	0.24202	0.28001	no	no	yes	no	no
ENSG00000160285	LSS	-	SE	21:46221853-46221975,21:46227551-46227690	21:46222663-46222738	4.43e-08	2.52e-06	1.0,1.0,0.838,1.0	0.48,0.741,0.484,0.576	0.389	197	121	21:46222663-46222738	0.999	K3	2.4194	0.97098	0.775	0.19598	0.29249	no	no	yes	no	no
ENSG00000186866	POFUT2	-	SE	21:45263978-45265635,21:45267589-45267713	21:45266022-45266227	1.97e-07	1.04e-05	0.153,0.286,0.297,0.463	0.667,0.553,0.763,0.742	-0.382	242	121	21:45266022-45266227	0.968	K5	2.7642	0.32812	0.70936	-0.38124	-0.38162	no	no	yes	no	no
ENSG00000160218	TRAPPC10	+	SE	21:44055697-44055893,21:44063537-44063785	21:44059103-44059214	1.01e-06	4.74e-05	1.0,1.0,1.0,1.0	0.82,0.867,0.706,0.767	0.21	233	121	21:44059103-44059214	0.989	K3	1.7993	0.99639	0.8629	0.13349	0.171745	no	no	yes	no	no
ENSG00000160214	RRP1	+	SE	21:43800516-43800614,21:43802273-43802387	21:43800862-43800881	0.000655857	0.0175948	0.896,0.947,0.921,0.96	0.696,0.811,0.915,0.636	0.166	141	121	21:43800862-43800881	0.915	K2	0.7532	0.91596	0.8225	0.093466	0.129733	no	no	yes	no	no
ENSG00000156261	CCT8	-	SE	21:29067555-29067705,21:29073530-29073648	21:29069423-29069502	0	0	1.0,1.0,1.0,1.0	0.743,0.65,0.712,0.781	0.278	201	121	21:29069423-29069502	1	K4	1.7281	0.99935	0.87334	0.12601	0.202005	no	no	yes	no	no
ENSG00000156261	CCT8	-	SE	21:29067555-29067705,21:29073530-29073648	21:29070247-29070337	0	0	1.0,1.0,1.0,1.0	0.688,0.631,0.646,0.71	0.331	212	121	21:29070247-29070337	1	K4	1.7281	0.99932	0.78833	0.21099	0.270995	no	no	yes	no	no
ENSG00000156261	CCT8	-	SE	21:29069422-29069502,21:29073530-29073648	21:29070247-29070337	2.86e-12	2.73e-10	1.0,1.0,1.0,1.0	0.842,0.856,0.858,0.854	0.147	212	121	21:29070247-29070337	1	K4	1.7281	0.99932	0.78833	0.21099	0.178995	no	no	yes	no	no
ENSG00000156256	USP16	+	SE	21:29039025-29039156,21:29040608-29040687	21:29039481-29039568	2.84e-07	1.46e-05	1.0,1.0,1.0,1.0	0.78,0.874,0.718,0.74	0.222	209	121	21:29039481-29039568	0.996	K2	1.0088	0.99704	0.8267	0.17033	0.196165	no	no	yes	no	no
ENSG00000142207	URB1	-	SE	21:32320530-32320640,21:32322477-32322584	21:32321801-32321944	0	0	1.0,1.0,1.0,1.0	0.375,0.375,0.517,0.455	0.57	242	121	21:32321801-32321944	1	K1	0.9999	0.99607	0.46552	0.53055	0.550275	no	no	yes	no	no
ENSG00000142207	URB1	-	SE	21:32333316-32333419,21:32337093-32337157	21:32334163-32334334	6.8e-05	0.00227388	1.0,1.0,1.0,1.0	0.767,0.739,0.889,0.739	0.217	242	121	21:32334163-32334334	1	K2	1.1882	0.98366	0.72142	0.26224	0.23962	no	no	yes	no	no
ENSG00000142207	URB1	-	SE	21:32337093-32337157,21:32338706-32338900	21:32337404-32337514	3.33e-15	4.24e-13	1.0,0.929,1.0,1.0	0.549,0.343,0.639,0.563	0.459	232	121	21:32337404-32337514	0.995	K1	0.9687	0.97945	0.62944	0.35002	0.40451	no	no	yes	no	no
ENSG00000142207	URB1	-	SE	21:32350703-32350922,21:32353932-32354103	21:32352710-32352906	8.29e-09	5.32e-07	1.0,1.0,1.0,0.846	0.76,0.714,0.312,0.569	0.373	242	121	21:32352710-32352906	1	K3	2.0227	0.97441	0.38827	0.58614	0.47957	no	no	yes	no	no
ENSG00000142207	URB1	-	SE	21:32354858-32354997,21:32357536-32357656	21:32355449-32355565	2.88e-06	0.000125372	1.0,1.0,1.0,1.0	0.718,0.337,0.478,0.803	0.416	238	121	21:32355449-32355565	0.999	K1	0.9584	0.99605	0.55833	0.43773	0.426865	no	no	yes	no	no
ENSG00000138942	RNF185	+	SE	22:31192683-31192702,22:31196935-31196990	22:31195469-31195581	5.82e-06	0.000239115	0.909,0.684,0.827,0.693	0.523,0.301,0.508,0.427	0.338	234	121	22:31195469-31195581	0.958	K3	2.3342	0.77895	0.50825	0.2707	0.30435	no	no	yes	no	no
ENSG00000128191	DGCR8	+	SE	22:20094712-20094795,22:20106591-20106698	22:20106177-20106277	4.11e-05	0.00144293	1.0,0.917,0.967,1.0	0.822,0.81,0.897,0.751	0.151	222	121	22:20106177-20106277	0.998	K1	0.7967	0.9758	0.81412	0.16169	0.156345	no	no	yes	no	no
ENSG00000182944	EWSR1	+	SE	22:29288605-29288786,22:29292136-29292169	22:29291565-29291599	1.42e-11	1.26e-09	0.932,0.968,0.983,0.984	0.799,0.789,0.804,0.719	0.189	156	121	22:29291565-29291599	1	K3	1.5974	0.98417	0.8416	0.14256	0.16578	no	no	yes	no	no
ENSG00000099949	LZTR1	+	SE	22:20985840-20985897,22:20988009-20988118	22:20987504-20987583	0.000507057	0.0139886	0.894,0.851,0.788,0.93	0.676,0.76,0.503,0.62	0.226	201	121	22:20987504-20987583	0.937	K5	1.7061	0.84987	0.61041	0.23946	0.23273	no	no	no	no	no
ENSG00000196588	MRTFA	-	SE	22:40423535-40423685,22:40429605-40429767	22:40424206-40424381	5.25e-11	4.37e-09	1.0,1.0,0.918,0.962	0.739,0.622,0.759,0.577	0.296	242	121	22:40424206-40424381	0.968	K2	1.4182	0.91242	0.66101	0.25142	0.27371	no	no	yes	no	no
ENSG00000196588	MRTFA	-	SE	22:40435498-40435554,22:40552105-40552346	22:40463221-40463286	0	0	1.0,1.0,1.0,1.0	0.654,0.8,0.607,0.731	0.302	187	121	22:40463221-40463286	0.994	K2	1.5321	0.99131	0.74956	0.24175	0.271875	no	no	yes	no	no
ENSG00000100097	LGALS1	+	SE	22:37676985-37677065,22:37679602-37679802	22:37678483-37678654	1.88e-08	1.14e-06	0.985,0.986,0.973,1.0	0.938,0.754,0.806,0.799	0.162	242	121	22:37678483-37678654	0.97	K2	0.5706	0.99957	0.98266	0.01691	0.089455	no	no	yes	no	no
ENSG00000100083	GGA1	+	SE	22:37629461-37629526,22:37631995-37632165	22:37629998-37630170	3.33e-16	4.66e-14	1.0,1.0,1.0,1.0	0.577,0.467,0.692,0.691	0.393	242	121	22:37629998-37630170	1	K2	1.5496	0.99861	0.6037	0.39491	0.393955	no	no	yes	no	no
ENSG00000100083	GGA1	+	SE	22:37629997-37630170,22:37631995-37632165	22:37630903-37631099	2.62e-07	1.36e-05	1.0,1.0,1.0,1.0	0.634,1.0,0.614,0.733	0.255	242	121	22:37630903-37631099	1	K2	1.5496	0.98439	0.43001	0.55438	0.40469	no	no	yes	no	no
ENSG00000100099	HPS4	-	SE	22:26470718-26470813,22:26476992-26477136	22:26472832-26472939	6.92e-05	0.00231078	1.0,1.0,1.0,1.0	0.543,0.679,0.815,0.765	0.299	229	121	22:26472832-26472939	1	K4	1.9815	0.99741	0.8388	0.15861	0.228805	no	no	yes	no	no
ENSG00000100325	ASCC2	-	SE	22:29793359-29793490,22:29800990-29801110	22:29793577-29793676	4.58e-08	2.61e-06	1.0,1.0,1.0,1.0	0.789,0.722,0.662,0.797	0.257	221	121	22:29793577-29793676	1	K3	2.114	0.9984	0.74046	0.25793	0.257465	no	no	yes	no	no
ENSG00000100325	ASCC2	-	SE	22:29800990-29801110,22:29804637-29804830	22:29801994-29802208	0.0014907	0.0364299	0.795,1.0,1.0,1.0	0.925,0.667,0.797,0.821	0.146	242	121	22:29801994-29802208	0.996	K3	2.114	0.99037	0.73881	0.25156	0.19878	no	no	yes	no	no
ENSG00000241973	PI4KA	-	SE	22:20733735-20733843,22:20742227-20742355	22:20734043-20734194	0.000341038	0.00976975	1.0,1.0,1.0,1.0	0.905,0.756,0.827,0.83	0.17	242	121	22:20734043-20734194	1	K2	0.5374	0.99361	0.90327	0.090341	0.130171	no	no	yes	no	no
ENSG00000241973	PI4KA	-	SE	22:20733735-20733843,22:20742227-20742355	22:20734395-20734553	0.000173552	0.00532793	1.0,1.0,1.0,1.0	0.88,0.615,0.816,0.829	0.215	242	121	22:20734395-20734553	1	K2	0.5374	0.9935	0.90342	0.090081	0.15254	no	no	no	no	no
ENSG00000241973	PI4KA	-	SE	22:20747582-20747702,22:20751292-20751376	22:20749905-20749994	1.08e-05	0.000420515	1.0,1.0,1.0,1.0	0.845,0.848,0.89,0.814	0.151	211	121	22:20749905-20749994	1	K3	1.0228	0.99214	0.84539	0.14676	0.14888	no	no	yes	no	no
ENSG00000100320	RBFOX2	-	SE	22:35768256-35768349,22:35781599-35781743	22:35778025-35778078	1.11e-16	1.59e-14	1.0,1.0,1.0,1.0	0.835,0.84,0.785,0.838	0.175	175	121	22:35778025-35778078	1	K4	0.8449	0.99949	0.81656	0.18293	0.178965	no	no	yes	no	no
ENSG00000241878	PISD	-	SE	22:31621648-31621885,22:31648100-31648276	22:31623684-31623849	0.000674153	0.0180304	0.333,0.44,0.348,0.152	0.571,0.778,0.529,0.714	-0.33	242	121	22:31623684-31623849	0.975	K5	2.8873	0.4259	0.77232	-0.34642	-0.33821	no	no	yes	no	no
ENSG00000100425	BRD1	-	SE	22:49777677-49777813,22:49797804-49798117	22:49787390-49787494	1.96e-12	1.91e-10	1.0,1.0,1.0,1.0	0.859,0.616,0.649,0.757	0.28	226	121	22:49787390-49787494	0.966	K4	2.5425	0.97369	0.84622	0.12747	0.203735	no	no	no	no	no
ENSG00000100425	BRD1	-	SE	22:49777677-49777813,22:49797804-49798117	22:49794034-49794294	9.9e-08	5.42e-06	1.0,1.0,1.0,1.0	0.915,0.705,0.802,0.833	0.186	242	121	22:49794034-49794294	1	K4	2.5425	0.99884	0.83838	0.16046	0.17323	no	no	no	no	no
ENSG00000100353	EIF3D	-	SE	22:36511502-36511786,22:36516477-36516607	22:36512460-36512602	2.42e-07	1.26e-05	1.0,0.975,1.0,0.901	0.776,0.932,0.8,0.733	0.159	242	121	22:36512460-36512602	0.985	K1	0.8275	0.97075	0.80694	0.16381	0.161405	no	no	yes	no	no
ENSG00000100154	TTC28	-	SE	22:28096189-28096408,22:28101170-28101280	22:28098915-28099044	2.37e-11	2.06e-09	1.0,1.0,1.0,1.0	0.786,0.894,0.809,0.815	0.174	242	121	22:28098915-28099044	0.994	K1	0.7927	0.98052	0.84646	0.13406	0.15403	no	no	yes	no	no
ENSG00000100154	TTC28	-	SE	22:28296197-28296328,22:28306495-28306643	22:28297580-28297852	0.000144319	0.00450393	1.0,1.0,1.0,1.0	0.763,0.8,0.861,0.853	0.181	242	121	22:28297580-28297852	1	K2	1.2083	0.99756	0.8217	0.17586	0.17843	no	no	no	no	no
ENSG00000244486	SCARF2	-	SE	22:20429729-20429833,22:20430689-20430908	22:20430429-20430557	2.25e-05	0.000827401	1.0,1.0,1.0,1.0	0.793,0.882,0.657,0.709	0.24	242	121	22:20430429-20430557	1	K2	1.197	0.99552	0.69711	0.29841	0.269205	no	no	yes	no	no
ENSG00000100288	CHKB	-	SE	22:50579726-50579830,22:50580189-50580271	22:50579974-50580082	0.000107716	0.00345974	1.0,0.946,0.985,0.929	0.782,0.833,0.893,0.828	0.131	230	121	22:50579974-50580082	0.962	K3	1.7952	0.94735	0.79516	0.15219	0.141595	no	no	no	no	no
ENSG00000100288	CHKB	-	SE	22:50580564-50580660,22:50581748-50581862	22:50581420-50581553	0.000220654	0.00661069	1.0,0.973,1.0,1.0	0.901,0.778,0.87,0.847	0.144	242	121	22:50581420-50581553	0.966	K3	1.6701	0.98414	0.89866	0.085476	0.114738	no	no	yes	no	no
ENSG00000025770	NCAPH2	+	SE	22:50508223-50508445,22:50517426-50517482	22:50516447-50516548	5.21e-10	3.85e-08	1.0,1.0,0.982,1.0	0.899,0.799,0.813,0.741	0.182	223	121	22:50516447-50516548	0.998	K1	0.8103	0.9872	0.83259	0.15462	0.16831	no	no	yes	no	no
ENSG00000025770	NCAPH2	+	SE	22:50518648-50518732,22:50520964-50521036	22:50519190-50519320	2.14e-07	1.12e-05	1.0,1.0,0.957,1.0	0.856,0.846,0.783,0.828	0.161	242	121	22:50519190-50519320	0.924	K5	2.6626	0.95628	0.87515	0.081123	0.121062	no	no	yes	no	no
ENSG00000100258	LMF2	-	SE	22:50504801-50504984,22:50505228-50505334	22:50505057-50505153	0.00115712	0.0290713	1.0,0.902,0.958,1.0	0.842,0.721,0.893,0.812	0.148	218	121	22:50505057-50505153	1	K3	1.4653	0.99002	0.78934	0.20069	0.174345	no	no	no	no	no
ENSG00000100258	LMF2	-	SE	22:50506637-50506666,22:50507581-50507702	22:50506782-50507035	3.69e-11	3.14e-09	1.0,1.0,1.0,1.0	0.64,0.805,0.695,0.772	0.272	242	121	22:50506782-50507035	0.987	K3	1.768	0.95841	0.77806	0.18035	0.226175	no	no	yes	no	no
ENSG00000100412	ACO2	+	SE	22:41524845-41524968,22:41526261-41526453	22:41525193-41525348	0	0	1.0,1.0,1.0,1.0	0.817,0.851,0.783,0.745	0.201	242	121	22:41525193-41525348	1	K2	0.9479	0.99947	0.74146	0.258	0.2295	no	no	yes	no	no
ENSG00000186716	BCR	+	SE	22:23261354-23261540,22:23271531-23271592	22:23268408-23268515	3.74e-13	3.9e-11	0.624,0.841,0.634,0.701	1.0,1.0,0.951,1.0	-0.288	229	121	22:23268408-23268515	1	K2	1.1906	0.79762	0.99306	-0.19545	-0.241725	no	no	no	yes	no
ENSG00000100427	MLC1	-	SE	22:50068432-50068555,22:50074215-50074332	22:50070527-50070583	0	0	1.0,0.988,0.991,0.978	0.6,0.621,0.548,0.579	0.402	178	121	22:50070527-50070583	1	K1	0.977	0.97617	0.63587	0.34029	0.371145	no	no	yes	no	no
ENSG00000100216	TOMM22	+	SE	22:38682322-38682441,22:38683766-38685421	22:38682879-38682996	0.00200802	0.0475434	1.0,1.0,1.0,1.0	0.876,0.829,0.963,0.852	0.12	239	121	22:38682879-38682996	1	K1	0.4999	0.99895	0.92024	0.078707	0.0993535	no	no	yes	no	no
ENSG00000100319	ZMAT5	-	SE	22:29738329-29738441,22:29742417-29742480	22:29740650-29740730	4.65e-06	0.000194419	1.0,1.0,1.0,1.0	0.706,0.798,0.868,0.833	0.199	202	121	22:29740650-29740730	1	K2	1.0694	0.99837	0.84531	0.15307	0.176035	no	no	yes	no	no
ENSG00000099991	CABIN1	+	SE	22:24049090-24049220,22:24054872-24055159	22:24050825-24050974	2.86e-10	2.18e-08	1.0,1.0,0.978,1.0	0.826,0.75,0.746,0.73	0.231	242	121	22:24050825-24050974	1	K3	1.8654	0.98914	0.72589	0.26325	0.247125	no	no	yes	no	no
ENSG00000100416	TRMU	+	SE	22:46352120-46352174,22:46353766-46353867	22:46352264-46352330	0	0	1.0,1.0,1.0,1.0	0.639,0.411,0.525,0.518	0.477	188	121	22:46352264-46352330	1	K4	2.0489	0.95516	0.6605	0.29466	0.38583	no	no	yes	no	no
ENSG00000099968	BCL2L13	+	SE	22:17688985-17689142,22:17726676-17730855	22:17702243-17702386	0.00187877	0.0448257	0.939,1.0,0.897,1.0	0.756,1.0,0.704,0.82	0.139	242	121	22:17702243-17702386	0.971	K4	2.1894	0.98281	0.82457	0.15824	0.14862	no	no	no	no	no
ENSG00000284431		+	SE	22:40400695-40400813,22:40402138-40402205	22:40401593-40401675	0.00137762	0.0339504	0.34,0.554,0.49,0.576	0.651,0.693,0.742,0.762	-0.222	204	121	22:40401593-40401675	0.931	K2	1.371	0.39311	0.62354	-0.23043	-0.226215	no	no	no	yes	no
ENSG00000284431		+	SE	22:40405648-40405844,22:40406437-40406662	22:40406078-40406223	0.000485415	0.0134523	1.0,0.979,0.954,1.0	0.806,0.783,0.899,0.925	0.13	242	121	22:40406078-40406223	0.991	K2	1.2032	0.98303	0.88168	0.10135	0.115675	no	no	no	no	no
ENSG00000075234	TTC38	+	SE	22:46287072-46287154,22:46289401-46289561	22:46288423-46288588	7.94e-14	8.87e-12	1.0,1.0,1.0,1.0	0.5,0.375,0.444,0.61	0.518	242	121	22:46288423-46288588	1	K2	1.5042	0.9938	0.46567	0.52814	0.52307	no	no	yes	no	no
ENSG00000130254	SAFB2	-	SE	19:5590277-5590408,19:5592746-5592887	19:5591748-5591793	2.18e-06	9.71e-05	1.0,1.0,1.0,1.0	0.9,0.934,0.804,0.856	0.127	167	121	19:5591748-5591793	1	K4	1.7233	0.99901	0.93181	0.067203	0.0971015	no	no	yes	no	no
ENSG00000130254	SAFB2	-	SE	19:5592746-5592887,19:5595360-5595497	19:5593891-5594178	0	0	1.0,1.0,0.994,1.0	0.803,0.711,0.796,0.825	0.215	242	121	19:5593891-5594178	1	K4	1.7233	0.99918	0.68195	0.31723	0.266115	no	no	yes	no	no
ENSG00000130254	SAFB2	-	SE	19:5592746-5592887,19:5598792-5598884	19:5593891-5594178	0	0	1.0,1.0,1.0,1.0	0.598,0.614,0.692,0.638	0.365	242	121	19:5593891-5594178	1	K4	1.7233	0.99918	0.68195	0.31723	0.341115	no	no	yes	no	no
ENSG00000130254	SAFB2	-	SE	19:5592746-5592887,19:5598792-5598884	19:5595361-5595497	0	0	1.0,1.0,1.0,1.0	0.718,0.806,0.778,0.75	0.237	242	121	19:5595361-5595497	1	K4	1.7233	0.99306	0.80962	0.18344	0.21022	no	no	yes	no	no
ENSG00000130254	SAFB2	-	SE	19:5604786-5604936,19:5610638-5610688	19:5609995-5610095	0	0	1.0,1.0,1.0,0.979	0.695,0.739,0.766,0.724	0.264	222	121	19:5609995-5610095	1	K5	2.2375	0.99779	0.6728	0.32499	0.294495	no	no	yes	no	no
ENSG00000104805	NUCB1	+	SE	19:48921153-48921324,19:48922317-48923255	19:48921869-48921932	0	0	1.0,1.0,0.94,1.0	0.314,0.368,0.146,0.35	0.691	185	121	19:48921869-48921932	1	K2	1.3205	0.99215	0.62725	0.3649	0.52795	yes	yes	yes	yes	yes
ENSG00000090372	STRN4	-	SE	19:46722241-46722340,19:46723113-46723284	19:46722810-46722950	5.8e-08	3.26e-06	1.0,1.0,1.0,0.978	0.879,0.867,0.891,0.83	0.128	242	121	19:46722810-46722950	1	K4	1.9507	0.97395	0.64984	0.32411	0.226055	yes	yes	yes	no	no
ENSG00000090372	STRN4	-	SE	19:46722241-46722340,19:46724806-46724928	19:46722810-46722950	1.67e-12	1.64e-10	0.882,0.907,0.858,0.863	0.587,0.506,0.519,0.578	0.33	242	121	19:46722810-46722950	1	K4	1.9507	0.97395	0.64984	0.32411	0.327055	no	no	yes	no	no
ENSG00000090372	STRN4	-	SE	19:46722241-46722340,19:46724806-46724928	19:46723114-46723284	2.08e-09	1.43e-07	0.918,0.919,0.86,0.883	0.667,0.612,0.587,0.669	0.261	242	121	19:46723114-46723284	1	K4	1.9507	0.97407	0.7525	0.22157	0.241285	no	no	yes	no	no
ENSG00000090372	STRN4	-	SE	19:46724806-46724928,19:46725472-46725648	19:46725332-46725379	1.15e-14	1.41e-12	1.0,1.0,1.0,1.0	0.861,0.86,0.771,0.823	0.171	169	121	19:46725332-46725379	1	K4	1.9507	0.99941	0.85298	0.14643	0.158715	no	no	yes	no	no
ENSG00000104960	PTOV1	+	SE	19:49857903-49857977,19:49858548-49858653	19:49858057-49858114	8.52e-08	4.69e-06	1.0,1.0,1.0,1.0	0.902,0.923,0.898,0.878	0.1	179	121	19:49858057-49858114	1	K7	2.069	0.9878	0.91708	0.070715	0.0853575	no	no	yes	no	no
ENSG00000188629	ZNF177	+	SE	19:9378258-9378344,19:9379526-9379619	19:9378962-9379088	1.88e-14	2.23e-12	1.0,1.0,0.938,1.0	0.442,0.647,0.576,0.42	0.463	242	121	19:9378962-9379088	1	K1	0.9967	0.97738	0.47499	0.50239	0.482695	no	no	yes	no	no
ENSG00000005007	UPF1	+	SE	19:18850074-18850242,19:18852134-18852296	19:18850688-18850868	4.35e-14	4.99e-12	0.964,1.0,0.963,0.867	0.56,0.65,0.677,0.597	0.328	242	121	19:18850688-18850868	1	K2	1.2403	0.95008	0.69452	0.25556	0.29178	no	no	yes	no	no
ENSG00000099308	MAST3	+	SE	19:18139014-18139124,19:18143762-18144007	19:18141882-18142015	6.75e-07	3.26e-05	1.0,1.0,1.0,0.833	0.818,0.655,0.652,0.723	0.246	242	121	19:18141882-18142015	0.952	K2	0.9408	0.9565	0.76764	0.18885	0.217425	no	no	yes	no	no
ENSG00000104976	SNAPC2	+	SE	19:7921014-7921119,19:7921704-7921773	19:7921423-7921542	2.82e-07	1.45e-05	1.0,1.0,1.0,1.0	0.73,0.693,0.827,0.82	0.233	241	121	19:7921423-7921542	1	K2	1.7707	0.997	0.76904	0.22795	0.230475	no	no	yes	no	no
ENSG00000197608	ZNF841	-	SE	19:52064464-52067610,19:52084786-52084878	19:52076044-52076172	1.13e-06	5.26e-05	1.0,1.0,0.955,1.0	0.774,0.818,0.822,0.747	0.199	242	121	19:52076044-52076172	0.991	K4	2.4036	0.98166	0.86308	0.11859	0.158795	no	no	no	no	no
ENSG00000130816	DNMT1	-	SE	19:10151397-10151545,19:10154292-10154479	19:10151750-10151847	1.14e-05	0.000442851	1.0,1.0,0.981,1.0	0.895,0.594,0.882,0.851	0.19	219	121	19:10151750-10151847	0.999	K4	0.8535	0.99346	0.85307	0.1404	0.1652	no	no	yes	no	no
ENSG00000088038	CNOT3	+	SE	19:54146600-54146657,19:54149559-54149758	19:54148148-54148535	0	0	1.0,0.86,0.851,0.867	0.273,0.403,0.269,0.374	0.565	242	121	19:54148148-54148535	1	K2	1.1692	0.93293	0.44746	0.48547	0.525235	no	no	yes	no	no
ENSG00000088038	CNOT3	+	SE	19:54146600-54146657,19:54149559-54149758	19:54148620-54148743	0	0	1.0,0.906,0.895,0.909	0.273,0.412,0.333,0.307	0.596	242	121	19:54148620-54148743	1	K2	1.1692	0.9429	0.4439	0.499	0.5475	no	no	no	no	no
ENSG00000090013	BLVRB	-	SE	19:40447764-40448046,19:40465609-40465745	19:40451364-40451492	2.8e-06	0.000122186	1.0,1.0,1.0,1.0	0.696,0.455,0.7,0.833	0.329	242	121	19:40451364-40451492	0.997	K4	2.4087	0.99759	0.7907	0.20689	0.267945	no	no	yes	no	no
ENSG00000063244	U2AF2	+	SE	19:55654145-55655153,19:55660176-55660221	19:55659210-55659345	3.77e-15	4.8e-13	1.0,1.0,1.0,1.0	0.842,0.81,0.872,0.88	0.149	242	121	19:55659210-55659345	1	K2	1.6158	0.99957	0.79194	0.20763	0.178315	no	no	yes	no	no
ENSG00000063244	U2AF2	+	SE	19:55654145-55655153,19:55660515-55660619	19:55659210-55659345	0	0	1.0,0.99,1.0,1.0	0.803,0.758,0.744,0.817	0.217	242	121	19:55659210-55659345	1	K2	1.6158	0.99957	0.79194	0.20763	0.212315	no	no	yes	no	no
ENSG00000105321	CCDC9	+	SE	19:47260587-47260839,19:47266610-47266792	19:47264603-47264686	3.19e-07	1.62e-05	1.0,1.0,0.916,1.0	0.63,1.0,0.57,0.625	0.273	205	121	19:47264603-47264686	1	K4	1.5771	0.95463	0.70987	0.24476	0.25888	no	no	yes	no	no
ENSG00000105486	LIG1	-	SE	19:48161371-48161507,19:48165549-48165623	19:48162262-48162351	7.04e-12	6.46e-10	0.605,0.889,0.941,1.0	0.342,0.455,0.309,0.316	0.503	211	121	19:48162262-48162351	1	K1	0.9999	0.93613	0.41092	0.52521	0.514105	no	no	yes	no	no
ENSG00000105613	MAST1	+	SE	19:12866652-12866762,19:12867729-12867977	19:12867474-12867652	3.38e-14	3.9e-12	1.0,1.0,1.0,1.0	0.861,0.855,0.756,0.805	0.181	242	121	19:12867474-12867652	1	K2	1.0183	0.99893	0.78613	0.2128	0.1969	no	no	yes	no	no
ENSG00000105698	USF2	+	SE	19:35269580-35269699,19:35270446-35270597	19:35269803-35270003	1.56e-08	9.58e-07	0.656,0.65,0.741,0.787	0.935,0.868,0.918,0.908	-0.199	242	121	19:35269803-35270003	0.992	K3	1.0735	0.72942	0.9117	-0.18228	-0.19064	no	no	yes	yes	no
ENSG00000179134	SAMD4B	+	SE	19:39380586-39380785,19:39383207-39383291	19:39380990-39381113	4.6e-05	0.00160077	0.975,1.0,1.0,1.0	0.875,0.929,0.806,0.832	0.133	242	121	19:39380990-39381113	0.998	K1	0.7063	0.99869	0.87269	0.126	0.1295	no	no	no	no	no
ENSG00000166704	ZNF606	-	SE	19:57988206-57988302,19:57999807-57999896	19:57988595-57988721	3.27e-13	3.44e-11	1.0,1.0,1.0,1.0	0.768,0.45,0.76,0.62	0.351	242	121	19:57988595-57988721	1	K3	1.3656	0.99035	0.61406	0.37629	0.363645	no	no	no	no	no
ENSG00000105323	HNRNPUL1	+	SE	19:41301535-41301704,19:41303971-41304261	19:41302665-41302949	5.2e-05	0.00178735	1.0,1.0,1.0,1.0	0.924,0.907,0.88,0.899	0.098	242	121	19:41302665-41302949	1	K3	0.6428	0.99965	0.9021	0.097542	0.097771	no	no	yes	no	no
ENSG00000104886	PLEKHJ1	-	SE	19:2233148-2234061,19:2235761-2235828	19:2234150-2234240	1e-11	9.05e-10	0.966,0.943,0.897,0.982	0.609,0.746,0.658,0.512	0.316	212	121	19:2234150-2234240	1	K1	1	0.95659	0.63491	0.32168	0.31884	yes	yes	yes	no	no
ENSG00000167470	MIDN	+	SE	19:1249869-1250529,19:1251838-1251901	19:1251562-1251649	0	0	1.0,0.981,0.947,1.0	0.354,0.341,0.294,0.368	0.643	209	121	19:1251562-1251649	1	K2	1.1547	0.98768	0.40674	0.58094	0.61197	yes	yes	yes	no	no
ENSG00000167615	LENG8	+	SE	19:54455966-54456245,19:54456635-54456921	19:54456325-54456465	0	0	1.0,0.994,0.982,0.99	0.674,0.628,0.689,0.613	0.341	242	121	19:54456325-54456465	1	K1	0.9664	0.99962	0.63121	0.36841	0.354705	no	no	yes	no	no
ENSG00000156304	SCAF4	-	SE	21:31688306-31688464,21:31691816-31691930	21:31690797-31690953	2.05e-14	2.43e-12	1.0,1.0,1.0,1.0	0.709,0.577,0.863,0.67	0.295	242	121	21:31690797-31690953	1	K1	0.9957	0.99861	0.65458	0.34403	0.319515	no	no	yes	no	no
ENSG00000156304	SCAF4	-	SE	21:31701775-31701918,21:31703764-31703926	21:31702244-31702379	0	0	1.0,1.0,1.0,1.0	0.391,0.6,0.373,0.339	0.574	242	121	21:31702244-31702379	1	K1	0.9728	0.998	0.44627	0.55174	0.56287	no	no	yes	no	no
ENSG00000256683	ZNF350	-	SE	19:51968577-51968673,19:51974345-51974531	19:51969005-51969131	0	0	1.0,1.0,1.0,1.0	0.364,0.75,0.375,0.341	0.542	242	121	19:51969005-51969131	0.999	K1	0.9988	0.99265	0.52696	0.46569	0.503845	no	no	yes	no	no
ENSG00000257103	LSM14A	+	SE	19:34208928-34209051,19:34215595-34215661	19:34215124-34215300	0	0	0.886,0.93,0.958,0.963	0.679,0.553,0.417,0.547	0.385	242	121	19:34215124-34215300	0.998	K3	1.3022	0.95635	0.62316	0.33319	0.359095	yes	yes	yes	no	no
ENSG00000105617	LENG1	-	SE	19:54155160-54155940,19:54158281-54158461	19:54156763-54157025	9.53e-14	1.06e-11	1.0,1.0,1.0,1.0	0.786,0.778,0.714,0.765	0.239	242	121	19:54156763-54157025	1	K2	1.1751	0.99805	0.69282	0.30523	0.272115	no	no	yes	no	no
ENSG00000105270	CLIP3	-	SE	19:36018897-36019026,19:36024395-36024632	19:36019171-36019306	0.000250538	0.00741224	1.0,1.0,1.0,1.0	0.915,0.875,0.924,0.894	0.098	242	121	19:36019171-36019306	1	K3	0.9146	0.99422	0.90643	0.087788	0.092894	no	no	yes	no	no
ENSG00000142449	FBN3	-	SE	19:8096880-8097006,19:8100900-8100972	19:8097289-8097414	5.46e-05	0.00186746	0.316,0.333,0.481,0.478	0.739,0.524,0.804,0.831	-0.323	242	121	19:8097289-8097414	0.996	K1	0.9855	0.3936	0.75647	-0.36287	-0.342935	no	no	no	no	no
ENSG00000129347	KRI1	-	SE	19:10562728-10562837,19:10565905-10566010	19:10565717-10565790	2.65e-06	0.000116088	1.0,0.768,1.0,1.0	0.617,0.713,0.832,0.613	0.248	195	121	19:10565717-10565790	0.977	K2	1.4958	0.90646	0.61069	0.29578	0.27189	no	no	yes	no	no
ENSG00000079999	KEAP1	-	SE	19:10489191-10489368,19:10491576-10492262	19:10489648-10489853	0.0014618	0.035806	1.0,1.0,1.0,1.0	0.873,0.918,0.843,0.833	0.133	242	121	19:10489648-10489853	1	K2	0.9047	0.99245	0.81929	0.17315	0.153075	no	no	no	no	no
ENSG00000172009	THOP1	+	SE	19:2808242-2808444,19:2810639-2810768	19:2810304-2810490	7.07e-09	4.57e-07	1.0,1.0,0.939,0.974	0.885,0.627,0.673,0.706	0.256	242	121	19:2810304-2810490	1	K3	2.0351	0.98945	0.77091	0.21854	0.23727	no	no	yes	no	no
ENSG00000130175	PRKCSH	+	SE	19:11447438-11447618,19:11449265-11449428	19:11449076-11449175	5.7e-06	0.00023455	0.898,0.931,0.846,0.76	1.0,1.0,1.0,1.0	-0.141	221	121	19:11449076-11449175	0.957	K6	2.2271	0.97457	0.9995	-0.024931	-0.0829655	no	no	no	yes	no
ENSG00000105290	APLP1	+	SE	19:35868573-35868783,19:35870895-35871028	19:35869667-35869810	0	0	1.0,1.0,1.0,1.0	0.825,0.868,0.847,0.834	0.156	242	121	19:35869667-35869810	1	K4	1.0743	0.9985	0.80822	0.19028	0.17314	no	no	yes	no	no
ENSG00000105290	APLP1	+	SE	19:35876516-35876616,19:35878084-35878108	19:35877718-35877825	0	0	1.0,1.0,1.0,1.0	0.818,0.906,0.838,0.808	0.157	229	121	19:35877718-35877825	1	K5	2.0851	0.99528	0.79443	0.20085	0.178925	yes	yes	yes	no	no
ENSG00000285589		-	SE	19:12668519-12668617,19:12669353-12672601	19:12669128-12669233	0.000444318	0.0124073	1.0,0.99,0.948,1.0	0.854,0.845,0.924,0.887	0.107	227	121	19:12669128-12669233	1	K1	0.3389	0.99947	0.96051	0.038961	0.0729805	no	no	no	no	no
ENSG00000285589		-	SE	19:12676016-12676142,19:12677290-12677396	19:12677108-12677211	1.78e-06	8.07e-05	0.811,0.775,0.636,0.617	0.939,0.952,0.931,0.96	-0.236	225	121	19:12677108-12677211	1	K3	1.6349	0.70902	0.96189	-0.25287	-0.244435	no	no	no	no	no
ENSG00000176619	LMNB2	-	SE	19:2431547-2431658,19:2432415-2432523	19:2431783-2431902	3.02e-07	1.54e-05	1.0,0.949,0.936,1.0	0.845,0.867,0.738,0.715	0.18	241	121	19:2431783-2431902	0.992	K1	0.7817	0.97516	0.8427	0.13246	0.15623	no	no	yes	no	no
ENSG00000133250	ZNF414	-	SE	19:8511616-8511960,19:8512603-8512711	19:8512387-8512492	0	0	1.0,1.0,1.0,1.0	0.715,0.33,0.558,0.568	0.457	227	121	19:8512387-8512492	1	K4	2.7867	0.99469	0.53491	0.45978	0.45839	no	no	yes	no	no
ENSG00000133250	ZNF414	-	SE	19:8512603-8512711,19:8514043-8514148	19:8513029-8513341	0	0	1.0,1.0,1.0,1.0	0.56,0.583,0.304,0.453	0.525	242	121	19:8513029-8513341	1	K4	2.7867	0.99586	0.45396	0.5419	0.53345	no	no	yes	no	no
ENSG00000167775	CD320	-	SE	19:8303854-8304088,19:8308148-8308358	19:8305031-8305156	7.26e-14	8.17e-12	1.0,0.976,1.0,1.0	0.535,0.755,0.814,0.695	0.294	242	121	19:8305031-8305156	0.987	K3	1.431	0.89538	0.68408	0.2113	0.25265	no	no	yes	no	no
ENSG00000105655	ISYNA1	-	SE	19:18436329-18436479,19:18437859-18437988	19:18436684-18436877	2.81e-05	0.00101485	0.875,0.86,0.712,0.854	1.0,1.0,1.0,1.0	-0.175	242	121	19:18436684-18436877	0.964	K4	2.1311	0.83355	0.95332	-0.11977	-0.147385	no	no	no	no	no
ENSG00000105655	ISYNA1	-	SE	19:18436329-18436479,19:18437859-18437988	19:18437599-18437760	8.31e-05	0.00272587	0.88,0.857,0.691,0.887	1.0,1.0,1.0,1.0	-0.171	242	121	19:18437599-18437760	0.987	K3	1.7399	0.82006	0.98323	-0.16317	-0.167085	no	no	no	no	no
ENSG00000130813	SHFL	+	SE	19:10089656-10089695,19:10091249-10091353	19:10089898-10090047	1.11e-15	1.48e-13	1.0,0.978,1.0,1.0	0.702,0.793,0.662,0.737	0.271	242	121	19:10089898-10090047	0.969	K4	3.0657	0.97235	0.76194	0.21041	0.240705	no	no	no	no	no
ENSG00000128000	ZNF780B	-	SE	19:40047374-40047470,19:40050323-40050377	19:40048670-40048796	1.24e-06	5.76e-05	1.0,1.0,0.951,1.0	0.714,0.867,0.789,0.7	0.22	242	121	19:40048670-40048796	1	K2	1.6511	0.99059	0.73981	0.25078	0.23539	no	no	no	no	no
ENSG00000130164	LDLR	+	SE	19:11123173-11123344,19:11129512-11129670	19:11128008-11128085	1.06e-08	6.69e-07	0.948,0.903,0.942,0.839	0.482,0.415,0.523,0.641	0.393	199	121	19:11128008-11128085	0.997	K3	1.0361	0.90577	0.55876	0.34701	0.370005	no	no	yes	no	no
ENSG00000197380	DACT3	-	SE	19:46650147-46652812,19:46660815-46661138	19:46652979-46653075	1.88e-09	1.3e-07	1.0,1.0,1.0,1.0	0.804,0.825,0.586,0.74	0.261	218	121	19:46652979-46653075	1	K3	1.5851	0.99762	0.79077	0.20686	0.23393	yes	yes	yes	no	no
ENSG00000105197	TIMM50	+	SE	19:39480411-39480961,19:39482884-39482916	19:39481883-39482033	0	0	1.0,1.0,0.98,0.949	0.54,0.421,0.696,0.541	0.433	242	121	19:39481883-39482033	1	K4	3.7063	0.97558	0.48394	0.49164	0.46232	no	no	yes	no	no
ENSG00000105197	TIMM50	+	SE	19:39485687-39485807,19:39486396-39486495	19:39486187-39486291	0	0	1.0,1.0,1.0,1.0	0.682,0.417,0.692,0.551	0.414	226	121	19:39486187-39486291	1	K7	4.1289	0.99231	0.62599	0.36632	0.39016	no	no	yes	no	no
ENSG00000196235	SUPT5H	+	SE	19:39445440-39445637,19:39453355-39453521	19:39445804-39445965	0	0	1.0,1.0,1.0,1.0	0.8,0.797,0.794,0.767	0.211	242	121	19:39445804-39445965	1	K3	1.8331	0.9995	0.62951	0.36999	0.290495	no	no	no	no	no
ENSG00000196235	SUPT5H	+	SE	19:39470118-39470274,19:39471356-39471503	19:39470377-39470523	0	0	0.919,0.961,0.953,0.932	0.646,0.62,0.526,0.632	0.335	242	121	19:39470377-39470523	1	K2	0.9708	0.95834	0.63698	0.32137	0.328185	no	no	yes	no	no
ENSG00000196235	SUPT5H	+	SE	19:39472408-39472493,19:39473011-39473114	19:39472810-39472929	0	0	0.917,1.0,1.0,1.0	0.77,0.746,0.727,0.704	0.242	241	121	19:39472810-39472929	0.999	K2	1.4387	0.91927	0.57504	0.34423	0.293115	no	no	yes	no	no
ENSG00000196235	SUPT5H	+	SE	19:39472408-39472493,19:39473202-39473330	19:39473012-39473114	1.32e-05	0.000506714	0.969,0.96,0.798,0.825	0.705,0.579,0.64,0.67	0.239	224	121	19:39473012-39473114	1	K2	1.4387	0.93914	0.75965	0.17949	0.209245	no	no	yes	no	no
ENSG00000090924	PLEKHG2	+	SE	19:39421282-39421299,19:39422731-39423653	19:39422115-39422288	8.8e-12	7.98e-10	1.0,1.0,0.984,1.0	0.807,0.793,0.778,0.808	0.2	242	121	19:39422115-39422288	1	K1	0.6744	0.99035	0.82936	0.16099	0.180495	no	no	yes	no	no
ENSG00000254901	BORCS8	-	SE	19:19180685-19180761,19:19186033-19186098	19:19182573-19182683	2.66e-05	0.000966898	1.0,1.0,0.926,1.0	0.758,0.871,0.401,0.689	0.302	232	121	19:19182573-19182683	0.969	K3	1.7355	0.98962	0.85716	0.13246	0.21723	no	no	yes	no	no
ENSG00000125503	PPP1R12C	-	SE	19:55092221-55092326,19:55092621-55092662	19:55092442-55092544	1.83e-12	1.79e-10	0.952,0.909,0.917,0.967	0.687,0.68,0.627,0.7	0.263	224	121	19:55092442-55092544	1	K2	1.1005	0.9059	0.67115	0.23475	0.248875	yes	yes	yes	no	no
ENSG00000125503	PPP1R12C	-	SE	19:55096050-55096178,19:55098783-55098858	19:55096262-55096335	7.26e-12	6.64e-10	1.0,0.973,0.953,1.0	0.764,0.68,0.725,0.715	0.26	195	121	19:55096262-55096335	0.999	K4	2.41	0.979	0.69474	0.28426	0.27213	no	no	yes	no	no
ENSG00000105063	PPP6R1	-	SE	19:55239593-55239683,19:55240235-55240300	19:55239999-55240114	5.59e-08	3.15e-06	1.0,1.0,1.0,1.0	0.668,0.836,0.905,0.729	0.216	237	121	19:55239999-55240114	0.999	K4	1.1518	0.96549	0.85737	0.10812	0.16206	no	no	yes	no	no
ENSG00000167578	RAB4B	+	SE	19:40778215-40778391,19:40786664-40786760	19:40783921-40784075	6.28e-06	0.000256798	0.739,0.525,0.568,0.826	0.955,0.879,1.0,0.926	-0.276	242	121	19:40783921-40784075	0.922	K4	2.3112	0.87734	0.97473	-0.097389	-0.186695	no	no	no	no	no
ENSG00000121289	CEP89	-	SE	19:32875924-32879378,19:32887751-32887841	19:32881844-32882013	3.04e-14	3.54e-12	1.0,0.918,1.0,0.886	0.579,0.355,0.32,0.481	0.517	242	121	19:32881844-32882013	1	K2	1.5725	0.95487	0.40881	0.54606	0.53153	no	no	yes	no	no
ENSG00000083844	ZNF264	+	SE	19:57191499-57191946,19:57205396-57205492	19:57193875-57194001	4.71e-14	5.38e-12	1.0,1.0,1.0,1.0	0.517,0.417,0.444,0.682	0.485	242	121	19:57193875-57194001	1	K3	2.0476	0.99548	0.42484	0.57063	0.527815	no	no	yes	no	no
ENSG00000171606	ZNF274	+	SE	19:58206719-58207202,19:58211559-58211686	19:58209961-58210073	0.00120498	0.0301346	0.721,0.823,0.864,0.734	1.0,1.0,0.955,0.981	-0.199	234	121	19:58209961-58210073	0.987	K3	1.7533	0.79951	0.95787	-0.15837	-0.178685	no	no	no	no	no
ENSG00000213753	CENPBD2P	+	SE	19:58575437-58575588,19:58598966-58605223	19:58581245-58583172	3.07e-09	2.07e-07	0.763,0.824,0.847,0.7	0.506,0.179,0.28,0.407	0.441	242	121	19:58581245-58583172	1	K2	1.4688	0.96341	0.70483	0.25859	0.349795	no	no	yes	no	no
ENSG00000269858	EGLN2	+	SE	19:40807137-40807274,19:40807808-40808378	19:40807484-40807551	3.38e-06	0.000145295	1.0,1.0,0.984,0.958	0.764,0.957,0.904,0.81	0.127	189	121	19:40807484-40807551	0.913	K2	0.9276	0.97746	0.84648	0.13098	0.12899	no	no	yes	no	no
ENSG00000130311	DDA1	+	SE	19:17314337-17314389,19:17319545-17323298	19:17315934-17315995	3.72e-09	2.48e-07	0.987,0.968,0.971,1.0	0.875,0.858,0.764,0.803	0.157	183	121	19:17315934-17315995	0.936	K1	0.4639	0.97564	0.92287	0.052773	0.104886	no	no	yes	no	no
ENSG00000085872	CHERP	-	SE	19:16520148-16520265,19:16520825-16520912	19:16520364-16520507	0.000174293	0.00534823	0.939,0.87,0.837,0.788	1.0,1.0,1.0,0.994	-0.14	242	121	19:16520364-16520507	1	K1	0.7992	0.85245	0.99902	-0.14657	-0.143285	no	no	no	yes	no
ENSG00000085872	CHERP	-	SE	19:16525241-16525677,19:16530584-16530674	19:16528080-16528255	3.33e-16	4.66e-14	1.0,1.0,1.0,1.0	0.635,0.667,0.676,0.748	0.319	242	121	19:16528080-16528255	1	K4	1.9525	0.99103	0.78989	0.20114	0.26007	no	no	yes	no	no
ENSG00000085872	CHERP	-	SE	19:16525241-16525677,19:16530584-16530674	19:16529648-16529900	0	0	1.0,1.0,1.0,1.0	0.596,0.478,0.619,0.719	0.397	242	121	19:16529648-16529900	1	K2	1.3888	0.98771	0.6759	0.31181	0.354405	no	no	yes	no	no
ENSG00000085872	CHERP	-	SE	19:16528079-16528255,19:16530584-16530674	19:16529648-16529900	4.45e-07	2.22e-05	1.0,1.0,1.0,1.0	0.821,0.806,0.836,0.846	0.173	242	121	19:16529648-16529900	1	K2	1.3888	0.98771	0.6759	0.31181	0.242405	no	no	yes	no	no
ENSG00000160633	SAFB	+	SE	19:5649925-5649975,19:5653114-5653264	19:5650978-5651072	6.77e-15	8.39e-13	1.0,1.0,1.0,1.0	0.839,0.898,0.764,0.855	0.161	216	121	19:5650978-5651072	1	K6	1.4326	0.9994	0.87404	0.12536	0.14318	no	no	yes	no	no
ENSG00000160633	SAFB	+	SE	19:5657240-5657347,19:5664021-5664159	19:5661521-5661808	0	0	1.0,1.0,1.0,1.0	0.634,0.577,0.66,0.584	0.386	242	121	19:5661521-5661808	1	K3	1.648	0.99957	0.65767	0.3419	0.36395	no	no	yes	no	no
ENSG00000105127	AKAP8	-	SE	19:15362109-15362251,19:15370145-15370179	19:15368235-15368322	3.13e-07	1.6e-05	1.0,1.0,1.0,1.0	0.889,0.817,0.836,0.871	0.147	209	121	19:15368235-15368322	1	K6	3.2395	0.99326	0.83248	0.16078	0.15389	no	no	yes	no	no
ENSG00000105127	AKAP8	-	SE	19:15370145-15370179,19:15372217-15372347	19:15371952-15371998	2.4e-14	2.82e-12	1.0,1.0,1.0,1.0	0.807,0.805,0.839,0.707	0.211	168	121	19:15371952-15371998	1	K6	3.2395	0.99786	0.77705	0.22081	0.215905	no	no	yes	no	no
ENSG00000101150	TPD52L2	+	SE	20:63882718-63882820,20:63889849-63890424	20:63889190-63889238	0	0	1.0,0.974,1.0,1.0	0.624,0.499,0.555,0.681	0.404	170	121	20:63889190-63889238	1	K2	1.9683	0.9979	0.75741	0.24049	0.322245	no	no	yes	no	no
ENSG00000089195	TRMT6	-	SE	20:5944161-5944253,20:5946405-5946533	20:5944805-5944914	0.000943827	0.0242541	0.913,1.0,0.875,0.872	0.746,0.44,0.647,0.72	0.277	231	121	20:5944805-5944914	0.977	K2	1.2378	0.94469	0.67804	0.26665	0.271825	no	no	yes	no	no
ENSG00000065000	AP3D1	-	SE	19:2117221-2117367,19:2120861-2121092	19:2118601-2118832	2.24e-07	1.17e-05	0.972,0.98,0.987,0.958	0.865,0.818,0.83,0.815	0.142	242	121	19:2118601-2118832	1	K1	0.7247	0.97433	0.82501	0.14932	0.14566	no	no	yes	no	no
ENSG00000197183	NOL4L	-	SE	20:32453575-32453761,20:32474600-32474742	20:32456118-32456395	6.25e-07	3.04e-05	0.963,1.0,1.0,0.905	0.704,0.787,0.702,0.852	0.206	242	121	20:32456118-32456395	0.995	K3	0.9045	0.98216	0.76603	0.21613	0.211065	no	no	no	no	no
ENSG00000171456	ASXL1	+	SE	20:32429337-32429431,20:32431320-32431484	20:32429901-32430053	0.0014777	0.0361476	0.667,0.723,0.876,0.646	0.457,0.415,0.571,0.511	0.239	242	121	20:32429901-32430053	0.992	K3	2.4251	0.73875	0.32707	0.41168	0.32534	no	no	yes	no	no
ENSG00000171456	ASXL1	+	SE	20:32429337-32429431,20:32431582-32431679	20:32429901-32430053	1.19e-10	9.53e-09	1.0,1.0,1.0,1.0	0.636,0.429,0.727,0.5	0.427	242	121	20:32429901-32430053	0.992	K3	2.4251	0.73875	0.32707	0.41168	0.41934	no	no	yes	no	no
ENSG00000171456	ASXL1	+	SE	20:32429337-32429431,20:32432879-32432985	20:32429901-32430053	0	0	1.0,1.0,1.0,1.0	0.333,0.429,0.429,0.209	0.65	242	121	20:32429901-32430053	0.992	K3	2.4251	0.73875	0.32707	0.41168	0.53084	no	no	yes	no	no
ENSG00000171456	ASXL1	+	SE	20:32429337-32429431,20:32432879-32432985	20:32431583-32431679	0	0	1.0,1.0,1.0,1.0	0.662,0.769,0.725,0.575	0.317	218	121	20:32431583-32431679	1	K4	2.4251	0.99876	0.80388	0.19488	0.25594	no	no	yes	no	no
ENSG00000132819	RBM38	+	SE	20:57392653-57392777,20:57407542-57407860	20:57393279-57393333	5.91e-13	6.05e-11	1.0,0.951,0.932,1.0	0.501,0.579,0.256,0.526	0.505	176	121	20:57393279-57393333	1	K1	0.9994	0.98679	0.50275	0.48404	0.49452	no	no	yes	no	no
ENSG00000130699	TAF4	-	SE	20:61974797-61976335,20:61998135-61998192	20:61997550-61997669	6.14e-07	2.99e-05	1.0,1.0,1.0,1.0	0.801,0.743,0.709,0.817	0.232	241	121	20:61997550-61997669	1	K1	0.8678	0.99733	0.79425	0.20308	0.21754	no	no	yes	no	no
ENSG00000130699	TAF4	-	SE	20:61998982-61999108,20:62000551-62000721	20:62000124-62000254	3.38e-06	0.000145073	0.704,0.932,0.747,0.512	1.0,0.951,1.0,0.948	-0.251	242	121	20:62000124-62000254	0.939	K2	1.178	0.73623	0.93732	-0.20109	-0.226045	no	no	no	yes	no
ENSG00000244687	UBE2V1	-	SE	20:50081123-50082914,20:50096671-50096820	20:50084129-50084254	0	0	1.0,0.99,0.987,0.992	0.771,0.749,0.714,0.717	0.254	242	121	20:50084129-50084254	1	K2	1.1756	0.99952	0.70364	0.29588	0.27494	yes	yes	yes	no	no
ENSG00000125991	ERGIC3	+	SE	20:35548807-35548865,20:35555043-35555075	20:35554372-35554386	1.57e-05	0.000595209	0.153,0.332,0.306,0.264	0.413,0.578,0.569,0.592	-0.274	136	121	20:35554372-35554386	0.999	K2	1.1647	0.33827	0.63146	-0.29319	-0.283595	no	no	no	no	no
ENSG00000087460	GNAS	+	SE	20:58895611-58895684,20:58903527-58903585	20:58898941-58898985	2.71e-13	2.89e-11	0.773,0.693,0.704,0.806	0.506,0.515,0.495,0.521	0.235	166	121	20:58898941-58898985	1	K5	1.801	0.81049	0.66576	0.14473	0.189865	no	no	yes	no	no
ENSG00000087460	GNAS	+	SE	20:58895611-58895684,20:58903530-58903585	20:58898941-58898985	0.00103458	0.0263194	0.916,0.933,0.921,0.939	0.863,0.84,0.841,0.836	0.082	166	121	20:58898941-58898985	1	K5	1.801	0.81049	0.66576	0.14473	0.113365	no	no	yes	no	no
ENSG00000088812	ATRN	+	SE	20:3582134-3582354,20:3584646-3584880	20:3583898-3584083	1.06e-12	1.06e-10	1.0,1.0,1.0,1.0	0.773,0.6,0.714,0.673	0.31	242	121	20:3583898-3584083	1	K1	0.9488	0.99727	0.69457	0.3027	0.30635	no	no	yes	no	no
ENSG00000215305	VPS16	+	SE	20:2840702-2840827,20:2860448-2860593	20:2859719-2859807	4.11e-06	0.000173612	1.0,0.947,0.877,1.0	0.535,0.555,0.89,0.676	0.292	210	121	20:2859719-2859807	0.998	K3	1.3111	0.98794	0.85091	0.13703	0.214515	no	no	no	no	no
ENSG00000125520	SLC2A4RG	+	SE	20:63741369-63741479,20:63742335-63742615	20:63741869-63742056	0	0	1.0,1.0,1.0,1.0	0.415,0.3,0.366,0.306	0.653	242	121	20:63741869-63742056	0.999	K2	1.5835	0.94901	0.26863	0.68037	0.666685	no	no	yes	no	no
ENSG00000125520	SLC2A4RG	+	SE	20:63741369-63741479,20:63742335-63742615	20:63742130-63742230	2.22e-16	3.13e-14	1.0,1.0,1.0,1.0	0.592,0.57,0.549,0.604	0.421	222	121	20:63742130-63742230	1	K2	1.5835	0.99771	0.66437	0.33335	0.377175	no	no	yes	no	no
ENSG00000173418	NAA20	+	SE	20:20026783-20026919,20:20033101-20033655	20:20032508-20032653	1.7e-07	9.01e-06	0.946,0.972,0.947,0.946	0.797,0.792,0.719,0.722	0.195	242	121	20:20032508-20032653	1	K2	1.083	0.9763	0.74059	0.23572	0.21536	no	no	yes	no	no
ENSG00000124198	ARFGEF2	+	SE	20:48963829-48963898,20:48969146-48969277	20:48965875-48966023	0	0	1.0,1.0,1.0,1.0	0.481,0.667,0.4,0.385	0.517	242	121	20:48965875-48966023	1	K4	1.9855	0.99605	0.45876	0.53729	0.527145	no	no	yes	no	no
ENSG00000124198	ARFGEF2	+	SE	20:49017495-49017550,20:49023050-49023181	20:49018884-49018998	9.17e-10	6.55e-08	1.0,1.0,1.0,1.0	0.705,0.747,0.833,0.74	0.244	236	121	20:49018884-49018998	0.998	K2	0.8961	0.99758	0.85275	0.14483	0.194415	no	no	yes	no	no
ENSG00000101220	C20orf27	-	SE	20:3753507-3754158,20:3755468-3755607	20:3754397-3754519	0.00195729	0.0464733	0.92,0.924,0.808,0.667	0.947,0.875,1.0,0.984	-0.122	242	121	20:3754397-3754519	0.955	K2	1.0876	0.86539	0.96889	-0.1035	-0.11275	no	no	no	no	no
ENSG00000101457	DNTTIP1	+	SE	20:45805305-45805366,20:45811056-45811418	20:45809114-45809185	0.000152639	0.00474008	1.0,1.0,1.0,1.0	0.894,0.556,0.61,0.738	0.3	193	121	20:45809114-45809185	0.999	K2	0.9372	0.99813	0.81087	0.18727	0.243635	no	no	yes	no	no
ENSG00000214078	CPNE1	-	SE	20:35631944-35632025,20:35632310-35632385	20:35632163-35632234	0.000143602	0.00448435	0.71,0.692,0.67,0.864	0.904,0.922,0.913,0.872	-0.169	193	121	20:35632163-35632234	0.98	K2	0.8896	0.7567	0.88812	-0.13142	-0.15021	no	no	no	no	no
ENSG00000089006	SNX5	-	SE	20:17956932-17957037,20:17968699-17968980	20:17968375-17968457	2.6e-09	1.76e-07	1.0,0.893,0.867,0.771	0.142,0.64,0.165,0.234	0.587	204	121	20:17968375-17968457	1	K3	1.945	0.94951	0.43191	0.5176	0.5523	no	no	no	no	no
ENSG00000242372	EIF6	-	SE	20:35278906-35279206,20:35279941-35280118	20:35279566-35279747	2.69e-05	0.000975539	1.0,1.0,1.0,1.0	0.911,0.887,0.823,0.862	0.129	242	121	20:35279566-35279747	1	K1	0.7818	0.9989	0.86922	0.12968	0.12934	no	no	yes	no	no
ENSG00000197818	SLC9A8	+	SE	20:49883845-49884066,20:49887828-49892241	20:49886752-49886898	1.82e-10	1.42e-08	1.0,1.0,1.0,1.0	0.429,0.8,0.538,0.556	0.419	242	121	20:49886752-49886898	0.981	K1	0.9929	0.99328	0.70944	0.28384	0.35142	no	no	no	no	no
ENSG00000088356	PDRG1	-	SE	20:31948807-31948882,20:31951874-31952046	20:31950312-31950387	1.69e-06	7.67e-05	1.0,1.0,1.0,0.99	0.89,0.912,0.819,0.887	0.121	197	121	20:31950312-31950387	1	K2	0.7114	0.99955	0.90427	0.095277	0.108138	no	no	yes	no	no
ENSG00000087495	PHACTR3	+	SE	20:59840368-59840430,20:59845188-59845265	20:59841395-59841535	5.55e-16	7.6e-14	1.0,1.0,0.954,1.0	0.689,0.677,0.63,0.637	0.33	242	121	20:59841395-59841535	1	K2	1.2672	0.99005	0.66738	0.32267	0.326335	no	yes	no	no	no
ENSG00000184402	SS18L1	+	SE	20:62165421-62165514,20:62174516-62174644	20:62172682-62172801	2.02e-09	1.39e-07	1.0,1.0,1.0,1.0	0.796,0.618,0.841,0.775	0.243	241	121	20:62172682-62172801	1	K4	2.0865	0.99866	0.66313	0.33553	0.289265	no	no	yes	no	no
ENSG00000171858	RPS21	+	SE	20:62387610-62387674,20:62388308-62388364	20:62387843-62387914	1.92e-13	2.08e-11	0.967,0.994,0.95,1.0	0.799,0.785,0.792,0.803	0.183	193	121	20:62387843-62387914	0.994	K3	1.6985	0.98802	0.89618	0.091833	0.137416	no	no	yes	no	no
ENSG00000124126	PREX1	-	SE	20:48632495-48632639,20:48636462-48636683	20:48634676-48634775	8.2e-09	5.26e-07	1.0,1.0,1.0,1.0	0.752,0.926,0.818,0.66	0.211	221	121	20:48634676-48634775	1	K2	1.1618	0.98173	0.75627	0.22546	0.21823	no	no	no	no	no
ENSG00000198646	NCOA6	-	SE	20:34768463-34768586,20:34782120-34782404	20:34776293-34776448	0	0	0.938,1.0,0.961,1.0	0.541,0.577,0.541,0.567	0.418	242	121	20:34776293-34776448	1	K2	0.9852	0.9634	0.62573	0.33767	0.377835	yes	yes	yes	no	no
ENSG00000088930	XRN2	+	SE	20:21326489-21326601,20:21330480-21330539	20:21328559-21328670	0	0	1.0,1.0,1.0,1.0	0.717,0.705,0.79,0.715	0.268	233	121	20:21328559-21328670	0.999	K8	2.8226	0.96037	0.71359	0.24678	0.25739	no	no	yes	no	no
ENSG00000088930	XRN2	+	SE	20:21344089-21344208,20:21348145-21348253	20:21346415-21346550	0.000170208	0.00523086	1.0,1.0,1.0,0.976	0.876,0.891,0.732,0.88	0.149	242	121	20:21346415-21346550	1	K8	2.8226	0.98027	0.81697	0.1633	0.15615	no	no	yes	no	no
ENSG00000160294	MCM3AP	-	SE	21:46246627-46246886,21:46254391-46254526	21:46251529-46251682	1.15e-11	1.03e-09	0.812,0.865,0.878,1.0	0.429,0.617,0.504,0.489	0.379	242	121	21:46251529-46251682	0.997	K2	1.0725	0.86356	0.56144	0.30212	0.34056	no	no	yes	no	no
ENSG00000160294	MCM3AP	-	SE	21:46266981-46267142,21:46272560-46272829	21:46270401-46270563	7.22e-15	8.91e-13	0.692,0.412,0.28,0.333	1.0,0.909,1.0,0.966	-0.54	242	121	21:46270401-46270563	0.977	K4	2.656	0.49143	0.95529	-0.46386	-0.50193	no	yes	no	yes	yes
ENSG00000160294	MCM3AP	-	SE	21:46272560-46272829,21:46275185-46275325	21:46273388-46273585	2.86e-11	2.46e-09	1.0,1.0,1.0,1.0	0.714,0.667,0.784,0.789	0.261	242	121	21:46273388-46273585	1	K3	1.9429	0.99799	0.70769	0.29029	0.275645	no	no	yes	no	no
ENSG00000134278	SPIRE1	-	SE	18:12446511-12449896,18:12452484-12452512	18:12452255-12452391	1.78e-08	1.08e-06	0.958,1.0,0.983,1.0	0.793,0.6,0.855,0.717	0.244	242	121	18:12452255-12452391	0.973	K1	0.8622	0.97792	0.84817	0.12975	0.186875	no	no	yes	no	no
ENSG00000101558	VAPA	+	SE	18:9936985-9937066,18:9954052-9954358	18:9950395-9950568	0	0	1.0,1.0,1.0,1.0	0.758,0.86,0.779,0.764	0.21	242	121	18:9950395-9950568	1	K2	1.1015	0.99957	0.81157	0.188	0.199	no	no	no	no	no
ENSG00000049759	NEDD4L	+	SE	18:58333817-58333892,18:58341037-58341169	18:58335478-58335537	9.44e-14	1.05e-11	0.0,0.031,0.023,0.012	0.213,0.308,0.259,0.202	-0.229	181	121	18:58335478-58335537	0.991	K3	1.5913	0.022843	0.195	-0.17216	-0.20058	no	no	yes	no	no
ENSG00000101557	USP14	+	SE	18:209970-210031,18:211132-211350	18:210386-210493	1.14e-08	7.14e-07	0.669,0.875,0.835,0.692	1.0,1.0,1.0,1.0	-0.232	229	121	18:210386-210493	1	K1	0.9309	0.76044	0.99828	-0.23783	-0.234915	no	no	no	yes	no
ENSG00000100139	MICALL1	+	SE	22:37919035-37919178,22:37924659-37924717	22:37921972-37922426	0.000381185	0.0108045	1.0,1.0,0.953,0.926	0.707,0.905,0.905,0.725	0.159	242	121	22:37921972-37922426	0.971	K1	0.8254	0.96367	0.78472	0.17895	0.168975	no	no	yes	no	no
ENSG00000066926	FECH	-	SE	18:57573245-57573365,18:57586553-57586702	18:57580073-57580199	5.67e-05	0.0019323	1.0,1.0,1.0,1.0	0.459,0.833,0.895,0.731	0.27	242	121	18:57580073-57580199	1	K6	2.9918	0.99604	0.77168	0.22436	0.24718	no	no	yes	no	no
ENSG00000134769	DTNA	+	SE	18:34820790-34820915,18:34827592-34827676	18:34825267-34825275	8.29e-07	3.95e-05	0.591,0.512,0.378,0.444	0.793,0.867,0.813,0.867	-0.354	130	121	18:34825267-34825275	0.995	K1	0.9987	0.4534	0.76196	-0.30856	-0.33128	no	no	no	no	no
ENSG00000082397	EPB41L3	-	SE	18:5397057-5397426,18:5406776-5406968	18:5398021-5398143	3.94e-10	2.96e-08	0.153,0.18,0.17,0.188	0.38,0.404,0.313,0.42	-0.206	242	121	18:5398021-5398143	1	K4	1.7104	0.20341	0.42764	-0.22423	-0.215115	no	no	no	no	no
ENSG00000082397	EPB41L3	-	SE	18:5406776-5406968,18:5410565-5410619	18:5407701-5407736	2.51e-05	0.000915006	0.254,0.334,0.361,0.433	0.508,0.524,0.561,0.636	-0.212	157	121	18:5407701-5407736	0.986	K4	1.6976	0.35936	0.59527	-0.23591	-0.223955	no	no	no	no	no
ENSG00000101746	NOL4	-	SE	18:33943064-33943178,18:33958238-33958418	18:33957326-33957517	0.00198338	0.0470375	0.429,0.441,0.398,0.381	0.522,0.592,0.676,0.587	-0.182	242	121	18:33957326-33957517	0.971	K3	2.2896	0.35128	0.61018	-0.25889	-0.220445	no	no	no	no	no
ENSG00000134758	RNF138	+	SE	18:32092699-32092886,18:32123517-32123574	18:32111754-32111919	0.000103138	0.00332585	0.412,0.51,0.662,0.7	0.946,0.92,1.0,0.75	-0.333	242	121	18:32111754-32111919	0.997	K4	2.4274	0.63502	0.90743	-0.27241	-0.302705	no	no	no	no	no
ENSG00000134758	RNF138	+	SE	18:32092699-32092886,18:32123517-32123574	18:32113745-32113860	0.000272173	0.00799484	0.417,0.472,0.515,0.719	0.911,0.922,1.0,0.723	-0.358	237	121	18:32113745-32113860	0.984	K3	1.9723	0.65116	0.88479	-0.23363	-0.295815	no	no	no	no	no
ENSG00000119541	VPS4B	-	SE	18:63393408-63393549,18:63399241-63399323	18:63397034-63397253	1.11e-06	5.18e-05	0.895,1.0,1.0,1.0	0.778,0.805,0.854,0.786	0.168	242	121	18:63397034-63397253	0.996	K3	1.4196	0.98826	0.76039	0.22787	0.197935	no	no	yes	no	no
ENSG00000101745	ANKRD12	+	SE	18:9211583-9211784,18:9221851-9221999	18:9216758-9216900	1.34e-05	0.000511998	1.0,1.0,0.964,0.936	0.873,0.895,0.843,0.771	0.13	242	121	18:9216758-9216900	0.963	K4	2.1268	0.97092	0.86909	0.10183	0.115915	no	no	no	no	no
ENSG00000141380	SS18	-	SE	18:26032398-26032532,18:26038554-26038659	18:26035005-26035127	0	0	1.0,1.0,1.0,1.0	0.636,0.676,0.59,0.595	0.376	242	121	18:26035005-26035127	1	K2	1.8304	0.9985	0.56714	0.43137	0.403685	no	no	yes	no	no
ENSG00000196712	NF1	+	SE	17:31200421-31200595,17:31201410-31201485	17:31201037-31201159	4.92e-08	2.79e-06	1.0,1.0,1.0,1.0	0.661,0.87,0.76,0.788	0.23	242	121	17:31201037-31201159	1	K3	1.3442	0.99758	0.83749	0.16009	0.195045	no	no	yes	no	no
ENSG00000011304	PTBP1	+	SE	19:799405-799443,19:804035-804208	19:803561-803636	0	0	1.0,1.0,1.0,1.0	0.412,0.228,0.354,0.365	0.66	197	121	19:803561-803636	1	K6	2.0797	0.99528	0.41843	0.57685	0.618425	yes	yes	yes	no	no
ENSG00000171634	BPTF	+	SE	17:67825502-67826337,17:67866463-67866687	17:67853940-67854762	2.6e-10	2e-08	0.695,0.844,0.806,0.634	0.983,1.0,0.931,1.0	-0.234	242	121	17:67853940-67854762	1	K2	0.9067	0.75114	0.98946	-0.23832	-0.23616	no	no	no	yes	no
ENSG00000171634	BPTF	+	SE	17:67928354-67928601,17:67929335-67929487	17:67928959-67929120	4.96e-07	2.45e-05	0.149,0.276,0.269,0.189	0.486,0.457,0.612,0.453	-0.281	242	121	17:67928959-67929120	0.978	K5	2.2538	0.21955	0.49589	-0.27634	-0.27867	no	no	no	no	no
ENSG00000175832	ETV4	-	SE	17:43530106-43530181,17:43533186-43533348	17:43532674-43532939	2.36e-13	2.52e-11	1.0,0.971,1.0,0.909	0.633,0.519,0.651,0.699	0.344	242	121	17:43532674-43532939	0.984	K3	1.6179	0.91973	0.71434	0.20539	0.274695	no	no	yes	no	no
ENSG00000197170	PSMD12	-	SE	17:67345744-67345857,17:67347335-67347485	17:67347116-67347250	1.03e-11	9.23e-10	1.0,1.0,1.0,1.0	0.747,0.904,0.818,0.819	0.178	242	121	17:67347116-67347250	1	K1	0.7759	0.99582	0.8207	0.17512	0.17656	no	no	yes	no	no
ENSG00000161533	ACOX1	-	SE	17:75960214-75960375,17:75978533-75978693	17:75973625-75973785	2.87e-05	0.0010356	0.122,0.033,0.206,0.091	0.429,0.297,0.358,0.317	-0.237	242	121	17:75973625-75973785	0.958	K2	1.7886	0.16659	0.33891	-0.17232	-0.20466	no	no	yes	no	no
ENSG00000006042	TMEM98	+	SE	17:32931326-32931402,17:32933173-32933305	17:32931475-32931659	1.34e-05	0.000512473	0.872,1.0,0.979,1.0	0.891,0.786,0.778,0.65	0.186	242	121	17:32931475-32931659	1	K3	2.1377	0.96418	0.73685	0.22734	0.20667	no	no	no	no	no
ENSG00000274211	SOCS7	+	SE	17:38361710-38361775,17:38366286-38366417	17:38364752-38364856	5.4e-06	0.000223519	0.734,0.849,0.868,0.953	0.454,0.424,0.405,0.605	0.379	226	121	17:38364752-38364856	0.999	K3	2.242	0.87532	0.61829	0.25702	0.31801	no	no	yes	no	no
ENSG00000177302	TOP3A	-	SE	17:18285141-18285307,17:18290556-18290686	17:18285407-18285520	4e-06	0.000169169	1.0,1.0,1.0,1.0	0.791,0.77,0.796,0.787	0.214	235	121	17:18285407-18285520	0.958	K4	2.4416	0.96453	0.68383	0.2807	0.24735	no	no	yes	no	no
ENSG00000087191	PSMC5	+	SE	17:63830270-63830501,17:63831035-63831226	17:63830809-63830935	0	0	0.939,0.955,0.916,0.915	0.651,0.695,0.638,0.653	0.272	242	121	17:63830809-63830935	1	K1	0.9167	0.91281	0.69363	0.21918	0.24559	no	no	yes	no	no
ENSG00000170004	CHD3	+	SE	17:7907352-7907488,17:7907893-7908019	17:7907601-7907702	3.15e-07	1.61e-05	0.56,0.524,0.487,0.49	0.678,0.704,0.715,0.675	-0.178	223	121	17:7907601-7907702	0.994	K8	3.1484	0.57241	0.70419	-0.13179	-0.154895	no	no	no	no	no
ENSG00000141367	CLTC	+	SE	17:59647397-59647666,17:59651202-59651316	17:59648240-59648401	0	0	1.0,1.0,1.0,1.0	0.717,0.725,0.669,0.784	0.276	242	121	17:59648240-59648401	1	K3	0.9291	0.99963	0.75757	0.24206	0.25903	no	no	yes	no	no
ENSG00000141378	PTRH2	-	SE	17:59697307-59697978,17:59707370-59707626	17:59698871-59700189	6.08e-05	0.00205789	0.061,0.121,0.14,0.2	0.385,0.263,0.533,0.398	-0.264	242	121	17:59698871-59700189	0.99	K3	1.943	0.20658	0.62173	-0.41514	-0.33957	no	no	yes	no	no
ENSG00000005100	DHX33	-	SE	17:5450202-5450406,17:5453579-5453668	17:5450807-5450934	3.33e-16	4.66e-14	1.0,1.0,0.9,1.0	0.429,0.5,0.355,0.512	0.526	242	121	17:5450807-5450934	0.997	K2	1.2828	0.95458	0.57631	0.37827	0.452135	no	no	yes	yes	no
ENSG00000129197	RPAIN	+	SE	17:5422768-5422829,17:5426235-5426299	17:5425971-5426082	0.000231641	0.00691312	0.476,0.604,0.556,0.432	0.769,0.764,0.788,0.773	-0.256	233	121	17:5425971-5426082	0.99	K4	2.8872	0.3649	0.52337	-0.15847	-0.207235	no	no	no	no	no
ENSG00000141279	NPEPPS	+	SE	17:47592484-47592545,17:47599675-47599739	17:47596353-47596462	2.22e-16	3.13e-14	0.983,1.0,0.993,0.958	0.756,0.711,0.865,0.741	0.215	231	121	17:47596353-47596462	1	K10	3.6652	0.99157	0.8125	0.17907	0.197035	no	no	yes	no	no
ENSG00000188554	NBR1	+	SE	17:43193347-43193638,17:43194963-43195039	17:43194350-43194499	0	0	1.0,0.978,1.0,1.0	0.714,0.425,0.633,0.59	0.404	242	121	17:43194350-43194499	1	K5	1.5796	0.97307	0.61775	0.35532	0.37966	no	no	yes	yes	yes
ENSG00000159079	CFAP298	-	SE	21:32599353-32601973,21:32603160-32603292	21:32602272-32602367	0	0	0.926,0.891,0.887,0.836	0.352,0.293,0.44,0.361	0.524	217	121	21:32602272-32602367	1	K3	2.2413	0.94637	0.51771	0.42866	0.47633	yes	yes	yes	no	no
ENSG00000285897		-	SE	17:58347187-58347241,17:58351401-58351508	17:58347529-58347584	0	0	1.0,0.962,0.983,1.0	0.638,0.693,0.545,0.665	0.351	177	121	17:58347529-58347584	1	K1	0.9511	0.96601	0.7152	0.25081	0.300905	no	no	yes	no	no
ENSG00000266074	BAHCC1	+	SE	17:81444667-81444826,17:81445353-81445681	17:81445015-81445178	1.16e-08	7.25e-07	1.0,1.0,1.0,1.0	0.885,0.641,0.667,0.719	0.272	242	121	17:81445015-81445178	0.997	K1	0.8046	0.99541	0.84958	0.14583	0.208915	yes	yes	yes	no	no
ENSG00000278311	GGNBP2	+	SE	17:36544918-36545097,17:36554819-36554900	17:36545619-36545817	1e-10	8.09e-09	1.0,1.0,0.97,1.0	0.838,0.859,0.7,0.777	0.199	242	121	17:36545619-36545817	0.996	K2	1.1813	0.96889	0.76683	0.20206	0.20053	no	no	yes	no	no
ENSG00000266173	STRADA	-	SE	17:63714005-63714108,17:63726637-63726695	17:63723298-63723326	0.000568053	0.015495	0.557,0.63,0.548,0.801	0.958,0.89,0.858,0.866	-0.259	150	121	17:63723298-63723326	0.924	K3	2.0697	0.56702	0.78428	-0.21726	-0.23813	no	no	yes	no	no
ENSG00000078687	TNRC6C	+	SE	17:78077160-78077334,17:78083046-78083166	17:78079395-78079541	3.18e-10	2.42e-08	1.0,0.909,1.0,0.875	0.486,0.714,0.436,0.521	0.407	242	121	17:78079395-78079541	0.999	K3	1.7341	0.94394	0.44463	0.49931	0.453155	yes	yes	yes	no	no
ENSG00000129250	KIF1C	+	SE	17:5020805-5020878,17:5023467-5028401	17:5022092-5022709	1.25e-06	5.79e-05	1.0,1.0,1.0,1.0	0.857,0.744,0.855,0.743	0.2	242	121	17:5022092-5022709	1	K1	0.9808	0.99898	0.76419	0.23479	0.217395	no	no	no	no	no
ENSG00000108528	SLC25A11	-	SE	17:4938768-4938975,17:4939815-4940046	17:4939060-4939212	6.17e-05	0.00208323	0.929,0.945,0.892,0.944	0.81,0.727,0.753,0.743	0.169	242	121	17:4939060-4939212	0.999	K1	0.827	0.9397	0.7718	0.16789	0.168445	no	no	no	no	no
ENSG00000170921	TANC2	+	SE	17:63415527-63415674,17:63419998-63422356	17:63418307-63418407	1.44e-08	8.86e-07	0.792,0.873,0.96,0.939	0.686,0.589,0.495,0.473	0.33	222	121	17:63418307-63418407	0.996	K2	1.1424	0.87236	0.57849	0.29387	0.311935	no	no	yes	no	no
ENSG00000128487	SPECC1	+	SE	17:20247218-20247319,17:20257450-20257607	17:20253505-20253586	3.34e-07	1.69e-05	1.0,1.0,0.957,1.0	0.518,0.795,0.696,0.823	0.281	203	121	17:20253505-20253586	0.976	K1	0.9998	0.98304	0.7581	0.22495	0.252975	no	no	yes	no	no
ENSG00000277258	PCGF2	-	SE	17:38738748-38738861,17:38739197-38739253	17:38739068-38739118	1.11e-16	1.59e-14	1.0,1.0,1.0,1.0	0.696,0.876,0.779,0.668	0.245	172	121	17:38739068-38739118	1	K1	0.9089	0.9987	0.7606	0.23811	0.241555	no	no	yes	no	no
ENSG00000270647	TAF15	+	SE	17:35824077-35824198,17:35834565-35834598	17:35833907-35833941	0	0	0.982,0.965,0.934,0.961	0.58,0.642,0.662,0.611	0.337	156	121	17:35833907-35833941	1	K2	1.4406	0.97837	0.61049	0.36788	0.35244	no	no	yes	no	no
ENSG00000131467	PSME3	+	SE	17:42837648-42837697,17:42838730-42838799	17:42838093-42838205	2.73e-08	1.61e-06	1.0,0.964,1.0,0.924	0.856,0.76,0.704,0.796	0.193	234	121	17:42838093-42838205	1	K4	0.8327	0.98274	0.82464	0.1581	0.17555	no	no	yes	no	no
ENSG00000008294	SPAG9	-	SE	17:50974770-50974947,17:50977107-50977221	17:50975863-50975901	3.78e-06	0.000160753	0.262,0.502,0.364,0.512	0.091,0.131,0.106,0.158	0.289	160	121	17:50975863-50975901	0.999	K2	1.2031	0.5131	0.11266	0.40044	0.34472	no	no	yes	no	no
ENSG00000008294	SPAG9	-	SE	17:50995443-50995533,17:50998443-50998617	17:50996565-50996694	6.49e-12	5.97e-10	0.83,0.724,0.792,0.882	0.991,1.0,1.0,0.995	-0.19	242	121	17:50996565-50996694	1	K1	0.8055	0.84281	0.99752	-0.15471	-0.172355	no	no	no	yes	no
ENSG00000258890	CEP95	+	SE	17:64529287-64529427,17:64531889-64532022	17:64530926-64531018	0	0	1.0,1.0,1.0,1.0	0.683,0.605,0.618,0.655	0.36	214	121	17:64530926-64531018	1	K3	1.7957	0.99791	0.70605	0.29186	0.32593	no	no	no	no	no
ENSG00000131473	ACLY	-	SE	17:41904728-41904790,17:41906527-41906646	17:41905522-41905658	0	0	0.989,0.983,0.979,1.0	0.743,0.699,0.785,0.759	0.241	242	121	17:41905522-41905658	1	K1	0.9086	0.99643	0.73085	0.26557	0.253285	yes	yes	yes	no	no
ENSG00000108946	PRKAR1A	+	SE	17:68511779-68512142,17:68515393-68515576	17:68514987-68515119	1.11e-10	8.92e-09	0.0,0.096,0.102,0.028	0.306,0.257,0.34,0.281	-0.24	242	121	17:68514987-68515119	0.98	K4	2.1351	0.055273	0.16452	-0.10925	-0.174625	no	no	yes	no	no
ENSG00000108946	PRKAR1A	+	SE	17:68512449-68512548,17:68515393-68515576	17:68514987-68515119	0.000210901	0.00634777	0.01,0.064,0.029,0.011	0.13,0.102,0.143,0.114	-0.094	242	121	17:68514987-68515119	0.98	K4	2.1351	0.055273	0.16452	-0.10925	-0.101625	no	no	yes	no	no
ENSG00000167889	MGAT5B	+	SE	17:76902554-76902670,17:76906017-76906187	17:76905169-76905333	9.75e-10	6.96e-08	1.0,1.0,0.86,1.0	0.667,0.333,0.421,0.594	0.461	242	121	17:76905169-76905333	0.999	K3	2.0699	0.95152	0.65169	0.29983	0.380415	no	no	no	no	no
ENSG00000133026	MYH10	-	SE	17:8513537-8513669,17:8518630-8518791	17:8513786-8513894	1.51e-13	1.65e-11	1.0,1.0,1.0,1.0	0.771,0.7,0.867,0.743	0.23	230	121	17:8513786-8513894	1	K4	1.3177	0.99924	0.71188	0.28736	0.25868	no	no	yes	no	no
ENSG00000171302	CANT1	-	SE	17:78991715-78993920,17:78996991-78997644	17:78995018-78995221	1.97e-06	8.83e-05	1.0,1.0,1.0,1.0	0.882,0.923,0.806,0.75	0.16	242	121	17:78995018-78995221	1	K1	0.8939	0.99904	0.77847	0.22057	0.190285	no	no	yes	no	no
ENSG00000108840	HDAC5	-	SE	17:44083804-44083854,17:44086571-44086737	17:44084555-44084675	3.9e-12	3.68e-10	1.0,1.0,0.95,1.0	0.63,0.84,0.49,0.63	0.34	242	121	17:44084555-44084675	1	K4	2.3928	0.99435	0.69453	0.29982	0.31991	no	no	yes	no	no
ENSG00000108840	HDAC5	-	SE	17:44087411-44087696,17:44091269-44091492	17:44088387-44088598	5.69e-12	5.26e-10	1.0,1.0,1.0,0.955	0.778,0.756,0.761,0.678	0.246	242	121	17:44088387-44088598	0.997	K2	1.2139	0.97315	0.70449	0.26866	0.25733	no	no	yes	no	no
ENSG00000108840	HDAC5	-	SE	17:44087411-44087696,17:44091699-44091831	17:44088387-44088598	3.09e-05	0.00110992	0.867,1.0,1.0,1.0	0.692,0.647,0.829,0.853	0.212	242	121	17:44088387-44088598	0.997	K2	1.2139	0.97315	0.70449	0.26866	0.24033	no	no	no	no	no
ENSG00000175826	CTDNEP1	-	SE	17:7244550-7244635,17:7246253-7246370	17:7246026-7246137	0.000128997	0.00407182	0.951,1.0,0.971,0.973	0.911,0.833,0.844,0.89	0.104	233	121	17:7246026-7246137	0.952	K2	0.6064	0.97307	0.9156	0.057478	0.080739	no	no	no	no	no
ENSG00000004975	DVL2	-	SE	17:7227089-7227269,17:7227654-7227783	17:7227404-7227535	1.07e-08	6.75e-07	1.0,1.0,1.0,1.0	0.831,0.964,0.727,0.747	0.183	242	121	17:7227404-7227535	1	K2	0.7934	0.99319	0.83106	0.16213	0.172565	no	no	no	no	no
ENSG00000072778	ACADVL	+	SE	17:7224479-7224552,17:7224808-7224884	17:7224642-7224714	0	0	1.0,1.0,1.0,1.0	0.532,0.523,0.458,0.481	0.501	194	121	17:7224642-7224714	1	K1	0.998	0.99937	0.53477	0.4646	0.4828	no	no	yes	no	no
ENSG00000109089	CDR2L	+	SE	17:74999503-74999616,17:75002063-75002228	17:75001341-75001489	1.66e-12	1.63e-10	1.0,1.0,1.0,1.0	0.75,0.526,0.6,0.677	0.362	242	121	17:75001341-75001489	1	K1	0.9201	0.99616	0.76368	0.23249	0.297245	no	no	yes	no	no
ENSG00000167861	HID1	-	SE	17:74952268-74952360,17:74953544-74953651	17:74953006-74953086	0.00111584	0.0281289	1.0,1.0,1.0,1.0	0.904,0.757,0.893,0.82	0.156	202	121	17:74953006-74953086	1	K4	1.3761	0.99787	0.81971	0.17815	0.167075	no	no	no	no	no
ENSG00000161513	FDXR	-	SE	17:74862496-74862947,17:74863895-74864067	17:74863076-74863246	1.11e-16	1.59e-14	1.0,1.0,1.0,1.0	0.625,0.4,0.655,0.556	0.441	242	121	17:74863076-74863246	1	K2	1.6686	0.99713	0.33629	0.66083	0.550915	no	no	yes	no	no
ENSG00000161513	FDXR	-	SE	17:74864147-74864347,17:74864823-74864931	17:74864480-74864564	0.00136607	0.033703	0.656,0.56,0.63,0.81	0.945,0.831,0.916,0.873	-0.227	206	121	17:74864480-74864564	0.978	K4	1.8114	0.64083	0.89105	-0.25022	-0.23861	no	no	no	no	no
ENSG00000154640	BTG3	-	SE	21:17598616-17598824,21:17604859-17604997	21:17604145-17604276	1.14e-10	9.09e-09	0.014,0.061,0.026,0.04	0.203,0.317,0.294,0.236	-0.227	242	121	21:17604145-17604276	0.996	K3	1.5038	0.026529	0.2755	-0.24897	-0.237985	no	no	no	no	no
ENSG00000275066	SYNRG	-	SE	17:37585324-37585430,17:37596222-37596341	17:37586419-37586549	0	0	1.0,1.0,1.0,1.0	0.528,0.5,0.585,0.58	0.452	242	121	17:37586419-37586549	1	K3	1.8049	0.9944	0.53897	0.45543	0.453715	yes	yes	yes	no	no
ENSG00000030582	GRN	+	SE	17:44349425-44349551,17:44350227-44350340	17:44349667-44349751	0	0	1.0,0.952,1.0,1.0	0.707,0.82,0.716,0.638	0.268	206	121	17:44349667-44349751	1	K1	0.8628	0.99356	0.79172	0.20184	0.23492	no	no	yes	no	no
ENSG00000108309	RUNDC3A	+	SE	17:44312579-44312695,17:44313417-44313503	17:44313119-44313252	1.34e-12	1.33e-10	1.0,0.978,0.972,1.0	0.788,0.795,0.727,0.778	0.216	242	121	17:44313119-44313252	0.997	K3	2.0742	0.98171	0.84649	0.13522	0.17561	no	no	no	no	no
ENSG00000011028	MRC2	+	SE	17:62675789-62675905,17:62677268-62677486	17:62676383-62676531	2.32e-05	0.000850619	1.0,1.0,1.0,1.0	0.838,0.824,0.923,0.759	0.164	242	121	17:62676383-62676531	1	K3	0.7279	0.99868	0.86977	0.12891	0.146455	no	no	no	no	no
ENSG00000011028	MRC2	+	SE	17:62688288-62688403,17:62688851-62688960	17:62688501-62688664	0.00026032	0.00767133	1.0,0.982,1.0,1.0	0.866,0.818,0.833,0.871	0.149	242	121	17:62688501-62688664	0.999	K4	1.6793	0.98498	0.8457	0.13928	0.14414	no	no	no	no	no
ENSG00000184640	SEPTIN9	+	SE	17:77492979-77493076,17:77498522-77498658	17:77497315-77497366	6.33e-13	6.47e-11	1.0,1.0,1.0,1.0	0.856,0.803,0.882,0.803	0.164	173	121	17:77497315-77497366	1	K2	0.6922	0.99934	0.85568	0.14366	0.15383	no	no	yes	no	no
ENSG00000183684	ALYREF	-	SE	17:81888240-81888418,17:81889181-81889329	17:81888520-81888583	1.03e-08	6.5e-07	1.0,0.962,0.949,0.984	0.799,0.536,0.746,0.785	0.257	185	121	17:81888520-81888583	0.97	K2	1.3106	0.98256	0.82189	0.16068	0.20884	no	no	no	no	no
ENSG00000275700	AATF	+	SE	17:36952885-36953296,17:36986616-36986731	17:36953770-36953907	0	0	1.0,1.0,0.989,1.0	0.654,0.818,0.745,0.739	0.258	242	121	17:36953770-36953907	1	K3	1.512	0.99821	0.71524	0.28297	0.270485	no	no	yes	no	no
ENSG00000106723	SPIN1	+	SE	9:88448940-88448989,9:88475077-88478694	9:88468372-88468605	0.000523743	0.0144035	0.933,0.981,0.947,0.942	0.899,0.771,0.841,0.83	0.115	242	121	9:88468372-88468605	0.913	K2	1.3725	0.99317	0.96839	0.024781	0.0698905	no	no	no	no	no
ENSG00000139182	CLSTN3	+	SE	12:7148971-7149198,12:7150543-7150689	12:7149523-7149693	0	0	1.0,1.0,1.0,1.0	0.679,0.614,0.711,0.765	0.308	242	121	12:7149523-7149693	1	K2	0.9325	0.9874	0.70069	0.28671	0.297355	yes	yes	yes	no	no
ENSG00000160445	ZER1	-	SE	9:128735333-128735431,9:128740771-128740887	9:128739931-128740119	0.00207329	0.0488819	1.0,0.978,0.934,0.971	0.838,0.836,0.868,0.832	0.127	242	121	9:128739931-128740119	0.963	K1	0.7219	0.97816	0.87763	0.10052	0.11376	no	no	yes	no	no
ENSG00000122591	HYCC1	-	SE	7:22976209-22976305,7:22977340-22977421	7:22976693-22976808	1.2e-06	5.58e-05	1.0,1.0,0.904,1.0	0.627,0.86,0.719,0.683	0.254	237	121	7:22976693-22976808	1	K1	0.9847	0.98168	0.63728	0.3444	0.2992	no	no	yes	no	no
ENSG00000241685	ARPC1A	+	SE	7:99344292-99344515,7:99353908-99354121	7:99348852-99348959	1.9e-07	1e-05	1.0,1.0,0.981,0.968	0.825,0.969,0.796,0.803	0.139	229	121	7:99348852-99348959	0.996	K2	0.8682	0.98501	0.83539	0.14962	0.14431	no	no	no	no	no
ENSG00000059573	ALDH18A1	-	SE	10:95633490-95633649,10:95637286-95637436	10:95637093-95637197	1.11e-16	1.59e-14	1.0,1.0,0.979,1.0	0.592,0.652,0.528,0.734	0.368	226	121	10:95637093-95637197	0.999	K4	1.2307	0.93482	0.68973	0.24509	0.306545	no	no	yes	no	no
ENSG00000104885	DOT1L	+	SE	19:2213538-2213640,19:2214470-2214596	19:2213849-2213986	1.4e-13	1.54e-11	1.0,1.0,0.991,1.0	0.85,0.795,0.868,0.776	0.176	242	121	19:2213849-2213986	1	K2	0.7798	0.97899	0.82607	0.15293	0.164465	no	no	yes	no	no
ENSG00000106366	SERPINE1	+	SE	7:101127103-101127244,7:101130420-101130654	7:101128393-101128664	0	0	1.0,1.0,1.0,1.0	0.583,0.652,0.641,0.448	0.419	242	121	7:101128393-101128664	1	K2	1.2206	0.99532	0.66496	0.33036	0.37468	no	no	yes	no	no
ENSG00000091129	NRCAM	-	SE	7:108189644-108189746,7:108191728-108191853	7:108191254-108191283	7.45e-05	0.00246658	0.625,0.434,0.559,0.423	0.681,0.951,0.939,0.737	-0.317	151	121	7:108191254-108191283	0.984	K4	1.1169	0.50474	0.84222	-0.33748	-0.32724	no	no	no	no	no
ENSG00000121022	COPS5	-	SE	8:67057379-67057445,8:67059210-67059445	8:67058083-67058211	0	0	1.0,1.0,1.0,1.0	0.716,0.711,0.75,0.731	0.273	242	121	8:67058083-67058211	1	K1	0.836	0.9991	0.76017	0.23893	0.255965	no	no	yes	no	no
ENSG00000155980	KIF5A	+	SE	12:57576760-57576862,12:57578008-57578080	12:57577713-57577773	1.67e-07	8.89e-06	1.0,1.0,1.0,1.0	0.873,0.924,0.727,0.862	0.153	182	121	12:57577713-57577773	1	K1	0.6623	0.99947	0.87056	0.12891	0.140955	no	no	yes	no	no
ENSG00000116521	SCAMP3	-	SE	1:155260329-155260450,1:155262085-155262360	1:155261657-155261734	0.00027959	0.00819058	0.68,0.773,0.703,0.946	0.924,1.0,0.891,0.984	-0.174	199	121	1:155261657-155261734	0.912	K4	1.6327	0.67689	0.81842	-0.14153	-0.157765	no	no	no	no	no
ENSG00000116521	SCAMP3	-	SE	1:155260536-155260659,1:155262085-155262360	1:155261657-155261734	0.00196858	0.0467204	0.729,0.728,0.632,0.63	0.866,0.736,0.876,0.86	-0.155	199	121	1:155261657-155261734	0.912	K4	1.6327	0.67689	0.81842	-0.14153	-0.148265	no	no	yes	no	no
ENSG00000164659	ELAPOR2	-	SE	7:86909811-86910001,7:86912940-86913204	7:86912072-86912245	1.89e-06	8.5e-05	1.0,1.0,1.0,1.0	0.697,0.538,0.818,0.775	0.293	242	121	7:86912072-86912245	1	K2	1.4239	0.99578	0.80394	0.19184	0.24242	no	no	yes	no	no
ENSG00000107862	GBF1	+	SE	10:102369710-102369775,10:102370173-102370245	10:102369861-102369984	2.33e-08	1.39e-06	0.84,0.767,0.805,0.684	1.0,1.0,1.0,0.979	-0.221	242	121	10:102369861-102369984	1	K1	0.7642	0.82472	0.99612	-0.1714	-0.1962	no	no	no	yes	no
ENSG00000167186	COQ7	+	SE	16:19075720-19075860,16:19078080-19078159	16:19077306-19077374	0.000744951	0.0197015	1.0,1.0,1.0,0.945	0.844,0.93,0.696,0.79	0.171	190	121	16:19077306-19077374	0.99	K1	0.923	0.98299	0.79191	0.19108	0.18104	no	no	no	no	no
ENSG00000213619	NDUFS3	+	SE	11:47580524-47580622,11:47582087-47582213	11:47580835-47580984	2.13e-06	9.51e-05	1.0,1.0,1.0,1.0	0.844,0.933,0.901,0.849	0.118	242	121	11:47580835-47580984	1	K1	0.6468	0.99914	0.88639	0.11275	0.115375	no	no	yes	no	no
ENSG00000113845	TIMMDC1	+	SE	3:119498546-119498927,3:119503531-119503620	3:119500695-119500860	1.2e-08	7.52e-07	1.0,1.0,0.953,1.0	0.788,0.8,0.773,0.764	0.207	242	121	3:119500695-119500860	0.998	K3	1.5746	0.91579	0.69882	0.21697	0.211985	no	no	yes	yes	yes
ENSG00000136279	DBNL	+	SE	7:44058128-44058280,7:44058901-44058983	7:44058432-44058480	0.000901494	0.023342	1.0,1.0,0.959,1.0	0.882,0.871,0.881,0.863	0.115	170	121	7:44058432-44058480	1	K3	1.3719	0.99463	0.90526	0.089375	0.102188	no	no	no	no	no
ENSG00000136279	DBNL	+	SE	7:44059542-44059658,7:44060776-44060943	7:44060048-44060153	5.91e-05	0.00200724	1.0,1.0,1.0,1.0	0.78,0.675,0.954,0.868	0.181	227	121	7:44060048-44060153	1	K1	0.8838	0.99884	0.80069	0.19815	0.189575	no	no	yes	no	no
ENSG00000106299	WASL	-	SE	7:123706739-123706826,7:123748617-123749003	7:123709089-123709223	9.52e-07	4.49e-05	1.0,1.0,1.0,1.0	0.84,0.758,0.76,0.784	0.215	242	121	7:123709089-123709223	1	K3	1.0184	0.99805	0.81423	0.18382	0.19941	no	no	yes	no	no
ENSG00000161036	LRWD1	+	SE	7:102469573-102469646,7:102472217-102472309	7:102469742-102469882	7.64e-09	4.92e-07	1.0,1.0,1.0,1.0	0.758,0.789,0.767,0.84	0.212	242	121	7:102469742-102469882	0.999	K4	2.0911	0.96216	0.66064	0.30153	0.256765	no	no	yes	no	no
ENSG00000107186	MPDZ	-	SE	9:13121738-13121932,9:13123152-13123298	9:13122087-13122170	3.13e-05	0.00112348	0.909,0.878,0.901,0.974	0.611,0.797,0.731,0.65	0.218	205	121	9:13122087-13122170	1	K3	1.3973	0.9257	0.60191	0.3238	0.2709	no	no	yes	no	no
ENSG00000107186	MPDZ	-	SE	9:13123152-13123298,9:13126515-13126590	9:13125216-13125390	4.16e-08	2.39e-06	1.0,1.0,0.979,1.0	0.833,0.796,0.725,0.75	0.219	242	121	9:13125216-13125390	1	K1	0.8944	0.99227	0.79651	0.19576	0.20738	no	no	yes	yes	no
ENSG00000136280	CCM2	+	SE	7:45064462-45064646,7:45072725-45072783	7:45069826-45069961	0.00133867	0.0330797	0.923,0.913,0.917,0.905	0.643,0.565,0.778,0.75	0.231	242	121	7:45069826-45069961	0.995	K5	2.6185	0.9547	0.7766	0.1781	0.20455	no	no	no	no	no
ENSG00000146729	NIPSNAP2	+	SE	7:55978125-55978265,7:55982209-55982280	7:55981473-55981567	7.52e-06	0.000302596	1.0,1.0,1.0,1.0	0.713,0.849,0.797,0.749	0.223	216	121	7:55981473-55981567	1	K3	1.4421	0.99893	0.86389	0.13504	0.17902	no	no	yes	no	no
ENSG00000071243	ING3	+	SE	7:120950762-120950924,7:120953303-120953404	7:120951164-120951235	1.8e-11	1.58e-09	1.0,0.809,0.955,1.0	0.239,0.35,0.305,0.533	0.584	193	121	7:120951164-120951235	1	K2	1.4943	0.97247	0.43615	0.53632	0.56016	yes	yes	yes	no	no
ENSG00000137726	FXYD6	-	SE	11:117841790-117841865,11:117842718-117842781	11:117841990-117842025	0	0	1.0,1.0,1.0,1.0	0.612,0.715,0.65,0.571	0.363	157	121	11:117841990-117842025	1	K2	0.7426	0.99963	0.93957	0.060063	0.211531	yes	yes	yes	no	no
ENSG00000108509	CAMTA2	-	SE	17:4969149-4969337,17:4969629-4969701	17:4969500-4969520	0.000620239	0.0167463	0.46,0.672,0.904,0.617	1.0,1.0,1.0,0.859	-0.301	142	121	17:4969500-4969520	0.991	K1	0.9998	0.69243	0.9826	-0.29017	-0.295585	no	no	yes	no	no
ENSG00000012660	ELOVL5	-	SE	6:53267397-53269270,6:53275089-53275261	6:53270593-53270727	0.000341603	0.00978177	0.906,0.969,0.92,0.924	0.802,0.714,0.846,0.681	0.169	242	121	6:53270593-53270727	0.994	K2	1.1868	0.97623	0.82089	0.15534	0.16217	no	no	yes	no	no
ENSG00000012660	ELOVL5	-	SE	6:53270592-53270727,6:53275089-53275261	6:53273220-53273344	1.34e-05	0.000512288	0.695,0.743,0.695,0.651	0.827,0.923,0.938,0.907	-0.203	242	121	6:53273220-53273344	0.937	K2	1.1868	0.70689	0.80766	-0.10077	-0.151885	no	no	no	yes	no
ENSG00000164062	APEH	+	SE	3:49674488-49674621,3:49675693-49675787	3:49675183-49675309	7.02e-14	7.9e-12	0.891,0.881,0.798,0.742	0.297,0.366,0.346,0.431	0.468	242	121	3:49675183-49675309	0.999	K2	1.4475	0.79753	0.40452	0.39301	0.430505	no	no	yes	no	no
ENSG00000075292	ZNF638	+	SE	2:71380512-71380565,2:71396140-71396191	2:71393394-71393645	4.26e-06	0.00017934	0.0,0.0,0.0,0.04	0.081,0.15,0.176,0.215	-0.145	242	121	2:71393394-71393645	0.956	K5	1.8575	0.22804	0.31874	-0.090703	-0.117851	no	no	no	no	no
ENSG00000254995	STX16-NPEPL1	+	SE	20:58667986-58668127,20:58670511-58670603	20:58669291-58669453	2.12e-08	1.28e-06	0.602,0.578,0.607,0.69	0.823,0.87,0.787,0.841	-0.211	242	121	20:58669291-58669453	0.999	K1	0.9378	0.70453	0.87263	-0.1681	-0.18955	no	no	yes	yes	no
ENSG00000254995	STX16-NPEPL1	+	SE	20:58670511-58670603,20:58673630-58673711	20:58671154-58671297	1.4e-05	0.000534045	1.0,0.922,0.976,0.955	0.821,0.835,0.838,0.85	0.127	242	121	20:58671154-58671297	0.992	K1	0.6935	0.96159	0.84211	0.11948	0.12324	no	no	yes	no	no
ENSG00000110400	NECTIN1	-	SE	11:119660991-119665297,11:119677101-119677219	11:119675159-119675310	0.00200141	0.047398	1.0,1.0,1.0,1.0	0.862,0.696,0.873,0.885	0.171	242	121	11:119675159-119675310	1	K2	0.8759	0.99732	0.84779	0.14953	0.160265	no	no	no	no	no
ENSG00000011021	CLCN6	+	SE	1:11833876-11834030,1:11834483-11834590	1:11834236-11834395	4.36e-12	4.08e-10	1.0,1.0,0.818,0.95	0.422,0.492,0.446,0.54	0.467	242	121	1:11834236-11834395	1	K2	1.2769	0.94927	0.36661	0.58265	0.524825	no	no	yes	no	no
ENSG00000152217	SETBP1	+	SE	18:44701174-44701832,18:44949880-44953340	18:44869230-44869283	5.93e-08	3.33e-06	1.0,1.0,0.948,1.0	0.715,0.892,0.847,0.608	0.222	175	121	18:44869230-44869283	0.947	K2	1.5707	0.91609	0.5585	0.35759	0.289795	no	no	no	no	no
ENSG00000120278	PLEKHG1	+	SE	6:150809104-150809287,6:150809647-150809734	6:150809381-150809476	5.15e-07	2.54e-05	1.0,1.0,1.0,1.0	0.527,0.69,0.661,0.736	0.347	217	121	6:150809381-150809476	1	K1	0.8575	0.98634	0.74592	0.24042	0.29371	no	no	yes	no	no
ENSG00000175467	SART1	+	SE	11:65967470-65967586,11:65976394-65976568	11:65967679-65967821	0	0	1.0,0.95,0.955,0.945	0.639,0.691,0.584,0.694	0.31	242	121	11:65967679-65967821	1	K5	1.4388	0.95147	0.65468	0.29679	0.303395	no	no	yes	no	no
ENSG00000112182	BACH2	-	SE	6:90008601-90008856,6:90206568-90206676	6:90088961-90089109	0.00111609	0.0281317	1.0,1.0,1.0,1.0	0.854,0.789,0.6,0.821	0.234	242	121	6:90088961-90089109	1	K2	1.3874	0.99387	0.77639	0.21747	0.225735	no	no	yes	no	no
ENSG00000204463	BAG6	-	SE	6:31639027-31639226,6:31640198-31640306	6:31639500-31639646	0.000563221	0.0153821	0.569,0.59,0.563,0.589	0.403,0.407,0.429,0.416	0.164	242	121	6:31639500-31639646	0.916	K6	2.9145	0.66066	0.50092	0.15973	0.161865	no	no	yes	no	no
ENSG00000166206	GABRB3	-	SE	15:26580318-26580456,15:26621313-26621534	15:26583332-26583414	1.18e-06	5.49e-05	1.0,1.0,1.0,1.0	0.811,0.861,0.796,0.83	0.175	204	121	15:26583332-26583414	0.992	K2	0.7141	0.98562	0.83764	0.14798	0.16149	no	no	yes	no	no
ENSG00000172943	PHF8	-	SE	X:53940179-53940516,X:53962843-53962939	X:53944134-53944243	2.22e-16	3.13e-14	1.0,1.0,0.926,1.0	0.456,0.323,0.535,0.494	0.53	231	121	X:53944134-53944243	1	K2	1.3758	0.99608	0.63352	0.36256	0.44628	no	no	yes	no	no
ENSG00000172943	PHF8	-	SE	X:53992735-53992839,X:53995692-53995782	X:53993601-53993903	0.00177446	0.0425283	0.375,0.583,0.619,0.529	0.688,1.0,0.909,0.868	-0.34	242	121	X:53993601-53993903	0.912	K2	1.4192	0.36394	0.78829	-0.42434	-0.38217	no	no	yes	no	no
ENSG00000168758	SEMA4C	-	SE	2:96865866-96865929,2:96869875-96870080	2:96867778-96867923	0.000998115	0.0254898	1.0,1.0,1.0,1.0	0.793,0.826,0.565,0.828	0.247	242	121	2:96867778-96867923	1	K3	2.1089	0.99792	0.73562	0.2623	0.25465	no	no	no	no	no
ENSG00000168758	SEMA4C	-	SE	2:96866282-96866431,2:96869875-96870080	2:96867778-96867923	0	0	1.0,1.0,1.0,1.0	0.537,0.723,0.762,0.619	0.34	242	121	2:96867778-96867923	1	K3	2.1089	0.99792	0.73562	0.2623	0.30115	no	no	yes	no	no
ENSG00000204525	HLA-C	-	SE	6:31269965-31270085,6:31271072-31271348	6:31270210-31270485	0	0	1.0,1.0,1.0,1.0	0.814,0.764,0.733,0.741	0.237	242	121	6:31270210-31270485	1	K2	1.2612	0.99968	0.61193	0.38775	0.312375	no	no	no	no	no
ENSG00000204525	HLA-C	-	SE	6:31269965-31270085,6:31271598-31271868	6:31270210-31270485	5.09e-11	4.25e-09	1.0,1.0,1.0,1.0	0.855,0.804,0.867,0.797	0.169	242	121	6:31270210-31270485	1	K2	1.2612	0.99968	0.61193	0.38775	0.278375	no	no	yes	no	no
ENSG00000197283	SYNGAP1	+	SE	6:33438774-33438919,6:33441172-33441374	6:33440729-33440965	1.08e-07	5.86e-06	0.636,0.929,0.709,0.826	1.0,1.0,0.974,0.979	-0.213	242	121	6:33440729-33440965	1	K2	1.8096	0.78503	0.999	-0.21398	-0.21349	no	no	no	yes	no
ENSG00000197283	SYNGAP1	+	SE	6:33441580-33441759,6:33442888-33443960	6:33442453-33442494	2.96e-07	1.52e-05	0.114,0.245,0.158,0.219	0.414,0.352,0.463,0.504	-0.249	163	121	6:33442453-33442494	0.973	K4	2.3664	0.45927	0.64969	-0.19042	-0.21971	no	no	no	no	no
ENSG00000223501	VPS52	-	SE	6:33267864-33267997,6:33268498-33268649	6:33268108-33268208	0.000351986	0.010053	0.766,0.867,0.777,0.923	1.0,1.0,1.0,1.0	-0.167	222	121	6:33268108-33268208	0.989	K1	0.8144	0.88852	0.99811	-0.1096	-0.1383	no	no	no	yes	no
ENSG00000131051	RBM39	-	SE	20:35724569-35724722,20:35731940-35732135	20:35725038-35725155	5.55e-16	7.6e-14	1.0,1.0,1.0,1.0	0.899,0.759,0.764,0.832	0.187	239	121	20:35725038-35725155	1	K4	1.8688	0.99976	0.91506	0.084698	0.135849	no	no	yes	no	no
ENSG00000131051	RBM39	-	SE	20:35725037-35725155,20:35731940-35732135	20:35729312-35729365	0	0	1.0,1.0,0.961,1.0	0.671,0.689,0.694,0.645	0.316	175	121	20:35729312-35729365	1	K4	1.8805	0.98949	0.7874	0.20209	0.259045	no	no	yes	no	no
ENSG00000131051	RBM39	-	SE	20:35725037-35725155,20:35731940-35732135	20:35729462-35729527	0	0	1.0,1.0,0.971,1.0	0.72,0.74,0.673,0.698	0.285	187	121	20:35729462-35729527	1	K4	1.8805	0.90177	0.65654	0.24522	0.26511	no	no	yes	no	no
ENSG00000137312	FLOT1	-	SE	6:30727708-30728145,6:30730427-30730565	6:30730022-30730186	0	0	1.0,0.988,0.995,1.0	0.587,0.578,0.683,0.589	0.386	242	121	6:30730022-30730186	1	K1	0.9994	0.99962	0.61691	0.3827	0.38435	yes	yes	yes	no	no
ENSG00000146731	CCT6A	+	SE	7:56060806-56060940,7:56062682-56062755	7:56061747-56061849	1.52e-05	0.000577044	0.985,0.984,0.994,0.987	0.89,0.839,0.891,0.89	0.11	224	121	7:56061747-56061849	0.948	K2	0.7492	0.97448	0.85454	0.11993	0.114965	no	no	yes	no	no
ENSG00000204564	C6orf136	+	SE	6:30651265-30651466,6:30652801-30652915	6:30652648-30652717	5.32e-05	0.00182558	1.0,1.0,0.884,0.915	0.765,0.829,0.681,0.705	0.205	191	121	6:30652648-30652717	0.925	K3	2.405	0.88337	0.70954	0.17384	0.18942	no	no	yes	no	no
ENSG00000197081	IGF2R	+	SE	6:160024571-160024704,6:160029549-160029655	6:160027185-160027314	0.000703469	0.0187348	1.0,1.0,1.0,1.0	0.789,0.926,0.781,0.813	0.173	242	121	6:160027185-160027314	1	K2	1.3926	0.99707	0.70913	0.28794	0.23047	no	no	yes	no	no
ENSG00000197081	IGF2R	+	SE	6:160032941-160033107,6:160040559-160040724	6:160034419-160034522	5.01e-11	4.19e-09	1.0,1.0,0.983,1.0	0.656,0.673,0.733,0.826	0.274	225	121	6:160034419-160034522	1	K1	0.9464	0.99232	0.75314	0.23918	0.25659	no	no	yes	no	no
ENSG00000197081	IGF2R	+	SE	6:160061502-160061646,6:160062531-160062619	6:160061753-160061928	2.43e-05	0.000888715	1.0,1.0,1.0,1.0	0.788,0.84,0.833,0.802	0.184	242	121	6:160061753-160061928	1	K1	0.8753	0.99881	0.80397	0.19483	0.189415	no	no	yes	no	no
ENSG00000197081	IGF2R	+	SE	6:160068248-160068385,6:160071909-160072036	6:160069868-160070058	2.7e-05	0.000979477	1.0,1.0,1.0,1.0	0.766,0.962,0.856,0.822	0.148	242	121	6:160069868-160070058	1	K2	1.0508	0.99887	0.85018	0.14869	0.148345	no	no	yes	no	no
ENSG00000197081	IGF2R	+	SE	6:160072764-160072884,6:160073756-160073975	6:160073213-160073469	7.06e-05	0.00235063	1.0,0.967,1.0,1.0	0.866,0.949,0.802,0.834	0.129	242	121	6:160073213-160073469	0.994	K2	0.91	0.98826	0.83376	0.1545	0.14175	no	no	no	no	no
ENSG00000197081	IGF2R	+	SE	6:160073756-160073975,6:160078200-160078362	6:160075847-160075996	0	0	1.0,1.0,1.0,1.0	0.731,0.645,0.495,0.562	0.392	242	121	6:160075847-160075996	1	K1	0.9938	0.99908	0.6184	0.38068	0.38634	no	no	yes	no	no
ENSG00000170734	POLH	+	SE	6:43587271-43587489,6:43600987-43601091	6:43597696-43597865	2.25e-06	9.99e-05	0.909,0.805,0.908,0.943	0.679,0.5,0.56,0.543	0.321	242	121	6:43597696-43597865	0.997	K4	2.415	0.81354	0.46927	0.34427	0.332635	no	no	yes	no	no
ENSG00000213722	DDAH2	-	SE	6:31727542-31727692,6:31728645-31728745	6:31728173-31728292	0.000239258	0.00711726	0.979,1.0,0.987,1.0	0.87,0.873,0.822,0.855	0.137	241	121	6:31728173-31728292	1	K3	1.2461	0.9848	0.86725	0.11755	0.127275	no	no	yes	no	no
ENSG00000213722	DDAH2	-	SE	6:31727542-31727692,6:31728645-31728745	6:31728451-31728524	2.37e-09	1.62e-07	0.962,1.0,0.975,1.0	0.766,0.788,0.608,0.72	0.264	195	121	6:31728451-31728524	1	K3	1.2461	0.95789	0.76372	0.19417	0.229085	no	no	yes	no	no
ENSG00000274272		-	SE	7:100573296-100575782,7:100576237-100576323	7:100575871-100576008	0.000930454	0.023987	0.964,0.929,0.962,0.973	0.596,0.92,0.887,0.802	0.156	242	121	7:100575871-100576008	0.998	K6	4.1602	0.94084	0.71169	0.22914	0.19257	no	no	yes	no	no
ENSG00000274272		-	SE	7:100577085-100577154,7:100577496-100577558	7:100577273-100577389	6.99e-15	8.65e-13	1.0,0.879,0.979,0.968	0.675,0.442,0.4,0.447	0.466	238	121	7:100577273-100577389	1	K5	3.4554	0.91279	0.34138	0.57141	0.518705	yes	yes	yes	no	no
ENSG00000274272		-	SE	7:100577085-100577154,7:100577663-100577740	7:100577273-100577389	0	0	1.0,1.0,1.0,1.0	0.433,0.266,0.238,0.293	0.693	238	121	7:100577273-100577389	1	K5	3.4554	0.91279	0.34138	0.57141	0.632205	no	no	no	no	no
ENSG00000274272		-	SE	7:100577085-100577154,7:100577663-100577740	7:100577497-100577558	4.37e-14	5.01e-12	1.0,1.0,1.0,1.0	0.638,0.718,0.665,0.668	0.328	183	121	7:100577497-100577558	1	K5	3.4554	0.96601	0.65579	0.31022	0.31911	no	no	no	no	no
ENSG00000213780	GTF2H4	+	SE	6:30909931-30910063,6:30910852-30910941	6:30910665-30910761	4.41e-08	2.51e-06	1.0,0.924,0.956,1.0	0.844,0.773,0.668,0.668	0.232	218	121	6:30910665-30910761	1	K3	1.6485	0.9748	0.72605	0.24875	0.240375	no	no	yes	no	no
ENSG00000085998	POMGNT1	-	SE	1:46196011-46196077,1:46196969-46197084	1:46196731-46196849	7.54e-08	4.17e-06	1.0,0.97,0.953,0.972	0.733,0.689,0.773,0.825	0.219	240	121	1:46196731-46196849	0.975	K6	1.8183	0.9504	0.7932	0.15719	0.188095	no	no	yes	no	no
ENSG00000155115	GTF3C6	+	SE	6:110960413-110960477,6:110962391-110962505	6:110960572-110960616	2.7e-05	0.000979964	1.0,1.0,1.0,1.0	0.849,0.947,0.708,0.872	0.156	166	121	6:110960572-110960616	1	K1	0.7155	0.99916	0.85136	0.1478	0.1519	no	no	yes	no	no
ENSG00000163636	PSMD6	-	SE	3:64010877-64010955,3:64018598-64018707	3:64013439-64013607	0	0	0.972,0.903,0.964,1.0	0.608,0.662,0.604,0.586	0.345	242	121	3:64013439-64013607	1	K3	0.9993	0.95952	0.56352	0.396	0.3705	no	no	yes	no	no
ENSG00000112659	CUL9	+	SE	6:43204359-43204539,6:43204932-43205115	6:43204748-43204857	9.89e-12	8.91e-10	1.0,1.0,1.0,0.852	0.497,0.567,0.677,0.55	0.39	231	121	6:43204748-43204857	0.999	K9	6.4118	0.97912	0.4682	0.51092	0.45046	no	no	yes	no	no
ENSG00000112658	SRF	+	SE	6:43173846-43174113,6:43178293-43178485	6:43175706-43175967	0	0	1.0,1.0,1.0,1.0	0.535,0.455,0.365,0.429	0.554	242	121	6:43175706-43175967	1	K2	1.5279	0.99073	0.54638	0.44436	0.49918	no	no	yes	no	no
ENSG00000112658	SRF	+	SE	6:43173846-43174113,6:43178293-43178485	6:43176548-43176667	0	0	1.0,1.0,1.0,1.0	0.513,0.334,0.184,0.342	0.657	241	121	6:43176548-43176667	1	K2	1.5279	0.98475	0.6142	0.37055	0.513775	no	no	yes	no	no
ENSG00000213672	NCKIPSD	-	SE	3:48678876-48678969,3:48679376-48679457	3:48679055-48679183	7.88e-15	9.69e-13	1.0,1.0,0.944,1.0	0.421,0.733,0.6,0.46	0.432	242	121	3:48679055-48679183	0.995	K2	1.323	0.96868	0.51786	0.45082	0.44141	no	no	yes	no	no
ENSG00000114270	COL7A1	-	SE	3:48568498-48568534,3:48569374-48569446	3:48568784-48568855	4.5e-07	2.24e-05	1.0,1.0,1.0,1.0	0.842,0.821,0.884,0.847	0.152	193	121	3:48568784-48568855	1	K10	3.7487	0.99937	0.79104	0.20833	0.180165	no	no	yes	no	no
ENSG00000114270	COL7A1	-	SE	3:48568498-48568534,3:48569591-48569648	3:48568784-48568855	0	0	1.0,1.0,1.0,1.0	0.72,0.576,0.674,0.681	0.337	193	121	3:48568784-48568855	1	K10	3.7487	0.99937	0.79104	0.20833	0.272665	no	no	yes	no	no
ENSG00000114270	COL7A1	-	SE	3:48568498-48568534,3:48569591-48569648	3:48569375-48569446	6.88e-15	8.52e-13	1.0,1.0,1.0,1.0	0.715,0.676,0.629,0.712	0.317	193	121	3:48569375-48569446	1	K11	3.9944	0.99927	0.81343	0.18584	0.25142	no	no	no	no	no
ENSG00000114270	COL7A1	-	SE	3:48570274-48570334,3:48570638-48570710	3:48570465-48570500	3.94e-09	2.63e-07	1.0,1.0,1.0,1.0	0.872,0.688,0.74,0.821	0.22	157	121	3:48570465-48570500	1	K10	4.5807	0.98364	0.62549	0.35815	0.289075	no	no	yes	no	no
ENSG00000114270	COL7A1	-	SE	3:48574487-48574550,3:48574796-48574865	3:48574677-48574721	0	0	0.859,1.0,0.941,1.0	0.142,0.267,0.215,0.285	0.723	166	121	3:48574677-48574721	0.992	K11	4.2363	0.68263	0.30002	0.38261	0.552805	yes	yes	yes	no	no
ENSG00000114270	COL7A1	-	SE	3:48589326-48589470,3:48590212-48590356	3:48589599-48589718	0.000101727	0.00328308	1.0,1.0,0.92,1.0	0.796,0.847,0.715,0.786	0.194	241	121	3:48589599-48589718	1	K1	0.9447	0.99425	0.70947	0.28478	0.23939	no	no	yes	no	no
ENSG00000044090	CUL7	-	SE	6:43049962-43050159,6:43050967-43051468	6:43050260-43050398	6.34e-05	0.00213451	1.0,0.739,0.761,0.588	1.0,1.0,1.0,0.951	-0.216	242	121	6:43050260-43050398	0.991	K1	0.9883	0.75426	0.98953	-0.23527	-0.225635	no	no	no	no	no
ENSG00000160714	UBE2Q1	-	SE	1:154554734-154554785,1:154555859-154555964	1:154555428-154555532	4.84e-06	0.000201802	1.0,1.0,1.0,1.0	0.838,0.873,0.908,0.866	0.129	226	121	1:154555428-154555532	1	K1	0.6638	0.99933	0.88496	0.11437	0.121685	no	no	yes	no	no
ENSG00000019144	PHLDB1	+	SE	11:118644071-118644174,11:118645734-118645825	11:118645356-118645650	1.61e-10	1.27e-08	1.0,1.0,1.0,1.0	0.856,0.754,0.685,0.829	0.219	242	121	11:118645356-118645650	1	K4	2.5241	0.99862	0.69357	0.30505	0.262025	no	no	yes	no	no
ENSG00000019144	PHLDB1	+	SE	11:118645734-118645825,11:118650076-118650193	11:118647930-118648076	0	0	1.0,1.0,1.0,1.0	0.796,0.854,0.714,0.8	0.209	242	121	11:118647930-118648076	1	K2	1.1988	0.99925	0.80035	0.1989	0.20395	no	no	yes	no	no
ENSG00000132970	WASF3	+	SE	13:26671871-26671989,13:26680034-26680201	13:26676549-26676724	0.000183857	0.005605	0.744,0.838,0.813,0.795	1.0,1.0,1.0,0.983	-0.198	242	121	13:26676549-26676724	1	K2	1.0591	0.88491	0.99448	-0.10957	-0.153785	no	no	yes	no	no
ENSG00000141480	ARRB2	+	SE	17:4710631-4710744,17:4715972-4716033	17:4715013-4715043	0.000880487	0.0228597	0.614,0.614,0.644,0.643	0.741,0.891,0.84,0.826	-0.196	152	121	17:4715013-4715043	0.991	K4	1.9559	0.66058	0.83396	-0.17338	-0.18469	yes	yes	yes	no	no
ENSG00000105819	PMPCB	+	SE	7:103297406-103297558,7:103299442-103299529	7:103298568-103298708	0	0	0.568,0.461,0.595,0.684	1.0,1.0,1.0,1.0	-0.423	242	121	7:103298568-103298708	1	K3	1.4262	0.58256	0.99881	-0.41624	-0.41962	no	yes	no	yes	yes
ENSG00000179051	RCC2	-	SE	1:17412121-17412194,1:17413536-17413717	1:17413073-17413178	1.7e-05	0.000638445	0.952,1.0,1.0,1.0	0.762,0.802,0.91,0.859	0.155	227	121	1:17413073-17413178	1	K3	1.4274	0.99823	0.83563	0.1626	0.1588	no	no	yes	no	no
ENSG00000179051	RCC2	-	SE	1:17416479-17416646,1:17425540-17425684	1:17420714-17420828	1.42e-11	1.26e-09	1.0,1.0,1.0,1.0	0.719,0.693,0.755,0.785	0.262	236	121	1:17420714-17420828	1	K3	1.7097	0.99823	0.8609	0.13733	0.199665	no	no	yes	no	no
ENSG00000179051	RCC2	-	SE	1:17416479-17416646,1:17425540-17425684	1:17422705-17422836	0	0	1.0,1.0,1.0,1.0	0.571,0.643,0.636,0.667	0.371	242	121	1:17422705-17422836	1	K3	1.714	0.99825	0.62079	0.37746	0.37423	no	no	yes	no	no
ENSG00000179051	RCC2	-	SE	1:17422202-17422291,1:17425540-17425684	1:17422705-17422836	0	0	1.0,1.0,1.0,1.0	0.728,0.615,0.735,0.785	0.284	242	121	1:17422705-17422836	1	K3	1.714	0.99825	0.62079	0.37746	0.33073	no	no	yes	no	no
ENSG00000185728	YTHDF3	+	SE	8:63175330-63175416,8:63209682-63209955	8:63186147-63187745	1.8e-05	0.000672924	0.976,0.875,0.848,0.731	0.642,0.481,0.716,0.557	0.258	242	121	8:63186147-63187745	0.995	K3	2.0427	0.89024	0.58551	0.30473	0.281365	no	no	yes	yes	no
ENSG00000182606	TRAK1	+	SE	3:42189015-42189124,3:42193074-42193205	3:42191558-42191636	6.6e-08	3.69e-06	1.0,0.952,0.951,0.977	0.77,0.576,0.761,0.761	0.253	200	121	3:42191558-42191636	0.989	K3	1.0619	0.9454	0.7385	0.20689	0.229945	no	no	yes	no	no
ENSG00000182606	TRAK1	+	SE	3:42193074-42193205,3:42194803-42194941	3:42193824-42193898	1.36e-05	0.000518502	1.0,0.983,0.978,1.0	0.842,0.924,0.746,0.888	0.14	196	121	3:42193824-42193898	0.944	K3	0.7046	0.97737	0.87402	0.10335	0.121675	no	no	yes	no	no
ENSG00000116698	SMG7	+	SE	1:183550750-183550921,1:183551817-183552263	1:183551045-183551190	6.26e-06	0.000256233	0.808,0.804,0.923,0.683	1.0,1.0,1.0,1.0	-0.196	242	121	1:183551045-183551190	1	K1	0.8502	0.78148	0.9981	-0.21662	-0.20631	no	no	no	yes	no
ENSG00000112701	SENP6	+	SE	6:75697424-75697517,6:75709526-75709630	6:75702645-75703072	7.57e-05	0.00250266	0.653,0.791,0.724,0.691	0.937,0.845,0.881,0.907	-0.178	242	121	6:75702645-75703072	0.97	K3	1.8213	0.71234	0.87214	-0.1598	-0.1689	no	no	no	no	no
ENSG00000155506	LARP1	+	SE	5:154793799-154794000,5:154799590-154799759	5:154794100-154794262	1.64e-06	7.44e-05	1.0,1.0,1.0,1.0	0.802,0.789,0.735,0.893	0.195	242	121	5:154794100-154794262	1	K4	2.073	0.99952	0.90342	0.096097	0.145548	no	no	yes	no	no
ENSG00000177000	MTHFR	-	SE	1:11791206-11791326,1:11793906-11794089	1:11792278-11792379	4.63e-06	0.00019385	0.912,0.698,0.571,0.731	1.0,1.0,1.0,1.0	-0.272	223	121	1:11792278-11792379	0.998	K2	1.4494	0.67024	0.99503	-0.32479	-0.298395	no	yes	no	yes	yes
ENSG00000143590	EFNA3	+	SE	1:155085876-155085942,1:155086412-155087538	1:155086128-155086205	2.41e-06	0.000106365	0.798,0.599,0.743,0.584	0.872,1.0,0.916,0.955	-0.255	199	121	1:155086128-155086205	0.999	K1	0.961	0.69743	0.9411	-0.24366	-0.24933	no	no	no	no	no
ENSG00000266412	NCOA4	-	SE	10:46015125-46015266,10:46030525-46030623	10:46016540-46016694	0.00209113	0.049262	0.964,0.868,0.891,0.92	0.782,0.811,0.71,0.808	0.133	242	121	10:46016540-46016694	0.998	K4	1.8602	0.90646	0.73257	0.17389	0.153445	no	no	yes	no	no
ENSG00000172201	ID4	+	SE	6:19837369-19838195,6:19839209-19842197	6:19838584-19838642	2.69e-12	2.58e-10	0.851,0.861,0.804,0.91	1.0,1.0,1.0,1.0	-0.143	180	121	6:19838584-19838642	1	K1	0.9362	0.716	0.9967	-0.2807	-0.21185	no	no	no	yes	no
ENSG00000176108	CHMP6	+	SE	17:80991840-80991981,17:80995018-80995106	17:80994581-80994690	7.73e-13	7.83e-11	1.0,1.0,1.0,1.0	0.776,0.735,0.713,0.779	0.249	231	121	17:80994581-80994690	1	K2	1.0346	0.99823	0.74376	0.25447	0.251735	no	no	yes	no	no
ENSG00000155511	GRIA1	+	SE	5:153770167-153770415,5:153795475-153795590	5:153794621-153794735	0.00203045	0.0479912	0.239,0.315,0.241,0.256	0.132,0.181,0.122,0.136	0.12	236	121	5:153794621-153794735	0.995	K4	2.6556	0.91602	0.2628	0.65322	0.38661	no	no	no	no	no
ENSG00000055130	CUL1	+	SE	7:148790309-148790441,7:148797811-148797859	7:148792726-148792818	2.72e-13	2.89e-11	1.0,1.0,1.0,1.0	0.69,0.9,0.697,0.74	0.243	214	121	7:148792726-148792818	1	K2	0.9278	0.99867	0.73169	0.26698	0.25499	yes	yes	yes	no	no
ENSG00000204469	PRRC2A	+	SE	6:31625459-31625611,6:31626019-31626162	6:31625792-31625871	4.44e-16	6.13e-14	0.952,0.893,0.925,0.879	0.606,0.658,0.672,0.651	0.266	201	121	6:31625792-31625871	1	K1	0.9529	0.90635	0.67118	0.23517	0.250585	no	no	yes	no	no
ENSG00000204469	PRRC2A	+	SE	6:31627764-31628239,6:31630590-31630801	6:31629144-31629334	0	0	1.0,1.0,1.0,1.0	0.657,0.793,0.474,0.588	0.372	242	121	6:31629144-31629334	1	K4	2.0705	0.9991	0.37693	0.62217	0.497085	no	no	yes	no	no
ENSG00000204469	PRRC2A	+	SE	6:31627764-31628239,6:31630590-31630801	6:31629548-31629845	6.66e-15	8.27e-13	1.0,1.0,1.0,1.0	0.774,0.891,0.69,0.714	0.233	242	121	6:31629548-31629845	1	K4	2.0705	0.99926	0.44727	0.55199	0.392495	no	no	yes	no	no
ENSG00000204469	PRRC2A	+	SE	6:31634471-31634557,6:31635131-31635272	6:31634753-31634977	8.52e-13	8.59e-11	1.0,1.0,1.0,1.0	0.888,0.824,0.872,0.845	0.143	242	121	6:31634753-31634977	1	K1	0.7038	0.9996	0.8469	0.1527	0.14785	no	no	yes	no	no
ENSG00000103264	FBXO31	-	SE	16:87326986-87331510,16:87335303-87335457	16:87333886-87334286	1.22e-10	9.68e-09	1.0,1.0,1.0,1.0	0.571,0.769,0.85,0.695	0.279	242	121	16:87333886-87334286	1	K1	0.9824	0.99693	0.70986	0.28708	0.28304	no	no	yes	no	no
ENSG00000149115	TNKS1BP1	-	SE	11:57301806-57301943,11:57302458-57302825	11:57302074-57302224	0.000197053	0.00596304	1.0,0.983,1.0,1.0	0.84,0.931,0.891,0.864	0.114	242	121	11:57302074-57302224	1	K1	0.6297	0.99627	0.88674	0.10953	0.111765	no	no	no	no	no
ENSG00000049130	KITLG	-	SE	12:88507027-88507137,12:88516333-88516490	12:88515534-88515617	0.000777671	0.0204888	0.621,0.564,0.734,0.693	0.383,0.438,0.433,0.479	0.22	205	121	12:88515534-88515617	0.938	K1	0.9964	0.75217	0.56156	0.19061	0.205305	no	no	yes	yes	no
ENSG00000182199	SHMT2	+	SE	12:57229710-57229811,12:57231712-57231913	12:57230803-57231000	0	0	1.0,1.0,1.0,1.0	0.644,0.652,0.718,0.703	0.321	242	121	12:57230803-57231000	1	K5	2.3823	0.9994	0.79296	0.20645	0.263725	no	no	yes	no	no
ENSG00000182199	SHMT2	+	SE	12:57232452-57232575,12:57233562-57233662	12:57232704-57232843	7.4e-13	7.5e-11	1.0,1.0,1.0,0.911	0.744,0.77,0.765,0.726	0.227	242	121	12:57232704-57232843	1	K4	1.0354	0.98369	0.81878	0.16491	0.195955	no	no	yes	no	no
ENSG00000182199	SHMT2	+	SE	12:57232452-57232575,12:57233562-57233662	12:57233180-57233345	5e-15	6.26e-13	1.0,1.0,1.0,0.897	0.746,0.714,0.719,0.724	0.249	242	121	12:57233180-57233345	1	K4	1.0354	0.99536	0.77394	0.22142	0.23521	no	no	yes	no	no
ENSG00000203875	SNHG5	-	SE	6:85677423-85677492,6:85677953-85678032	6:85677795-85677868	1.96e-05	0.000729958	0.699,0.838,0.756,0.732	0.589,0.453,0.39,0.535	0.265	195	121	6:85677795-85677868	0.906	K5	1.2439	0.93185	0.85048	0.081374	0.173187	no	no	yes	yes	no
ENSG00000188603	CLN3	-	SE	16:28487455-28487541,16:28488590-28488662	16:28487662-28487741	0.000410059	0.011537	0.872,0.745,0.783,0.644	0.938,1.0,1.0,0.928	-0.205	201	121	16:28487662-28487741	0.946	K6	3.2905	0.71296	0.89023	-0.17727	-0.191135	no	no	no	no	no
ENSG00000100211	CBY1	+	SE	22:38670883-38670989,22:38673158-38673850	22:38671070-38671188	0	0	1.0,0.976,1.0,0.956	0.439,0.407,0.335,0.412	0.585	240	121	22:38671070-38671188	1	K1	0.998	0.98612	0.35814	0.62798	0.60649	yes	yes	yes	no	no
ENSG00000103121	CMC2	-	SE	16:80966447-80976179,16:80997313-80997429	16:80981806-80981877	0.000148483	0.004621	1.0,1.0,0.936,0.809	0.851,0.715,0.645,0.715	0.205	193	121	16:80981806-80981877	0.946	K6	4.007	0.93179	0.76016	0.17163	0.188315	no	no	no	no	no
ENSG00000132952	USPL1	+	SE	13:30637743-30637857,13:30646931-30647057	13:30642628-30642757	3.2e-14	3.71e-12	1.0,1.0,1.0,1.0	0.517,0.742,0.697,0.608	0.359	242	121	13:30642628-30642757	1	K3	1.7281	0.99417	0.53896	0.45521	0.407105	no	no	yes	no	no
ENSG00000177239	MAN1B1	+	SE	9:137088868-137089005,9:137097827-137097937	9:137096240-137096391	0.00204445	0.048298	1.0,1.0,1.0,1.0	0.815,0.92,0.788,0.861	0.154	242	121	9:137096240-137096391	0.989	K3	0.6215	0.99264	0.93734	0.055301	0.104651	no	no	no	no	no
ENSG00000198677	SKIC3	-	SE	5:95516524-95516586,5:95516915-95517060	5:95516672-95516750	2.16e-11	1.88e-09	1.0,0.933,1.0,1.0	0.521,0.752,0.427,0.752	0.37	200	121	5:95516672-95516750	0.99	K2	1.5817	0.97233	0.67993	0.2924	0.3312	no	no	yes	no	no
ENSG00000171453	POLR1C	+	SE	6:43517087-43517178,6:43519332-43519440	6:43517306-43517377	0.000692539	0.0184755	1.0,1.0,1.0,1.0	0.826,0.905,0.935,0.85	0.121	193	121	6:43517306-43517377	1	K2	0.5653	0.99883	0.90685	0.091978	0.106489	no	no	no	no	no
ENSG00000134352	IL6ST	-	SE	5:55951463-55951604,5:55952249-55952351	5:55951929-55952075	0	0	1.0,1.0,1.0,1.0	0.5,0.429,0.625,0.44	0.502	242	121	5:55951929-55952075	1	K1	0.9999	0.98088	0.41459	0.5663	0.53415	no	no	yes	no	no
ENSG00000111913	RIPOR2	-	SE	6:24842861-24843554,6:24849801-24849950	6:24848025-24848154	0.000553556	0.0151489	1.0,1.0,1.0,1.0	0.864,0.826,0.8,0.775	0.184	242	121	6:24848025-24848154	0.999	K5	2.8661	0.99709	0.82669	0.1704	0.1772	no	no	yes	no	no
ENSG00000116198	CEP104	-	SE	1:3834924-3835092,1:3837291-3837345	1:3836495-3836692	0.000175326	0.00537829	1.0,0.963,0.925,1.0	0.871,0.697,0.706,0.806	0.202	242	121	1:3836495-3836692	0.987	K2	0.9315	0.95442	0.75047	0.20395	0.202975	no	no	no	no	no
ENSG00000106052	TAX1BP1	+	SE	7:27799964-27800090,7:27827737-27827820	7:27816349-27816394	1.38e-07	7.43e-06	0.723,0.562,0.537,0.547	0.924,1.0,0.879,0.86	-0.323	167	121	7:27816349-27816394	0.997	K5	1.4626	0.88678	0.97959	-0.092815	-0.207907	no	no	no	no	no
ENSG00000145860	RNF145	-	SE	5:159176631-159176867,5:159194715-159194824	5:159181960-159182051	0.000993363	0.0253781	1.0,1.0,1.0,1.0	0.853,0.957,0.923,0.824	0.111	213	121	5:159181960-159182051	0.999	K2	1.0745	0.99914	0.89631	0.10283	0.106915	no	no	no	no	no
ENSG00000134375	TIMM17A	+	SE	1:201955502-201955552,1:201957510-201957574	1:201957281-201957380	0	0	1.0,1.0,1.0,0.986	0.481,0.517,0.485,0.536	0.492	221	121	1:201957281-201957380	1	K1	0.994	0.99945	0.57002	0.42943	0.460715	yes	yes	yes	no	no
ENSG00000197111	PCBP2	+	SE	12:53467220-53467293,12:53468776-53468832	12:53467805-53467843	0	0	0.208,0.298,0.219,0.227	0.624,0.665,0.696,0.664	-0.424	160	121	12:53467805-53467843	1	K3	1.6748	0.32762	0.73873	-0.41111	-0.417555	no	yes	no	yes	yes
ENSG00000197111	PCBP2	+	SE	12:53467220-53467293,12:53468779-53468832	12:53467805-53467843	3.93e-07	1.97e-05	0.685,0.555,0.761,0.623	0.887,0.942,0.953,0.92	-0.269	160	121	12:53467805-53467843	1	K3	1.6748	0.32762	0.73873	-0.41111	-0.340055	no	yes	no	yes	no
ENSG00000003393	ALS2	-	SE	2:201753145-201753242,2:201757401-201757759	2:201754503-201754623	0	0	1.0,1.0,1.0,1.0	0.333,0.5,0.314,0.633	0.555	242	121	2:201754503-201754623	1	K2	1.1231	0.99763	0.63006	0.36757	0.461285	no	no	yes	no	no
ENSG00000172354	GNB2	+	SE	7:100677751-100677818,7:100678397-100678614	7:100678098-100678299	0	0	1.0,1.0,1.0,1.0	0.767,0.761,0.738,0.719	0.254	242	121	7:100678098-100678299	1	K2	0.8785	0.99822	0.78051	0.21772	0.23586	no	no	yes	no	no
ENSG00000055163	CYFIP2	+	SE	5:157389188-157389427,5:157392832-157393207	5:157390521-157390668	1.43e-10	1.13e-08	1.0,0.956,0.961,1.0	0.856,0.809,0.834,0.731	0.172	242	121	5:157390521-157390668	0.998	K1	0.8842	0.97898	0.7805	0.19848	0.18524	no	no	yes	no	no
ENSG00000291122	CASTOR3P	-	SE	7:100213046-100213133,7:100222596-100222720	7:100214970-100215207	8.47e-07	4.03e-05	0.026,0.043,0.169,0.081	0.327,0.312,0.342,0.311	-0.243	242	121	7:100214970-100215207	0.974	K8	5.3079	0.050666	0.15047	-0.099803	-0.171401	no	no	yes	no	no
ENSG00000291122	CASTOR3P	-	SE	7:100222596-100222720,7:100223881-100224075	7:100223570-100223698	0	0	0.907,0.937,0.974,0.864	0.351,0.481,0.445,0.472	0.483	242	121	7:100223570-100223698	1	K8	5.3079	0.85583	0.48007	0.37576	0.42938	yes	yes	yes	no	no
ENSG00000145730	PAM	+	SE	5:103009750-103009866,5:103019789-103019843	5:103017334-103017433	7.81e-06	0.000312423	1.0,0.981,0.982,0.937	0.862,0.763,0.752,0.867	0.164	221	121	5:103017334-103017433	0.996	K2	0.7999	0.98681	0.84352	0.14329	0.153645	yes	yes	yes	no	no
ENSG00000069966	GNB5	-	SE	15:52124472-52124639,15:52128195-52128244	15:52125948-52126044	1.17e-07	6.35e-06	1.0,1.0,1.0,1.0	0.7,0.847,0.822,0.759	0.218	218	121	15:52125948-52126044	1	K3	1.2424	0.99819	0.81703	0.18116	0.19958	no	no	yes	no	no
ENSG00000170473	PYM1	-	SE	12:55901412-55902355,12:55927075-55927112	12:55903387-55903480	0.000535196	0.0146784	1.0,1.0,1.0,1.0	0.838,0.891,0.922,0.767	0.145	215	121	12:55903387-55903480	0.931	K1	0.5302	0.99665	0.94602	0.050634	0.097817	no	no	yes	no	no
ENSG00000170473	PYM1	-	SE	12:55901412-55902355,12:55927724-55927894	12:55903387-55903480	0.000419119	0.0117656	1.0,1.0,1.0,1.0	0.818,0.759,0.738,0.851	0.209	215	121	12:55903387-55903480	0.931	K1	0.5302	0.99665	0.94602	0.050634	0.129817	no	no	yes	no	no
ENSG00000130508	PXDN	-	SE	2:1653086-1653785,2:1654399-1654508	2:1653916-1653980	0.00111516	0.0281189	0.281,0.369,0.506,0.206	0.661,0.634,0.854,0.656	-0.361	186	121	2:1653916-1653980	0.959	K1	1	0.39085	0.67007	-0.27923	-0.320115	no	no	no	no	no
ENSG00000145041	DCAF1	-	SE	3:51422306-51422431,3:51429260-51429470	3:51427372-51427541	5.9e-10	4.32e-08	1.0,0.905,1.0,1.0	0.643,0.692,0.636,0.593	0.335	242	121	3:51427372-51427541	1	K2	0.9953	0.99602	0.55544	0.44058	0.38779	no	no	yes	no	no
ENSG00000108848	LUC7L3	+	SE	17:50745719-50746003,17:50750746-50751617	17:50746542-50746702	0.00171803	0.0413482	1.0,1.0,1.0,1.0	0.918,0.908,0.925,0.921	0.082	242	121	17:50746542-50746702	1	K6	2.6196	0.99916	0.96313	0.036028	0.059014	no	no	yes	no	no
ENSG00000136485	DCAF7	+	SE	17:63550476-63550815,17:63579336-63579448	17:63578470-63578628	2.66e-15	3.43e-13	1.0,1.0,0.985,1.0	0.816,0.84,0.81,0.821	0.174	242	121	17:63578470-63578628	1	K2	0.8604	0.97712	0.81238	0.16475	0.169375	no	no	yes	no	no
ENSG00000171617	ENC1	-	SE	5:74627408-74629992,5:74640306-74641424	5:74634684-74636362	3.16e-08	1.85e-06	1.0,0.984,0.972,0.979	0.844,0.828,0.86,0.789	0.153	242	121	5:74634684-74636362	0.994	K2	0.8759	0.9842	0.87803	0.10618	0.12959	no	no	yes	no	no
ENSG00000113360	DROSHA	-	SE	5:31406852-31406945,5:31410745-31410887	5:31409056-31409159	2.34e-08	1.4e-06	0.715,0.693,0.534,0.85	1.0,1.0,1.0,1.0	-0.302	225	121	5:31409056-31409159	0.977	K2	1.1744	0.78566	0.97507	-0.1894	-0.2457	no	no	no	yes	no
ENSG00000113360	DROSHA	-	SE	5:31429474-31429545,5:31435764-31435864	5:31431576-31431678	5.85e-05	0.00198806	1.0,0.958,0.854,0.9	0.697,0.662,0.627,0.705	0.255	224	121	5:31431576-31431678	0.985	K1	0.9862	0.93232	0.66937	0.26295	0.258975	no	no	no	no	no
ENSG00000113360	DROSHA	-	SE	5:31486490-31486562,5:31495285-31495372	5:31493207-31493293	3.89e-05	0.00137473	0.823,0.684,0.787,0.777	1.0,1.0,1.0,1.0	-0.232	208	121	5:31493207-31493293	0.989	K1	0.8877	0.78194	0.98189	-0.19995	-0.215975	no	yes	no	no	yes
ENSG00000145907	G3BP1	+	SE	5:151799211-151799313,5:151800217-151800346	5:151799889-151800000	1.29e-06	5.98e-05	1.0,1.0,1.0,1.0	0.839,0.739,0.885,0.86	0.169	233	121	5:151799889-151800000	1	K1	0.7225	0.99693	0.84346	0.15346	0.16123	no	no	yes	no	no
ENSG00000147649	MTDH	+	SE	8:97644183-97644887,8:97686667-97686752	8:97661072-97661173	5.39e-13	5.54e-11	0.971,1.0,0.969,0.937	0.617,0.619,0.775,0.775	0.273	223	121	8:97661072-97661173	0.997	K4	1.9806	0.96855	0.7774	0.19115	0.232075	no	no	yes	no	no
ENSG00000147649	MTDH	+	SE	8:97686667-97686752,8:97689037-97689103	8:97687429-97687605	6.55e-15	8.14e-13	1.0,1.0,1.0,1.0	0.697,0.822,0.852,0.809	0.205	242	121	8:97687429-97687605	0.987	K3	1.8137	0.97283	0.81276	0.16007	0.182535	no	no	yes	yes	no
ENSG00000147649	MTDH	+	SE	8:97690951-97691188,8:97706625-97706750	8:97699754-97699852	0	0	0.858,0.827,0.781,0.728	0.332,0.308,0.435,0.383	0.434	220	121	8:97699754-97699852	1	K3	1.5387	0.83545	0.39853	0.43692	0.43546	no	no	yes	no	no
ENSG00000113407	TARS1	+	SE	5:33448540-33448731,5:33454944-33455066	5:33453289-33453412	8.95e-06	0.000354169	1.0,1.0,1.0,0.983	0.831,0.976,0.823,0.85	0.126	242	121	5:33453289-33453412	1	K5	1.2921	0.99717	0.88332	0.11385	0.119925	no	no	no	no	no
ENSG00000198093	ZNF649	-	SE	19:51896471-51896567,19:51900092-51900294	19:51896852-51896978	1.49e-11	1.32e-09	1.0,1.0,1.0,1.0	0.743,0.783,0.6,0.759	0.279	242	121	19:51896852-51896978	1	K2	1.1168	0.9975	0.77053	0.22698	0.25299	no	no	no	no	no
ENSG00000132912	DCTN4	-	SE	5:150731415-150731489,5:150733367-150733475	5:150731886-150731906	6.05e-05	0.00204832	0.544,0.527,0.387,0.523	0.706,0.65,0.797,0.773	-0.236	142	121	5:150731886-150731906	0.969	K1	1	0.49978	0.74428	-0.2445	-0.24025	no	no	yes	no	no
ENSG00000136235	GPNMB	+	SE	7:23259979-23260138,7:23266516-23266615	7:23260456-23260773	0.000471698	0.01311	0.972,1.0,1.0,1.0	0.778,0.793,0.742,0.869	0.197	242	121	7:23260456-23260773	1	K3	1.7503	0.98913	0.78948	0.19965	0.198325	no	no	no	no	no
ENSG00000100401	RANGAP1	-	SE	22:41280932-41281082,22:41285985-41286187	22:41284901-41285153	0.000259993	0.00766387	0.0,0.073,0.137,0.05	0.183,0.245,0.2,0.254	-0.155	242	121	22:41284901-41285153	0.961	K6	2.4149	0.083432	0.22301	-0.13958	-0.14729	no	no	no	no	no
ENSG00000113282	CLINT1	-	SE	5:157794897-157794972,5:157805865-157806112	5:157803650-157803719	2.95e-13	3.13e-11	1.0,1.0,1.0,1.0	0.723,0.47,0.725,0.705	0.344	191	121	5:157803650-157803719	0.962	K2	1.3706	0.99281	0.87598	0.11683	0.230415	no	no	yes	no	no
ENSG00000264364	DYNLL2	+	SE	17:58083418-58083683,17:58089141-58095542	17:58087082-58087222	0.000801954	0.0210597	0.895,0.864,0.819,0.826	0.934,0.932,0.943,0.958	-0.091	242	121	17:58087082-58087222	0.999	K2	0.8239	0.85537	0.96791	-0.11254	-0.10177	no	no	no	no	no
ENSG00000153037	SRP19	+	SE	5:112862507-112862583,5:112891602-112891637	5:112864457-112864528	0	0	1.0,1.0,1.0,1.0	0.422,0.305,0.385,0.466	0.605	193	121	5:112864457-112864528	1	K4	3.2445	0.99077	0.77928	0.21149	0.408245	no	no	yes	no	no
ENSG00000015479	MATR3	+	SE	5:139315696-139315738,5:139317052-139317105	5:139316076-139316188	0.000242487	0.00719948	1.0,1.0,1.0,1.0	0.897,0.869,0.942,0.924	0.092	234	121	5:139316076-139316188	1	K5	2.0658	0.99981	0.91535	0.084459	0.0882295	no	no	yes	no	no
ENSG00000114446	IFT57	-	SE	3:108218534-108218653,3:108222110-108222424	3:108219410-108219572	0.000148565	0.00462285	1.0,0.923,1.0,0.965	0.848,0.556,0.838,0.809	0.209	242	121	3:108219410-108219572	0.957	K1	0.9992	0.95733	0.73803	0.2193	0.21415	no	no	yes	no	no
ENSG00000133706	LARS1	-	SE	5:146171909-146171990,5:146177546-146177665	5:146172687-146172774	4.16e-07	2.08e-05	1.0,0.979,1.0,0.969	0.866,0.839,0.707,0.839	0.174	209	121	5:146172687-146172774	1	K3	0.7474	0.9922	0.86841	0.1238	0.1489	no	no	yes	no	no
ENSG00000197226	TBC1D9B	-	SE	5:179865837-179865888,5:179867777-179867849	5:179867445-179867495	1.94e-06	8.73e-05	0.363,0.36,0.422,0.518	0.799,0.69,0.671,0.833	-0.333	172	121	5:179867445-179867495	1	K2	1.3761	0.38124	0.73503	-0.35379	-0.343395	no	no	yes	no	no
ENSG00000113369	ARRDC3	-	SE	5:91373683-91373838,5:91375510-91375613	5:91374114-91374276	2.39e-09	1.63e-07	0.754,0.7,0.726,0.736	1.0,1.0,1.0,0.943	-0.257	242	121	5:91374114-91374276	0.964	K3	1.353	0.85916	0.96134	-0.10218	-0.17959	no	no	no	no	no
ENSG00000113369	ARRDC3	-	SE	5:91373683-91373838,5:91375510-91375613	5:91374922-91375178	2.48e-10	1.9e-08	0.674,0.679,0.707,0.797	1.0,1.0,1.0,0.947	-0.272	242	121	5:91374922-91375178	0.999	K3	1.353	0.85271	0.992	-0.1393	-0.20565	no	no	no	yes	no
ENSG00000013561	RNF14	+	SE	5:141974803-141974955,5:141980122-141980351	5:141978303-141978830	3.8e-08	2.19e-06	0.829,0.963,0.871,1.0	0.486,0.6,0.474,0.642	0.365	242	121	5:141978303-141978830	0.995	K3	1.9557	0.81574	0.43389	0.38185	0.373425	no	no	yes	no	no
ENSG00000120725	SIL1	-	SE	5:138951787-138951884,5:139026800-139026992	5:139021171-139021292	0	0	1.0,0.972,1.0,1.0	0.476,0.469,0.63,0.511	0.472	242	121	5:139021171-139021292	1	K2	1.1391	0.99811	0.54803	0.45008	0.46104	no	no	yes	no	no
ENSG00000148339	SLC25A25	+	SE	9:128103680-128103839,9:128106352-128106520	9:128105729-128105881	0.00114395	0.0287762	0.909,0.956,0.964,0.958	0.732,0.89,0.846,0.866	0.113	242	121	9:128105729-128105881	0.975	K2	1.5946	0.95188	0.84413	0.10775	0.110375	no	no	yes	no	no
ENSG00000148339	SLC25A25	+	SE	9:128103680-128103839,9:128106352-128106520	9:128106150-128106257	1.26e-05	0.000486867	0.894,0.924,0.958,0.914	0.597,0.735,0.649,0.765	0.236	229	121	9:128106150-128106257	1	K2	1.5946	0.9607	0.66032	0.30038	0.26819	no	no	yes	no	no
ENSG00000148339	SLC25A25	+	SE	9:128105728-128105881,9:128106352-128106520	9:128106150-128106257	2.02e-11	1.76e-09	1.0,1.0,1.0,1.0	0.818,0.82,0.855,0.741	0.192	229	121	9:128106150-128106257	1	K2	1.5946	0.9607	0.66032	0.30038	0.24619	no	no	yes	no	no
ENSG00000030066	NUP160	-	SE	11:47792011-47792946,11:47797977-47798074	11:47797779-47797884	0	0	1.0,1.0,1.0,1.0	0.61,0.751,0.696,0.541	0.351	227	121	11:47797779-47797884	1	K1	0.963	0.99756	0.67851	0.31905	0.335025	no	no	yes	no	no
ENSG00000104853	CLPTM1	+	SE	19:44955379-44955467,19:44973086-44973210	19:44961963-44962075	6.97e-14	7.85e-12	1.0,0.994,1.0,0.991	0.861,0.838,0.755,0.824	0.177	234	121	19:44961963-44962075	1	K3	1.1565	0.99527	0.84721	0.14806	0.16253	no	no	yes	no	no
ENSG00000162236	STX5	-	SE	11:62827560-62827631,11:62831953-62832041	11:62831019-62831262	3.84e-13	4.01e-11	1.0,1.0,1.0,0.927	0.773,0.685,0.7,0.823	0.236	242	121	11:62831019-62831262	0.995	K1	0.8791	0.98133	0.79593	0.18539	0.210695	no	no	no	no	no
ENSG00000123505	AMD1	+	SE	6:110890253-110890356,6:110892734-110892827	6:110892299-110892443	2.78e-08	1.64e-06	1.0,1.0,1.0,1.0	0.731,0.871,0.744,0.727	0.232	242	121	6:110892299-110892443	1	K4	1.9247	0.99898	0.79201	0.20698	0.21949	no	no	yes	no	no
ENSG00000111605	CPSF6	+	SE	12:69256696-69256842,12:69258589-69259094	12:69257732-69257905	4.28e-09	2.84e-07	1.0,1.0,1.0,1.0	0.823,0.926,0.682,0.853	0.179	242	121	12:69257732-69257905	1	K2	1.1108	0.99911	0.82678	0.17233	0.175665	no	no	yes	no	no
ENSG00000091009	RBM27	+	SE	5:146233449-146233743,5:146251710-146251875	5:146237298-146237432	9.42e-05	0.003059	1.0,1.0,1.0,1.0	0.81,0.818,0.622,0.807	0.236	242	121	5:146237298-146237432	0.997	K2	0.8409	0.9963	0.85526	0.14104	0.18852	no	no	yes	no	no
ENSG00000091009	RBM27	+	SE	5:146263490-146263631,5:146269206-146269281	5:146267649-146267768	1.55e-11	1.37e-09	0.708,0.685,0.744,0.693	1.0,1.0,1.0,1.0	-0.292	241	121	5:146267649-146267768	1	K1	0.9617	0.68304	0.99722	-0.31419	-0.303095	no	no	no	yes	no
ENSG00000154310	TNIK	-	SE	3:171138190-171138379,3:171140398-171140509	3:171139470-171139556	5.01e-07	2.47e-05	0.974,0.947,0.924,0.979	0.858,0.762,0.697,0.71	0.199	208	121	3:171139470-171139556	0.981	K3	1.4735	0.92757	0.76817	0.1594	0.1792	yes	yes	yes	no	no
ENSG00000111642	CHD4	-	SE	12:6595333-6595430,12:6597893-6598099	12:6596006-6596137	2.89e-14	3.36e-12	1.0,0.994,1.0,0.994	0.858,0.826,0.898,0.841	0.141	242	121	12:6596006-6596137	1	K4	1.068	0.99643	0.88186	0.11457	0.127785	no	no	yes	no	no
ENSG00000111642	CHD4	-	SE	12:6600925-6601053,12:6601647-6601766	12:6601289-6601530	4.55e-15	5.74e-13	1.0,1.0,1.0,1.0	0.865,0.817,0.799,0.869	0.163	242	121	12:6601289-6601530	1	K2	0.7023	0.99706	0.83739	0.15967	0.161335	no	no	yes	no	no
ENSG00000128595	CALU	+	SE	7:128748572-128748804,7:128754528-128754722	7:128754262-128754455	6.59e-11	5.43e-09	0.837,0.814,0.806,0.737	0.449,0.432,0.57,0.414	0.332	242	121	7:128754262-128754455	1	K4	1.9363	0.83535	0.56839	0.26695	0.299475	no	no	yes	no	no
ENSG00000128595	CALU	+	SE	7:128748572-128748804,7:128758870-128759037	7:128754529-128754722	8.2e-14	9.15e-12	0.6,0.592,0.627,0.674	1.0,0.946,0.969,0.963	-0.346	242	121	7:128754529-128754722	1	K4	1.9363	0.12754	0.47522	-0.34768	-0.34684	no	no	no	no	no
ENSG00000128595	CALU	+	SE	7:128754261-128754455,7:128758870-128759037	7:128754529-128754722	0	0	0.085,0.06,0.058,0.084	0.337,0.293,0.347,0.361	-0.263	242	121	7:128754529-128754722	1	K4	1.9363	0.12754	0.47522	-0.34768	-0.30534	no	no	yes	no	no
ENSG00000152061	RABGAP1L	+	SE	1:174982833-174982905,1:174989848-174990409	1:174988641-174988838	6.59e-06	0.000268472	1.0,1.0,1.0,0.905	0.915,0.822,0.793,0.759	0.154	242	121	1:174988641-174988838	0.993	K1	0.8499	0.98842	0.81963	0.16879	0.161395	no	no	no	no	no
ENSG00000023228	NDUFS1	-	SE	2:206149817-206149925,2:206153617-206153682	2:206152419-206152510	0	0	1.0,0.951,0.987,1.0	0.663,0.594,0.73,0.705	0.311	213	121	2:206152419-206152510	1	K6	1.6939	0.98599	0.73128	0.25471	0.282855	no	no	yes	yes	yes
ENSG00000101337	TM9SF4	+	SE	20:32155102-32155186,20:32158450-32158514	20:32157794-32157969	7.22e-09	4.67e-07	0.897,1.0,1.0,1.0	0.738,0.63,0.792,0.783	0.239	242	121	20:32157794-32157969	1	K3	1.4198	0.99421	0.72842	0.26579	0.252395	no	no	yes	no	no
ENSG00000177674	AGTRAP	+	SE	1:11745802-11745837,1:11748414-11748589	1:11747440-11747545	0.0010226	0.0260486	1.0,1.0,1.0,1.0	0.719,0.681,1.0,0.604	0.249	227	121	1:11747440-11747545	0.98	K2	1.3905	0.99709	0.88296	0.11413	0.181565	no	no	yes	no	no
ENSG00000129925	PGAP6	-	SE	16:370787-372283,16:374004-374151	16:372611-372727	0.000394221	0.0111396	0.958,0.955,0.959,1.0	0.718,0.727,0.836,0.872	0.18	238	121	16:372611-372727	0.971	K1	0.969	0.9525	0.78057	0.17193	0.175965	no	no	yes	no	no
ENSG00000009413	REV3L	-	SE	6:111333122-111333367,6:111343924-111344043	6:111335469-111335610	2.02e-11	1.76e-09	0.957,1.0,1.0,1.0	0.842,0.545,0.625,0.724	0.305	242	121	6:111335469-111335610	1	K1	0.9848	0.98945	0.66299	0.32646	0.31573	no	no	yes	no	no
ENSG00000136709	WDR33	-	SE	2:127709692-127709856,2:127717154-127717263	2:127713583-127714021	4.26e-08	2.44e-06	1.0,0.892,0.976,1.0	0.769,0.729,0.71,0.745	0.229	242	121	2:127713583-127714021	0.982	K2	1.2069	0.95363	0.74125	0.21238	0.22069	no	no	yes	no	no
ENSG00000114867	EIF4G1	+	SE	3:184314494-184314674,3:184317716-184317816	3:184315763-184315856	5.11e-11	4.26e-09	0.513,0.462,0.391,0.165	0.936,0.934,0.887,0.845	-0.518	215	121	3:184315763-184315856	0.989	K8	4.7002	0.55154	0.81588	-0.26433	-0.391165	no	no	no	no	no
ENSG00000114867	EIF4G1	+	SE	3:184314541-184314674,3:184317716-184317816	3:184317321-184317497	5.97e-07	2.91e-05	0.8,0.694,0.737,0.64	0.98,0.962,0.871,0.923	-0.216	242	121	3:184317321-184317497	0.933	K8	4.7002	0.6652	0.81478	-0.14959	-0.182795	no	no	no	yes	no
ENSG00000114867	EIF4G1	+	SE	3:184316071-184316218,3:184320629-184320722	3:184317321-184317497	0.000619668	0.0167376	1.0,1.0,1.0,1.0	0.789,0.857,0.938,0.787	0.157	242	121	3:184317321-184317497	0.933	K8	4.7002	0.6652	0.81478	-0.14959	0.003705	no	no	no	no	no
ENSG00000114867	EIF4G1	+	SE	3:184325850-184325951,3:184326880-184326983	3:184326527-184326629	0	0	0.987,1.0,0.995,1.0	0.7,0.714,0.774,0.758	0.259	224	121	3:184326527-184326629	1	K3	0.84	0.98292	0.7742	0.20871	0.233855	no	no	yes	no	no
ENSG00000114867	EIF4G1	+	SE	3:184331471-184331606,3:184331945-184332086	3:184331728-184331809	3.95e-13	4.11e-11	0.877,0.864,0.867,0.826	0.988,1.0,1.0,0.995	-0.137	203	121	3:184331728-184331809	1	K3	1.1098	0.85375	0.99593	-0.14219	-0.139595	no	no	no	yes	no
ENSG00000197102	DYNC1H1	+	SE	14:102040597-102040673,14:102042012-102042124	14:102041574-102041734	0	0	1.0,1.0,0.992,1.0	0.835,0.792,0.792,0.79	0.196	242	121	14:102041574-102041734	1	K10	0.9244	0.98819	0.80087	0.18731	0.191655	no	no	yes	no	no
ENSG00000112592	TBP	+	SE	6:170556878-170557083,6:170564544-170564632	6:170561791-170562233	7.27e-09	4.7e-07	1.0,1.0,1.0,1.0	0.754,0.902,0.718,0.801	0.206	242	121	6:170561791-170562233	1	K1	0.9267	0.99779	0.77498	0.22281	0.214405	no	no	yes	no	no
ENSG00000147133	TAF1	+	SE	X:71392874-71392994,X:71394066-71394245	X:71393301-71393476	0.000359511	0.0102465	0.889,0.822,0.778,0.7	1.0,1.0,1.0,0.971	-0.196	242	121	X:71393301-71393476	1	K1	0.9606	0.76894	0.9916	-0.22266	-0.20933	no	no	no	yes	no
ENSG00000167191	GPRC5B	-	SE	16:19856690-19860544,16:19871815-19872845	16:19861837-19861973	2.51e-14	2.94e-12	1.0,1.0,1.0,1.0	0.758,0.849,0.83,0.826	0.184	242	121	16:19861837-19861973	1	K1	0.8318	0.99883	0.80817	0.19066	0.18733	no	no	yes	no	no
ENSG00000183495	EP400	+	SE	12:131960584-131961954,12:131986513-131986807	12:131982093-131982478	5.52e-07	2.7e-05	1.0,1.0,1.0,1.0	0.75,0.818,0.579,0.627	0.306	242	121	12:131982093-131982478	0.999	K5	3.7702	0.99705	0.82001	0.17703	0.241515	no	no	yes	no	no
ENSG00000136271	DDX56	-	SE	7:44566447-44566524,7:44568902-44568992	7:44568118-44568223	0	0	1.0,1.0,1.0,1.0	0.587,0.676,0.64,0.617	0.37	227	121	7:44568118-44568223	1	K1	0.959	0.99905	0.64565	0.3534	0.3617	no	no	yes	no	no
ENSG00000090989	EXOC1	+	SE	4:55891314-55891422,4:55893551-55893780	4:55892635-55892711	2.1e-05	0.0007767	1.0,0.942,1.0,1.0	0.864,0.902,0.724,0.792	0.165	198	121	4:55892635-55892711	1	K2	1.2526	0.99141	0.81457	0.17684	0.17092	no	no	yes	no	no
ENSG00000120251	GRIA2	+	SE	4:157359895-157360143,4:157362798-157362933	4:157361010-157361124	2.32e-09	1.58e-07	1.0,0.858,0.897,0.902	0.591,0.514,0.427,0.609	0.379	236	121	4:157361010-157361124	0.997	K8	6.0194	0.61413	0.32617	0.28796	0.33348	no	no	yes	no	no
ENSG00000120251	GRIA2	+	SE	4:157359895-157360143,4:157362798-157363047	4:157361538-157361652	3.57e-08	2.07e-06	1.0,0.804,0.849,0.922	0.491,0.402,0.501,0.566	0.404	236	121	4:157361538-157361652	0.929	K8	6.0194	0.5704	0.46082	0.10958	0.25679	no	no	no	no	no
ENSG00000136636	KCTD3	+	SE	1:215601866-215601954,1:215604131-215604302	1:215602085-215602201	3.33e-16	4.66e-14	0.696,0.733,0.644,0.699	1.0,1.0,1.0,1.0	-0.307	238	121	1:215602085-215602201	1	K1	0.9866	0.73364	0.99824	-0.2646	-0.2858	no	yes	no	yes	yes
ENSG00000083896	YTHDC1	-	SE	4:68316313-68316448,4:68318689-68318729	4:68318519-68318581	0	0	1.0,1.0,1.0,1.0	0.669,0.709,0.758,0.747	0.279	184	121	4:68318519-68318581	1	K1	0.9529	0.99924	0.6899	0.30934	0.29417	no	no	yes	no	no
ENSG00000163625	WDFY3	-	SE	4:84724425-84724594,4:84733381-84733609	4:84726861-84726911	0.000303777	0.00879491	0.89,0.679,0.617,0.545	0.272,0.365,0.353,0.428	0.328	172	121	4:84726861-84726911	0.985	K1	0.997	0.6075	0.36733	0.24016	0.28408	no	no	yes	no	no
ENSG00000047410	TPR	-	SE	1:186361621-186361709,1:186362287-186362380	1:186361789-186361869	1.98e-05	0.000736625	0.863,0.889,0.771,0.642	1.0,1.0,1.0,1.0	-0.209	202	121	1:186361789-186361869	1	K1	0.9355	0.77553	0.99898	-0.22346	-0.21623	no	no	no	yes	no
ENSG00000138709	LARP1B	+	SE	4:128091000-128091144,4:128098185-128098330	4:128091347-128091512	4.62e-05	0.0016091	0.444,0.721,0.746,0.75	1.0,0.92,1.0,0.882	-0.285	242	121	4:128091347-128091512	0.964	K2	0.9289	0.60654	0.90966	-0.30312	-0.29406	no	no	no	yes	no
ENSG00000132155	RAF1	-	SE	3:12587590-12587637,3:12591707-12591792	3:12590798-12590974	4.34e-10	3.25e-08	1.0,1.0,0.983,1.0	0.833,0.82,0.851,0.861	0.154	242	121	3:12590798-12590974	0.998	K1	0.6048	0.99201	0.88276	0.10925	0.131625	no	no	yes	no	no
ENSG00000164080	RAD54L2	+	SE	3:51629333-51629473,3:51630704-51630931	3:51630272-51630388	0.000279383	0.00818631	1.0,1.0,1.0,0.963	0.92,0.718,0.741,0.888	0.174	238	121	3:51630272-51630388	1	K3	2.074	0.98851	0.76233	0.22619	0.200095	no	no	yes	no	no
ENSG00000164080	RAD54L2	+	SE	3:51630704-51630931,3:51633901-51634035	3:51633577-51633759	3.4e-12	3.22e-10	1.0,1.0,1.0,1.0	0.821,0.64,0.667,0.795	0.269	242	121	3:51633577-51633759	0.997	K3	2.4953	0.97725	0.73834	0.23891	0.253955	no	no	yes	no	no
ENSG00000105373	NOP53	+	SE	19:47754708-47754891,19:47755755-47755822	19:47755348-47755523	0	0	1.0,1.0,1.0,1.0	0.817,0.76,0.769,0.81	0.211	242	121	19:47755348-47755523	1	K3	1.7902	0.9682	0.75494	0.21326	0.21213	no	no	yes	no	no
ENSG00000164163	ABCE1	+	SE	4:145110102-145110240,4:145110967-145111064	4:145110375-145110444	7.39e-10	5.35e-08	1.0,1.0,1.0,1.0	0.829,0.628,0.506,0.709	0.332	191	121	4:145110375-145110444	1	K2	1.1342	0.99779	0.7264	0.27139	0.301695	no	no	yes	no	no
ENSG00000109184	DCUN1D4	+	SE	4:51899269-51899378,4:51913289-51913392	4:51911070-51911174	2.54e-05	0.000925815	0.572,0.626,0.605,0.906	0.241,0.231,0.231,0.357	0.412	226	121	4:51911070-51911174	0.99	K3	1.7811	0.8065	0.29841	0.50808	0.46004	no	no	yes	no	no
ENSG00000178440	TIMM23B-AGAP6	+	SE	10:49955001-49955060,10:49973011-49973142	10:49958370-49958480	0	0	1.0,1.0,1.0,1.0	0.526,0.576,0.676,0.573	0.412	232	121	10:49958370-49958480	1	K5	2.3532	0.99466	0.61029	0.38438	0.39819	no	no	yes	no	no
ENSG00000087274	ADD1	+	SE	4:2908514-2908604,4:2914883-2915040	4:2909339-2909431	0.00128926	0.0319725	0.052,0.061,0.051,0.056	0.155,0.108,0.126,0.166	-0.084	214	121	4:2909339-2909431	0.971	K5	2.5484	0.063292	0.13211	-0.068822	-0.076411	no	no	yes	no	no
ENSG00000087274	ADD1	+	SE	4:2926013-2926112,4:2928170-2928523	4:2926642-2926675	7.22e-05	0.00240041	0.571,0.522,0.542,0.658	0.801,0.694,0.682,0.822	-0.176	155	121	4:2926642-2926675	0.952	K5	2.5484	0.53507	0.72024	-0.18517	-0.180585	no	no	no	no	no
ENSG00000197043	ANXA6	-	SE	5:151124285-151124367,5:151128180-151128239	5:151126402-151126480	3.33e-12	3.17e-10	0.924,0.908,0.889,0.796	0.583,0.548,0.431,0.391	0.391	200	121	5:151126402-151126480	0.999	K10	4.173	0.88614	0.47223	0.41391	0.402455	no	no	no	no	no
ENSG00000111860	CEP85L	-	SE	6:118460771-118465568,6:118470536-118470644	6:118469072-118469303	0.00159414	0.0386855	0.583,0.871,0.667,0.818	0.913,0.923,0.92,0.975	-0.198	242	121	6:118469072-118469303	0.948	K2	1.1114	0.67367	0.9338	-0.26013	-0.229065	no	no	no	yes	no
ENSG00000138594	TMOD3	+	SE	15:51900154-51900298,15:51908775-51915725	15:51901892-51902036	1.18e-06	5.49e-05	1.0,1.0,1.0,1.0	0.737,0.857,0.871,0.759	0.194	242	121	15:51901892-51902036	0.995	K2	1.2976	0.99769	0.82714	0.17055	0.182275	no	no	yes	no	no
ENSG00000132424	PNISR	-	SE	6:99402539-99402710,6:99404602-99404702	6:99403829-99403882	5.52e-06	0.00022799	0.799,0.83,0.85,0.809	0.644,0.634,0.599,0.675	0.184	175	121	6:99403829-99403882	0.997	K1	0.9612	0.80784	0.65356	0.15429	0.169145	no	no	yes	yes	no
ENSG00000132424	PNISR	-	SE	6:99408080-99408271,6:99412550-99412734	6:99410741-99410964	0	0	1.0,1.0,1.0,0.965	0.491,0.507,0.515,0.51	0.486	242	121	6:99410741-99410964	1	K6	4.0588	0.87143	0.48075	0.39068	0.43834	no	no	yes	no	no
ENSG00000132424	PNISR	-	SE	6:99412550-99412739,6:99416348-99416428	6:99414572-99414686	0	0	1.0,1.0,1.0,1.0	0.548,0.615,0.608,0.604	0.406	236	121	6:99414572-99414686	1	K6	4.0588	0.99092	0.60155	0.38936	0.39768	yes	yes	yes	no	no
ENSG00000132424	PNISR	-	SE	6:99412550-99412739,6:99425214-99425277	6:99414572-99414686	0	0	1.0,0.978,0.994,0.978	0.698,0.747,0.683,0.634	0.297	236	121	6:99414572-99414686	1	K6	4.0588	0.99092	0.60155	0.38936	0.34318	yes	yes	yes	no	no
ENSG00000132424	PNISR	-	SE	6:99412550-99412739,6:99425214-99425277	6:99416349-99416428	2.78e-15	3.57e-13	1.0,0.947,0.985,0.918	0.681,0.73,0.665,0.6	0.293	201	121	6:99416349-99416428	1	K6	4.0326	0.86691	0.67799	0.18893	0.240965	yes	yes	yes	no	no
ENSG00000242808	SOX2-OT	+	SE	3:181699509-181699883,3:181739568-181741290	3:181715185-181715292	0.00181457	0.0434018	0.836,0.58,0.61,0.569	0.462,0.379,0.346,0.346	0.265	229	121	3:181715185-181715292	0.998	K3	2.0599	0.66162	0.31511	0.3465	0.30575	no	no	no	no	no
ENSG00000105559	PLEKHA4	-	SE	19:48859468-48859684,19:48861400-48861501	19:48860350-48860459	2.05e-10	1.59e-08	1.0,1.0,1.0,1.0	0.567,0.478,0.724,0.512	0.43	231	121	19:48860350-48860459	0.941	K6	3.9429	0.88262	0.5349	0.34772	0.38886	no	no	no	no	no
ENSG00000105559	PLEKHA4	-	SE	19:48865502-48865610,19:48868082-48868454	19:48867537-48867626	0	0	0.956,1.0,0.986,1.0	0.356,0.17,0.143,0.328	0.736	211	121	19:48867537-48867626	1	K6	3.9429	0.93272	0.23927	0.69345	0.714725	no	no	yes	no	no
ENSG00000056050	HPF1	-	SE	4:169748743-169748842,4:169753675-169753835	4:169750536-169750725	4.89e-06	0.000203841	1.0,0.822,0.632,0.739	1.0,1.0,1.0,0.981	-0.197	242	121	4:169750536-169750725	0.999	K2	1.4589	0.75566	0.98703	-0.23137	-0.214185	no	no	no	yes	no
ENSG00000138688	BLTP1	+	SE	4:122254804-122254955,4:122257254-122257495	4:122255131-122255283	8.25e-05	0.0027074	0.667,1.0,0.705,0.673	1.0,1.0,1.0,1.0	-0.239	242	121	4:122255131-122255283	0.975	K6	3.7549	0.79105	0.99433	-0.20327	-0.221135	no	no	no	yes	no
ENSG00000138688	BLTP1	+	SE	4:122309265-122309464,4:122315461-122315688	4:122313628-122313687	7.59e-06	0.000304847	1.0,1.0,0.966,1.0	0.789,0.455,0.893,0.719	0.278	181	121	4:122313628-122313687	1	K1	0.9889	0.99403	0.647	0.34703	0.312515	no	no	yes	no	no
ENSG00000138688	BLTP1	+	SE	4:122347521-122347779,4:122349157-122349315	4:122348567-122348717	0	0	1.0,1.0,1.0,1.0	0.772,0.51,0.582,0.675	0.365	242	121	4:122348567-122348717	1	K2	1.0105	0.99852	0.6043	0.39422	0.37961	yes	yes	yes	no	no
ENSG00000131067	GGT7	-	SE	20:34861444-34861562,20:34863312-34863548	20:34862814-34862965	1.35e-08	8.39e-07	1.0,0.956,0.912,1.0	0.759,0.75,0.651,0.711	0.249	242	121	20:34862814-34862965	0.981	K2	0.8821	0.99101	0.87814	0.11287	0.180935	no	no	yes	no	no
ENSG00000109332	UBE2D3	-	SE	4:102802560-102802638,4:102809791-102809855	4:102809672-102809703	0	0	1.0,1.0,1.0,1.0	0.813,0.783,0.759,0.774	0.218	153	121	4:102809672-102809703	1	K5	2.4316	0.99859	0.81664	0.18194	0.19997	no	no	yes	no	no
ENSG00000109332	UBE2D3	-	SE	4:102802560-102802638,4:102826484-102826636	4:102809672-102809703	0	0	0.946,1.0,0.927,1.0	0.613,0.603,0.586,0.522	0.387	153	121	4:102809672-102809703	1	K5	2.4316	0.99859	0.81664	0.18194	0.28447	no	no	yes	no	no
ENSG00000109332	UBE2D3	-	SE	4:102802560-102802638,4:102826484-102826636	4:102809792-102809855	3.21e-14	3.72e-12	0.982,1.0,0.966,1.0	0.793,0.814,0.778,0.775	0.197	185	121	4:102809792-102809855	0.929	K4	1.5361	0.99662	0.92987	0.066751	0.131876	no	no	yes	no	no
ENSG00000291003		+	SE	15:22546937-22547089,15:22554384-22554572	15:22547881-22548072	0	0	1.0,1.0,0.963,0.945	0.616,0.704,0.641,0.71	0.309	242	121	15:22547881-22548072	0.999	K1	0.64	0.98945	0.86474	0.12471	0.216855	no	no	no	no	no
ENSG00000109534	GAR1	+	SE	4:109815761-109815804,4:109817935-109818090	4:109816153-109816378	9.76e-12	8.8e-10	1.0,0.966,0.983,1.0	0.581,0.686,0.81,0.774	0.274	242	121	4:109816153-109816378	1	K3	2.4036	0.97434	0.51381	0.46052	0.36726	no	no	yes	no	no
ENSG00000005486	RHBDD2	+	SE	7:75878998-75879260,7:75881828-75882236	7:75881365-75881486	1.07e-06	4.99e-05	0.219,0.223,0.312,0.287	0.077,0.096,0.122,0.103	0.161	242	121	7:75881365-75881486	1	K1	0.9477	0.27227	0.10542	0.16685	0.163925	no	no	no	no	no
ENSG00000198917	SPOUT1	-	SE	9:128827031-128827191,9:128829109-128829155	9:128828735-128828860	1.11e-16	1.59e-14	1.0,1.0,1.0,1.0	0.54,0.879,0.564,0.634	0.346	242	121	9:128828735-128828860	1	K1	0.9001	0.99799	0.75539	0.24259	0.294295	yes	yes	yes	no	no
ENSG00000117868	ESYT2	-	SE	7:158737047-158737179,7:158741522-158741896	7:158739023-158739121	1.74e-11	1.53e-09	1.0,1.0,1.0,0.949	0.494,0.669,0.652,0.688	0.361	220	121	7:158739023-158739121	0.989	K3	2.2479	0.93487	0.56985	0.36503	0.363015	no	no	yes	no	no
ENSG00000117868	ESYT2	-	SE	7:158743528-158743678,7:158759485-158759581	7:158748194-158748280	8e-11	6.53e-09	1.0,1.0,1.0,1.0	0.767,0.636,0.558,0.492	0.387	208	121	7:158748194-158748280	0.999	K3	1.4837	0.98483	0.77853	0.2063	0.29665	no	no	yes	no	no
ENSG00000076356	PLXNA2	-	SE	1:208142328-208142463,1:208216734-208218002	1:208210280-208210462	0.000295849	0.00859998	1.0,1.0,1.0,0.889	0.802,0.938,0.845,0.889	0.104	242	121	1:208210280-208210462	0.916	K2	0.8168	0.9705	0.85301	0.11749	0.110745	no	no	no	no	no
ENSG00000119396	RAB14	-	SE	9:121183310-121183398,9:121192170-121192224	9:121186953-121187019	2.39e-08	1.43e-06	1.0,0.898,1.0,1.0	0.777,0.669,0.805,0.648	0.25	188	121	9:121186953-121187019	1	K4	1.5803	0.95189	0.83093	0.12096	0.18548	no	no	yes	no	no
ENSG00000119396	RAB14	-	SE	9:121183310-121183398,9:121192170-121192224	9:121190554-121190731	6.52e-08	3.64e-06	1.0,0.934,1.0,1.0	0.865,0.702,0.865,0.741	0.19	242	121	9:121190554-121190731	1	K4	1.5803	0.95901	0.79483	0.16418	0.17709	no	no	yes	no	no
ENSG00000138668	HNRNPD	-	SE	4:82355303-82355401,4:82356795-82356895	4:82356537-82356683	1.15e-08	7.23e-07	0.291,0.342,0.31,0.295	0.451,0.535,0.497,0.484	-0.182	242	121	4:82356537-82356683	1	K1	0.9993	0.36661	0.531	-0.1644	-0.1732	no	no	yes	yes	no
ENSG00000138668	HNRNPD	-	SE	4:82358658-82358820,4:82373445-82373777	4:82359471-82359639	1.86e-07	9.84e-06	0.994,0.997,1.0,0.996	0.91,0.886,0.911,0.906	0.094	242	121	4:82359471-82359639	1	K3	1.795	0.98812	0.94243	0.045695	0.0698475	no	no	no	no	no
ENSG00000138668	HNRNPD	-	SE	4:82358658-82358820,4:82373445-82373986	4:82371528-82371584	0	0	0.98,0.986,1.0,0.981	0.465,0.398,0.461,0.428	0.549	178	121	4:82371528-82371584	1	K3	1.795	0.77229	0.3723	0.39999	0.474495	yes	yes	yes	no	no
ENSG00000138668	HNRNPD	-	SE	4:82359470-82359639,4:82373445-82373986	4:82371528-82371584	0	0	0.843,0.812,0.783,0.718	0.454,0.461,0.446,0.459	0.334	178	121	4:82371528-82371584	1	K3	1.795	0.77229	0.3723	0.39999	0.366995	yes	yes	yes	no	no
ENSG00000104408	EIF3E	-	SE	8:108228266-108228391,8:108234997-108235102	8:108229070-108229195	3.13e-06	0.000135165	1.0,1.0,1.0,1.0	0.877,0.888,0.815,0.89	0.132	242	121	8:108229070-108229195	1	K3	0.9987	0.99932	0.83096	0.16836	0.15018	no	no	no	no	no
ENSG00000104408	EIF3E	-	SE	8:108228266-108228391,8:108236160-108236203	8:108229070-108229195	7.7e-14	8.63e-12	1.0,1.0,1.0,1.0	0.832,0.765,0.755,0.779	0.217	242	121	8:108229070-108229195	1	K3	0.9987	0.99932	0.83096	0.16836	0.19268	no	no	yes	no	no
ENSG00000104408	EIF3E	-	SE	8:108228266-108228391,8:108236160-108236203	8:108234998-108235102	9.09e-11	7.35e-09	1.0,1.0,1.0,1.0	0.858,0.855,0.783,0.831	0.168	226	121	8:108234998-108235102	1	K3	1.2666	0.99941	0.9078	0.09161	0.129805	no	no	yes	no	no
ENSG00000164050	PLXNB1	-	SE	3:48421673-48421806,3:48422764-48422947	3:48422331-48422459	3.88e-07	1.95e-05	1.0,1.0,0.906,0.833	0.66,0.714,0.5,0.65	0.304	242	121	3:48422331-48422459	0.906	K7	3.3494	0.94555	0.78167	0.16388	0.23394	no	no	yes	no	no
ENSG00000164050	PLXNB1	-	SE	3:48422104-48422205,3:48422764-48422947	3:48422331-48422459	0.000900654	0.0233262	1.0,1.0,0.985,1.0	0.784,0.905,0.829,0.886	0.145	242	121	3:48422331-48422459	0.906	K7	3.3494	0.94555	0.78167	0.16388	0.15444	no	no	yes	no	no
ENSG00000130294	KIF1A	-	SE	2:240750428-240750547,2:240760664-240760843	2:240758360-240758497	8.26e-05	0.00271134	1.0,1.0,1.0,1.0	0.875,0.922,0.912,0.914	0.094	242	121	2:240758360-240758497	1	K2	0.9091	0.99977	0.9013	0.098472	0.096236	no	no	no	no	no
ENSG00000130294	KIF1A	-	SE	2:240763165-240763346,2:240766914-240767021	2:240765710-240765793	2.22e-16	3.13e-14	0.983,0.991,0.991,0.981	0.832,0.863,0.882,0.83	0.135	205	121	2:240765710-240765793	1	K1	0.6068	0.99979	0.87231	0.12747	0.131235	no	no	yes	no	no
ENSG00000090097	PCBP4	-	SE	3:51961159-51961304,3:51967325-51967454	3:51961941-51962088	1.05e-06	4.93e-05	0.12,0.215,0.176,0.303	0.452,0.455,0.594,0.497	-0.296	242	121	3:51961941-51962088	0.93	K5	3.0269	0.18093	0.33271	-0.15178	-0.22389	no	no	yes	no	no
ENSG00000142102	PGGHG	+	SE	11:293593-293727,11:294098-294196	11:293830-293925	0.000190006	0.00577495	1.0,0.762,0.972,0.938	0.77,0.736,0.494,0.616	0.264	217	121	11:293830-293925	0.994	K1	1	0.95134	0.59472	0.35662	0.31031	no	no	yes	no	no
ENSG00000064042	LIMCH1	+	SE	4:41685709-41685830,4:41689526-41689635	4:41687840-41687917	2.56e-06	0.000112707	0.162,0.119,0.158,0.187	0.352,0.378,0.323,0.422	-0.212	199	121	4:41687840-41687917	1	K2	1.3333	0.22499	0.40352	-0.17853	-0.195265	no	no	no	no	no
ENSG00000064042	LIMCH1	+	SE	4:41689526-41689635,4:41697159-41697542	4:41692282-41692384	7.62e-06	0.000306121	1.0,1.0,1.0,1.0	0.802,0.964,0.795,0.836	0.151	224	121	4:41692282-41692384	1	K1	0.6864	0.99866	0.88983	0.10883	0.129915	no	no	yes	no	no
ENSG00000148700	ADD3	+	SE	10:110125825-110125945,10:110130362-110130486	10:110126417-110126503	2.14e-09	1.47e-07	1.0,1.0,1.0,1.0	0.772,0.499,0.699,0.744	0.322	208	121	10:110126417-110126503	1	K1	0.9859	0.99809	0.69792	0.30018	0.31109	no	no	yes	no	no
ENSG00000148700	ADD3	+	SE	10:110130362-110130486,10:110133325-110135565	10:110132305-110132400	8.78e-05	0.00286346	0.446,0.617,0.527,0.358	0.94,0.707,0.848,0.834	-0.345	217	121	10:110132305-110132400	1	K1	0.9996	0.52126	0.84575	-0.32449	-0.334745	no	no	yes	no	no
ENSG00000142192	APP	-	SE	21:25982343-25982477,21:26021839-26022042	21:26000015-26000182	1.6e-14	1.91e-12	0.384,0.333,0.327,0.282	0.199,0.161,0.159,0.135	0.168	242	121	21:26000015-26000182	1	K2	1.2904	0.35922	0.17555	0.18367	0.175835	no	no	yes	no	no
ENSG00000168137	SETD5	+	SE	3:9434276-9434485,3:9435727-9435906	3:9434824-9434882	0	0	1.0,1.0,1.0,1.0	0.771,0.662,0.801,0.689	0.269	180	121	3:9434824-9434882	1	K2	1.5277	0.99915	0.72035	0.2788	0.2739	no	no	yes	no	no
ENSG00000168137	SETD5	+	SE	3:9435727-9435906,3:9440455-9440698	3:9436850-9436888	0.00194652	0.0462559	0.379,0.234,0.307,0.37	0.157,0.184,0.168,0.156	0.156	160	121	3:9436850-9436888	0.978	K3	1.5793	0.35352	0.17306	0.18047	0.168235	no	no	yes	no	no
ENSG00000170836	PPM1D	+	SE	17:60623520-60623749,17:60647891-60648082	17:60633853-60633977	0.00118658	0.0297446	0.843,0.946,0.926,0.952	0.699,0.886,0.838,0.742	0.125	242	121	17:60633853-60633977	0.988	K2	1.1675	0.95369	0.81801	0.13567	0.130335	no	no	yes	no	no
ENSG00000034053	APBA2	+	SE	15:29053844-29054835,15:29076054-29076091	15:29074921-29075001	1.89e-05	0.000705242	1.0,1.0,1.0,1.0	0.869,0.885,0.855,0.853	0.135	202	121	15:29074921-29075001	1	K5	2.0309	0.99779	0.82145	0.17634	0.15567	yes	yes	yes	no	no
ENSG00000034053	APBA2	+	SE	15:29053844-29054835,15:29093074-29093220	15:29076055-29076091	6.52e-06	0.000265875	1.0,1.0,1.0,1.0	0.835,0.697,0.74,0.825	0.226	158	121	15:29076055-29076091	1	K5	1.9107	0.99788	0.92269	0.075187	0.150593	no	no	no	no	no
ENSG00000078070	MCCC1	-	SE	3:183041566-183041750,3:183052158-183052240	3:183045413-183045540	0.00039854	0.0112522	1.0,1.0,0.931,1.0	0.811,0.714,0.837,0.804	0.191	242	121	3:183045413-183045540	1	K1	0.6452	0.99721	0.88211	0.1151	0.15305	no	no	no	no	no
ENSG00000077782	FGFR1	-	SE	8:38411142-38412595,8:38414151-38414289	8:38413918-38414023	0.00211016	0.049635	1.0,1.0,1.0,1.0	0.879,0.901,0.888,0.853	0.12	227	121	8:38413918-38414023	1	K2	1.2005	0.99936	0.90373	0.095632	0.107816	no	no	yes	no	no
ENSG00000077782	FGFR1	-	SE	8:38428345-38428435,8:38457355-38457534	8:38429682-38429948	5.79e-07	2.83e-05	0.902,0.944,0.854,0.932	0.685,0.64,0.73,0.716	0.215	242	121	8:38429682-38429948	0.988	K5	2.5165	0.94099	0.7153	0.22569	0.220345	no	no	yes	no	no
ENSG00000140416	TPM1	+	SE	15:63061197-63061273,15:63062214-63062277	15:63061713-63061788	0.000222283	0.00665552	0.228,0.306,0.325,0.321	0.441,0.826,0.582,0.619	-0.322	197	121	15:63061713-63061788	0.996	K2	1.5795	0.43726	0.75292	-0.31566	-0.31883	no	no	no	no	no
ENSG00000105669	COPE	-	SE	19:18904770-18904852,19:18910970-18911071	19:18905576-18905629	0.000294303	0.00856247	1.0,1.0,1.0,1.0	0.882,0.824,0.851,0.822	0.155	175	121	19:18905576-18905629	1	K4	1.0468	0.99951	0.93157	0.067942	0.111471	no	no	yes	no	no
ENSG00000159131	GART	-	SE	21:33505560-33505702,21:33509782-33509920	21:33505974-33506104	0	0	0.88,1.0,1.0,0.959	0.634,0.5,0.52,0.523	0.415	242	121	21:33505974-33506104	0.999	K3	1.9033	0.95539	0.51739	0.43799	0.426495	no	no	yes	no	no
ENSG00000172803	SNX32	+	SE	11:65833962-65834101,11:65850430-65850554	11:65849478-65849582	7.75e-05	0.00255834	0.874,1.0,1.0,0.763	0.517,0.428,0.882,0.743	0.267	226	121	11:65849478-65849582	0.979	K4	2.0371	0.89857	0.69219	0.20637	0.236685	no	no	no	no	no
ENSG00000059691	GATB	-	SE	4:151670503-151671302,4:151679812-151679891	4:151672762-151672896	0.000117774	0.00374989	1.0,1.0,1.0,1.0	0.59,0.833,0.9,0.736	0.235	242	121	4:151672762-151672896	0.956	K2	1.3353	0.97825	0.84106	0.13719	0.186095	no	no	yes	no	no
ENSG00000048392	RRM2B	-	SE	8:102218813-102218947,8:102224884-102225018	8:102224046-102224140	5.22e-08	2.95e-06	0.963,0.906,1.0,1.0	0.752,0.887,0.71,0.681	0.21	216	121	8:102224046-102224140	0.998	K2	0.8899	0.97549	0.76	0.21549	0.212745	no	no	yes	no	no
ENSG00000283154	IQCJ-SCHIP1	+	SE	3:159866162-159866281,3:159887707-159887905	3:159886207-159886324	0	0	0.96,1.0,1.0,1.0	0.751,0.848,0.726,0.746	0.222	239	121	3:159886207-159886324	1	K3	1.1715	0.97152	0.72019	0.25133	0.236665	no	no	yes	no	no
ENSG00000129657	SEC14L1	+	SE	17:77205275-77205346,17:77206727-77206862	17:77206229-77206400	6.48e-05	0.00217681	1.0,1.0,1.0,1.0	0.946,0.865,0.858,0.838	0.123	242	121	17:77206229-77206400	1	K1	0.6799	0.99898	0.87649	0.1225	0.12275	no	no	yes	no	no
ENSG00000067334	DNTTIP2	-	SE	1:93873118-93873214,1:93876267-93877862	1:93875645-93875783	0	0	1.0,1.0,0.986,0.976	0.615,0.789,0.737,0.602	0.305	242	121	1:93875645-93875783	1	K1	0.9875	0.98371	0.63813	0.34558	0.32529	no	no	yes	no	no
ENSG00000106683	LIMK1	+	SE	7:74085747-74085844,7:74097079-74097189	7:74096622-74096760	0.000352024	0.010053	0.818,0.845,0.884,0.848	1.0,1.0,1.0,1.0	-0.151	242	121	7:74096622-74096760	1	K3	1.7067	0.79853	0.97477	-0.17625	-0.163625	no	no	no	yes	no
ENSG00000128731	HERC2	-	SE	15:28132099-28132261,15:28135477-28135692	15:28132653-28132830	0	0	1.0,1.0,1.0,1.0	0.736,0.714,0.653,0.692	0.301	242	121	15:28132653-28132830	1	K3	1.3094	0.9942	0.63407	0.36013	0.330565	yes	yes	yes	no	no
ENSG00000128731	HERC2	-	SE	15:28152676-28152830,15:28167686-28167827	15:28163094-28163285	0	0	1.0,1.0,1.0,1.0	0.695,0.8,0.758,0.592	0.289	242	121	15:28163094-28163285	1	K1	0.9603	0.99885	0.71558	0.28328	0.28614	yes	yes	yes	no	no
ENSG00000107290	SETX	-	SE	9:132286422-132286494,9:132288549-132288651	9:132288236-132288351	0	0	1.0,1.0,1.0,1.0	0.719,0.551,0.528,0.45	0.438	237	121	9:132288236-132288351	1	K1	0.9946	0.99327	0.67655	0.31672	0.37736	no	no	yes	no	no
ENSG00000198911	SREBF2	+	SE	22:41875542-41875724,22:41880715-41880992	22:41877942-41878123	0.000585587	0.0159281	0.933,0.912,0.841,0.899	0.985,0.973,0.981,1.0	-0.089	242	121	22:41877942-41878123	0.945	K3	0.763	0.90484	0.97139	-0.066551	-0.0777755	no	no	no	no	no
ENSG00000033627	ATP6V0A1	+	SE	17:42494333-42494473,17:42495625-42495716	17:42495034-42495188	0.000256144	0.00756037	0.935,0.925,0.817,0.837	1.0,0.985,0.976,0.991	-0.109	242	121	17:42495034-42495188	0.985	K2	0.7017	0.87337	0.98159	-0.10822	-0.10861	no	no	no	yes	no
ENSG00000041357	PSMA4	+	SE	15:78542176-78542219,15:78544189-78544267	15:78542483-78542645	0	0	0.952,0.932,0.917,0.927	0.517,0.456,0.545,0.537	0.418	242	121	15:78542483-78542645	1	K3	1.3854	0.92531	0.47028	0.45503	0.436515	yes	yes	yes	no	no
ENSG00000143126	CELSR2	+	SE	1:109272277-109272405,1:109272832-109273027	1:109272640-109272728	7.06e-09	4.57e-07	1.0,1.0,0.989,1.0	0.839,0.841,0.881,0.818	0.152	210	121	1:109272640-109272728	1	K1	0.5863	0.99901	0.87946	0.11954	0.13577	no	no	yes	no	no
ENSG00000105726	ATP13A1	-	SE	19:19647413-19647528,19:19649566-19649663	19:19647599-19647759	0	0	1.0,1.0,1.0,1.0	0.795,0.722,0.809,0.592	0.27	242	121	19:19647599-19647759	1	K2	0.9605	0.9985	0.70401	0.29449	0.282245	no	no	yes	no	no
ENSG00000105726	ATP13A1	-	SE	19:19653968-19654144,19:19655118-19655239	19:19654543-19654700	0.0019922	0.0472076	1.0,1.0,0.982,1.0	0.886,0.846,0.922,0.821	0.127	242	121	19:19654543-19654700	0.998	K3	1.6236	0.99135	0.83892	0.15243	0.139715	no	no	no	no	no
ENSG00000058262	SEC61A1	+	SE	3:128067420-128067612,3:128069475-128069839	3:128067983-128068059	0	0	1.0,1.0,1.0,1.0	0.737,0.768,0.645,0.741	0.277	198	121	3:128067983-128068059	1	K2	1.3123	0.99963	0.78035	0.21928	0.24814	no	no	yes	no	no
ENSG00000095564	BTAF1	+	SE	10:91993693-91993847,10:91996368-91996570	10:91994535-91994644	3.13e-12	2.98e-10	1.0,1.0,1.0,1.0	0.677,0.768,0.618,0.75	0.297	231	121	10:91994535-91994644	1	K1	0.9263	0.99764	0.75599	0.24165	0.269325	no	no	yes	no	no
ENSG00000173230	GOLGB1	-	SE	3:121699811-121699885,3:121714860-121714976	3:121702481-121702595	1.11e-06	5.16e-05	1.0,0.958,1.0,1.0	0.765,0.765,0.672,0.888	0.217	236	121	3:121702481-121702595	0.921	K2	1.0045	0.97897	0.84834	0.13063	0.173815	no	no	no	no	no
ENSG00000173230	GOLGB1	-	SE	3:121718387-121718501,3:121726912-121727041	3:121722262-121722378	5.84e-08	3.28e-06	0.772,0.882,0.975,1.0	0.691,0.48,0.545,0.637	0.319	238	121	3:121722262-121722378	0.996	K3	2.4438	0.9621	0.63847	0.32363	0.321315	no	no	yes	no	no
ENSG00000013441	CLK1	-	SE	2:200856890-200856985,2:200857972-200858089	2:200857718-200857884	1.08e-12	1.08e-10	0.646,0.667,0.741,0.602	0.921,0.874,0.884,0.938	-0.24	242	121	2:200857718-200857884	0.999	K4	1.5679	0.65217	0.89806	-0.2459	-0.24295	no	no	no	yes	no
ENSG00000013441	CLK1	-	SE	2:200861237-200861466,2:200864563-200864658	2:200861702-200861862	0	0	1.0,1.0,1.0,0.988	0.672,0.629,0.73,0.756	0.3	242	121	2:200861702-200861862	1	K2	1.0841	0.98858	0.70532	0.28326	0.29163	yes	yes	yes	no	no
ENSG00000206503	HLA-A	+	SE	6:29942244-29942626,6:29944499-29944616	6:29942757-29943026	0.000180343	0.00551519	1.0,1.0,1.0,1.0	0.917,0.905,0.911,0.891	0.094	242	121	6:29942757-29943026	0.997	K3	0.6675	0.9967	0.92435	0.072354	0.083177	no	no	no	no	no
ENSG00000206503	HLA-A	+	SE	6:29942244-29942626,6:29944499-29944616	6:29944122-29944397	1.21e-11	1.08e-09	1.0,1.0,1.0,1.0	0.884,0.842,0.885,0.84	0.137	242	121	6:29944122-29944397	0.99	K4	1.398	0.98646	0.9041	0.08236	0.10968	no	no	no	no	no
ENSG00000154556	SORBS2	-	SE	4:185620062-185620151,4:185626831-185627019	4:185622914-185624494	5.4e-06	0.000223287	0.348,0.266,0.5,0.48	0.679,0.667,0.892,0.85	-0.374	242	121	4:185622914-185624494	0.998	K1	0.9705	0.36514	0.81864	-0.4535	-0.41375	no	no	yes	no	no
ENSG00000163527	STT3B	+	SE	3:31629297-31629411,3:31635983-31637616	3:31632935-31633147	2.63e-06	0.000115464	1.0,0.962,0.952,0.944	0.837,0.778,0.672,0.835	0.184	242	121	3:31632935-31633147	0.975	K4	1.8404	0.95282	0.79384	0.15898	0.17149	no	no	yes	no	no
ENSG00000159840	ZYX	+	SE	7:143382800-143383322,7:143388488-143388658	7:143388219-143388339	2.83e-06	0.000123593	1.0,1.0,0.986,1.0	0.869,0.891,0.771,0.882	0.143	242	121	7:143388219-143388339	0.984	K5	2.8995	0.98527	0.85987	0.1254	0.1342	no	no	no	no	no
ENSG00000159348	CYB5R1	-	SE	1:202963641-202963727,1:202965370-202965500	1:202964612-202964695	1.49e-10	1.17e-08	1.0,1.0,1.0,1.0	0.846,0.756,0.44,0.685	0.318	205	121	1:202964612-202964695	1	K2	1.2464	0.99842	0.70353	0.29488	0.30644	no	no	yes	no	no
ENSG00000111271	ACAD10	+	SE	12:111727961-111728143,12:111733922-111734068	12:111729806-111729956	5.37e-06	0.000222427	1.0,0.684,0.905,0.852	0.455,0.538,0.294,0.364	0.448	242	121	12:111729806-111729956	0.987	K3	2.3405	0.71899	0.26468	0.45431	0.451155	no	no	yes	no	no
ENSG00000116539	ASH1L	-	SE	1:155344182-155344273,1:155347655-155347901	1:155346383-155346469	5.17e-12	4.8e-10	1.0,1.0,1.0,0.908	0.612,0.71,0.545,0.699	0.336	208	121	1:155346383-155346469	1	K5	1.9577	0.99671	0.73377	0.26294	0.29947	no	no	yes	no	no
ENSG00000116539	ASH1L	-	SE	1:155415743-155415923,1:155459796-155459898	1:155438327-155439068	0.00138381	0.0340735	1.0,1.0,1.0,1.0	0.934,0.885,0.818,0.83	0.133	242	121	1:155438327-155439068	0.999	K3	1.216	0.99718	0.88348	0.1137	0.12335	no	no	no	no	no
ENSG00000130695	CEP85	+	SE	1:26259616-26259802,1:26269459-26269614	1:26268483-26268635	1.21e-11	1.08e-09	1.0,1.0,1.0,1.0	0.481,0.7,0.636,0.647	0.384	242	121	1:26268483-26268635	1	K1	0.9938	0.99401	0.6525	0.34151	0.362755	no	no	yes	no	no
ENSG00000085733	CTTN	+	SE	11:70431190-70431280,11:70435025-70435119	11:70433647-70433718	0.000151478	0.00470695	1.0,1.0,0.922,1.0	0.812,1.0,0.881,0.772	0.114	193	121	11:70433647-70433718	0.938	K3	0.687	0.99486	0.96743	0.027423	0.0707115	no	no	no	no	no
ENSG00000075539	FRYL	-	SE	4:48549472-48549623,4:48551493-48551578	4:48550592-48550704	2.5e-05	0.000913636	1.0,1.0,1.0,1.0	0.875,0.721,0.475,0.678	0.313	234	121	4:48550592-48550704	1	K2	1.9165	0.99739	0.74549	0.2519	0.28245	yes	yes	yes	no	no
ENSG00000077721	UBE2A	+	SE	X:119574747-119574981,X:119581506-119581596	X:119575375-119575400	1.15e-08	7.21e-07	1.0,1.0,1.0,1.0	0.886,0.679,0.767,0.75	0.23	147	121	X:119575375-119575400	1	K2	1.3281	0.99878	0.73383	0.26495	0.247475	no	no	yes	no	no
ENSG00000184205	TSPYL2	+	SE	X:53084754-53084866,X:53085226-53085321	X:53084954-53085099	1.31e-07	7.07e-06	0.81,0.652,0.74,0.593	0.915,0.934,0.949,0.917	-0.23	242	121	X:53084954-53085099	1	K1	0.9827	0.67606	0.90454	-0.22848	-0.22924	no	no	no	yes	no
ENSG00000168159	RNF187	+	SE	1:228487381-228487878,1:228493052-228493274	1:228488960-228489052	5.6e-06	0.000230809	1.0,1.0,1.0,1.0	0.871,0.885,0.857,0.881	0.127	214	121	1:228488960-228489052	1	K1	0.7098	0.99945	0.8296	0.16985	0.148425	no	no	yes	no	no
ENSG00000143622	RIT1	-	SE	1:155910449-155910506,1:155911242-155911349	1:155910656-155910804	5.67e-07	2.77e-05	0.914,0.814,0.822,0.818	0.993,0.95,0.965,0.985	-0.131	242	121	1:155910656-155910804	0.998	K2	1.0928	0.81618	0.96606	-0.14988	-0.14044	no	no	no	yes	no
ENSG00000082068	WDR70	+	SE	5:37379284-37379392,5:37381601-37381685	5:37379489-37379554	3.18e-05	0.00113764	1.0,1.0,0.951,1.0	0.694,0.917,0.838,0.564	0.235	187	121	5:37379489-37379554	0.939	K1	0.8481	0.98806	0.86731	0.12075	0.177875	no	no	no	no	no
ENSG00000143303	METTL25B	+	SE	1:156732280-156732473,1:156733376-156733520	1:156732985-156733047	0.00114828	0.0288709	0.691,0.664,0.935,0.806	1.0,1.0,1.0,1.0	-0.226	184	121	1:156732985-156733047	1	K3	1.3962	0.79161	0.99532	-0.20371	-0.214855	no	no	no	no	no
ENSG00000132466	ANKRD17	-	SE	4:73115820-73115916,4:73120161-73120337	4:73118688-73118850	7.24e-13	7.35e-11	1.0,1.0,1.0,1.0	0.802,0.694,0.846,0.738	0.23	242	121	4:73118688-73118850	1	K2	0.8868	0.99821	0.79421	0.204	0.217	no	no	yes	no	no
ENSG00000132466	ANKRD17	-	SE	4:73135116-73135265,4:73141740-73141843	4:73139531-73140283	8.13e-06	0.000324142	0.76,0.679,0.775,0.433	0.949,0.951,0.937,0.93	-0.28	242	121	4:73139531-73140283	1	K2	1.9583	0.58961	0.92175	-0.33213	-0.306065	no	no	no	no	no
ENSG00000112282	MED23	-	SE	6:131606478-131606624,6:131610045-131610246	6:131607928-131608071	5.52e-10	4.06e-08	1.0,1.0,0.946,1.0	0.655,0.692,0.395,0.745	0.365	242	121	6:131607928-131608071	0.932	K1	0.9552	0.97225	0.79717	0.17508	0.27004	no	no	no	no	no
ENSG00000115091	ACTR3	+	SE	2:113939958-113940102,2:113951478-113951571	2:113942186-113942359	0	0	1.0,1.0,1.0,1.0	0.575,0.582,0.615,0.61	0.404	242	121	2:113942186-113942359	1	K1	0.9926	0.99968	0.56375	0.43593	0.419965	yes	yes	yes	no	no
ENSG00000178035	IMPDH2	-	SE	3:49026959-49027047,3:49028430-49028532	3:49028248-49028322	0.00195646	0.0464591	0.84,0.772,0.704,0.889	1.0,1.0,1.0,1.0	-0.199	196	121	3:49028248-49028322	1	K4	1.2483	0.78364	0.99411	-0.21047	-0.204735	no	no	no	no	no
ENSG00000178035	IMPDH2	-	SE	3:49027709-49027916,3:49028430-49028532	3:49028248-49028322	0.000835842	0.0218273	0.821,0.856,0.854,0.909	1.0,1.0,1.0,0.993	-0.138	196	121	3:49028248-49028322	1	K4	1.2483	0.78364	0.99411	-0.21047	-0.174235	no	no	no	no	no
ENSG00000100888	CHD8	-	SE	14:21403452-21403663,14:21405720-21405864	14:21405209-21405464	4.22e-14	4.85e-12	0.833,0.73,0.592,0.788	1.0,1.0,1.0,1.0	-0.264	242	121	14:21405209-21405464	1	K1	0.9456	0.75917	0.99861	-0.23944	-0.25172	no	no	no	yes	no
ENSG00000099875	MKNK2	-	SE	19:2041039-2041204,19:2042606-2042662	19:2041840-2042034	0	0	1.0,1.0,0.912,0.969	0.594,0.508,0.488,0.598	0.423	242	121	19:2041840-2042034	1	K3	1.9411	0.97529	0.55692	0.41837	0.420685	no	no	yes	no	no
ENSG00000099875	MKNK2	-	SE	19:2041039-2041204,19:2042606-2042662	19:2042427-2042522	0	0	1.0,1.0,0.896,0.967	0.549,0.57,0.539,0.589	0.404	217	121	19:2042427-2042522	1	K2	1.7543	0.97118	0.61315	0.35802	0.38101	no	no	yes	no	no
ENSG00000117362	APH1A	-	SE	1:150265405-150266656,1:150267355-150267478	1:150267075-150267202	5.46e-05	0.00186898	0.983,0.981,0.982,1.0	0.891,0.86,0.847,0.885	0.116	242	121	1:150267075-150267202	0.999	K1	0.6679	0.98189	0.87804	0.10385	0.109925	no	no	yes	yes	no
ENSG00000112851	ERBIN	+	SE	5:66053405-66054951,5:66076315-66076408	5:66075102-66075230	5.01e-05	0.00172827	0.312,0.455,0.409,0.448	0.778,0.667,0.857,0.763	-0.36	242	121	5:66075102-66075230	0.987	K2	1.6219	0.56965	0.87401	-0.30437	-0.332185	no	no	yes	no	no
ENSG00000187957	DNER	-	SE	2:229407231-229407345,2:229447315-229447540	2:229418108-229418230	3.99e-11	3.37e-09	0.95,0.936,0.956,0.98	0.817,0.772,0.825,0.792	0.154	242	121	2:229418108-229418230	0.991	K1	0.8168	0.95803	0.78886	0.16917	0.161585	no	no	yes	no	no
ENSG00000163382	NAXE	+	SE	1:156591761-156591986,1:156592364-156592475	1:156592101-156592209	7.01e-10	5.08e-08	1.0,1.0,0.987,0.961	0.822,0.872,0.739,0.766	0.187	230	121	1:156592101-156592209	0.999	K2	0.8875	0.98304	0.8028	0.18024	0.18362	no	no	no	no	no
ENSG00000159461	AMFR	-	SE	16:56404908-56405041,16:56407963-56408116	16:56405204-56405244	8.91e-13	8.96e-11	1.0,1.0,1.0,1.0	0.658,0.749,0.67,0.786	0.284	162	121	16:56405204-56405244	1	K2	1.1424	0.99855	0.74485	0.2537	0.26885	no	no	yes	no	no
ENSG00000196504	PRPF40A	-	SE	2:152672458-152672623,2:152673597-152673706	2:152672978-152673042	3.32e-05	0.00118413	1.0,1.0,1.0,1.0	0.909,0.733,0.692,0.905	0.19	186	121	2:152672978-152673042	1	K1	0.6827	0.99909	0.88119	0.1179	0.15395	no	no	no	no	no
ENSG00000080947	CROCCP3	-	SE	1:16478254-16478437,1:16484232-16484464	1:16483287-16483486	0.00114092	0.0287037	1.0,1.0,0.978,1.0	0.875,0.875,0.886,0.692	0.162	242	121	1:16483287-16483486	1	K1	0.6369	0.99629	0.89437	0.10192	0.13196	no	no	no	no	no
ENSG00000151276	MAGI1	-	SE	3:65353524-65357132,3:65361198-65361337	3:65359064-65359152	5.54e-10	4.07e-08	0.044,0.059,0.126,0.053	0.535,0.386,0.322,0.351	-0.328	210	121	3:65359064-65359152	1	K2	1.3159	0.095822	0.4685	-0.37268	-0.35034	no	no	no	yes	no
ENSG00000151276	MAGI1	-	SE	3:65437154-65437247,3:65442791-65442849	3:65439879-65440012	7.72e-12	7.03e-10	1.0,1.0,1.0,1.0	0.783,0.862,0.689,0.565	0.275	242	121	3:65439879-65440012	1	K1	0.8423	0.99803	0.81854	0.17949	0.227245	no	no	yes	yes	no
ENSG00000166326	TRIM44	+	SE	11:35685258-35685336,11:35735425-35735445	11:35725924-35726163	0.000211891	0.00637185	0.893,0.982,0.973,0.988	0.836,0.855,0.861,0.876	0.102	242	121	11:35725924-35726163	0.964	K1	0.7616	0.97605	0.8728	0.10325	0.102625	no	no	yes	no	no
ENSG00000116717	GADD45A	+	SE	1:67685200-67685538,1:67686349-67686587	1:67686025-67686126	2.15e-05	0.000793347	0.648,0.772,0.786,0.864	0.93,0.911,0.965,0.959	-0.174	223	121	1:67686025-67686126	0.991	K2	0.9939	0.77619	0.90182	-0.12563	-0.149815	no	no	no	yes	no
ENSG00000159208	CIART	+	SE	1:150282553-150283633,1:150284425-150284504	1:150283805-150283880	0.000211089	0.00635249	0.635,0.839,0.534,0.362	0.957,0.796,0.889,0.908	-0.295	197	121	1:150283805-150283880	0.952	K4	2.3769	0.66571	0.90841	-0.24269	-0.268845	no	no	no	no	no
ENSG00000163781	TOPBP1	-	SE	3:133611003-133611141,3:133616813-133616925	3:133612389-133612552	0.00195621	0.0464586	1.0,1.0,1.0,1.0	0.824,0.846,0.925,0.886	0.13	242	121	3:133612389-133612552	0.998	K1	0.7574	0.99798	0.89123	0.10675	0.118375	no	no	no	no	no
ENSG00000153560	UBP1	-	SE	3:33393311-33393454,3:33397044-33397135	3:33396162-33396280	3.17e-08	1.85e-06	1.0,1.0,1.0,1.0	0.815,0.829,0.823,0.84	0.173	240	121	3:33396162-33396280	1	K3	2.0287	0.99883	0.84672	0.15211	0.162555	no	no	yes	no	no
ENSG00000153560	UBP1	-	SE	3:33402800-33402904,3:33409235-33409346	3:33408690-33408797	3.72e-07	1.88e-05	0.493,0.478,0.58,0.524	0.32,0.226,0.28,0.294	0.239	229	121	3:33408690-33408797	1	K1	1	0.52693	0.30827	0.21866	0.22883	no	no	no	no	no
ENSG00000170876	TMEM43	+	SE	3:14125051-14125205,3:14130821-14130956	3:14129412-14129561	1.56e-06	7.13e-05	1.0,1.0,1.0,1.0	0.874,0.905,0.837,0.772	0.153	242	121	3:14129412-14129561	1	K3	1.8071	0.99784	0.8735	0.12435	0.138675	no	no	no	no	no
ENSG00000170876	TMEM43	+	SE	3:14134769-14134891,3:14135806-14135908	3:14135158-14135232	0.000232175	0.00692802	1.0,1.0,0.983,1.0	0.876,0.772,0.85,0.841	0.161	196	121	3:14135158-14135232	0.998	K3	1.8196	0.97963	0.84746	0.13216	0.14658	no	no	no	no	no
ENSG00000150471	ADGRL3	+	SE	4:61909559-61909745,4:61934839-61935023	4:61912719-61912757	4.15e-06	0.000175124	0.654,0.733,0.803,0.621	0.903,1.0,1.0,0.959	-0.263	160	121	4:61912719-61912757	0.988	K2	0.9978	0.63859	0.92337	-0.28478	-0.27389	no	no	no	no	no
ENSG00000163531	NFASC	+	SE	1:204977680-204977725,1:204979361-204979559	1:204978968-204979069	2.29e-09	1.56e-07	1.0,1.0,0.949,0.966	0.813,0.52,0.696,0.673	0.303	223	121	1:204978968-204979069	1	K2	1.3981	0.9888	0.65809	0.33071	0.316855	no	no	no	no	no
ENSG00000006652	IFRD1	+	SE	7:112456913-112457038,7:112461865-112461916	7:112458861-112459018	7e-11	5.75e-09	1.0,1.0,1.0,0.958	0.756,0.81,0.823,0.808	0.19	242	121	7:112458861-112459018	1	K3	0.979	0.89148	0.75076	0.14071	0.165355	no	no	yes	no	no
ENSG00000110851	PRDM4	-	SE	12:107732870-107734522,12:107742220-107742348	12:107739383-107739551	5.66e-15	7.06e-13	1.0,1.0,1.0,1.0	0.519,0.778,0.704,0.576	0.356	242	121	12:107739383-107739551	1	K2	1.8197	0.99813	0.66934	0.32879	0.342395	no	no	yes	no	no
ENSG00000172046	USP19	-	SE	3:49110183-49110362,3:49110710-49110863	3:49110444-49110604	2.22e-09	1.52e-07	1.0,1.0,1.0,1.0	0.755,0.887,0.901,0.74	0.179	242	121	3:49110444-49110604	0.996	K3	1.5558	0.98903	0.8389	0.15013	0.164565	no	no	yes	no	no
ENSG00000172046	USP19	-	SE	3:49114173-49114284,3:49114958-49115117	3:49114763-49114873	7.52e-07	3.6e-05	1.0,1.0,1.0,1.0	0.799,0.62,0.913,0.714	0.239	232	121	3:49114763-49114873	1	K3	1.7296	0.99593	0.49556	0.50037	0.369685	no	no	yes	no	no
ENSG00000172046	USP19	-	SE	3:49114173-49114284,3:49115227-49115361	3:49114763-49114873	0	0	1.0,1.0,1.0,1.0	0.281,0.343,0.596,0.373	0.602	232	121	3:49114763-49114873	1	K3	1.7296	0.99593	0.49556	0.50037	0.551185	no	no	yes	no	no
ENSG00000172046	USP19	-	SE	3:49114173-49114284,3:49115227-49115361	3:49114959-49115117	0	0	1.0,1.0,1.0,1.0	0.467,0.542,0.721,0.603	0.417	242	121	3:49114959-49115117	0.993	K3	1.5642	0.95119	0.63249	0.3187	0.36785	no	no	yes	no	no
ENSG00000104973	MED25	+	SE	19:49830693-49830887,19:49831935-49832021	19:49831333-49831461	4.04e-11	3.41e-09	1.0,1.0,0.963,0.973	0.728,0.583,0.767,0.782	0.269	242	121	19:49831333-49831461	0.991	K4	1.4834	0.98155	0.78289	0.19866	0.23383	no	no	yes	no	no
ENSG00000138078	PREPL	-	SE	2:44328936-44329112,2:44339146-44339363	2:44338351-44338536	0.00107741	0.0272556	0.829,0.886,0.761,0.923	1.0,1.0,1.0,1.0	-0.15	242	121	2:44338351-44338536	0.974	K2	1.286	0.71894	0.84719	-0.12825	-0.139125	no	no	no	no	no
ENSG00000179115	FARSA	-	SE	19:12924903-12925003,19:12928341-12928457	19:12925090-12925174	3.03e-06	0.000131472	1.0,1.0,1.0,1.0	0.837,0.79,0.937,0.758	0.169	206	121	19:12925090-12925174	1	K3	1.3142	0.99861	0.82834	0.17028	0.16964	no	no	yes	no	no
ENSG00000143224	PPOX	+	SE	1:161167099-161167234,1:161168992-161169183	1:161168432-161168576	8.57e-05	0.00279923	0.429,0.562,0.581,0.704	0.92,1.0,0.75,0.922	-0.329	242	121	1:161168432-161168576	0.926	K5	3.0506	0.50789	0.75523	-0.24734	-0.28817	no	no	no	no	no
ENSG00000136536	MARCHF7	+	SE	2:159729008-159729175,2:159745769-159745937	2:159743061-159743253	1.11e-16	1.59e-14	1.0,0.981,0.982,1.0	0.717,0.804,0.64,0.738	0.266	242	121	2:159743061-159743253	1	K7	3.3247	0.9947	0.70707	0.28763	0.276815	no	no	yes	no	no
ENSG00000103479	RBL2	+	SE	16:53479153-53479225,16:53480566-53480769	16:53479886-53479991	1.72e-05	0.000646832	1.0,1.0,1.0,1.0	0.731,0.874,0.715,0.882	0.2	227	121	16:53479886-53479991	1	K2	1.1564	0.99794	0.80698	0.19096	0.19548	no	no	no	no	no
ENSG00000128591	FLNC	+	SE	7:128849330-128849578,7:128850383-128850483	7:128849976-128850074	4.63e-06	0.00019385	0.79,0.497,0.499,0.663	0.943,1.0,0.911,0.865	-0.318	220	121	7:128849976-128850074	0.972	K2	1.3012	0.58071	0.90837	-0.32766	-0.32283	no	no	yes	yes	no
ENSG00000128591	FLNC	+	SE	7:128853714-128853837,7:128854412-128854682	7:128853974-128854216	5.35e-14	6.09e-12	1.0,1.0,1.0,1.0	0.6,0.636,0.842,0.626	0.324	242	121	7:128853974-128854216	1	K1	0.9967	0.99865	0.64696	0.35168	0.33784	no	no	no	no	no
ENSG00000128591	FLNC	+	SE	7:128854412-128854682,7:128855198-128855314	7:128854775-128854912	8.5e-05	0.00278127	0.923,1.0,0.911,0.92	0.608,0.394,0.867,0.714	0.293	242	121	7:128854775-128854912	0.961	K1	0.9985	0.92488	0.68028	0.2446	0.2688	no	no	no	no	no
ENSG00000113638	TTC33	-	SE	5:40711575-40716498,5:40730261-40730343	5:40728345-40728476	0.00189648	0.0451967	1.0,0.96,0.979,1.0	0.88,0.947,0.756,0.778	0.144	242	121	5:40728345-40728476	0.976	K3	1.3543	0.90558	0.69882	0.20676	0.17538	no	no	no	no	no
ENSG00000113638	TTC33	-	SE	5:40711575-40716498,5:40746797-40747019	5:40728345-40728476	3.18e-05	0.0011373	1.0,0.867,0.825,0.826	0.444,0.371,0.517,0.695	0.373	242	121	5:40728345-40728476	0.976	K3	1.3543	0.90558	0.69882	0.20676	0.28988	no	no	no	no	no
ENSG00000055208	TAB2	+	SE	6:149397603-149397764,6:149399103-149399184	6:149397969-149398062	0	0	1.0,0.988,1.0,1.0	0.685,0.761,0.458,0.548	0.384	215	121	6:149397969-149398062	0.997	K1	0.9995	0.99204	0.74571	0.24633	0.315165	yes	yes	yes	no	no
ENSG00000131653	TRAF7	+	SE	16:2165878-2165936,16:2170613-2170730	16:2168077-2168168	6.38e-14	7.22e-12	1.0,1.0,1.0,1.0	0.659,0.789,0.674,0.827	0.263	213	121	16:2168077-2168168	1	K2	1.1749	0.99889	0.85019	0.1487	0.20585	no	no	yes	no	no
ENSG00000131653	TRAF7	+	SE	16:2175300-2175417,16:2175833-2175953	16:2175500-2175622	1.77e-05	0.000665092	1.0,0.985,1.0,0.944	0.889,0.85,0.736,0.917	0.134	242	121	16:2175500-2175622	1	K1	0.7502	0.99887	0.87434	0.12454	0.12927	no	no	yes	no	no
ENSG00000126254	RBM42	+	SE	19:35631330-35631405,19:35633097-35633252	19:35632936-35633001	0.000887477	0.0230205	0.188,0.08,0.283,0.244	0.683,0.543,0.221,0.604	-0.314	187	121	19:35632936-35633001	0.984	K3	1.5784	0.32036	0.68036	-0.36	-0.337	no	no	yes	no	no
ENSG00000145293	ENOPH1	+	SE	4:82447919-82448021,4:82454721-82454854	4:82451043-82451245	0.000748137	0.0197806	0.96,0.882,0.889,0.803	0.602,0.865,0.695,0.661	0.178	242	121	4:82451043-82451245	0.936	K4	2.0738	0.90774	0.70956	0.19818	0.18809	no	no	yes	no	no
ENSG00000143469	SYT14	+	SE	1:210013632-210013797,1:210021038-210021254	1:210015181-210017099	0.000252995	0.00747838	0.04,0.087,0.077,0.077	0.288,0.12,0.304,0.277	-0.177	242	121	1:210015181-210017099	0.918	K3	2.4546	0.11017	0.19413	-0.08396	-0.13048	no	no	no	no	no
ENSG00000133056	PIK3C2B	-	SE	1:204433315-204433425,1:204434438-204434608	1:204433793-204433949	0.00115335	0.0289875	1.0,1.0,0.917,1.0	0.797,0.727,0.852,0.829	0.178	242	121	1:204433793-204433949	0.943	K1	0.8113	0.97711	0.84829	0.12882	0.15341	no	no	no	no	no
ENSG00000161204	ABCF3	+	SE	3:184186173-184186280,3:184186795-184186875	3:184186507-184186636	0	0	1.0,1.0,0.952,0.93	0.429,0.594,0.362,0.474	0.506	242	121	3:184186507-184186636	0.997	K2	0.9833	0.9793	0.61611	0.36318	0.43459	no	no	yes	no	no
ENSG00000161217	PCYT1A	-	SE	3:196239546-196239735,3:196242561-196242640	3:196241948-196242090	1.58e-09	1.11e-07	1.0,1.0,1.0,1.0	0.756,0.75,0.633,0.747	0.278	242	121	3:196241948-196242090	0.999	K1	0.8614	0.98461	0.78414	0.20047	0.239235	no	no	yes	no	no
ENSG00000143379	SETDB1	+	SE	1:150927703-150927974,1:150939939-150939974	1:150929967-150930118	2.84e-12	2.71e-10	1.0,1.0,1.0,1.0	0.729,0.846,0.731,0.712	0.246	242	121	1:150929967-150930118	1	K1	0.7694	0.99755	0.8096	0.18794	0.21697	no	no	yes	no	no
ENSG00000143379	SETDB1	+	SE	1:150962586-150962719,1:150963529-150963741	1:150962974-150963139	7.12e-06	0.000288238	1.0,1.0,1.0,1.0	0.849,0.885,0.933,0.763	0.143	242	121	1:150962974-150963139	0.998	K1	0.8286	0.99782	0.85854	0.13928	0.14114	no	no	yes	no	no
ENSG00000147862	NFIB	-	SE	9:14102421-14102510,9:14120439-14120624	9:14116208-14116346	0.000546195	0.0149597	0.667,0.163,0.359,0.36	0.133,0.056,0.091,0.056	0.303	242	121	9:14116208-14116346	0.997	K4	1.9751	0.21912	0.049252	0.16986	0.23643	no	no	no	no	no
ENSG00000135720	DYNC1LI2	-	SE	16:66725827-66725944,16:66728200-66728242	16:66727688-66727805	0.000584556	0.0159031	1.0,1.0,1.0,0.965	0.881,0.906,0.871,0.895	0.103	239	121	16:66727688-66727805	1	K1	0.5169	0.99957	0.89793	0.10164	0.10232	no	no	yes	no	no
ENSG00000140326	CDAN1	-	SE	15:42728203-42728267,15:42729022-42729126	15:42728652-42728810	3.64e-06	0.000155434	0.895,1.0,0.882,0.692	0.565,0.176,0.333,0.526	0.467	242	121	15:42728652-42728810	0.959	K1	0.998	0.85025	0.45822	0.39203	0.429515	no	no	yes	no	no
ENSG00000214413	BBIP1	-	SE	10:110901537-110901612,10:110919120-110919157	10:110918121-110918213	6.4e-06	0.000261574	0.841,0.798,0.877,0.819	0.595,0.331,0.459,0.592	0.34	214	121	10:110918121-110918213	1	K3	1.5704	0.95242	0.75107	0.20135	0.270675	no	no	no	no	no
ENSG00000112941	TENT4A	+	SE	5:6742489-6742597,5:6746213-6746427	5:6743712-6743840	2.46e-12	2.36e-10	1.0,0.854,0.955,0.75	0.322,0.435,0.259,0.398	0.536	242	121	5:6743712-6743840	0.981	K2	1.4782	0.86763	0.47892	0.3887	0.46235	no	no	yes	no	no
ENSG00000029364	SLC39A9	+	SE	14:69424093-69424202,14:69453240-69453309	14:69442069-69442266	0.00119708	0.0299558	1.0,0.967,0.825,0.846	0.703,0.6,0.73,0.689	0.229	242	121	14:69442069-69442266	1	K4	2.0129	0.89053	0.65566	0.23487	0.231935	no	no	yes	no	no
ENSG00000134369	NAV1	+	SE	1:201783405-201783852,1:201786428-201786577	1:201785310-201785351	3.22e-15	4.11e-13	1.0,1.0,1.0,1.0	0.794,0.875,0.675,0.74	0.229	163	121	1:201785310-201785351	1	K1	0.9463	0.99847	0.68933	0.30914	0.26907	no	no	yes	no	no
ENSG00000117114	ADGRL2	+	SE	1:81936727-81936837,1:81950188-81950482	1:81942969-81943769	0.000991326	0.0253422	1.0,1.0,1.0,1.0	0.773,1.0,0.632,0.794	0.2	242	121	1:81942969-81943769	0.964	K5	2.3194	0.99501	0.8387	0.15631	0.178155	no	no	no	no	no
ENSG00000117114	ADGRL2	+	SE	1:81951956-81952142,1:81955876-81956060	1:81952987-81953025	0.000103772	0.00334424	0.038,0.033,0.059,0.144	0.368,0.296,0.209,0.227	-0.206	160	121	1:81952987-81953025	0.909	K5	2.3194	0.13919	0.40994	-0.27075	-0.238375	no	no	no	no	no
ENSG00000106397	PLOD3	-	SE	7:101206778-101206904,7:101208852-101208957	7:101207578-101207724	1.07e-05	0.000420017	0.8,0.93,0.87,1.0	0.655,0.733,0.574,0.589	0.262	242	121	7:101207578-101207724	0.977	K2	1.5467	0.87755	0.67419	0.20336	0.23268	no	no	yes	no	no
ENSG00000171988	JMJD1C	-	SE	10:63192937-63193151,10:63194285-63194375	10:63193345-63193472	0.000909942	0.0235154	0.655,0.729,0.877,0.917	1.0,1.0,1.0,1.0	-0.206	242	121	10:63193345-63193472	0.948	K2	1.1855	0.82574	0.99784	-0.1721	-0.18905	no	no	no	no	no
ENSG00000088247	KHSRP	-	SE	19:6416297-6416407,19:6416737-6416882	19:6416490-6416650	3.52e-08	2.05e-06	1.0,1.0,1.0,1.0	0.875,0.945,0.865,0.87	0.111	242	121	19:6416490-6416650	1	K1	0.5874	0.99964	0.87695	0.12269	0.116845	no	no	yes	no	no
ENSG00000088247	KHSRP	-	SE	19:6416737-6416882,19:6417738-6417841	19:6416987-6417087	0	0	1.0,1.0,0.997,0.987	0.86,0.864,0.811,0.813	0.159	222	121	19:6416987-6417087	1	K3	1.2209	0.99146	0.84849	0.14297	0.150985	no	no	no	no	no
ENSG00000088247	KHSRP	-	SE	19:6417738-6417841,19:6418482-6418581	19:6417981-6418079	9.25e-10	6.61e-08	1.0,1.0,1.0,1.0	0.882,0.914,0.876,0.865	0.116	220	121	19:6417981-6418079	1	K3	1.2209	0.99967	0.85823	0.14144	0.12872	no	no	no	no	no
ENSG00000088247	KHSRP	-	SE	19:6418701-6418876,19:6420072-6420144	19:6419203-6419260	0	0	1.0,1.0,1.0,1.0	0.739,0.757,0.707,0.711	0.272	179	121	19:6419203-6419260	1	K5	1.3043	0.97214	0.687	0.28514	0.27857	no	no	yes	no	no
ENSG00000076242	MLH1	+	SE	3:37006990-37007063,3:37011819-37011862	3:37008814-37008905	0.000128327	0.0040532	1.0,0.901,1.0,1.0	0.791,0.793,0.926,0.787	0.151	213	121	3:37008814-37008905	0.994	K1	0.8892	0.98428	0.79831	0.18597	0.168485	no	no	yes	no	no
ENSG00000010322	NISCH	+	SE	3:52471813-52471977,3:52473733-52473829	3:52472303-52472398	0.000142902	0.00446318	1.0,1.0,1.0,1.0	0.812,0.766,0.952,0.863	0.152	217	121	3:52472303-52472398	1	K2	1.1591	0.99898	0.80682	0.19217	0.172085	no	no	no	no	no
ENSG00000138750	NUP54	-	SE	4:76136185-76136412,4:76144389-76144473	4:76144149-76144292	2.21e-08	1.32e-06	1.0,0.8,1.0,1.0	0.409,0.625,0.6,0.461	0.426	242	121	4:76144149-76144292	0.974	K6	4.1008	0.88916	0.57777	0.31139	0.368695	yes	yes	yes	yes	no
ENSG00000137411	VARS2	+	SE	6:30916151-30916249,6:30917104-30917224	6:30916878-30916959	0	0	1.0,0.98,0.976,1.0	0.568,0.728,0.613,0.598	0.362	203	121	6:30916878-30916959	0.997	K5	2.4139	0.89112	0.71623	0.17488	0.26844	no	no	yes	no	no
ENSG00000137411	VARS2	+	SE	6:30919757-30919848,6:30920332-30920436	6:30920095-30920216	1.84e-11	1.62e-09	0.784,0.765,0.791,0.87	0.439,0.241,0.379,0.396	0.439	242	121	6:30920095-30920216	0.974	K5	2.177	0.8428	0.55445	0.28835	0.363675	no	no	yes	yes	no
ENSG00000137411	VARS2	+	SE	6:30921064-30921141,6:30921588-30921691	6:30921230-30921305	8.14e-06	0.000324489	1.0,1.0,1.0,0.979	0.817,1.0,0.801,0.829	0.133	197	121	6:30921230-30921305	1	K8	4.329	0.95384	0.71963	0.23421	0.183605	no	no	yes	no	no
ENSG00000137411	VARS2	+	SE	6:30921064-30921141,6:30921924-30921995	6:30921230-30921305	3.26e-10	2.47e-08	0.839,1.0,1.0,1.0	0.563,0.75,0.751,0.741	0.258	197	121	6:30921230-30921305	1	K8	4.329	0.95384	0.71963	0.23421	0.246105	no	no	yes	no	no
ENSG00000137411	VARS2	+	SE	6:30921064-30921141,6:30921924-30921995	6:30921589-30921691	2.95e-09	2e-07	0.866,1.0,1.0,1.0	0.641,0.742,0.844,0.822	0.204	224	121	6:30921589-30921691	0.997	K8	4.329	0.97069	0.74677	0.22392	0.21396	no	no	yes	no	no
ENSG00000137411	VARS2	+	SE	6:30921229-30921305,6:30921924-30921995	6:30921589-30921691	4.4e-05	0.00153692	1.0,0.979,1.0,1.0	0.877,0.819,0.901,0.874	0.127	224	121	6:30921589-30921691	0.997	K8	4.329	0.97069	0.74677	0.22392	0.17546	no	no	no	no	no
ENSG00000146587	RBAK	+	SE	7:5048032-5048091,7:5057683-5057779	7:5057295-5057421	3.38e-12	3.21e-10	1.0,1.0,1.0,1.0	0.538,0.667,0.692,0.679	0.356	242	121	7:5057295-5057421	1	K3	2.2351	0.9928	0.64996	0.34284	0.34942	no	no	yes	no	no
ENSG00000102081	FMR1	+	SE	X:147936503-147936613,X:147940575-147940662	X:147937466-147937600	0.00102707	0.0261398	1.0,1.0,1.0,1.0	0.87,0.686,0.863,0.897	0.171	242	121	X:147937466-147937600	0.95	K5	1.9419	0.96193	0.83679	0.12513	0.148065	no	no	yes	no	no
ENSG00000102081	FMR1	+	SE	X:147940575-147940662,X:147944868-147945051	X:147943131-147943326	1.23e-08	7.68e-07	1.0,1.0,1.0,1.0	0.844,0.736,0.733,0.831	0.214	242	121	X:147943131-147943326	0.951	K5	2.0221	0.95431	0.76544	0.18887	0.201435	no	no	no	no	no
ENSG00000160058	BSDC1	-	SE	1:32378723-32378839,1:32383829-32383997	1:32381214-32381268	0.00020998	0.00632478	1.0,1.0,1.0,1.0	0.893,0.909,0.858,0.873	0.117	176	121	1:32381214-32381268	0.939	K3	1.0013	0.97611	0.88671	0.089407	0.103204	no	no	yes	no	no
ENSG00000196220	SRGAP3	-	SE	3:9028099-9028130,3:9038062-9038090	3:9032650-9032752	0.00135017	0.0333474	0.278,0.249,0.171,0.221	0.085,0.0,0.076,0.025	0.183	224	121	3:9032650-9032752	1	K4	2.0227	0.32575	0.084253	0.24149	0.212245	no	no	no	no	no
ENSG00000159658	EFCAB14	-	SE	1:46686783-46686870,1:46689586-46689691	1:46688353-46688544	7.31e-11	5.99e-09	0.643,0.6,0.596,0.72	1.0,1.0,1.0,0.913	-0.339	242	121	1:46688353-46688544	0.988	K1	0.9997	0.63629	0.95233	-0.31604	-0.32752	no	no	no	no	no
ENSG00000204568	MRPS18B	+	SE	6:30622831-30622898,6:30625501-30626392	6:30624883-30624942	0	0	1.0,1.0,1.0,1.0	0.346,0.238,0.401,0.415	0.65	181	121	6:30624883-30624942	1	K2	1.5194	0.99884	0.37513	0.62371	0.636855	yes	yes	yes	no	no
ENSG00000116809	ZBTB17	-	SE	1:15946934-15947123,1:15973038-15973125	1:15948291-15948497	1.99e-05	0.000739071	0.931,1.0,1.0,1.0	0.887,0.811,0.745,0.833	0.164	242	121	1:15948291-15948497	0.913	K4	2.4097	0.94436	0.83397	0.11039	0.137195	no	no	yes	no	no
ENSG00000096070	BRPF3	+	SE	6:36217916-36218010,6:36225266-36225364	6:36222168-36222265	4.19e-08	2.4e-06	0.833,0.905,0.889,1.0	0.588,0.552,0.506,0.653	0.332	219	121	6:36222168-36222265	1	K5	3.112	0.85934	0.50663	0.35271	0.342355	no	no	yes	no	no
ENSG00000096070	BRPF3	+	SE	6:36217916-36218010,6:36228901-36229056	6:36222168-36222265	1.94e-08	1.18e-06	1.0,1.0,0.948,1.0	0.645,0.672,0.674,0.812	0.286	219	121	6:36222168-36222265	1	K5	3.112	0.85934	0.50663	0.35271	0.319355	no	no	yes	no	no
ENSG00000138592	USP8	+	SE	15:50439008-50439177,15:50449399-50449485	15:50441349-50441493	2.62e-07	1.36e-05	0.857,0.843,0.871,1.0	0.455,0.6,0.379,0.57	0.392	242	121	15:50441349-50441493	1	K5	3.0846	0.89352	0.31892	0.5746	0.4833	no	no	yes	no	no
ENSG00000173273	TNKS	+	SE	8:9726640-9726720,8:9734864-9735084	8:9730890-9731035	0	0	1.0,0.895,1.0,1.0	0.458,0.333,0.347,0.279	0.62	242	121	8:9730890-9731035	1	K2	1.524	0.98221	0.52649	0.45572	0.53786	no	no	yes	no	no
ENSG00000173273	TNKS	+	SE	8:9726640-9726720,8:9734864-9735084	8:9733279-9733444	0	0	1.0,0.931,1.0,1.0	0.467,0.256,0.273,0.358	0.644	242	121	8:9733279-9733444	1	K2	1.524	0.99803	0.48291	0.51512	0.57956	yes	yes	yes	no	no
ENSG00000173273	TNKS	+	SE	8:9730889-9731035,8:9734864-9735084	8:9733279-9733444	0.000406758	0.0114553	1.0,1.0,1.0,1.0	0.846,0.722,0.756,0.865	0.203	242	121	8:9733279-9733444	1	K2	1.524	0.99803	0.48291	0.51512	0.35906	no	no	yes	no	no
ENSG00000172037	LAMB2	-	SE	3:49126364-49126497,3:49128660-49128819	3:49128458-49128585	6.32e-10	4.61e-08	1.0,0.976,0.959,0.974	0.775,0.762,0.699,0.736	0.234	242	121	3:49128458-49128585	1	K1	0.818	0.99881	0.83024	0.16856	0.20128	no	no	no	no	no
ENSG00000172037	LAMB2	-	SE	3:49131534-49131723,3:49132269-49132405	3:49132116-49132189	0.0013664	0.0337071	1.0,1.0,1.0,1.0	0.872,0.922,0.859,0.773	0.143	195	121	3:49132116-49132189	1	K2	0.969	0.99838	0.85772	0.14066	0.14183	no	no	no	no	no
ENSG00000185359	HGS	+	SE	17:81694923-81695067,17:81695785-81695999	17:81695164-81695223	0.000266386	0.00784086	0.824,0.871,0.894,0.799	0.951,0.969,0.99,0.985	-0.127	181	121	17:81695164-81695223	1	K6	1.2799	0.80355	0.97513	-0.17158	-0.14929	no	no	no	no	no
ENSG00000112640	PPP2R5D	+	SE	6:43007195-43007306,6:43007934-43008065	6:43007414-43007506	0	0	0.583,0.719,0.79,0.651	1.0,1.0,0.976,1.0	-0.308	214	121	6:43007414-43007506	1	K2	1.2767	0.6819	0.98461	-0.30271	-0.305355	no	no	no	yes	no
ENSG00000143442	POGZ	-	SE	1:151424954-151425061,1:151428122-151428413	1:151427823-151428014	6.31e-14	7.14e-12	1.0,1.0,1.0,1.0	0.73,0.512,0.792,0.635	0.333	242	121	1:151427823-151428014	1	K4	1.8975	0.97973	0.83156	0.14817	0.240585	no	no	yes	no	no
ENSG00000143442	POGZ	-	SE	1:151430665-151430841,1:151442080-151442205	1:151440928-151441086	0.000142149	0.00444449	0.593,0.656,0.779,0.79	0.497,0.517,0.462,0.451	0.223	242	121	1:151440928-151441086	0.997	K5	2.9617	0.71092	0.44898	0.26194	0.24247	no	no	yes	no	no
ENSG00000105171	POP4	+	SE	19:29608656-29608709,19:29611861-29611939	19:29610409-29610632	1.68e-06	7.64e-05	1.0,1.0,0.932,1.0	0.805,0.692,0.778,0.66	0.249	242	121	19:29610409-29610632	0.977	K2	1.258	0.95822	0.67815	0.28007	0.264535	no	no	yes	no	no
ENSG00000063015	SEZ6	-	SE	17:28959697-28959892,17:28960804-28960973	17:28960505-28960671	9.99e-16	1.34e-13	0.985,1.0,1.0,1.0	0.838,0.757,0.718,0.834	0.21	242	121	17:28960505-28960671	1	K3	1.4112	0.99056	0.72365	0.26691	0.238455	no	no	no	no	no
ENSG00000115524	SF3B1	-	SE	2:197389783-197392461,2:197396055-197396328	2:197392972-197393188	0.00052543	0.014444	0.955,0.956,0.98,0.983	0.885,0.902,0.882,0.871	0.084	242	121	2:197392972-197393188	0.993	K1	0.5198	0.97939	0.89124	0.08815	0.086075	no	no	no	no	no
ENSG00000136875	PRPF4	+	SE	9:113290465-113290588,9:113291466-113292905	9:113290898-113291016	0	0	1.0,1.0,1.0,1.0	0.442,0.312,0.526,0.531	0.547	240	121	9:113290898-113291016	1	K3	1.8705	0.99742	0.69606	0.30136	0.42418	no	no	yes	no	no
ENSG00000054356	PTPRN	-	SE	2:219299304-219299384,2:219299984-219300259	2:219299700-219299786	1.16e-08	7.27e-07	0.691,0.626,0.648,0.654	0.894,0.857,0.846,0.829	-0.202	208	121	2:219299700-219299786	0.996	K2	0.9304	0.69981	0.85234	-0.15252	-0.17726	no	no	yes	yes	no
ENSG00000163319	MRPS18C	+	SE	4:83455982-83456177,4:83458345-83458429	4:83456909-83456958	3.72e-11	3.16e-09	1.0,1.0,1.0,1.0	0.776,0.782,0.923,0.813	0.177	171	121	4:83456909-83456958	1	K3	1.2017	0.99942	0.80174	0.19768	0.18734	no	no	yes	no	no
ENSG00000115128	SF3B6	-	SE	2:24068320-24068459,2:24076199-24076326	2:24074076-24074194	0	0	0.972,0.946,0.932,0.952	0.683,0.757,0.672,0.676	0.253	240	121	2:24074076-24074194	0.998	K1	0.7866	0.92907	0.79991	0.12915	0.191075	no	no	yes	no	no
ENSG00000197785	ATAD3A	+	SE	1:1525239-1525291,1:1527694-1527862	1:1526461-1526531	1.86e-06	8.37e-05	1.0,1.0,1.0,1.0	0.766,0.902,0.742,0.851	0.185	192	121	1:1526461-1526531	1	K8	4.3901	0.98957	0.78119	0.20838	0.19669	no	no	yes	no	no
ENSG00000165055	METTL2B	+	SE	7:128476747-128476875,7:128479157-128479513	7:128477082-128477173	9.77e-15	1.2e-12	1.0,1.0,1.0,1.0	0.773,0.793,0.593,0.679	0.29	213	121	7:128477082-128477173	1	K2	0.8992	0.99773	0.77641	0.22132	0.25566	no	no	yes	no	no
ENSG00000155849	ELMO1	-	SE	7:36878009-36878117,7:36894853-36895017	7:36887560-36887672	7.17e-08	3.99e-06	1.0,1.0,1.0,1.0	0.784,0.854,0.906,0.804	0.163	234	121	7:36887560-36887672	0.929	K3	1.0692	0.96081	0.8393	0.12151	0.142255	no	no	yes	no	no
ENSG00000131023	LATS1	-	SE	6:149682918-149684592,6:149701778-149702266	6:149695074-149695221	1.74e-14	2.08e-12	1.0,1.0,0.966,1.0	0.5,0.417,0.684,0.687	0.419	242	121	6:149695074-149695221	1	K4	2.114	0.97856	0.56805	0.4105	0.41475	no	no	yes	no	no
ENSG00000163545	NUAK2	-	SE	1:205308164-205308230,1:205311704-205311825	1:205308581-205308732	5.84e-09	3.81e-07	1.0,1.0,1.0,1.0	0.8,0.733,0.556,0.574	0.334	242	121	1:205308581-205308732	0.973	K1	0.9991	0.99536	0.77677	0.2186	0.2763	no	no	no	no	no
ENSG00000136758	YME1L1	-	SE	10:27122840-27122973,10:27126695-27126786	10:27123547-27123699	3.04e-12	2.9e-10	1.0,1.0,1.0,1.0	0.822,0.918,0.762,0.826	0.168	242	121	10:27123547-27123699	1	K3	1.3016	0.99934	0.82688	0.17247	0.170235	no	no	yes	no	no
ENSG00000136758	YME1L1	-	SE	10:27145427-27145590,10:27148905-27149040	10:27147498-27147668	0.00148708	0.03635	0.035,0.033,0.012,0.012	0.118,0.118,0.054,0.127	-0.081	242	121	10:27147498-27147668	1	K4	1.6839	0.028456	0.15721	-0.12876	-0.10488	no	no	no	no	no
ENSG00000143847	PPFIA4	+	SE	1:203056374-203056508,1:203059177-203059271	1:203056784-203056950	6.24e-07	3.04e-05	1.0,1.0,0.961,1.0	0.6,0.818,0.765,0.442	0.334	242	121	1:203056784-203056950	0.949	K2	0.9903	0.96057	0.74704	0.21353	0.273765	no	no	no	no	no
ENSG00000134644	PUM1	-	SE	1:30953713-30953981,1:30965981-30966197	1:30964674-30964910	0	0	0.929,0.887,0.962,0.966	0.607,0.584,0.583,0.636	0.334	242	121	1:30964674-30964910	1	K4	2.3632	0.9979	0.76374	0.23415	0.284075	no	no	yes	no	no
ENSG00000134644	PUM1	-	SE	1:30953713-30953981,1:30967166-30967310	1:30964674-30964910	0	0	1.0,1.0,1.0,1.0	0.422,0.405,0.437,0.362	0.594	242	121	1:30964674-30964910	1	K4	2.3632	0.9979	0.76374	0.23415	0.414075	no	no	no	no	no
ENSG00000134644	PUM1	-	SE	1:30953713-30953981,1:30967166-30967310	1:30965982-30966197	0	0	1.0,1.0,1.0,1.0	0.386,0.315,0.389,0.283	0.657	242	121	1:30965982-30966197	0.92	K4	2.5803	0.99881	0.96533	0.033475	0.345238	no	no	yes	no	no
ENSG00000134644	PUM1	-	SE	1:30974650-30974802,1:30981311-30981405	1:30980062-30980163	1.55e-06	7.08e-05	0.853,0.897,0.872,0.959	0.628,0.774,0.647,0.669	0.216	223	121	1:30980062-30980163	0.959	K4	2.8251	0.88227	0.69857	0.1837	0.19985	no	no	yes	no	no
ENSG00000134644	PUM1	-	SE	1:30995053-30995220,1:31028795-31028864	1:31005853-31006031	1.25e-08	7.82e-07	0.962,0.809,0.842,0.747	0.524,0.438,0.539,0.562	0.324	242	121	1:31005853-31006031	0.963	K4	3.2704	0.95889	0.75239	0.2065	0.26525	no	no	yes	no	no
ENSG00000104549	SQLE	+	SE	8:125018630-125018727,8:125021752-125022281	8:125020784-125020871	1.02e-12	1.02e-10	1.0,0.961,1.0,0.948	0.625,0.782,0.73,0.734	0.259	209	121	8:125020784-125020871	1	K2	0.9537	0.99008	0.73557	0.25451	0.256755	no	no	yes	no	no
ENSG00000152795	HNRNPDL	-	SE	4:82424624-82426129,4:82427189-82427304	4:82426463-82426633	4.72e-08	2.68e-06	0.849,0.841,0.834,0.799	0.947,0.935,0.93,0.945	-0.109	242	121	4:82426463-82426633	1	K6	1.8636	0.81814	0.92411	-0.10597	-0.107485	no	no	no	yes	no
ENSG00000198919	DZIP3	+	SE	3:108589721-108589839,3:108608088-108608158	3:108605335-108605438	6.98e-06	0.000283394	0.906,0.85,0.89,1.0	0.642,0.778,0.37,0.577	0.32	225	121	3:108605335-108605438	0.972	K2	1.8896	0.93917	0.65941	0.27976	0.29988	no	no	yes	no	no
ENSG00000080546	SESN1	-	SE	6:108998512-108998755,6:109001287-109001488	6:109000491-109000673	1.06e-06	4.97e-05	1.0,1.0,1.0,1.0	0.591,1.0,0.727,0.605	0.269	242	121	6:109000491-109000673	0.994	K2	1.3998	0.99633	0.71146	0.28487	0.276935	no	no	yes	no	no
ENSG00000121753	ADGRB2	-	SE	1:31738199-31738326,1:31738831-31738937	1:31738587-31738630	1.76e-13	1.91e-11	1.0,1.0,0.991,0.981	0.845,0.86,0.675,0.714	0.22	165	121	1:31738587-31738630	1	K1	0.8905	0.99071	0.76733	0.22338	0.22169	no	no	yes	no	no
ENSG00000121753	ADGRB2	-	SE	1:31741799-31741967,1:31744647-31744731	1:31742053-31742217	3.22e-13	3.39e-11	1.0,1.0,1.0,1.0	0.813,0.676,0.796,0.809	0.226	242	121	1:31742053-31742217	1	K4	2.5576	0.99934	0.8321	0.16724	0.19662	no	no	yes	no	no
ENSG00000273559	CWC25	-	SE	17:38802699-38802861,17:38806764-38806976	17:38806297-38806395	0	0	0.335,0.501,0.587,0.49	0.975,1.0,0.939,0.968	-0.492	220	121	17:38806297-38806395	1	K1	0.9983	0.46299	0.98294	-0.51995	-0.505975	no	no	no	yes	no
ENSG00000127995	CASD1	+	SE	7:94517559-94517656,7:94527161-94527206	7:94518203-94518323	0.000832385	0.0217483	0.647,0.714,0.86,0.875	1.0,1.0,1.0,1.0	-0.226	242	121	7:94518203-94518323	1	K2	1.0413	0.79651	0.99551	-0.199	-0.2125	no	no	no	no	no
ENSG00000153815	CMIP	+	SE	16:81701659-81701800,16:81703938-81704085	16:81702622-81702669	3.4e-07	1.72e-05	0.956,0.976,0.945,0.979	0.804,0.849,0.826,0.835	0.135	169	121	16:81702622-81702669	0.997	K2	0.9552	0.97101	0.86765	0.10336	0.11918	no	no	yes	no	no
ENSG00000168092	PAFAH1B2	+	SE	11:117144283-117144418,11:117159933-117160023	11:117152441-117152528	1.11e-07	6.02e-06	1.0,1.0,0.995,0.991	0.884,0.894,0.865,0.878	0.116	209	121	11:117152441-117152528	1	K4	0.6286	0.98975	0.88084	0.10891	0.112455	no	no	yes	no	no
ENSG00000116871	MAP7D1	+	SE	1:36173363-36173478,1:36176198-36176321	1:36174898-36175008	5.84e-05	0.00198592	0.892,0.838,0.834,0.831	0.943,0.936,0.976,0.97	-0.108	232	121	1:36174898-36175008	0.978	K8	3.7623	0.86684	0.9432	-0.076356	-0.092178	no	no	yes	no	no
ENSG00000116871	MAP7D1	+	SE	1:36174897-36175008,1:36176417-36176581	1:36176199-36176321	0	0	1.0,1.0,1.0,1.0	0.665,0.753,0.697,0.731	0.288	242	121	1:36176199-36176321	1	K8	3.7623	0.97436	0.68752	0.28684	0.28742	no	no	yes	no	no
ENSG00000116871	MAP7D1	+	SE	1:36178684-36178823,1:36179261-36179315	1:36178921-36179025	0	0	1.0,1.0,1.0,1.0	0.879,0.864,0.865,0.888	0.126	226	121	1:36178921-36179025	1	K4	2.3985	0.99984	0.89959	0.10025	0.113125	no	no	yes	no	no
ENSG00000149100	EIF3M	+	SE	11:32588593-32588732,11:32589546-32589641	11:32589012-32589135	0	0	1.0,0.989,0.973,1.0	0.563,0.624,0.475,0.548	0.438	242	121	11:32589012-32589135	1	K5	1.8155	0.85435	0.53035	0.324	0.381	no	no	yes	no	no
ENSG00000176155	CCDC57	-	SE	17:82178473-82178605,17:82183773-82183932	17:82179027-82179189	0.00122856	0.0306786	0.438,0.308,0.447,0.489	0.169,0.167,0.19,0.254	0.225	242	121	17:82179027-82179189	0.911	K3	1.2983	0.4773	0.2206	0.2567	0.24085	no	no	no	no	no
ENSG00000072803	FBXW11	-	SE	5:171870747-171870858,5:171876284-171876534	5:171872872-171872990	0.00114586	0.0288136	0.942,1.0,0.976,0.979	0.858,0.932,0.874,0.855	0.095	240	121	5:171872872-171872990	0.999	K3	0.697	0.98727	0.9058	0.081468	0.088234	no	no	no	no	no
ENSG00000066136	NFYC	+	SE	1:40766595-40766703,1:40769355-40769415	1:40766918-40766974	9.94e-05	0.00321337	0.0,0.036,0.052,0.04	0.113,0.214,0.312,0.19	-0.175	178	121	1:40766918-40766974	0.91	K2	1.2557	0.065815	0.18184	-0.11603	-0.145515	no	no	yes	no	no
ENSG00000132688	NES	-	SE	1:156673453-156673527,1:156676481-156677407	1:156675216-156675340	5.78e-06	0.000237614	1.0,1.0,0.989,1.0	0.887,0.857,0.756,0.822	0.167	242	121	1:156675216-156675340	0.981	K2	0.7477	0.99883	0.95342	0.045408	0.106204	no	no	no	no	no
ENSG00000090621	PABPC4	-	SE	1:39564422-39564542,1:39565105-39565378	1:39564701-39564773	0.00198994	0.0471763	0.74,0.824,0.821,1.0	0.754,0.529,0.614,0.591	0.224	194	121	1:39564701-39564773	0.94	K3	0.9418	0.92415	0.77136	0.15279	0.188395	no	no	yes	no	no
ENSG00000157500	APPL1	+	SE	3:57252268-57252311,3:57256956-57257051	3:57253682-57253738	6.66e-16	9.05e-14	1.0,1.0,1.0,1.0	0.547,0.388,0.71,0.679	0.419	178	121	3:57253682-57253738	0.999	K2	0.9496	0.98401	0.71713	0.26688	0.34294	no	no	yes	no	no
ENSG00000151502	VPS26B	+	SE	11:134243118-134243294,11:134245443-134245729	11:134244938-134245080	3.52e-05	0.00125527	1.0,1.0,1.0,1.0	0.889,0.86,0.857,0.88	0.129	242	121	11:134244938-134245080	1	K1	0.5077	0.99917	0.89744	0.10172	0.11536	no	no	no	no	no
ENSG00000159479	MED8	-	SE	1:43383916-43385106,1:43386588-43386670	1:43385978-43386226	0	0	1.0,1.0,1.0,1.0	0.393,0.277,0.393,0.341	0.649	242	121	1:43385978-43386226	1	K1	0.9972	0.99756	0.37864	0.61893	0.633965	yes	yes	yes	yes	no
ENSG00000159479	MED8	-	SE	1:43386588-43386670,1:43387502-43387629	1:43386858-43386998	1.03e-07	5.64e-06	1.0,1.0,1.0,1.0	0.794,0.905,0.803,0.812	0.171	242	121	1:43386858-43386998	1	K1	0.8332	0.99842	0.8362	0.16222	0.16661	no	no	no	no	no
ENSG00000272333	KMT2B	+	SE	19:35728097-35728171,19:35728984-35729076	19:35728774-35728889	2.33e-15	3.01e-13	1.0,1.0,0.982,1.0	0.77,0.737,0.694,0.677	0.276	237	121	19:35728774-35728889	0.947	K2	1.2276	0.88072	0.71847	0.16225	0.219125	no	no	yes	no	no
ENSG00000272333	KMT2B	+	SE	19:35732214-35733508,19:35733762-35733872	19:35733597-35733686	1.6e-06	7.29e-05	0.796,0.875,0.69,0.859	0.956,1.0,1.0,0.987	-0.181	211	121	19:35733597-35733686	1	K5	2.1917	0.71931	0.98721	-0.2679	-0.22445	no	no	no	no	no
ENSG00000272333	KMT2B	+	SE	19:35733762-35733872,19:35736911-35736986	19:35736690-35736827	2.02e-11	1.77e-09	0.966,0.922,0.98,1.0	0.63,0.736,0.75,0.728	0.256	242	121	19:35736690-35736827	0.998	K4	2.2769	0.89774	0.72054	0.1772	0.2166	no	no	yes	no	no
ENSG00000144749	LRIG1	-	SE	3:66407347-66407491,3:66412870-66413014	3:66410129-66410272	0.000937586	0.0241492	0.86,0.891,0.78,0.877	0.932,1.0,1.0,0.973	-0.124	242	121	3:66410129-66410272	0.933	K3	1.3242	0.85238	0.96463	-0.11225	-0.118125	no	no	no	no	no
ENSG00000144749	LRIG1	-	SE	3:66410128-66410272,3:66414919-66415063	3:66412871-66413014	0.00132402	0.0327457	1.0,1.0,1.0,1.0	0.951,0.677,0.846,0.762	0.191	242	121	3:66412871-66413014	1	K2	0.9529	0.99873	0.77108	0.22765	0.209325	no	no	no	no	no
ENSG00000204843	DCTN1	-	SE	2:74371536-74371728,2:74377431-74377466	2:74372928-74372948	0.00166894	0.0403015	0.239,0.221,0.336,0.164	0.312,0.895,0.57,0.735	-0.388	142	121	2:74372928-74372948	0.936	K5	2.7785	0.6813	0.87718	-0.19588	-0.29194	no	no	no	no	no
ENSG00000116679	IVNS1ABP	-	SE	1:185301433-185301563,1:185307013-185307139	1:185305536-185305643	0.000276822	0.00812192	1.0,1.0,1.0,1.0	0.744,0.876,0.925,0.912	0.136	229	121	1:185305536-185305643	1	K2	1.5903	0.99921	0.87857	0.12064	0.12832	no	no	yes	no	no
ENSG00000188976	NOC2L	-	SE	1:945517-945653,1:948130-948232	1:946173-946286	0.000877754	0.0227947	1.0,1.0,1.0,1.0	0.828,0.911,0.805,0.85	0.151	235	121	1:946173-946286	0.993	K3	1.4746	0.97729	0.8448	0.13249	0.141745	no	no	no	no	no
ENSG00000188976	NOC2L	-	SE	1:945517-945653,1:948130-948232	1:946402-946545	6.86e-07	3.31e-05	1.0,1.0,1.0,1.0	0.75,0.846,0.773,0.75	0.22	242	121	1:946402-946545	0.997	K3	1.4746	0.97728	0.82938	0.1479	0.18395	no	no	no	no	no
ENSG00000204344	STK19	+	SE	6:31978902-31978998,6:31980450-31980548	6:31979414-31979553	1.13e-14	1.38e-12	0.956,0.968,0.981,0.885	0.429,0.677,0.6,0.538	0.387	242	121	6:31979414-31979553	1	K3	1.7635	0.90212	0.41628	0.48584	0.43642	no	no	yes	no	no
ENSG00000095637	SORBS1	-	SE	10:95346405-95346452,10:95354881-95354967	10:95351209-95351376	4.32e-08	2.47e-06	0.417,0.314,0.462,0.302	0.143,0.038,0.167,0.06	0.272	242	121	10:95351209-95351376	0.986	K2	1.0912	0.39699	0.15319	0.2438	0.2579	no	no	yes	no	no
ENSG00000095637	SORBS1	-	SE	10:95354881-95354967,10:95357630-95357803	10:95355627-95357105	0.000326723	0.0094065	0.207,0.307,0.25,0.309	0.527,0.422,0.526,0.556	-0.24	242	121	10:95355627-95357105	0.982	K1	0.9987	0.2019	0.46178	-0.25987	-0.249935	no	no	no	no	no
ENSG00000153187	HNRNPU	-	SE	1:244850296-244854503,1:244855423-244855608	1:244854973-244855044	0	0	1.0,1.0,1.0,1.0	0.606,0.612,0.622,0.607	0.388	193	121	1:244854973-244855044	1	K1	0.9897	0.99979	0.57455	0.42524	0.40662	yes	yes	yes	no	no
ENSG00000198431	TXNRD1	+	SE	12:104315776-104315896,12:104319469-104319585	12:104318913-104319055	0	0	1.0,1.0,1.0,1.0	0.76,0.83,0.783,0.762	0.216	242	121	12:104318913-104319055	1	K4	2.1034	0.99891	0.8292	0.16971	0.192855	no	no	yes	no	no
ENSG00000198431	TXNRD1	+	SE	12:104334236-104334332,12:104348352-104348483	12:104339139-104339273	0	0	1.0,1.0,1.0,1.0	0.555,0.61,0.571,0.592	0.418	242	121	12:104339139-104339273	1	K3	1.4168	0.99623	0.77955	0.21668	0.31734	no	no	yes	no	no
ENSG00000004766	VPS50	+	SE	7:93311165-93311272,7:93334116-93334197	7:93323611-93323732	0.000183678	0.00560123	0.4,0.846,0.714,0.778	1.0,0.833,1.0,0.959	-0.264	242	121	7:93323611-93323732	0.951	K1	0.9934	0.77757	0.9942	-0.21662	-0.24031	no	no	no	no	no
ENSG00000155508	CNOT8	+	SE	5:154858538-154858768,5:154870660-154870822	5:154865192-154865385	0.000609909	0.0165139	0.641,0.966,1.0,0.961	0.606,0.652,0.733,0.77	0.202	242	121	5:154865192-154865385	0.999	K5	2.9682	0.91768	0.6733	0.24438	0.22319	no	no	yes	no	no
ENSG00000155508	CNOT8	+	SE	5:154863206-154863395,5:154870660-154870822	5:154865192-154865385	3.92e-11	3.31e-09	1.0,0.981,0.959,1.0	0.726,0.797,0.74,0.796	0.22	242	121	5:154865192-154865385	0.999	K5	2.9682	0.91768	0.6733	0.24438	0.23219	no	no	yes	no	no
ENSG00000135829	DHX9	+	SE	1:182880496-182880608,1:182881519-182881647	1:182881264-182881425	5.86e-05	0.00199017	1.0,1.0,1.0,1.0	0.885,0.933,0.888,0.904	0.098	242	121	1:182881264-182881425	1	K1	0.6755	0.99971	0.88254	0.11717	0.107585	no	no	no	no	no
ENSG00000113300	CNOT6	+	SE	5:180494506-180494763,5:180529274-180529388	5:180495421-180495588	6.4e-09	4.16e-07	0.0,0.017,0.032,0.091	0.2,0.185,0.333,0.322	-0.225	242	121	5:180495421-180495588	0.969	K3	2.0042	0.074653	0.30042	-0.22576	-0.22538	no	no	yes	no	no
ENSG00000215908	CROCCP2	-	SE	1:16625774-16626005,1:16627144-16627289	1:16626353-16626499	0.000768648	0.0202696	0.919,0.927,0.863,0.793	0.991,0.96,0.974,0.994	-0.104	242	121	1:16626353-16626499	0.928	K3	0.6835	0.90165	0.97437	-0.072715	-0.0883575	no	no	no	yes	no
ENSG00000215908	CROCCP2	-	SE	1:16627144-16627289,1:16630889-16631109	1:16628468-16628650	0.000126093	0.00398767	1.0,1.0,1.0,1.0	0.871,0.91,0.805,0.885	0.132	242	121	1:16628468-16628650	1	K5	2.5085	0.99845	0.80353	0.19493	0.163465	no	no	yes	no	no
ENSG00000215908	CROCCP2	-	SE	1:16630889-16631109,1:16632274-16632371	1:16631530-16631613	3.03e-09	2.05e-07	0.904,0.97,0.981,0.964	0.654,0.814,0.747,0.698	0.227	205	121	1:16631530-16631613	0.986	K1	0.6937	0.97533	0.85103	0.1243	0.17565	no	no	yes	no	no
ENSG00000140332	TLE3	-	SE	15:70052373-70052524,15:70054437-70054685	15:70053227-70053374	3.92e-05	0.00138485	1.0,1.0,1.0,1.0	0.726,1.0,0.833,0.719	0.18	242	121	15:70053227-70053374	1	K3	1.991	0.99714	0.36501	0.63213	0.406065	no	no	no	no	no
ENSG00000140332	TLE3	-	SE	15:70052373-70052524,15:70055048-70055298	15:70053227-70053374	0	0	1.0,1.0,1.0,1.0	0.262,0.29,0.123,0.205	0.78	242	121	15:70053227-70053374	1	K3	1.991	0.99714	0.36501	0.63213	0.706065	yes	yes	yes	no	no
ENSG00000140332	TLE3	-	SE	15:70052373-70052524,15:70055048-70055298	15:70054438-70054685	0	0	1.0,1.0,1.0,1.0	0.321,0.312,0.179,0.286	0.726	242	121	15:70054438-70054685	1	K3	2.3516	0.93744	0.40004	0.5374	0.6317	yes	yes	yes	no	no
ENSG00000083097	DOP1A	+	SE	6:83134186-83134287,6:83137172-83139162	6:83135619-83135878	0.00163381	0.0395431	0.913,0.852,0.871,0.915	0.552,0.667,0.741,0.748	0.211	242	121	6:83135619-83135878	0.984	K1	0.9909	0.87241	0.67614	0.19627	0.203635	no	no	yes	no	no
ENSG00000083097	DOP1A	+	SE	6:83154179-83154241,6:83157181-83157318	6:83155951-83156103	3.33e-15	4.24e-13	1.0,1.0,1.0,1.0	0.698,0.435,0.682,0.762	0.356	242	121	6:83155951-83156103	1	K2	0.9918	0.95907	0.67611	0.28296	0.31948	no	no	yes	no	no
ENSG00000076108	BAZ2A	-	SE	12:56599963-56600096,12:56600680-56600832	12:56600201-56600490	0	0	1.0,1.0,1.0,1.0	0.789,0.673,0.712,0.744	0.27	242	121	12:56600201-56600490	1	K4	1.6316	0.98547	0.70205	0.28342	0.27671	no	no	no	no	no
ENSG00000076108	BAZ2A	-	SE	12:56603519-56603700,12:56604584-56604799	12:56604217-56604291	0	0	1.0,1.0,1.0,1.0	0.717,0.719,0.744,0.683	0.284	196	121	12:56604217-56604291	1	K2	1.0667	0.99801	0.69174	0.30626	0.29513	no	no	yes	no	no
ENSG00000243725	TTC4	+	SE	1:54716599-54716717,1:54721162-54721240	1:54717492-54717653	1.27e-07	6.87e-06	0.84,0.81,0.636,0.579	1.0,1.0,1.0,1.0	-0.284	242	121	1:54717492-54717653	1	K2	1.3908	0.71797	0.99635	-0.27838	-0.28119	no	no	no	yes	no
ENSG00000198932	GPRASP1	+	SE	X:102652830-102652898,X:102653579-102659074	X:102653221-102653298	2.47e-05	0.000903749	1.0,1.0,1.0,1.0	0.8,0.798,0.652,0.918	0.208	199	121	X:102653221-102653298	0.938	K4	2.7965	0.97539	0.83935	0.13604	0.17202	no	no	yes	no	no
ENSG00000113328	CCNG1	+	SE	5:163437613-163437804,5:163441077-163441331	5:163439257-163439346	0	0	0.594,0.646,0.498,0.418	0.962,1.0,1.0,0.978	-0.446	211	121	5:163439257-163439346	1	K4	1.6129	0.75177	0.99472	-0.24295	-0.344475	no	no	no	no	no
ENSG00000134318	ROCK2	-	SE	2:11221197-11221357,2:11224321-11224460	2:11222083-11222174	2.96e-10	2.25e-08	1.0,1.0,0.981,0.962	0.773,0.753,0.799,0.728	0.222	213	121	2:11222083-11222174	0.999	K1	0.923	0.9909	0.7823	0.20859	0.215295	no	no	yes	yes	no
ENSG00000132485	ZRANB2	-	SE	1:71072471-71072548,1:71078456-71078565	1:71076795-71076877	1.11e-16	1.59e-14	1.0,1.0,0.977,1.0	0.791,0.702,0.84,0.815	0.207	204	121	1:71076795-71076877	1	K2	0.9228	0.99265	0.79071	0.20194	0.20447	no	no	yes	no	no
ENSG00000108788	MLX	+	SE	17:42568836-42568943,17:42569506-42569606	17:42569204-42569303	1.62e-07	8.61e-06	1.0,0.96,0.94,0.952	0.728,0.672,0.814,0.645	0.248	221	121	17:42569204-42569303	0.996	K3	1.7776	0.96824	0.69646	0.27179	0.259895	no	no	yes	no	no
ENSG00000113594	LIFR	-	SE	5:38482588-38482667,5:38485818-38485980	5:38484775-38484868	2.18e-09	1.5e-07	1.0,1.0,1.0,1.0	0.869,0.738,0.753,0.734	0.227	215	121	5:38484775-38484868	0.999	K2	0.8828	0.99819	0.88012	0.11807	0.172535	no	no	yes	no	no
ENSG00000117523	PRRC2C	+	SE	1:171485529-171485735,1:171512994-171513172	1:171512032-171512200	1.98e-07	1.04e-05	0.791,0.755,0.77,0.822	0.986,0.974,0.962,0.954	-0.184	242	121	1:171512032-171512200	0.909	K2	1.3686	0.88913	0.96384	-0.074711	-0.129356	no	no	no	no	no
ENSG00000117523	PRRC2C	+	SE	1:171588378-171588505,1:171591586-171593511	1:171589369-171589605	0	0	0.164,0.179,0.161,0.124	0.527,0.635,0.479,0.613	-0.406	242	121	1:171589369-171589605	1	K2	1.6374	0.067695	0.36378	-0.29609	-0.351045	yes	yes	yes	yes	no
ENSG00000111845	PAK1IP1	+	SE	6:10694971-10695069,6:10702368-10702489	6:10697324-10697486	4.79e-13	4.95e-11	0.917,1.0,0.887,1.0	0.494,0.118,0.538,0.532	0.531	242	121	6:10697324-10697486	1	K4	2.5608	0.96729	0.51591	0.45138	0.49119	no	no	yes	yes	no
ENSG00000162738	VANGL2	+	SE	1:160415647-160415908,1:160419001-160419609	1:160416062-160416182	2.19e-10	1.7e-08	0.912,0.937,0.951,0.917	0.57,0.719,0.677,0.507	0.311	242	121	1:160416062-160416182	0.998	K1	0.9806	0.95787	0.67734	0.28053	0.295765	yes	yes	yes	no	no
ENSG00000162738	VANGL2	+	SE	1:160419001-160419609,1:160424051-160424283	1:160421052-160421187	2.29e-06	0.000101429	1.0,0.932,0.971,0.943	0.641,0.923,0.744,0.708	0.208	242	121	1:160421052-160421187	1	K3	2.0551	0.99853	0.78123	0.2173	0.21265	no	no	yes	no	no
ENSG00000187147	RNF220	+	SE	1:44645220-44645276,1:44649660-44649769	1:44645410-44645488	3.21e-05	0.00114977	1.0,1.0,1.0,1.0	0.794,0.836,0.858,0.888	0.156	200	121	1:44645410-44645488	0.992	K3	1.4033	0.98718	0.8343	0.15287	0.154435	no	no	yes	no	no
ENSG00000004534	RBM6	+	SE	3:50059648-50059746,3:50061139-50061221	3:50060956-50060998	0	0	1.0,1.0,1.0,1.0	0.694,0.747,0.771,0.715	0.268	164	121	3:50060956-50060998	1	K2	1.1977	0.99953	0.77289	0.22665	0.247325	no	no	yes	no	no
ENSG00000166946	CCNDBP1	+	SE	15:43185819-43185879,15:43189198-43189280	15:43186154-43186233	4.32e-06	0.000181649	1.0,0.858,0.949,1.0	0.546,0.783,0.707,0.584	0.297	201	121	15:43186154-43186233	0.922	K2	1.3316	0.92192	0.59554	0.32637	0.311685	no	no	yes	no	no
ENSG00000136738	STAM	+	SE	10:17704430-17704518,10:17705587-17705741	10:17704970-17705024	0	0	1.0,1.0,1.0,1.0	0.586,0.598,0.473,0.635	0.427	176	121	10:17704970-17705024	1	K1	0.9895	0.99766	0.63384	0.36382	0.39541	no	no	yes	no	no
ENSG00000128739	SNRPN	+	SE	15:24962113-24962209,15:24974310-24974456	15:24967932-24968082	0	0	0.945,0.968,0.972,0.954	0.482,0.461,0.454,0.478	0.491	242	121	15:24967932-24968082	1	K9	2.2295	0.96229	0.46993	0.49237	0.491685	yes	yes	yes	yes	no
ENSG00000101972	STAG2	+	SE	X:124090574-124090764,X:124094017-124094144	X:124090854-124090964	0.00123031	0.0307109	0.371,0.517,0.455,0.452	0.331,0.248,0.261,0.207	0.187	232	121	X:124090854-124090964	0.934	K1	0.9977	0.45429	0.29204	0.16225	0.174625	no	no	no	no	no
ENSG00000159352	PSMD4	+	SE	1:151265393-151265609,1:151266307-151266439	1:151266004-151266112	0	0	0.984,0.977,0.973,0.979	0.784,0.693,0.72,0.739	0.244	230	121	1:151266004-151266112	1	K2	1.1952	0.95927	0.75632	0.20295	0.223475	no	no	yes	no	no
ENSG00000132323	ILKAP	-	SE	2:238189852-238189972,2:238194804-238194870	2:238194275-238194331	0	0	1.0,1.0,1.0,1.0	0.427,0.731,0.459,0.581	0.451	178	121	2:238194275-238194331	1	K4	2.3963	0.99629	0.63147	0.36482	0.40791	no	no	yes	no	no
ENSG00000123384	LRP1	+	SE	12:57190804-57191009,12:57192844-57192970	12:57191320-57191512	0.000185061	0.00563913	0.843,1.0,0.991,0.967	0.823,0.906,0.812,0.836	0.106	242	121	12:57191320-57191512	0.976	K2	1.1464	0.97056	0.79919	0.17138	0.13869	no	no	no	no	no
ENSG00000123384	LRP1	+	SE	12:57193898-57194012,12:57194576-57194699	12:57194354-57194503	2.08e-07	1.09e-05	0.981,0.959,1.0,0.985	0.837,0.891,0.821,0.871	0.126	242	121	12:57194354-57194503	0.997	K1	0.6945	0.98883	0.86134	0.12749	0.126745	no	no	yes	no	no
ENSG00000123384	LRP1	+	SE	12:57211175-57211350,12:57211926-57212017	12:57211487-57211588	8.79e-14	9.77e-12	1.0,1.0,1.0,1.0	0.886,0.843,0.846,0.776	0.162	223	121	12:57211487-57211588	1	K2	1.1519	0.99962	0.87916	0.12045	0.141225	no	no	yes	no	no
ENSG00000123384	LRP1	+	SE	12:57210717-57210879,12:57211926-57212017	12:57211750-57211814	3.04e-08	1.78e-06	1.0,1.0,0.985,0.976	0.774,0.796,0.854,0.85	0.172	186	121	12:57211750-57211814	1	K2	1.1519	0.99959	0.79483	0.20476	0.18838	no	no	no	no	no
ENSG00000123384	LRP1	+	SE	12:57211175-57211350,12:57211926-57212017	12:57211750-57211814	0	0	1.0,1.0,1.0,1.0	0.798,0.661,0.684,0.67	0.297	186	121	12:57211750-57211814	1	K2	1.1519	0.99959	0.79483	0.20476	0.25088	no	no	yes	no	no
ENSG00000123384	LRP1	+	SE	12:57211486-57211588,12:57211926-57212017	12:57211750-57211814	1.68e-06	7.62e-05	1.0,1.0,1.0,1.0	0.871,0.804,0.952,0.862	0.128	186	121	12:57211750-57211814	1	K2	1.1519	0.99959	0.79483	0.20476	0.16638	no	no	no	no	no
ENSG00000168916	ZNF608	-	SE	5:124639132-124639214,5:124643510-124643683	5:124641252-124641405	0	0	0.917,1.0,0.974,1.0	0.675,0.615,0.684,0.679	0.309	242	121	5:124641252-124641405	1	K3	1.7514	0.98705	0.64957	0.33747	0.323235	yes	yes	yes	no	no
ENSG00000134283	PPHLN1	+	SE	12:42393569-42393689,12:42441314-42441429	12:42398854-42398994	2.95e-06	0.000127918	1.0,1.0,1.0,1.0	0.87,0.768,0.875,0.835	0.163	242	121	12:42398854-42398994	1	K2	0.8598	0.9988	0.83743	0.16137	0.162185	no	no	yes	no	no
ENSG00000198700	IPO9	+	SE	1:201869589-201869718,1:201871160-201871327	1:201870583-201870858	1.49e-07	7.96e-06	1.0,1.0,1.0,1.0	0.828,0.855,0.838,0.831	0.162	242	121	1:201870583-201870858	1	K1	0.7825	0.999	0.82208	0.17692	0.16946	no	no	yes	no	no
ENSG00000124228	DDX27	+	SE	20:49236332-49236510,20:49239235-49239338	20:49238949-49239055	4.87e-06	0.000203118	1.0,1.0,1.0,1.0	0.814,0.861,0.881,0.806	0.159	228	121	20:49238949-49239055	1	K1	0.755	0.99775	0.83588	0.16187	0.160435	no	no	yes	no	no
ENSG00000153207	AHCTF1	-	SE	1:246902524-246902675,1:246905540-246905657	1:246903949-246904033	0	0	1.0,1.0,1.0,1.0	0.566,0.54,0.468,0.479	0.487	206	121	1:246903949-246904033	1	K1	1	0.99617	0.58222	0.41395	0.450475	no	no	yes	no	no
ENSG00000153207	AHCTF1	-	SE	1:246905540-246905657,1:246913231-246913412	1:246907551-246907758	0.00180303	0.0431463	0.789,0.846,0.76,0.524	1.0,1.0,1.0,1.0	-0.27	242	121	1:246907551-246907758	0.998	K1	0.9998	0.75125	0.9957	-0.24445	-0.257225	no	no	no	no	no
ENSG00000258790		+	SE	14:35266726-35266875,14:35273434-35274291	14:35270401-35270596	8.81e-06	0.000349329	1.0,1.0,1.0,1.0	0.689,1.0,0.742,0.606	0.241	242	121	14:35270401-35270596	0.996	K1	1	0.99518	0.66703	0.32815	0.284575	no	no	yes	no	no
ENSG00000258790		+	SE	14:35310739-35310895,14:35314360-35314455	14:35312881-35313059	0	0	0.987,0.993,1.0,0.99	0.758,0.832,0.782,0.781	0.204	242	121	14:35312881-35313059	1	K2	0.9074	0.99073	0.77067	0.22006	0.21203	yes	yes	yes	no	no
ENSG00000204387	SNHG32	+	SE	6:31835410-31835451,6:31837235-31837435	6:31836424-31836517	7.27e-06	0.00029406	0.155,0.18,0.126,0.349	0.454,0.341,0.386,0.467	-0.21	215	121	6:31836424-31836517	1	K2	1.5318	0.28845	0.55575	-0.2673	-0.23865	yes	yes	yes	no	no
ENSG00000196781	TLE1	-	SE	9:81585504-81585655,9:81590804-81591052	9:81587681-81587828	0	0	1.0,1.0,1.0,1.0	0.697,0.631,0.605,0.64	0.357	242	121	9:81587681-81587828	1	K4	2.25	0.9991	0.43377	0.56533	0.461165	no	no	yes	no	no
ENSG00000196781	TLE1	-	SE	9:81585504-81585655,9:81593024-81593274	9:81587681-81587828	0	0	1.0,1.0,1.0,1.0	0.529,0.491,0.358,0.5	0.53	242	121	9:81587681-81587828	1	K4	2.25	0.9991	0.43377	0.56533	0.547665	no	no	yes	no	no
ENSG00000196781	TLE1	-	SE	9:81585504-81585655,9:81593024-81593274	9:81590805-81591052	0	0	1.0,1.0,1.0,1.0	0.75,0.636,0.66,0.726	0.307	242	121	9:81590805-81591052	1	K4	2.25	0.99923	0.70714	0.29209	0.299545	no	no	yes	no	no
ENSG00000166313	APBB1	-	SE	11:6401573-6401688,11:6402081-6402209	11:6401977-6401982	1.16e-10	9.27e-09	0.747,0.71,0.736,0.678	0.897,0.938,0.934,0.92	-0.205	127	121	11:6401977-6401982	1	K3	1.095	0.72627	0.9074	-0.18113	-0.193065	no	no	yes	no	no
ENSG00000166313	APBB1	-	SE	11:6402081-6402209,11:6403144-6403208	11:6402576-6402725	0	0	1.0,0.981,0.983,0.991	0.776,0.848,0.853,0.754	0.181	242	121	11:6402576-6402725	1	K3	0.9477	0.98831	0.82826	0.16005	0.170525	yes	yes	yes	no	no
ENSG00000103502	CDIPT	-	SE	16:29858356-29859334,16:29860580-29860662	16:29859442-29859523	0.00108676	0.027475	0.95,1.0,0.977,0.933	0.868,0.803,0.952,0.783	0.114	203	121	16:29859442-29859523	0.986	K1	0.7614	0.98227	0.85419	0.12808	0.12104	no	no	no	no	no
ENSG00000146830	GIGYF1	-	SE	7:100682321-100682482,7:100683011-100683230	7:100682590-100682777	3.6e-06	0.000153861	0.853,0.939,0.941,0.965	0.793,0.803,0.743,0.69	0.167	242	121	7:100682590-100682777	0.976	K4	2.9014	0.8641	0.60362	0.26048	0.21374	yes	yes	yes	no	no
ENSG00000146830	GIGYF1	-	SE	7:100684722-100684894,7:100685343-100685481	7:100685049-100685146	0.000117887	0.00375197	0.914,0.891,0.975,0.943	0.762,0.829,0.847,0.808	0.119	219	121	7:100685049-100685146	0.998	K3	0.7357	0.9547	0.84397	0.11073	0.114865	no	no	yes	no	no
ENSG00000160213	CSTB	-	SE	21:43773949-43774330,21:43776203-43776308	21:43774658-43774759	0.000732722	0.0194214	0.896,0.926,0.859,0.884	1.0,0.985,1.0,0.996	-0.104	223	121	21:43774658-43774759	1	K3	0.8671	0.88925	0.99077	-0.10152	-0.10276	no	no	no	no	no
ENSG00000117448	AKR1A1	+	SE	1:45550542-45551155,1:45566568-45566688	1:45552436-45552563	0.000628218	0.0169413	0.727,0.867,0.913,1.0	0.652,0.684,0.538,0.547	0.271	242	121	1:45552436-45552563	0.993	K2	1.2686	0.36162	0.18111	0.18051	0.225755	no	no	no	no	no
ENSG00000134248	LAMTOR5	-	SE	1:110401248-110401583,1:110406317-110406379	1:110403919-110404036	0	0	1.0,0.996,1.0,1.0	0.821,0.819,0.778,0.846	0.183	239	121	1:110403919-110404036	1	K4	1.0015	0.99969	0.93908	0.060611	0.121805	no	no	yes	no	no
ENSG00000138674	SEC31A	-	SE	4:82843684-82844509,4:82851430-82851604	4:82848804-82848977	0	0	1.0,1.0,1.0,1.0	0.745,0.593,0.773,0.634	0.314	242	121	4:82848804-82848977	1	K8	3.6618	0.99623	0.70264	0.2936	0.3038	no	no	yes	no	no
ENSG00000138674	SEC31A	-	SE	4:82874610-82874751,4:82878729-82878928	4:82875727-82875822	3.63e-05	0.00129028	1.0,1.0,1.0,0.958	0.913,0.893,0.834,0.822	0.124	217	121	4:82875727-82875822	0.994	K3	0.9456	0.98601	0.85843	0.12758	0.12579	no	no	yes	no	no
ENSG00000170275	CRTAP	+	SE	3:33129938-33130067,3:33134181-33134265	3:33132555-33132700	0.000762069	0.0201199	1.0,1.0,1.0,1.0	0.769,0.758,0.882,0.707	0.221	242	121	3:33132555-33132700	0.996	K2	1.0987	0.97475	0.66062	0.31413	0.267565	no	no	no	no	no
ENSG00000161021	MAML1	+	SE	5:179765325-179766741,5:179771146-179771243	5:179768850-179769089	9.16e-10	6.55e-08	1.0,1.0,0.981,1.0	0.75,0.887,0.78,0.773	0.198	242	121	5:179768850-179769089	1	K1	0.7616	0.98622	0.81159	0.17464	0.18632	no	no	yes	no	no
ENSG00000117069	ST6GALNAC5	+	SE	1:76867479-76867690,1:77044203-77044613	1:76868497-76868742	1.5e-12	1.48e-10	1.0,1.0,1.0,1.0	0.73,0.412,0.579,0.381	0.475	242	121	1:76868497-76868742	1	K2	1.5916	0.99569	0.49194	0.50375	0.489375	yes	yes	yes	no	no
ENSG00000204351	SKIC2	+	SE	6:31963412-31963559,6:31963912-31964125	6:31963637-31963733	3.38e-12	3.21e-10	1.0,1.0,0.984,0.964	0.752,0.745,0.694,0.721	0.259	218	121	6:31963637-31963733	0.995	K2	0.9999	0.98645	0.74651	0.23994	0.24947	no	no	yes	no	no
ENSG00000100226	GTPBP1	+	SE	22:38726257-38726440,22:38727982-38728161	22:38727213-38727348	8.95e-07	4.24e-05	0.696,0.886,0.825,0.898	1.0,0.982,1.0,0.993	-0.167	242	121	22:38727213-38727348	1	K2	1.2917	0.76288	0.99505	-0.23218	-0.19959	no	no	no	yes	no
ENSG00000123358	NR4A1	+	SE	12:52057056-52057259,12:52058687-52059049	12:52057352-52057530	0.000590531	0.0160539	0.871,0.792,0.846,0.7	1.0,1.0,1.0,1.0	-0.198	242	121	12:52057352-52057530	1	K1	0.898	0.78247	0.99363	-0.21115	-0.204575	no	no	no	no	no
ENSG00000003756	RBM5	+	SE	3:50109602-50109688,3:50110678-50110770	3:50110379-50110463	0	0	0.576,0.579,0.543,0.587	0.9,0.83,0.859,0.946	-0.312	206	121	3:50110379-50110463	0.998	K5	2.2975	0.63582	0.85511	-0.21929	-0.265645	no	yes	no	yes	yes
ENSG00000003756	RBM5	+	SE	3:50110378-50110463,3:50113382-50113544	3:50110679-50110770	9e-09	5.74e-07	1.0,1.0,1.0,1.0	0.832,0.818,0.9,0.879	0.143	213	121	3:50110679-50110770	1	K5	2.3044	0.99929	0.7883	0.21099	0.176995	no	no	yes	no	no
ENSG00000003756	RBM5	+	SE	3:50110378-50110463,3:50115427-50115607	3:50110679-50110770	4.61e-11	3.87e-09	1.0,1.0,1.0,1.0	0.795,0.949,0.779,0.72	0.189	213	121	3:50110679-50110770	1	K5	2.3044	0.99929	0.7883	0.21099	0.199995	no	no	yes	no	no
ENSG00000003756	RBM5	+	SE	3:50113382-50113544,3:50115427-50115607	3:50113950-50114099	2.03e-05	0.000752318	0.8,0.984,0.977,0.955	0.794,0.827,0.827,0.773	0.124	242	121	3:50113950-50114099	0.972	K3	1.6318	0.96965	0.85896	0.11069	0.117345	no	no	yes	no	no
ENSG00000003756	RBM5	+	SE	3:50117073-50117171,3:50118330-50119021	3:50117250-50117379	0	0	1.0,0.993,0.992,1.0	0.731,0.739,0.768,0.73	0.254	242	121	3:50117250-50117379	1	K1	0.8499	0.99963	0.7737	0.22593	0.239965	no	no	yes	no	no
ENSG00000070366	SMG6	-	SE	17:2065072-2065154,17:2068777-2068931	17:2065468-2065679	3.74e-05	0.00132587	0.926,0.935,0.938,0.962	0.705,0.714,0.687,0.828	0.207	242	121	17:2065468-2065679	0.998	K2	0.9892	0.95663	0.67282	0.28381	0.245405	no	no	yes	no	no
ENSG00000070366	SMG6	-	SE	17:2068777-2068931,17:2085724-2085901	17:2081810-2081956	0.00127285	0.0316004	1.0,1.0,1.0,1.0	0.939,0.758,0.743,0.923	0.159	242	121	17:2081810-2081956	0.996	K1	0.7357	0.99845	0.90042	0.098037	0.128519	no	no	no	no	no
ENSG00000153827	TRIP12	-	SE	2:229763836-229767750,2:229769230-229769325	2:229768616-229768719	0	0	1.0,1.0,1.0,1.0	0.55,0.473,0.501,0.54	0.484	225	121	2:229768616-229768719	1	K2	1.3107	0.99762	0.58229	0.41533	0.449665	yes	yes	yes	no	no
ENSG00000153827	TRIP12	-	SE	2:229778875-229778990,2:229789610-229789762	2:229788798-229788940	6.78e-05	0.00226959	1.0,1.0,0.978,1.0	0.882,0.719,0.768,0.891	0.179	242	121	2:229788798-229788940	1	K4	2.0039	0.99658	0.83357	0.16301	0.171005	no	no	yes	no	no
ENSG00000153827	TRIP12	-	SE	2:229858771-229859574,2:229879981-229880128	2:229860406-229860531	0.000614519	0.0166124	0.294,0.525,0.44,0.368	0.76,0.653,0.529,0.695	-0.253	242	121	2:229860406-229860531	0.962	K10	4.2183	0.44016	0.66765	-0.22749	-0.240245	no	no	no	yes	no
ENSG00000177479	ARIH2	+	SE	3:48979481-48979633,3:48981659-48981728	3:48980353-48980496	0	0	1.0,1.0,1.0,0.974	0.82,0.788,0.74,0.753	0.218	242	121	3:48980353-48980496	1	K3	0.7661	0.99017	0.81056	0.17961	0.198805	no	no	yes	no	no
ENSG00000074964	ARHGEF10L	+	SE	1:17603507-17603591,1:17613057-17613174	1:17607802-17607977	0.000840807	0.021937	0.833,1.0,0.838,1.0	0.818,0.692,0.722,0.677	0.191	242	121	1:17607802-17607977	0.902	K3	2.3261	0.90613	0.69615	0.20998	0.20049	no	no	no	no	no
ENSG00000074964	ARHGEF10L	+	SE	1:17648553-17648675,1:17655878-17656102	1:17654636-17654722	7.19e-05	0.00239033	1.0,0.933,1.0,1.0	0.762,0.399,0.795,0.86	0.279	208	121	1:17654636-17654722	0.993	K4	2.3833	0.97446	0.75943	0.21503	0.247015	no	no	yes	no	no
ENSG00000074964	ARHGEF10L	+	SE	1:17655878-17656102,1:17664446-17664595	1:17656554-17656708	0	0	1.0,1.0,1.0,1.0	0.575,0.714,0.564,0.704	0.361	242	121	1:17656554-17656708	1	K4	2.3833	0.99648	0.68644	0.31004	0.33552	yes	yes	yes	no	no
ENSG00000134686	PHC2	-	SE	1:33371016-33371094,1:33375365-33375590	1:33372289-33372447	2.26e-07	1.18e-05	1.0,1.0,1.0,1.0	0.846,0.789,0.76,0.731	0.219	242	121	1:33372289-33372447	1	K1	0.8631	0.99592	0.8345	0.16142	0.19021	no	no	no	no	no
ENSG00000173020	GRK2	+	SE	11:67284210-67284373,11:67285074-67285188	11:67284847-67284983	1.16e-10	9.28e-09	1.0,1.0,0.98,1.0	0.887,0.775,0.78,0.819	0.18	242	121	11:67284847-67284983	1	K1	0.6688	0.99214	0.86475	0.12739	0.153695	no	no	no	no	no
ENSG00000204084	INPP5B	-	SE	1:37880084-37880194,1:37885637-37885825	1:37882807-37882918	0.00157942	0.038379	0.622,1.0,1.0,1.0	0.539,0.645,0.593,0.667	0.294	233	121	1:37882807-37882918	0.983	K2	1.0388	0.95648	0.58241	0.37406	0.33403	no	no	yes	no	no
ENSG00000168575	SLC20A2	-	SE	8:42436988-42437577,8:42444645-42444762	8:42439450-42439653	2.13e-08	1.28e-06	1.0,1.0,1.0,1.0	0.588,0.778,0.478,0.746	0.353	242	121	8:42439450-42439653	0.985	K2	1.1289	0.95019	0.65546	0.29472	0.32386	no	no	yes	no	no
ENSG00000138095	LRPPRC	-	SE	2:43957384-43957451,2:43963587-43963706	2:43960541-43960634	0.00182246	0.0435647	1.0,1.0,1.0,1.0	0.871,0.818,0.818,0.822	0.168	215	121	2:43960541-43960634	1	K2	1.0639	0.99835	0.83064	0.1677	0.16785	no	no	yes	no	no
ENSG00000196313	POM121	+	SE	7:72926801-72926963,7:72929939-72930111	7:72928385-72928465	0	0	1.0,0.983,1.0,0.979	0.437,0.327,0.328,0.469	0.6	202	121	7:72928385-72928465	1	K2	1.0791	0.99148	0.50992	0.48157	0.540785	yes	yes	yes	no	no
ENSG00000196313	POM121	+	SE	7:72939335-72939409,7:72940413-72940516	7:72939847-72939968	0.000227941	0.00681177	1.0,1.0,1.0,1.0	0.926,0.789,0.815,0.786	0.171	242	121	7:72939847-72939968	0.997	K4	1.2388	0.97725	0.78416	0.19309	0.182045	no	no	yes	no	no
ENSG00000041982	TNC	-	SE	9:115023972-115024136,9:115029359-115029456	9:115026534-115026695	2.05e-09	1.42e-07	1.0,1.0,1.0,1.0	0.875,0.869,0.838,0.888	0.133	242	121	9:115026534-115026695	1	K2	1.0384	0.99973	0.8261	0.17363	0.153315	no	no	no	no	no
ENSG00000041982	TNC	-	SE	9:115048259-115048532,9:115057152-115057425	9:115052740-115053015	0.000479035	0.0132993	0.291,0.218,0.226,0.32	0.433,0.35,0.531,0.502	-0.19	242	121	9:115052740-115053015	0.998	K7	3.0614	0.14496	0.28513	-0.14017	-0.165085	no	no	yes	no	no
ENSG00000077080	ACTL6B	-	SE	7:100655018-100655119,7:100656329-100656448	7:100655803-100655879	0.000680501	0.0181881	0.84,0.827,0.806,0.905	1.0,1.0,1.0,0.967	-0.147	198	121	7:100655803-100655879	0.99	K2	1.8017	0.60881	0.93365	-0.32483	-0.235915	no	no	no	no	no
ENSG00000086712	TXLNG	+	SE	X:16829575-16829770,X:16834282-16834357	X:16832623-16832742	0.000707861	0.0188368	1.0,1.0,1.0,1.0	0.819,0.883,0.797,0.862	0.16	241	121	X:16832623-16832742	1	K1	0.5858	0.99769	0.8948	0.10289	0.131445	no	no	no	no	no
ENSG00000086712	TXLNG	+	SE	X:16832622-16832742,X:16837592-16837685	X:16834283-16834357	1.35e-05	0.000518286	0.597,0.761,0.742,0.852	1.0,1.0,1.0,1.0	-0.262	196	121	X:16834283-16834357	1	K1	0.9983	0.64793	0.99745	-0.34952	-0.30576	no	no	no	yes	no
ENSG00000131149	GSE1	+	SE	16:85657276-85657604,16:85662980-85663093	16:85661146-85661765	1.98e-10	1.54e-08	1.0,1.0,0.987,1.0	0.82,0.846,0.817,0.795	0.177	242	121	16:85661146-85661765	0.984	K1	0.7295	0.97667	0.83332	0.14335	0.160175	no	no	yes	no	no
ENSG00000131149	GSE1	+	SE	16:85663343-85663614,16:85665975-85666347	16:85665015-85665128	2.93e-13	3.11e-11	0.742,0.648,0.624,0.675	0.387,0.227,0.336,0.288	0.363	235	121	16:85665015-85665128	1	K2	1.1125	0.68276	0.31432	0.36844	0.36572	yes	yes	yes	no	no
ENSG00000073111	MCM2	+	SE	3:127599317-127599547,3:127604895-127605156	3:127604608-127604783	2.34e-05	0.000858369	1.0,1.0,1.0,1.0	0.65,0.889,0.75,0.745	0.241	242	121	3:127604608-127604783	0.998	K1	0.9312	0.99577	0.80513	0.19064	0.21582	no	no	no	no	no
ENSG00000164070	HSPA4L	+	SE	4:127801784-127801918,4:127804010-127804087	4:127803629-127803873	9.8e-12	8.83e-10	0.739,0.636,0.351,0.385	1.0,1.0,1.0,0.93	-0.455	242	121	4:127803629-127803873	0.986	K1	0.9843	0.61272	0.97105	-0.35833	-0.406665	no	no	no	no	no
ENSG00000182871	COL18A1	+	SE	21:45487446-45487509,21:45489485-45489521	21:45488418-45488444	0.000167027	0.00514407	1.0,1.0,1.0,1.0	0.603,0.831,0.933,0.694	0.235	148	121	21:45488418-45488444	0.988	K1	0.9944	0.99868	0.80055	0.19813	0.216565	no	no	no	no	no
ENSG00000182871	COL18A1	+	SE	21:45491224-45491314,21:45492686-45492713	21:45492535-45492564	3.91e-11	3.31e-09	1.0,1.0,0.985,1.0	0.616,0.652,0.588,0.776	0.338	151	121	21:45492535-45492564	1	K5	3.0065	0.99922	0.61592	0.3833	0.36065	no	no	yes	no	no
ENSG00000182871	COL18A1	+	SE	21:45492686-45492713,21:45493500-45493575	21:45493163-45493225	2.3e-08	1.38e-06	0.944,1.0,1.0,1.0	0.725,0.74,0.568,0.814	0.274	184	121	21:45493163-45493225	1	K5	3.0065	0.98957	0.65738	0.33219	0.303095	no	no	yes	no	no
ENSG00000115484	CCT4	-	SE	2:61883458-61883548,2:61888380-61888656	2:61885020-61885072	1.33e-15	1.76e-13	0.972,0.974,0.981,1.0	0.823,0.713,0.673,0.783	0.234	174	121	2:61885020-61885072	1	K2	1.0065	0.98768	0.68397	0.30371	0.268855	no	no	yes	no	no
ENSG00000096080	MRPS18A	-	SE	6:43678517-43678625,6:43687667-43687791	6:43681089-43681120	0.0016212	0.0392759	1.0,1.0,1.0,1.0	0.911,0.798,0.774,0.794	0.181	153	121	6:43681089-43681120	1	K2	0.8537	0.99737	0.84982	0.14755	0.164275	no	no	yes	no	no
ENSG00000129933	MAU2	+	SE	19:19354354-19354445,19:19355707-19358754	19:19355264-19355391	0	0	1.0,1.0,1.0,1.0	0.409,0.356,0.379,0.362	0.624	242	121	19:19355264-19355391	1	K1	0.9927	0.99761	0.40707	0.59055	0.607275	yes	yes	yes	no	no
ENSG00000134222	PSRC1	-	SE	1:109280776-109281046,1:109281618-109282060	1:109281137-109281251	0.00059401	0.0161311	0.935,1.0,1.0,1.0	0.808,0.816,0.902,0.724	0.171	236	121	1:109281137-109281251	1	K3	2.315	0.98062	0.68552	0.2951	0.23305	no	no	yes	no	no
ENSG00000135632	SMYD5	+	SE	2:73224865-73224960,2:73225795-73227221	2:73225631-73225701	6.18e-10	4.51e-08	1.0,1.0,1.0,1.0	0.621,0.558,0.716,0.791	0.329	192	121	2:73225631-73225701	1	K1	0.9697	0.99483	0.70557	0.28926	0.30913	no	no	yes	no	no
ENSG00000031003	FAM13B	-	SE	5:137985256-137985389,5:137988273-137988315	5:137987461-137987616	0.000975436	0.0249899	1.0,0.946,1.0,0.922	0.933,1.0,0.684,0.717	0.133	242	121	5:137987461-137987616	0.95	K8	3.8088	0.95795	0.74532	0.21263	0.172815	no	no	yes	no	no
ENSG00000031003	FAM13B	-	SE	5:138018301-138018514,5:138021030-138021197	5:138018955-138019146	0.000958805	0.0245982	0.857,0.711,0.8,0.778	0.548,0.268,0.469,0.63	0.308	242	121	5:138018955-138019146	0.965	K8	3.8088	0.71695	0.50092	0.21603	0.262015	no	no	yes	no	no
ENSG00000130749	ZC3H4	-	SE	19:47064186-47067869,19:47072351-47072713	19:47069092-47069343	0	0	1.0,1.0,1.0,1.0	0.579,0.419,0.435,0.566	0.5	242	121	19:47069092-47069343	0.993	K3	2.0476	0.80745	0.40769	0.39976	0.44988	no	no	yes	no	no
ENSG00000130749	ZC3H4	-	SE	19:47064186-47067869,19:47072351-47072713	19:47071778-47072121	0	0	1.0,1.0,1.0,1.0	0.455,0.5,0.395,0.486	0.541	242	121	19:47071778-47072121	1	K3	2.0476	0.99688	0.47687	0.52001	0.530505	no	no	yes	no	no
ENSG00000131626	PPFIA1	+	SE	11:70343668-70343892,11:70354300-70354452	11:70348189-70348420	4.3e-14	4.93e-12	1.0,0.955,1.0,1.0	0.541,0.727,0.621,0.711	0.339	242	121	11:70348189-70348420	1	K3	1.9523	0.95366	0.67472	0.27894	0.30897	no	no	yes	no	no
ENSG00000115415	STAT1	-	SE	2:190982382-190982518,2:190984309-190984393	2:190983642-190983740	3.11e-15	3.98e-13	1.0,1.0,1.0,1.0	0.699,0.799,0.606,0.709	0.297	220	121	2:190983642-190983740	1	K1	0.9578	0.99884	0.71734	0.28151	0.289255	no	no	yes	no	no
ENSG00000115415	STAT1	-	SE	2:190991227-190991320,2:190997855-190998007	2:190995061-190995219	0.000127387	0.00402479	1.0,1.0,1.0,1.0	0.868,0.863,0.895,0.849	0.131	242	121	2:190995061-190995219	1	K1	0.6436	0.9986	0.88834	0.11025	0.120625	no	no	yes	no	no
ENSG00000130402	ACTN4	+	SE	19:38724430-38724565,19:38726956-38727103	19:38725724-38725903	0.00165447	0.0399952	1.0,1.0,1.0,1.0	0.895,0.855,0.905,0.892	0.113	242	121	19:38725724-38725903	1	K1	0.6188	0.99951	0.88135	0.11817	0.115585	no	no	no	no	no
ENSG00000130402	ACTN4	+	SE	19:38726956-38727103,19:38728315-38728381	19:38727946-38728026	7.28e-06	0.000294201	0.607,0.484,0.513,0.505	0.383,0.152,0.212,0.177	0.296	202	121	19:38727946-38728026	1	K1	0.9983	0.79427	0.48706	0.3072	0.3016	no	no	no	no	no
ENSG00000130402	ACTN4	+	SE	19:38727945-38728026,19:38728995-38729154	19:38728316-38728381	1.35e-05	0.000517528	0.062,0.138,0.085,0.082	0.214,0.22,0.423,0.319	-0.202	187	121	19:38728316-38728381	1	K1	0.9983	0.20551	0.51287	-0.30736	-0.25468	no	no	no	no	no
ENSG00000056097	ZFR	-	SE	5:32403105-32403397,5:32414968-32415187	5:32403906-32404097	3.98e-07	2e-05	0.875,1.0,1.0,1.0	0.838,0.63,0.828,0.788	0.198	242	121	5:32403906-32404097	1	K4	1.7028	0.99381	0.77305	0.22075	0.209375	no	no	yes	no	no
ENSG00000056097	ZFR	-	SE	5:32403105-32403397,5:32414968-32415187	5:32406774-32407021	2.26e-07	1.18e-05	0.784,1.0,1.0,1.0	0.789,0.524,0.75,0.692	0.257	242	121	5:32406774-32407021	1	K4	1.7028	0.98531	0.75636	0.22895	0.242975	no	no	yes	no	no
ENSG00000187239	FNBP1	-	SE	9:129929566-129929695,9:129978464-129978612	9:129957360-129957464	1.67e-07	8.86e-06	1.0,1.0,1.0,0.882	0.527,0.603,0.838,0.825	0.272	226	121	9:129957360-129957464	0.977	K2	1.7093	0.96607	0.7635	0.20257	0.237285	no	no	yes	no	no
ENSG00000187239	FNBP1	-	SE	9:129929566-129929695,9:129978464-129978612	9:129958491-129958553	2.2e-08	1.32e-06	1.0,1.0,1.0,0.868	0.233,0.637,0.664,0.761	0.393	184	121	9:129958491-129958553	1	K2	1.7093	0.9929	0.79057	0.20233	0.297665	no	no	yes	no	no
ENSG00000121892	PDS5A	-	SE	4:39822862-39825488,4:39841947-39842056	4:39837856-39838208	1.9e-12	1.86e-10	1.0,1.0,1.0,1.0	0.807,0.878,0.808,0.82	0.172	242	121	4:39837856-39838208	1	K4	2.1205	0.99915	0.76655	0.2326	0.2023	no	no	yes	no	no
ENSG00000121892	PDS5A	-	SE	4:39841947-39842056,4:39845817-39845880	4:39844656-39844801	8.55e-05	0.00279442	1.0,1.0,1.0,0.98	0.883,0.902,0.836,0.845	0.128	242	121	4:39844656-39844801	0.996	K4	2.1205	0.99095	0.81086	0.18009	0.154045	no	no	yes	no	no
ENSG00000121892	PDS5A	-	SE	4:39872985-39873144,4:39876992-39877153	4:39874289-39874412	1.78e-08	1.09e-06	0.915,1.0,1.0,1.0	0.811,0.667,0.857,0.819	0.19	242	121	4:39874289-39874412	0.999	K2	1.0894	0.97639	0.76576	0.21063	0.200315	no	no	yes	no	no
ENSG00000084072	PPIE	+	SE	1:39740164-39740263,1:39743823-39743924	1:39741366-39741409	0.000493142	0.0136439	1.0,1.0,1.0,1.0	0.571,1.0,0.874,0.733	0.206	165	121	1:39741366-39741409	0.983	K3	2.0197	0.98381	0.86639	0.11742	0.16171	no	no	yes	no	no
ENSG00000084072	PPIE	+	SE	1:39741365-39741409,1:39743215-39743297	1:39741895-39741921	0	0	1.0,1.0,1.0,1.0	0.426,0.551,0.246,0.387	0.597	148	121	1:39741895-39741921	1	K3	2.0197	0.98338	0.38945	0.59393	0.595465	yes	yes	yes	no	no
ENSG00000084072	PPIE	+	SE	1:39740164-39740263,1:39743823-39743924	1:39743216-39743297	0.000190557	0.00579083	1.0,1.0,1.0,1.0	0.565,1.0,0.827,0.739	0.217	203	121	1:39743216-39743297	0.962	K3	2.0197	0.96799	0.8671	0.10089	0.158945	no	no	yes	no	no
ENSG00000138069	RAB1A	-	SE	2:65088938-65089070,2:65097970-65098066	2:65090983-65091078	0	0	0.964,0.937,0.942,0.911	0.639,0.614,0.623,0.631	0.312	217	121	2:65090983-65091078	1	K2	1.1085	0.91925	0.59952	0.31973	0.315865	no	no	yes	no	no
ENSG00000160783	PMF1	+	SE	1:156225556-156225668,1:156233627-156233728	1:156232320-156232425	3.66e-13	3.83e-11	1.0,1.0,1.0,1.0	0.754,0.651,0.706,0.574	0.329	227	121	1:156232320-156232425	1	K4	2.0948	0.96093	0.81201	0.14891	0.238955	no	no	yes	no	no
ENSG00000160783	PMF1	+	SE	1:156233627-156233728,1:156239547-156240040	1:156236349-156236483	1.09e-13	1.2e-11	1.0,1.0,1.0,1.0	0.781,0.75,0.512,0.517	0.36	242	121	1:156236349-156236483	1	K4	2.0948	0.99879	0.782	0.21679	0.288395	no	no	yes	no	no
ENSG00000104218	CSPP1	+	SE	8:67113804-67113862,8:67118247-67118369	8:67115914-67116122	4.95e-05	0.00171143	1.0,1.0,1.0,1.0	0.667,0.5,0.889,0.775	0.292	242	121	8:67115914-67116122	0.999	K7	4.0085	0.91774	0.52014	0.3976	0.3448	no	no	yes	no	no
ENSG00000112159	MDN1	-	SE	6:89670918-89671080,6:89672546-89672702	6:89672200-89672363	3.29e-12	3.12e-10	1.0,1.0,1.0,1.0	0.684,0.692,0.75,0.756	0.28	242	121	6:89672200-89672363	1	K1	0.883	0.99715	0.75803	0.23912	0.25956	no	no	yes	no	no
ENSG00000130939	UBE4B	+	SE	1:10119512-10119613,1:10126793-10126877	1:10121962-10122076	5.53e-08	3.12e-06	1.0,1.0,1.0,0.915	0.649,0.837,0.788,0.624	0.254	236	121	1:10121962-10122076	0.955	K1	0.999	0.95038	0.72442	0.22596	0.23998	no	no	yes	no	no
ENSG00000138442	WDR12	-	SE	2:202882710-202882783,2:202884197-202884303	2:202883609-202883741	1.19e-14	1.44e-12	1.0,0.926,1.0,1.0	0.447,0.68,0.348,0.636	0.454	242	121	2:202883609-202883741	1	K1	0.9997	0.99309	0.66208	0.33101	0.392505	no	no	yes	no	no
ENSG00000204590	GNL1	-	SE	6:30547351-30547530,6:30553083-30553179	6:30552467-30552661	3.22e-07	1.64e-05	1.0,1.0,1.0,1.0	0.827,0.899,0.84,0.865	0.142	242	121	6:30552467-30552661	1	K3	1.217	0.99488	0.79342	0.20147	0.171735	no	no	yes	no	no
ENSG00000204590	GNL1	-	SE	6:30555054-30555191,6:30556130-30556489	6:30555555-30555720	0.000452639	0.0126256	0.941,0.955,0.933,0.971	0.806,0.864,0.8,0.823	0.127	242	121	6:30555555-30555720	1	K1	0.7052	0.93477	0.82205	0.11272	0.11986	no	no	yes	no	no
ENSG00000009307	CSDE1	-	SE	1:114716912-114718216,1:114719578-114719742	1:114718613-114718745	3.91e-05	0.0013829	1.0,1.0,1.0,1.0	0.935,0.897,0.875,0.915	0.095	242	121	1:114718613-114718745	1	K2	0.51	0.99979	0.91964	0.080144	0.087572	no	no	no	no	no
ENSG00000009307	CSDE1	-	SE	1:114737962-114738072,1:114749820-114749904	1:114739692-114739890	7.38e-12	6.75e-10	0.985,0.976,0.977,0.975	0.861,0.835,0.865,0.837	0.129	242	121	1:114739692-114739890	1	K6	1.3029	0.98302	0.87923	0.10378	0.11639	no	no	yes	no	no
ENSG00000108262	GIT1	-	SE	17:29578730-29578779,17:29581337-29581380	17:29578962-29578988	1.33e-05	0.000511687	0.505,0.56,0.766,0.589	0.874,1.0,0.746,0.975	-0.294	148	121	17:29578962-29578988	0.995	K2	0.9464	0.68223	0.87212	-0.18989	-0.241945	no	no	yes	no	no
ENSG00000175416	CLTB	-	SE	5:176392500-176392945,5:176397606-176397718	5:176396479-176396532	0.000303153	0.00878266	0.497,0.54,0.499,0.531	0.62,0.708,0.662,0.718	-0.16	175	121	5:176396479-176396532	0.954	K1	1	0.47344	0.62925	-0.15581	-0.157905	no	no	no	no	no
ENSG00000106829	TLE4	+	SE	9:79720045-79720293,9:79722450-79722601	9:79721741-79721888	0	0	1.0,1.0,1.0,1.0	0.6,0.733,0.59,0.576	0.375	242	121	9:79721741-79721888	1	K1	0.9911	0.99669	0.64838	0.34831	0.361655	no	no	yes	no	no
ENSG00000100014	SPECC1L	+	SE	22:24369217-24369320,22:24412647-24412707	22:24411588-24411704	0	0	1.0,0.888,1.0,0.91	0.422,0.192,0.317,0.313	0.639	238	121	22:24411588-24411704	1	K1	0.9995	0.93323	0.36643	0.5668	0.6029	yes	yes	yes	yes	no
ENSG00000132017	DCAF15	+	SE	19:13959983-13960069,19:13960939-13961449	19:13960465-13960580	3.47e-06	0.000148796	1.0,1.0,0.857,1.0	0.849,0.561,0.605,0.635	0.302	237	121	19:13960465-13960580	0.96	K2	1.4872	0.94923	0.78984	0.15939	0.230695	no	no	yes	no	no
ENSG00000071054	MAP4K4	+	SE	2:101855976-101856138,2:101859642-101859864	2:101858996-101859082	0	0	0.974,0.955,0.967,0.961	0.586,0.588,0.563,0.567	0.388	208	121	2:101858996-101859082	1	K6	4.3163	0.98488	0.64243	0.34245	0.365225	yes	yes	yes	no	no
ENSG00000071054	MAP4K4	+	SE	2:101855976-101856138,2:101859735-101859864	2:101858996-101859082	0	0	0.995,0.997,0.998,0.988	0.807,0.816,0.772,0.765	0.205	208	121	2:101858996-101859082	1	K6	4.3163	0.98488	0.64243	0.34245	0.273725	yes	yes	yes	no	no
ENSG00000071054	MAP4K4	+	SE	2:101855976-101856138,2:101863820-101864051	2:101859736-101859864	0	0	1.0,1.0,1.0,1.0	0.677,0.612,0.742,0.689	0.32	242	121	2:101859736-101859864	1	K6	4.31	0.9998	0.92476	0.075046	0.197523	no	no	yes	no	no
ENSG00000071054	MAP4K4	+	SE	2:101855976-101856138,2:101864929-101865036	2:101859736-101859864	8.45e-05	0.00276683	1.0,0.969,0.983,1.0	0.878,0.873,0.806,0.869	0.131	242	121	2:101859736-101859864	1	K6	4.31	0.9998	0.92476	0.075046	0.103023	no	no	yes	no	no
ENSG00000071054	MAP4K4	+	SE	2:101855976-101856138,2:101863820-101864051	2:101860825-101860986	0	0	1.0,1.0,1.0,1.0	0.627,0.556,0.699,0.638	0.37	242	121	2:101860825-101860986	1	K6	4.31	0.32928	0.44885	-0.11957	0.125215	no	no	yes	no	no
ENSG00000071054	MAP4K4	+	SE	2:101855976-101856138,2:101864929-101865036	2:101860825-101860986	3.85e-07	1.94e-05	1.0,0.895,0.833,1.0	0.702,0.655,0.6,0.662	0.277	242	121	2:101860825-101860986	1	K6	4.31	0.32928	0.44885	-0.11957	0.078715	no	no	no	no	no
ENSG00000071054	MAP4K4	+	SE	2:101859642-101859864,2:101863820-101864051	2:101860825-101860986	5.23e-06	0.000216861	0.323,0.494,0.496,0.498	0.686,0.719,0.659,0.681	-0.234	242	121	2:101860825-101860986	1	K6	4.31	0.32928	0.44885	-0.11957	-0.176785	no	no	yes	yes	no
ENSG00000071054	MAP4K4	+	SE	2:101859642-101859864,2:101864929-101865036	2:101860825-101860986	3.46e-09	2.32e-07	0.329,0.504,0.396,0.505	0.735,0.659,0.752,0.728	-0.285	242	121	2:101860825-101860986	1	K6	4.31	0.32928	0.44885	-0.11957	-0.202285	no	no	yes	yes	no
ENSG00000071054	MAP4K4	+	SE	2:101870294-101870415,2:101873646-101873764	2:101871494-101871685	7.37e-09	4.75e-07	0.208,0.321,0.274,0.337	0.498,0.468,0.52,0.527	-0.218	242	121	2:101871494-101871685	1	K1	0.9996	0.28182	0.47058	-0.18876	-0.20338	no	no	yes	no	no
ENSG00000169230	PRELID1	+	SE	5:177304624-177304850,5:177306097-177306176	5:177305871-177305984	8.48e-06	0.000337078	1.0,0.982,1.0,1.0	0.851,0.872,0.937,0.85	0.118	235	121	5:177305871-177305984	1	K1	0.4954	0.99943	0.92419	0.075247	0.0966235	no	no	yes	no	no
ENSG00000153904	DDAH1	-	SE	1:85324739-85324883,1:85351505-85351579	1:85350415-85350534	5.85e-10	4.29e-08	1.0,1.0,0.991,1.0	0.832,0.814,0.863,0.847	0.159	241	121	1:85350415-85350534	1	K1	0.769	0.99904	0.87467	0.12437	0.141685	no	no	yes	no	no
ENSG00000130766	SESN2	+	SE	1:28272580-28272793,1:28274039-28274158	1:28273358-28273508	0	0	0.957,0.976,0.873,1.0	0.506,0.368,0.532,0.403	0.499	242	121	1:28273358-28273508	1	K3	2.4597	0.90939	0.47103	0.43836	0.46868	no	no	yes	no	no
ENSG00000142949	PTPRF	+	SE	1:43592456-43592601,1:43598719-43598913	1:43597748-43598053	7.86e-05	0.00259007	0.576,0.587,0.648,0.407	0.368,0.277,0.314,0.17	0.272	242	121	1:43597748-43598053	0.953	K3	2.0558	0.61658	0.32823	0.28835	0.280175	no	no	yes	no	no
ENSG00000134905	CARS2	-	SE	13:110647100-110647239,13:110663450-110663518	13:110651034-110651100	0.00111554	0.028125	1.0,0.967,0.952,0.949	0.841,0.673,0.96,0.757	0.159	188	121	13:110651034-110651100	0.986	K3	0.8992	0.98598	0.88567	0.10031	0.129655	no	no	no	no	no
ENSG00000011376	LARS2	+	SE	3:45388575-45388680,3:45394432-45394687	3:45391583-45391648	0.000109984	0.00352639	1.0,0.925,0.968,0.942	0.87,0.866,0.535,0.703	0.215	187	121	3:45391583-45391648	0.99	K1	1	0.96535	0.67808	0.28727	0.251135	no	no	no	no	no
ENSG00000119812	FAM98A	-	SE	2:33583061-33585444,2:33586561-33586678	2:33585530-33585697	0.000201885	0.00609828	1.0,1.0,1.0,1.0	0.937,0.75,0.818,0.763	0.183	242	121	2:33585530-33585697	1	K2	0.9284	0.99815	0.79955	0.1986	0.1908	no	no	yes	no	no
ENSG00000127947	PTPN12	+	SE	7:77581426-77581503,7:77585542-77585581	7:77583555-77583650	0.000613876	0.0166034	0.92,0.907,0.95,1.0	0.787,0.684,0.86,0.79	0.164	217	121	7:77583555-77583650	0.923	K4	1.4996	0.91254	0.71467	0.19787	0.180935	no	no	yes	no	no
ENSG00000154473	BUB3	+	SE	10:123155657-123155727,10:123162235-123162413	10:123157729-123157880	2.02e-06	9.02e-05	1.0,0.973,1.0,1.0	0.939,0.833,0.636,0.742	0.206	242	121	10:123157729-123157880	1	K2	1.3644	0.9973	0.83382	0.16348	0.18474	no	no	yes	no	no
ENSG00000154473	BUB3	+	SE	10:123155657-123155727,10:123162235-123162413	10:123160407-123160565	6.1e-07	2.97e-05	1.0,0.964,1.0,1.0	0.923,0.795,0.556,0.74	0.237	242	121	10:123160407-123160565	1	K2	1.3644	0.98419	0.74242	0.24177	0.239385	no	no	yes	no	no
ENSG00000154473	BUB3	+	SE	10:123157728-123157880,10:123162235-123162413	10:123160407-123160565	0.000598336	0.0162354	1.0,1.0,0.96,1.0	0.784,0.803,0.938,0.901	0.133	242	121	10:123160407-123160565	1	K2	1.3644	0.98419	0.74242	0.24177	0.187385	no	no	no	no	no
ENSG00000160789	LMNA	+	SE	1:156135186-156135312,1:156136920-156137028	1:156135901-156136121	1.11e-12	1.1e-10	1.0,1.0,1.0,1.0	0.822,0.908,0.847,0.783	0.16	242	121	1:156135901-156136121	1	K3	1.0285	0.99957	0.88447	0.1151	0.13755	no	no	yes	no	no
ENSG00000160789	LMNA	+	SE	1:156135186-156135312,1:156136920-156137028	1:156136214-156136436	1.11e-16	1.59e-14	1.0,1.0,1.0,1.0	0.789,0.849,0.766,0.737	0.215	242	121	1:156136214-156136436	1	K3	1.0285	0.99948	0.88824	0.11124	0.16312	no	no	yes	no	no
ENSG00000112655	PTK7	+	SE	6:43129726-43129829,6:43130510-43130661	6:43130230-43130420	3.77e-08	2.18e-06	1.0,1.0,1.0,0.971	0.727,0.484,0.739,0.806	0.304	242	121	6:43130230-43130420	0.999	K4	1.8822	0.92479	0.67701	0.24778	0.27589	no	no	yes	no	no
ENSG00000112655	PTK7	+	SE	6:43144450-43144606,6:43146617-43146698	6:43145200-43145432	0	0	1.0,0.978,1.0,0.965	0.614,0.66,0.622,0.582	0.366	242	121	6:43145200-43145432	1	K3	1.1742	0.97285	0.624	0.34885	0.357425	yes	yes	yes	no	no
ENSG00000090686	USP48	-	SE	1:21701497-21701602,1:21704261-21704392	1:21703512-21703618	1.11e-16	1.59e-14	1.0,1.0,0.988,1.0	0.8,0.783,0.619,0.704	0.271	228	121	1:21703512-21703618	1	K6	2.8151	0.98314	0.63692	0.34622	0.30861	no	no	yes	no	no
ENSG00000090686	USP48	-	SE	1:21706466-21706589,1:21715388-21715457	1:21706744-21706868	1.3e-10	1.03e-08	1.0,0.979,1.0,1.0	0.748,0.902,0.711,0.801	0.204	242	121	1:21706744-21706868	1	K9	4.309	0.98301	0.81102	0.17199	0.187995	no	no	yes	no	no
ENSG00000044115	CTNNA1	+	SE	5:138930829-138930935,5:138933801-138935028	5:138932578-138932712	0	0	0.982,0.98,0.966,0.963	0.706,0.737,0.718,0.789	0.235	242	121	5:138932578-138932712	1	K2	0.8886	0.9734	0.73337	0.24003	0.237515	no	no	yes	no	no
ENSG00000166734	GOLM2	+	SE	15:44380805-44380976,15:44413335-44415729	15:44402887-44403054	2.19e-05	0.000805312	0.438,0.509,0.45,0.596	0.734,0.757,0.703,0.712	-0.228	242	121	15:44402887-44403054	0.948	K1	0.9939	0.62764	0.79798	-0.17034	-0.19917	no	no	no	no	no
ENSG00000077380	DYNC1I2	+	SE	2:171707286-171707377,2:171715327-171715443	2:171712767-171712826	1.08e-06	5.06e-05	0.426,0.582,0.574,0.645	0.852,0.723,0.778,0.871	-0.249	181	121	2:171712767-171712826	0.997	K7	3.2998	0.57859	0.76059	-0.18199	-0.215495	no	no	no	no	no
ENSG00000077380	DYNC1I2	+	SE	2:171692776-171692894,2:171725617-171725713	2:171715328-171715443	0.000131046	0.00412938	1.0,1.0,1.0,1.0	0.88,0.876,0.854,0.891	0.125	237	121	2:171715328-171715443	1	K7	3.2998	0.99854	0.9366	0.061939	0.0934695	no	no	yes	no	no
ENSG00000183431	SF3A3	-	SE	1:37978719-37978827,1:37979464-37979533	1:37978988-37979055	0.000180833	0.00552784	1.0,0.895,0.98,0.965	0.742,0.906,0.797,0.814	0.145	189	121	1:37978988-37979055	1	K2	0.8826	0.98288	0.85678	0.1261	0.13555	no	no	yes	no	no
ENSG00000183431	SF3A3	-	SE	1:37987572-37987678,1:37989869-37990022	1:37989548-37989595	1.5e-14	1.8e-12	1.0,1.0,0.979,1.0	0.745,0.544,0.675,0.754	0.315	169	121	1:37989548-37989595	1	K3	1.3984	0.98132	0.67759	0.30373	0.309365	no	no	yes	no	no
ENSG00000183431	SF3A3	-	SE	1:37987783-37987836,1:37989869-37990022	1:37989548-37989595	8.52e-13	8.59e-11	1.0,1.0,0.984,0.904	0.776,0.834,0.699,0.747	0.208	169	121	1:37989548-37989595	1	K3	1.3984	0.98132	0.67759	0.30373	0.255865	yes	yes	yes	no	no
ENSG00000142864	SERBP1	-	SE	1:67424199-67424277,1:67425082-67425223	1:67424888-67424959	0	0	1.0,1.0,1.0,1.0	0.828,0.814,0.742,0.804	0.203	193	121	1:67424888-67424959	1	K4	2.2577	0.99977	0.86007	0.1397	0.17135	no	no	no	no	no
ENSG00000134058	CDK7	+	SE	5:69269206-69269293,5:69276542-69276690	5:69272892-69273041	0	0	1.0,1.0,1.0,1.0	0.586,0.641,0.25,0.489	0.509	242	121	5:69272892-69273041	1	K1	0.9971	0.99779	0.56588	0.43191	0.470455	no	no	yes	no	no
ENSG00000009335	UBE3C	+	SE	7:157253953-157254142,7:157256913-157257044	7:157254244-157254310	2.52e-09	1.71e-07	1.0,1.0,0.977,1.0	0.834,0.72,0.823,0.7	0.225	188	121	7:157254244-157254310	1	K2	1.1362	0.99728	0.71215	0.28513	0.255065	no	no	yes	no	no
ENSG00000143106	PSMA5	-	SE	1:109409927-109410014,1:109411876-109411935	1:109411011-109411113	1.41e-11	1.25e-09	0.972,1.0,1.0,1.0	0.79,0.908,0.781,0.849	0.161	224	121	1:109411011-109411113	1	K2	0.8759	0.99189	0.86207	0.12982	0.14541	no	no	no	no	no
ENSG00000198663	C6orf89	+	SE	6:36916444-36916574,6:36923346-36923522	6:36919578-36919701	5.22e-15	6.53e-13	1.0,1.0,1.0,1.0	0.708,0.714,0.68,0.584	0.329	242	121	6:36919578-36919701	1	K1	0.9899	0.99833	0.69342	0.30491	0.316955	no	no	yes	no	no
ENSG00000166986	MARS1	+	SE	12:57488067-57488199,12:57489423-57489558	12:57489267-57489345	4.39e-09	2.9e-07	1.0,1.0,1.0,1.0	0.774,0.821,0.857,0.877	0.168	200	121	12:57489267-57489345	0.991	K3	0.9127	0.9902	0.90521	0.084991	0.126496	no	no	no	no	no
ENSG00000116212	LRRC42	+	SE	1:53962295-53962409,1:53967664-53968168	1:53966296-53966380	0.000295976	0.00860245	1.0,1.0,1.0,1.0	0.694,0.833,0.618,0.874	0.245	206	121	1:53966296-53966380	1	K1	0.9016	0.9978	0.76059	0.23721	0.241105	no	no	yes	no	no
ENSG00000168214	RBPJ	+	SE	4:26429897-26430053,4:26430691-26431007	4:26430419-26430522	0	0	1.0,1.0,1.0,1.0	0.715,0.501,0.557,0.604	0.406	225	121	4:26430419-26430522	0.999	K2	1.0942	0.95868	0.53148	0.4272	0.4166	no	no	yes	no	no
ENSG00000188895	MSL1	+	SE	17:40129244-40129627,17:40133041-40133109	17:40132034-40132098	4.99e-05	0.00172123	1.0,1.0,1.0,1.0	0.857,0.968,0.739,0.857	0.145	186	121	17:40132034-40132098	0.995	K2	1.8197	0.99876	0.91938	0.079383	0.112191	no	no	yes	no	no
ENSG00000149547	EI24	+	SE	11:125580092-125580204,11:125582345-125582420	11:125581211-125581322	0	0	0.954,0.977,0.955,0.964	0.55,0.561,0.506,0.637	0.399	233	121	11:125581211-125581322	1	K5	2.3085	0.96428	0.6235	0.34078	0.36989	no	no	yes	no	no
ENSG00000127022	CANX	+	SE	5:179698980-179699049,5:179705678-179705852	5:179699575-179699770	1.37e-11	1.21e-09	0.102,0.023,0.012,0.077	0.31,0.364,0.478,0.387	-0.331	242	121	5:179699575-179699770	0.966	K7	1.9318	0.0083016	0.040878	-0.032576	-0.181788	no	no	no	no	no
ENSG00000012983	MAP4K5	-	SE	14:50482360-50482416,14:50486103-50486194	14:50485578-50485642	0.000252783	0.00747321	1.0,1.0,1.0,1.0	0.875,0.82,0.82,0.794	0.173	186	121	14:50485578-50485642	1	K2	1.28	0.99793	0.7599	0.23803	0.205515	no	no	yes	no	no
ENSG00000143621	ILF2	-	SE	1:153662704-153662795,1:153663214-153663276	1:153663019-153663133	0	0	1.0,1.0,1.0,1.0	0.873,0.749,0.792,0.78	0.202	236	121	1:153663019-153663133	1	K2	1.2269	0.99389	0.76346	0.23044	0.21622	no	no	yes	no	no
ENSG00000143621	ILF2	-	SE	1:153667282-153667657,1:153668452-153668557	1:153668000-153668077	3.66e-15	4.66e-13	1.0,1.0,1.0,0.98	0.854,0.811,0.907,0.828	0.145	199	121	1:153668000-153668077	1	K1	0.6198	0.99968	0.88579	0.11389	0.129445	no	no	yes	no	no
ENSG00000158321	AUTS2	+	SE	7:70766113-70766334,7:70771548-70771644	7:70768024-70768068	8.44e-06	0.000335828	0.711,0.843,0.838,0.916	0.612,0.678,0.554,0.557	0.227	166	121	7:70768024-70768068	0.996	K6	4.6445	0.77732	0.55466	0.22266	0.22483	no	no	yes	no	no
ENSG00000158321	AUTS2	+	SE	7:70784941-70785019,7:70787208-70787431	7:70785955-70786038	0	0	1.0,1.0,1.0,1.0	0.536,0.466,0.521,0.568	0.477	205	121	7:70785955-70786038	1	K2	1.1154	0.99906	0.58705	0.41201	0.444505	yes	yes	yes	no	no
ENSG00000182827	ACBD3	-	SE	1:226154646-226154833,1:226161530-226161689	1:226159184-226159358	0	0	0.983,1.0,0.992,1.0	0.578,0.64,0.735,0.588	0.359	242	121	1:226159184-226159358	1	K3	1.1497	0.99413	0.67357	0.32056	0.33978	no	no	yes	yes	no
ENSG00000140688	RUSF1	-	SE	16:31492196-31492340,16:31493602-31493781	16:31492978-31493048	3.2e-13	3.37e-11	0.638,1.0,0.919,0.874	0.244,0.316,0.24,0.382	0.562	192	121	16:31492978-31493048	1	K5	2.1493	0.93625	0.36139	0.57485	0.568425	yes	yes	yes	no	no
ENSG00000140688	RUSF1	-	SE	16:31492196-31492340,16:31493602-31493781	16:31493467-31493524	2.84e-06	0.000123747	0.486,1.0,0.67,0.859	0.258,0.153,0.22,0.203	0.545	179	121	16:31493467-31493524	0.998	K5	2.1493	0.80898	0.41334	0.39564	0.47032	no	no	yes	no	no
ENSG00000103274	NUBP1	+	SE	16:10755720-10755753,16:10757872-10758027	16:10756690-10756780	1.82e-06	8.2e-05	1.0,1.0,1.0,1.0	0.545,0.712,0.495,0.905	0.336	212	121	16:10756690-10756780	0.998	K2	0.9923	0.99608	0.75107	0.24501	0.290505	no	no	yes	no	no
ENSG00000114956	DGUOK	+	SE	2:73926825-73927052,2:73946718-73946906	2:73938910-73939022	0.000223431	0.00668791	0.29,0.283,0.216,0.243	0.157,0.064,0.14,0.104	0.142	234	121	2:73938910-73939022	0.996	K6	3.2537	0.26347	0.14534	0.11813	0.130065	yes	yes	yes	no	no
ENSG00000114956	DGUOK	+	SE	2:73950584-73950732,2:73958145-73958245	2:73957125-73957240	1.32e-06	6.11e-05	0.853,0.891,0.869,0.877	0.631,0.61,0.631,0.677	0.235	237	121	2:73957125-73957240	0.988	K6	3.2537	0.68427	0.52326	0.16101	0.198005	no	no	yes	no	no
ENSG00000242485	MRPL20	-	SE	1:1405108-1405886,1:1407130-1407290	1:1406909-1407019	0	0	1.0,0.987,0.99,0.978	0.693,0.732,0.768,0.718	0.261	232	121	1:1406909-1407019	1	K2	1.387	0.99842	0.77289	0.22553	0.243265	no	no	no	no	no
ENSG00000174243	DDX23	-	SE	12:48840012-48840106,12:48845573-48845782	12:48843940-48844050	9.95e-14	1.1e-11	1.0,0.988,1.0,1.0	0.883,0.734,0.826,0.797	0.187	232	121	12:48843940-48844050	1	K2	0.9715	0.99912	0.78944	0.20969	0.198345	no	no	yes	no	no
ENSG00000147457	CHMP7	+	SE	8:23258032-23258081,8:23258731-23258830	8:23258330-23258449	1.33e-13	1.46e-11	1.0,1.0,0.987,1.0	0.786,0.783,0.712,0.806	0.225	241	121	8:23258330-23258449	0.999	K3	0.8887	0.98073	0.81312	0.16761	0.196305	no	no	yes	no	no
ENSG00000166847	DCTN5	+	SE	16:23658506-23658625,16:23665625-23665728	16:23661170-23661281	0.000765168	0.0201858	0.954,1.0,0.944,0.947	0.771,0.831,0.889,0.845	0.127	233	121	16:23661170-23661281	0.992	K1	0.7141	0.99709	0.88529	0.1118	0.1194	no	no	yes	no	no
ENSG00000117519	CNN3	-	SE	1:94896948-94898083,1:94901668-94901785	1:94899371-94899517	0	0	1.0,1.0,1.0,1.0	0.748,0.741,0.804,0.762	0.236	242	121	1:94899371-94899517	1	K1	0.8309	0.99983	0.75797	0.24186	0.23893	no	no	no	no	no
ENSG00000143947	RPS27A	+	SE	2:55233362-55233417,2:55234830-55234962	2:55234119-55234204	0	0	0.991,1.0,1.0,1.0	0.849,0.795,0.843,0.843	0.165	207	121	2:55234119-55234204	1	K2	0.7324	0.99937	0.82809	0.17128	0.16814	no	no	yes	no	no
ENSG00000182473	EXOC7	-	SE	17:76087653-76087720,17:76088463-76088562	17:76088060-76088122	4.08e-06	0.000172407	0.583,0.889,0.785,0.757	0.988,1.0,0.939,0.957	-0.217	184	121	17:76088060-76088122	1	K1	0.8788	0.82597	0.99905	-0.17308	-0.19504	no	yes	no	yes	no
ENSG00000182473	EXOC7	-	SE	17:76089174-76089320,17:76094413-76094581	17:76091143-76091235	0.000776389	0.0204577	0.932,0.746,0.77,0.863	0.973,1.0,0.97,0.924	-0.139	214	121	17:76091143-76091235	0.988	K3	1.6244	0.83067	0.98868	-0.15801	-0.148505	no	no	no	no	no
ENSG00000148396	SEC16A	-	SE	9:136445644-136445719,9:136447226-136447364	9:136446855-136446949	5.79e-07	2.83e-05	1.0,1.0,1.0,1.0	0.813,0.824,0.771,0.822	0.193	216	121	9:136446855-136446949	1	K5	3.2198	0.99859	0.83974	0.15884	0.17592	no	no	yes	no	no
ENSG00000148396	SEC16A	-	SE	9:136463462-136463601,9:136464419-136464562	9:136463679-136463740	0.000484656	0.0134333	0.911,1.0,0.95,1.0	0.848,0.774,0.795,0.88	0.141	183	121	9:136463679-136463740	0.993	K2	0.9636	0.98522	0.7582	0.22702	0.18401	no	no	yes	no	no
ENSG00000168488	ATXN2L	+	SE	16:28835057-28835187,16:28835932-28836122	16:28835549-28835758	7.09e-11	5.83e-09	1.0,0.943,1.0,0.981	0.774,0.863,0.817,0.817	0.163	242	121	16:28835549-28835758	0.991	K9	3.4381	0.97859	0.89065	0.08794	0.12547	no	no	no	no	no
ENSG00000053501	USE1	+	SE	19:17215356-17215507,19:17215991-17216070	19:17215802-17215851	6e-06	0.000246359	0.667,0.749,0.768,0.814	1.0,0.95,1.0,0.929	-0.22	171	121	19:17215802-17215851	0.974	K1	0.8234	0.81029	0.96317	-0.15288	-0.18644	no	no	no	yes	no
ENSG00000080603	SRCAP	+	SE	16:30722121-30722286,16:30722962-30723229	16:30722563-30722748	0.000442304	0.0123579	0.543,0.398,0.418,0.444	0.758,0.48,0.918,0.839	-0.298	242	121	16:30722563-30722748	0.991	K5	3.1242	0.40178	0.76018	-0.3584	-0.3282	no	no	yes	no	no
ENSG00000080603	SRCAP	+	SE	16:30723583-30725082,16:30729369-30729572	16:30728966-30729231	2.67e-05	0.000968305	1.0,1.0,1.0,1.0	0.766,0.795,0.857,0.877	0.176	242	121	16:30728966-30729231	1	K4	2.6319	0.99786	0.86586	0.13199	0.153995	no	no	no	no	no
ENSG00000173846	PLK3	+	SE	1:44802954-44803153,1:44803599-44803691	1:44803268-44803391	0	0	1.0,0.938,1.0,1.0	0.425,0.517,0.414,0.483	0.525	242	121	1:44803268-44803391	1	K2	1.1413	0.93314	0.44139	0.49176	0.50838	no	no	yes	no	no
ENSG00000173846	PLK3	+	SE	1:44803599-44803691,1:44804162-44804246	1:44803931-44804024	9.88e-15	1.21e-12	1.0,1.0,1.0,1.0	0.671,0.568,0.698,0.71	0.338	215	121	1:44803931-44804024	1	K3	1.9728	0.9849	0.66446	0.32044	0.32922	no	no	yes	yes	no
ENSG00000159592	GPBP1L1	-	SE	1:45640209-45640403,1:45654542-45654829	1:45642427-45642499	1.17e-08	7.36e-07	1.0,0.973,0.972,1.0	0.933,0.6,0.689,0.689	0.258	194	121	1:45642427-45642499	1	K2	1.5004	0.99826	0.69199	0.30627	0.282135	no	no	yes	no	no
ENSG00000251022	THAP9-AS1	-	SE	4:82893008-82894847,4:82897988-82898062	4:82895692-82895774	1.59e-09	1.11e-07	0.905,0.847,0.771,0.918	0.39,0.229,0.229,0.433	0.54	204	121	4:82895692-82895774	0.994	K4	2.4886	0.72941	0.26362	0.46579	0.502895	no	no	yes	no	no
ENSG00000288701	PRRC2B	+	SE	9:131464762-131465078,9:131470787-131470983	9:131467563-131467753	0	0	1.0,1.0,0.991,0.993	0.753,0.714,0.755,0.729	0.258	242	121	9:131467563-131467753	1	K1	0.9067	0.99515	0.72351	0.27163	0.264815	no	no	yes	no	no
ENSG00000288701	PRRC2B	+	SE	9:131483358-131483445,9:131484947-131485140	9:131484686-131484790	0	0	1.0,1.0,1.0,1.0	0.793,0.694,0.806,0.755	0.238	226	121	9:131484686-131484790	1	K11	4.7115	0.9995	0.75591	0.24359	0.240795	no	no	yes	no	no
ENSG00000288701	PRRC2B	+	SE	9:131484947-131485140,9:131487166-131487294	9:131486085-131486182	1.04e-11	9.39e-10	1.0,0.991,0.987,0.982	0.837,0.83,0.848,0.839	0.152	219	121	9:131486085-131486182	1	K11	5.2337	0.99095	0.84607	0.14488	0.14844	no	no	yes	yes	yes
ENSG00000101940	WDR13	+	SE	X:48599352-48599462,X:48600318-48600626	X:48599587-48599717	9.35e-14	1.04e-11	1.0,1.0,1.0,1.0	0.703,0.897,0.699,0.665	0.259	242	121	X:48599587-48599717	0.986	K2	0.9618	0.98504	0.78497	0.20006	0.22953	no	no	yes	no	no
ENSG00000135778	NTPCR	+	SE	1:232950610-232950744,1:232978162-232983882	1:232956347-232956443	3.73e-11	3.17e-09	1.0,1.0,0.936,1.0	0.66,0.637,0.689,0.663	0.322	218	121	1:232956347-232956443	0.996	K5	3.2508	0.97229	0.81741	0.15488	0.23844	no	no	yes	no	no
ENSG00000135778	NTPCR	+	SE	1:232950610-232950744,1:232978162-232983882	1:232969909-232970118	1.11e-16	1.59e-14	1.0,1.0,0.933,1.0	0.568,0.52,0.6,0.489	0.439	242	121	1:232969909-232970118	1	K5	3.2508	0.93661	0.54493	0.39167	0.415335	no	no	yes	no	no
ENSG00000135778	NTPCR	+	SE	1:232956346-232956443,1:232978162-232983882	1:232969909-232970118	3.15e-06	0.000135935	0.89,0.868,0.917,0.968	0.736,0.579,0.697,0.597	0.258	242	121	1:232969909-232970118	1	K5	3.2508	0.93661	0.54493	0.39167	0.324835	no	no	yes	no	no
ENSG00000253729	PRKDC	-	SE	8:47779003-47779093,8:47783741-47783809	8:47782162-47782254	7.89e-08	4.36e-06	1.0,1.0,1.0,1.0	0.697,0.9,0.806,0.813	0.196	214	121	8:47782162-47782254	0.98	K3	1.4276	0.92693	0.82076	0.10616	0.15108	no	no	no	no	no
ENSG00000253729	PRKDC	-	SE	8:47779003-47779093,8:47783741-47783809	8:47782378-47782598	3.12e-06	0.000134814	1.0,1.0,1.0,1.0	0.717,0.944,0.782,0.843	0.178	242	121	8:47782378-47782598	1	K3	1.4276	0.99919	0.72124	0.27795	0.227975	no	no	yes	no	no
ENSG00000253729	PRKDC	-	SE	8:47885943-47886147,8:47888517-47888650	8:47887547-47887705	6.66e-16	9.05e-14	1.0,1.0,1.0,0.956	0.607,0.462,0.581,0.708	0.4	242	121	8:47887547-47887705	1	K2	1.1655	0.99149	0.68553	0.30596	0.35298	no	no	yes	no	no
ENSG00000071894	CPSF1	-	SE	8:144394643-144394796,8:144395097-144395182	8:144394882-144395023	0	0	1.0,1.0,0.985,0.965	0.622,0.605,0.641,0.483	0.4	242	121	8:144394882-144395023	1	K2	1.168	0.99667	0.54586	0.45081	0.425405	no	no	yes	no	no
ENSG00000071894	CPSF1	-	SE	8:144396597-144396741,8:144397206-144397413	8:144396840-144396929	5.44e-06	0.000224781	1.0,1.0,1.0,1.0	0.879,0.846,0.836,0.824	0.154	211	121	8:144396840-144396929	1	K2	1.2511	0.99584	0.87342	0.12241	0.138205	no	no	no	no	no
ENSG00000158545	ZC3H18	+	SE	16:88608933-88609051,16:88622196-88622388	16:88611268-88611536	4.1e-08	2.35e-06	0.937,0.986,0.955,0.913	0.685,0.73,0.785,0.747	0.211	242	121	16:88611268-88611536	1	K3	1.3297	0.95125	0.69794	0.25332	0.23216	no	no	yes	no	no
ENSG00000158545	ZC3H18	+	SE	16:88624601-88624745,16:88627919-88628119	16:88627622-88627782	0	0	1.0,0.952,0.907,1.0	0.403,0.444,0.434,0.464	0.528	242	121	16:88627622-88627782	0.98	K3	1.7631	0.84654	0.56659	0.27995	0.403975	no	no	yes	no	no
ENSG00000158545	ZC3H18	+	SE	16:88628757-88628854,16:88631100-88631398	16:88630485-88630581	1.8e-13	1.95e-11	1.0,1.0,0.974,1.0	0.62,0.783,0.673,0.804	0.274	218	121	16:88630485-88630581	1	K1	0.9562	0.99812	0.7777	0.22043	0.247215	no	no	yes	no	no
ENSG00000029363	BCLAF1	-	SE	6:136261264-136261477,6:136268161-136268339	6:136267029-136267175	9.98e-09	6.33e-07	0.305,0.395,0.405,0.484	0.598,0.676,0.722,0.672	-0.27	242	121	6:136267029-136267175	0.999	K1	0.9997	0.4344	0.66942	-0.23502	-0.25251	yes	yes	yes	yes	yes
ENSG00000248333	CDK11B	-	SE	1:1635224-1635856,1:1636332-1636481	1:1635937-1636126	1.29e-06	5.95e-05	1.0,1.0,1.0,1.0	0.758,0.52,0.882,0.771	0.267	242	121	1:1635937-1636126	1	K2	0.8885	0.9934	0.81436	0.17903	0.223015	no	no	no	no	no
ENSG00000248333	CDK11B	-	SE	1:1642346-1642508,1:1649498-1649637	1:1645126-1645262	0	0	0.854,0.895,0.775,0.791	0.358,0.245,0.293,0.31	0.527	242	121	1:1645126-1645262	1	K5	2.4695	0.88773	0.33932	0.54842	0.53771	yes	yes	yes	no	no
ENSG00000122786	CALD1	+	SE	7:134932987-134933390,7:134941091-134941237	7:134935688-134935765	3.41e-05	0.00121494	0.126,0.107,0.139,0.12	0.037,0.008,0.036,0.026	0.096	199	121	7:134935688-134935765	0.981	K4	1.2723	0.17978	0.042601	0.13718	0.11659	no	no	no	no	no
ENSG00000122786	CALD1	+	SE	7:134960532-134960628,7:134968339-134968402	7:134965306-134965386	5.82e-06	0.000239115	1.0,1.0,1.0,1.0	0.846,0.893,0.813,0.715	0.183	202	121	7:134965306-134965386	1	K2	1.8296	0.99918	0.78724	0.21194	0.19747	no	no	no	no	no
ENSG00000013375	PGM3	-	SE	6:83168266-83170478,6:83174373-83174487	6:83171937-83172059	1.21e-11	1.08e-09	1.0,0.95,0.92,0.833	0.444,0.5,0.355,0.509	0.474	242	121	6:83171937-83172059	1	K2	1.3059	0.93278	0.44771	0.48508	0.47954	no	no	yes	no	no
ENSG00000181090	EHMT1	+	SE	9:137757879-137758011,9:137775108-137775252	9:137762675-137762820	1.14e-06	5.33e-05	1.0,1.0,1.0,1.0	0.861,0.794,0.88,0.835	0.157	242	121	9:137762675-137762820	1	K4	1.9294	0.99879	0.84837	0.15042	0.15371	no	no	no	no	no
ENSG00000144589	STK11IP	+	SE	2:219613751-219613930,2:219614475-219614546	2:219614161-219614242	0.000182976	0.00558182	0.641,0.856,0.65,0.739	0.943,1.0,0.88,0.959	-0.224	203	121	2:219614161-219614242	0.968	K2	1.0365	0.6374	0.97519	-0.33779	-0.280895	no	no	no	yes	no
ENSG00000168994	PXDC1	-	SE	6:3722618-3723736,6:3737078-3737196	6:3727551-3727662	0	0	1.0,1.0,1.0,1.0	0.658,0.539,0.595,0.553	0.414	233	121	6:3727551-3727662	1	K3	1.372	0.99739	0.49409	0.50329	0.458645	no	no	yes	no	no
ENSG00000184677	ZBTB40	+	SE	1:22501491-22501684,1:22506048-22506241	1:22502299-22502441	4.38e-06	0.000183713	1.0,1.0,1.0,1.0	0.688,0.524,0.85,0.754	0.296	242	121	1:22502299-22502441	0.99	K2	1.2767	0.96918	0.69795	0.27123	0.283615	no	no	yes	no	no
ENSG00000080845	DLGAP4	+	SE	20:36500198-36500611,20:36525850-36526006	20:36524250-36524341	7.53e-05	0.00249122	1.0,1.0,0.987,0.968	0.937,0.92,0.785,0.877	0.109	213	121	20:36524250-36524341	0.997	K1	0.6237	0.98589	0.88524	0.10064	0.10482	no	no	yes	no	no
ENSG00000103496	STX4	+	SE	16:31034203-31034325,16:31034969-31035040	16:31034462-31034536	7.33e-06	0.000296132	1.0,0.982,0.971,1.0	0.829,0.9,0.763,0.83	0.158	196	121	16:31034462-31034536	0.917	K4	1.5915	0.94491	0.84903	0.095878	0.126939	no	no	yes	no	no
ENSG00000163879	DNALI1	+	SE	1:37556918-37557075,1:37562080-37562245	1:37557603-37557748	0	0	1.0,0.897,0.954,0.92	0.417,0.404,0.306,0.301	0.586	242	121	1:37557603-37557748	1	K3	1.9691	0.97653	0.4931	0.48344	0.53472	yes	yes	yes	no	no
ENSG00000163879	DNALI1	+	SE	1:37556918-37557075,1:37562080-37562245	1:37561557-37561735	2.44e-13	2.61e-11	1.0,0.722,0.867,0.852	0.388,0.277,0.231,0.198	0.587	242	121	1:37561557-37561735	0.99	K3	1.9691	0.6101	0.32593	0.28417	0.435585	yes	yes	yes	no	no
ENSG00000136021	SCYL2	+	SE	12:100311043-100311193,12:100313421-100313538	12:100312432-100312653	1.76e-05	0.000662046	1.0,1.0,1.0,1.0	0.871,0.917,0.703,0.816	0.173	242	121	12:100312432-100312653	1	K2	0.7674	0.99806	0.86122	0.13685	0.154925	no	no	yes	no	no
ENSG00000137171	KLC4	+	SE	6:43065619-43065701,6:43070353-43070455	6:43066306-43066525	6.73e-08	3.76e-06	0.778,1.0,0.957,1.0	0.532,0.8,0.444,0.672	0.322	242	121	6:43066306-43066525	0.988	K5	2.7068	0.82132	0.56694	0.25438	0.28819	no	no	yes	no	no
ENSG00000145191	EIF2B5	+	SE	3:184143441-184143565,3:184144596-184144707	3:184144099-184144224	0	0	1.0,1.0,1.0,1.0	0.551,0.562,0.711,0.723	0.363	242	121	3:184144099-184144224	1	K3	1.333	0.99786	0.62273	0.37513	0.369065	no	no	yes	no	no
ENSG00000107833	NPM3	-	SE	10:101781726-101781854,10:101782477-101782597	10:101782258-101782351	0.000105654	0.00339837	0.692,0.827,0.717,0.724	0.968,1.0,1.0,0.98	-0.247	215	121	10:101782258-101782351	0.976	K1	0.7106	0.91837	0.99749	-0.079123	-0.163061	no	no	no	yes	no
ENSG00000138385	SSB	+	SE	2:169800951-169801026,2:169805664-169805839	2:169805474-169805577	0	0	0.981,0.995,0.996,1.0	0.573,0.666,0.491,0.567	0.419	225	121	2:169805474-169805577	1	K1	0.9494	0.99962	0.68848	0.31114	0.36507	no	no	yes	no	no
ENSG00000163950	SLBP	-	SE	4:1692730-1693713,4:1699563-1699701	4:1696202-1696351	5.37e-05	0.00183937	1.0,1.0,1.0,1.0	0.763,0.949,0.714,0.795	0.195	242	121	4:1696202-1696351	1	K2	1.4314	0.99822	0.74576	0.25246	0.22373	no	no	yes	no	no
ENSG00000163950	SLBP	-	SE	4:1694773-1694840,4:1699563-1699701	4:1696202-1696351	5.32e-07	2.61e-05	0.895,1.0,1.0,1.0	0.814,0.875,0.918,0.773	0.129	242	121	4:1696202-1696351	1	K2	1.4314	0.99822	0.74576	0.25246	0.19073	no	no	yes	no	no
ENSG00000163950	SLBP	-	SE	4:1703595-1703700,4:1712129-1712250	4:1711874-1711990	0.00201695	0.047721	1.0,1.0,1.0,0.936	0.787,1.0,0.651,0.743	0.189	238	121	4:1711874-1711990	0.951	K3	1.9753	0.96367	0.73596	0.22771	0.208355	no	no	yes	no	no
ENSG00000148153	INIP	-	SE	9:112683925-112687633,9:112694130-112694233	9:112689527-112689617	0	0	1.0,1.0,0.931,0.868	0.385,0.533,0.295,0.411	0.544	212	121	9:112689527-112689617	1	K3	1.4299	0.96967	0.42794	0.54173	0.542865	yes	yes	yes	yes	no
ENSG00000168944	CEP120	-	SE	5:123349943-123350089,5:123372649-123372751	5:123364496-123364594	7.77e-16	1.05e-13	1.0,1.0,1.0,1.0	0.746,0.755,0.7,0.643	0.289	220	121	5:123364496-123364594	1	K2	1.108	0.99669	0.72364	0.27305	0.281025	no	no	yes	no	no
ENSG00000169902	TPST1	+	SE	7:66205333-66205522,7:66286510-66286709	7:66240325-66241270	0.000489692	0.0135559	0.742,0.818,0.915,0.682	1.0,1.0,1.0,1.0	-0.211	242	121	7:66240325-66241270	1	K1	0.8459	0.83508	0.99653	-0.16145	-0.186225	no	no	no	no	no
ENSG00000198837	DENND4B	-	SE	1:153934134-153934302,1:153936059-153936188	1:153934760-153934964	0	0	1.0,1.0,1.0,1.0	0.381,0.733,0.435,0.473	0.495	242	121	1:153934760-153934964	1	K2	1.1176	0.9974	0.38446	0.61294	0.55397	no	no	yes	yes	no
ENSG00000130779	CLIP1	-	SE	12:122354452-122354556,12:122360958-122361181	12:122355115-122355312	2.45e-08	1.45e-06	1.0,0.833,1.0,1.0	0.747,0.467,0.728,0.741	0.288	242	121	12:122355115-122355312	1	K2	1.2383	0.99121	0.64195	0.34925	0.318625	no	no	yes	no	no
ENSG00000162517	PEF1	-	SE	1:31629865-31630842,1:31633158-31633314	1:31632495-31632638	0	0	1.0,0.981,1.0,1.0	0.421,0.2,0.286,0.302	0.693	242	121	1:31632495-31632638	1	K3	2.1517	0.99001	0.26983	0.72018	0.70659	yes	yes	yes	no	no
ENSG00000065609	SNAP91	-	SE	6:83593477-83593741,6:83601270-83601438	6:83594374-83594481	1.02e-05	0.000401625	1.0,1.0,0.921,1.0	0.812,0.454,0.805,0.81	0.26	229	121	6:83594374-83594481	0.986	K1	0.9955	0.97963	0.70855	0.27108	0.26554	yes	yes	yes	no	no
ENSG00000065609	SNAP91	-	SE	6:83610649-83610677,6:83616968-83617039	6:83614857-83614862	0.00027113	0.00796767	0.69,0.521,0.514,0.488	0.851,0.84,0.802,0.816	-0.274	127	121	6:83614857-83614862	0.928	K3	1.6704	0.59799	0.78037	-0.18239	-0.228195	no	no	yes	no	no
ENSG00000198728	LDB1	-	SE	10:102109920-102110043,10:102110868-102110971	10:102110529-102110701	0.000619515	0.0167357	1.0,0.979,0.983,0.971	0.896,0.938,0.86,0.892	0.087	242	121	10:102110529-102110701	0.998	K2	0.7075	0.98619	0.88148	0.1047	0.09585	no	no	yes	no	no
ENSG00000100138	SNU13	-	SE	22:41673932-41675195,22:41688793-41688867	22:41680244-41680364	0.000297757	0.00864421	0.983,1.0,1.0,1.0	0.895,0.87,0.868,0.895	0.114	242	121	22:41680244-41680364	1	K4	2.1973	0.99949	0.92103	0.078464	0.096232	no	no	yes	no	no
ENSG00000167978	SRRM2	+	SE	16:2752637-2752846,16:2757471-2757579	16:2756334-2756606	2.05e-06	9.18e-05	0.897,0.926,0.868,0.84	0.99,0.977,0.987,0.981	-0.101	242	121	16:2756334-2756606	0.984	K3	1.1488	0.88999	0.97174	-0.081752	-0.091376	no	no	no	no	no
ENSG00000160691	SHC1	-	SE	1:154962297-154963931,1:154966161-154966231	1:154965543-154965781	0	0	1.0,1.0,1.0,1.0	0.556,0.297,0.438,0.484	0.556	242	121	1:154965543-154965781	1	K3	1.9896	0.99316	0.63257	0.36059	0.458295	no	no	yes	no	no
ENSG00000160691	SHC1	-	SE	1:154962297-154963931,1:154966161-154966231	1:154965946-154966077	0	0	1.0,1.0,1.0,1.0	0.429,0.235,0.379,0.294	0.666	242	121	1:154965946-154966077	0.995	K3	1.9896	0.94618	0.66109	0.2851	0.47555	no	no	yes	no	no
ENSG00000160691	SHC1	-	SE	1:154969377-154969448,1:154974247-154974376	1:154970032-154970199	9.02e-09	5.75e-07	1.0,1.0,0.965,1.0	0.747,0.692,0.75,0.843	0.233	242	121	1:154970032-154970199	1	K2	1.5608	0.99157	0.83889	0.15268	0.19284	no	no	no	no	no
ENSG00000112624	BICRAL	+	SE	6:42855855-42855917,6:42860261-42860356	6:42857091-42857236	0.000101658	0.00328136	1.0,1.0,1.0,1.0	0.7,1.0,0.737,0.719	0.211	242	121	6:42857091-42857236	1	K1	0.8644	0.99664	0.80798	0.18866	0.19983	no	no	yes	no	no
ENSG00000132541	RIDA	-	SE	8:98106271-98106326,8:98117031-98117171	8:98108646-98108751	0.00147438	0.0360834	1.0,0.912,1.0,0.916	0.72,0.561,0.789,0.869	0.222	227	121	8:98108646-98108751	0.975	K1	0.7038	0.98411	0.87763	0.10648	0.16424	no	no	no	yes	no
ENSG00000283761		+	SE	1:100067976-100068195,1:100069613-100069685	1:100068473-100068586	1.13e-09	8.04e-08	0.783,0.745,0.84,0.694	1.0,1.0,0.961,0.986	-0.221	235	121	1:100068473-100068586	0.958	K2	1.5648	0.81923	0.96496	-0.14573	-0.183365	no	no	no	no	no
ENSG00000283761		+	SE	1:100068472-100068586,1:100077164-100077277	1:100069614-100069685	1.08e-05	0.000421275	1.0,0.914,1.0,1.0	0.666,0.94,0.63,0.838	0.21	193	121	1:100069614-100069685	0.982	K2	1.5648	0.96553	0.71148	0.25405	0.232025	no	no	yes	no	no
ENSG00000092847	AGO1	+	SE	1:35902203-35902337,1:35913841-35914001	1:35906935-35907119	4.02e-06	0.00016989	1.0,1.0,0.977,1.0	0.745,1.0,0.607,0.776	0.212	242	121	1:35906935-35907119	0.996	K3	0.9376	0.9815	0.77282	0.20868	0.21034	no	no	yes	no	no
ENSG00000107263	RAPGEF1	-	SE	9:131625921-131626422,9:131628548-131628672	9:131627913-131628096	4.92e-07	2.43e-05	1.0,1.0,1.0,1.0	0.859,0.735,0.881,0.807	0.18	242	121	9:131627913-131628096	0.999	K3	1.0264	0.9917	0.83787	0.15383	0.166915	no	no	yes	no	no
ENSG00000136935	GOLGA1	-	SE	9:124888252-124888396,9:124889433-124889536	9:124889143-124889303	0.000500377	0.0138289	1.0,1.0,1.0,1.0	0.741,1.0,0.786,0.857	0.154	242	121	9:124889143-124889303	0.998	K1	0.6579	0.99806	0.88812	0.10993	0.131965	no	no	yes	no	no
ENSG00000136935	GOLGA1	-	SE	9:124921722-124921892,9:124926708-124926741	9:124923095-124923223	0.000176573	0.0054116	1.0,1.0,0.982,1.0	0.855,0.515,0.878,0.814	0.23	242	121	9:124923095-124923223	1	K3	1.3139	0.99818	0.80338	0.1948	0.2124	no	no	yes	no	no
ENSG00000059915	PSD	-	SE	10:102412146-102412227,10:102413768-102414197	10:102412381-102412575	5.44e-10	4e-08	1.0,1.0,0.986,1.0	0.887,0.869,0.766,0.786	0.169	242	121	10:102412381-102412575	1	K1	0.8499	0.99792	0.81431	0.18361	0.176305	yes	yes	yes	no	no
ENSG00000142409	ZNF787	-	SE	19:56087365-56089092,19:56121171-56121295	19:56103139-56103227	2.39e-06	0.000105511	1.0,1.0,1.0,1.0	0.829,0.829,0.868,0.823	0.163	210	121	19:56103139-56103227	1	K1	0.6772	0.9966	0.84662	0.14998	0.15649	no	no	no	no	no
ENSG00000160741	CRTC2	-	SE	1:153954872-153954989,1:153958344-153958612	1:153955065-153955166	0.000381236	0.0108045	0.779,1.0,0.736,0.619	0.944,0.951,1.0,0.984	-0.186	223	121	1:153955065-153955166	0.975	K3	1.5512	0.71642	0.97037	-0.25394	-0.21997	no	no	no	no	no
ENSG00000122218	COPA	-	SE	1:160335241-160335322,1:160340180-160340294	1:160339909-160339982	0	0	0.941,1.0,1.0,1.0	0.736,0.708,0.788,0.676	0.258	195	121	1:160339909-160339982	0.998	K3	1.0656	0.98737	0.75244	0.23493	0.246465	no	no	yes	no	no
ENSG00000117682	DHDDS	+	SE	1:26442730-26442873,1:26447558-26447660	1:26446316-26446432	0.000537925	0.0147492	1.0,0.787,0.729,0.685	1.0,1.0,1.0,1.0	-0.2	238	121	1:26446316-26446432	1	K4	2.7264	0.78763	0.9976	-0.20997	-0.204985	no	no	no	no	no
ENSG00000272391	POM121C	-	SE	7:75424525-75424628,7:75425634-75425708	7:75425074-75425195	1.08e-06	5.03e-05	1.0,1.0,0.945,1.0	0.802,0.852,0.81,0.827	0.163	242	121	7:75425074-75425195	0.996	K3	1.3367	0.98277	0.85479	0.12798	0.14549	no	no	yes	no	no
ENSG00000272391	POM121C	-	SE	7:75437514-75437686,7:75440953-75441115	7:75439144-75439224	0	0	1.0,1.0,1.0,1.0	0.775,0.782,0.66,0.732	0.263	202	121	7:75439144-75439224	1	K1	0.9811	0.99911	0.66352	0.33559	0.299295	no	no	yes	no	no
ENSG00000113504	SLC12A7	-	SE	5:1063843-1063975,5:1065282-1065478	5:1064083-1064252	9.53e-05	0.00309299	0.476,0.786,0.831,0.75	0.981,0.943,0.9,0.964	-0.236	242	121	5:1064083-1064252	0.957	K1	1	0.77018	0.98486	-0.21469	-0.225345	no	no	no	yes	no
ENSG00000113504	SLC12A7	-	SE	5:1065282-1065478,5:1074566-1074671	5:1073633-1073801	4.66e-06	0.000195033	0.6,0.676,0.696,0.676	1.0,1.0,0.821,0.97	-0.286	242	121	5:1073633-1073801	0.935	K2	1.1615	0.81996	0.99058	-0.17062	-0.22831	no	no	no	yes	no
ENSG00000113504	SLC12A7	-	SE	5:1074566-1074671,5:1076693-1076812	5:1076138-1076236	1.07e-11	9.58e-10	0.548,0.435,0.708,0.145	1.0,1.0,1.0,1.0	-0.541	220	121	5:1076138-1076236	0.988	K5	3.6621	0.79915	0.99517	-0.19601	-0.368505	no	no	no	no	no
ENSG00000147274	RBMX	-	SE	X:136876502-136876655,X:136879016-136879123	X:136877915-136878086	3.26e-08	1.9e-06	1.0,0.995,0.996,0.986	0.896,0.849,0.89,0.901	0.11	242	121	X:136877915-136878086	1	K2	0.8416	0.99541	0.87524	0.12017	0.115085	no	no	no	no	no
ENSG00000131018	SYNE1	-	SE	6:152141202-152141329,6:152148044-152148378	6:152143623-152143765	0	0	1.0,1.0,1.0,1.0	0.746,0.783,0.559,0.572	0.335	242	121	6:152143623-152143765	1	K3	1.5909	0.99773	0.71833	0.2794	0.3072	no	no	yes	no	no
ENSG00000121481	RNF2	+	SE	1:185093060-185093276,1:185099790-185099962	1:185098072-185098344	1.69e-13	1.83e-11	1.0,1.0,0.943,1.0	0.742,0.448,0.49,0.667	0.399	242	121	1:185098072-185098344	0.998	K2	1.1081	0.95773	0.62173	0.33601	0.367505	no	no	yes	no	no
ENSG00000008130	NADK	-	SE	1:1751231-1753060,1:1754283-1754383	1:1753567-1753649	1.01e-07	5.54e-06	0.772,0.65,0.893,0.802	1.0,1.0,0.976,1.0	-0.215	204	121	1:1753567-1753649	1	K4	2.5393	0.75764	0.99863	-0.241	-0.228	no	no	no	yes	no
ENSG00000008130	NADK	-	SE	1:1751231-1753060,1:1754283-1754383	1:1754051-1754208	4.48e-13	4.64e-11	0.714,0.568,0.789,0.707	1.0,1.0,0.974,1.0	-0.299	242	121	1:1754051-1754208	0.999	K4	2.5393	0.68316	0.92449	-0.24133	-0.270165	no	no	yes	yes	no
ENSG00000112972	HMGCS1	-	SE	5:43294690-43294861,5:43297001-43297166	5:43295752-43295917	1.29e-08	8.01e-07	0.856,0.895,0.865,0.878	1.0,1.0,1.0,1.0	-0.127	242	121	5:43295752-43295917	1	K4	0.9392	0.87001	0.99934	-0.12933	-0.128165	no	no	no	yes	no
ENSG00000055917	PUM2	-	SE	2:20278582-20278819,2:20283342-20283486	2:20282947-20283231	5.46e-10	4.02e-08	1.0,1.0,1.0,1.0	0.702,0.611,0.5,0.84	0.337	242	121	2:20282947-20283231	1	K7	3.9913	0.99864	0.46452	0.53412	0.43556	yes	yes	yes	no	no
ENSG00000055917	PUM2	-	SE	2:20263192-20263460,2:20307977-20308071	2:20297553-20297678	1.74e-11	1.53e-09	1.0,1.0,1.0,1.0	0.583,0.733,0.625,0.625	0.359	242	121	2:20297553-20297678	1	K7	3.9913	0.99775	0.60692	0.39083	0.374915	no	no	yes	no	no
ENSG00000055917	PUM2	-	SE	2:20283342-20283486,2:20307977-20308071	2:20297553-20297678	7.98e-05	0.0026256	1.0,1.0,1.0,1.0	0.789,0.692,0.714,0.727	0.27	242	121	2:20297553-20297678	1	K7	3.9913	0.99775	0.60692	0.39083	0.330415	no	no	yes	no	no
ENSG00000083845	RPS5	+	SE	19:58392975-58393185,19:58394496-58394595	19:58393359-58393487	1.41e-05	0.000538769	0.845,0.909,0.907,0.935	0.996,1.0,0.996,0.996	-0.098	242	121	19:58393359-58393487	1	K3	0.6482	0.88718	0.99606	-0.10888	-0.10344	no	no	no	yes	no
ENSG00000158773	USF1	-	SE	1:161040813-161040872,1:161041650-161041846	1:161041324-161041411	3.44e-07	1.75e-05	0.672,0.839,0.809,0.897	1.0,1.0,1.0,1.0	-0.196	209	121	1:161041324-161041411	1	K2	0.8346	0.85987	0.99877	-0.13889	-0.167445	no	no	no	yes	no
ENSG00000100227	POLDIP3	-	SE	22:42599697-42599793,22:42602769-42603160	22:42601970-42602056	2.39e-08	1.43e-06	0.644,0.722,0.669,0.625	0.919,0.98,0.895,0.895	-0.257	208	121	22:42601970-42602056	1	K2	0.9001	0.7281	0.9035	-0.1754	-0.2162	no	no	yes	yes	no
ENSG00000198301	SDAD1	-	SE	4:75970308-75970378,4:75973316-75973391	4:75971357-75971458	1.67e-15	2.18e-13	1.0,1.0,1.0,1.0	0.619,0.372,0.743,0.585	0.42	223	121	4:75971357-75971458	1	K1	0.9977	0.99798	0.54035	0.45763	0.438815	no	no	yes	no	no
ENSG00000135924	DNAJB2	+	SE	2:219283418-219283489,2:219285986-219286898	2:219284632-219284835	0	0	1.0,1.0,1.0,1.0	0.764,0.786,0.795,0.776	0.22	242	121	2:219284632-219284835	0.996	K4	1.6486	0.99217	0.89101	0.10116	0.16058	no	no	yes	no	no
ENSG00000084731	KIF3C	-	SE	2:25951788-25951905,2:25956342-25956444	2:25954267-25954385	6e-05	0.00203495	1.0,1.0,1.0,0.987	0.85,0.964,0.929,0.821	0.106	240	121	2:25954267-25954385	0.994	K2	0.7148	0.98751	0.89691	0.090595	0.0982975	no	no	no	no	no
ENSG00000142627	EPHA2	-	SE	1:16148377-16149047,1:16155847-16156069	1:16150896-16150963	0.000250924	0.00742154	0.818,0.742,0.603,0.658	0.5,0.289,0.299,0.379	0.339	189	121	1:16150896-16150963	0.937	K2	1.601	0.64189	0.36489	0.277	0.308	no	no	yes	no	no
ENSG00000140443	IGF1R	+	SE	15:98899476-98899621,15:98911314-98911441	15:98908685-98908899	7.68e-08	4.25e-06	1.0,1.0,1.0,1.0	0.793,0.533,0.793,0.746	0.284	242	121	15:98908685-98908899	0.994	K2	1.7244	0.98538	0.7787	0.20668	0.24534	no	no	yes	no	no
ENSG00000125107	CNOT1	-	SE	16:58547185-58547296,16:58549718-58549898	16:58547566-58547682	0.000407289	0.0114639	1.0,1.0,1.0,0.969	0.847,0.874,0.824,0.891	0.133	238	121	16:58547566-58547682	0.929	K1	0.6276	0.98687	0.91426	0.072611	0.102805	no	no	yes	no	no
ENSG00000164916	FOXK1	+	SE	7:4740837-4741023,7:4756993-4757187	7:4754459-4754615	4.96e-13	5.13e-11	1.0,1.0,1.0,1.0	0.538,0.75,0.619,0.628	0.366	242	121	7:4754459-4754615	0.998	K4	2.8794	0.96782	0.70363	0.26419	0.315095	no	no	yes	no	no
ENSG00000164916	FOXK1	+	SE	7:4740837-4741023,7:4756993-4757187	7:4755237-4755383	4.44e-16	6.13e-14	1.0,1.0,1.0,1.0	0.486,0.667,0.429,0.556	0.466	242	121	7:4755237-4755383	1	K4	2.8794	0.98578	0.60163	0.38415	0.425075	no	no	yes	no	no
ENSG00000198910	L1CAM	-	SE	X:153865298-153865500,X:153866648-153866871	X:153865704-153865819	4.28e-06	0.000179952	1.0,0.986,0.983,0.973	0.907,0.899,0.822,0.854	0.115	237	121	X:153865704-153865819	0.992	K1	0.7293	0.98821	0.86921	0.119	0.117	no	no	no	no	no
ENSG00000143862	ARL8A	-	SE	1:202135706-202135800,1:202138367-202138448	1:202137965-202138038	0	0	1.0,1.0,1.0,0.988	0.712,0.756,0.648,0.694	0.294	195	121	1:202137965-202138038	1	K1	0.8273	0.99952	0.77274	0.22679	0.260395	no	no	yes	no	no
ENSG00000178719	GRINA	+	SE	8:143991691-143991804,8:143992244-143992373	8:143991878-143992078	2.73e-05	0.000987212	0.992,1.0,1.0,0.993	0.906,0.855,0.897,0.904	0.106	242	121	8:143991878-143992078	1	K1	0.6237	0.99963	0.88212	0.11752	0.11176	no	no	no	no	no
ENSG00000175203	DCTN2	-	SE	12:57533237-57533303,12:57535055-57535154	12:57533953-57534097	3.18e-08	1.86e-06	0.946,0.929,0.934,0.953	0.75,0.81,0.672,0.638	0.223	242	121	12:57533953-57534097	1	K4	1.5866	0.97773	0.78255	0.19518	0.20909	no	no	yes	no	no
ENSG00000175203	DCTN2	-	SE	12:57533237-57533303,12:57535055-57535154	12:57534292-57534452	6.03e-10	4.41e-08	0.975,0.955,0.946,0.963	0.739,0.854,0.667,0.633	0.237	242	121	12:57534292-57534452	1	K4	1.5866	0.9786	0.75951	0.21909	0.228045	no	no	yes	no	no
ENSG00000126870	DYNC2I1	+	SE	7:158879683-158879989,7:158887020-158887075	7:158884564-158884619	0.00187987	0.0448413	1.0,1.0,0.729,0.793	0.678,0.79,0.472,0.459	0.281	177	121	7:158884564-158884619	0.992	K1	0.9726	0.96778	0.67361	0.29417	0.287585	no	no	yes	no	no
ENSG00000130758	MAP3K10	+	SE	19:40209102-40209219,19:40213075-40213188	19:40212805-40212976	3.81e-11	3.23e-09	1.0,1.0,1.0,1.0	0.671,0.87,0.857,0.798	0.201	242	121	19:40212805-40212976	1	K1	0.8488	0.99872	0.75816	0.24056	0.22078	no	no	yes	no	no
ENSG00000198467	TPM2	-	SE	9:35684731-35684807,9:35685268-35685339	9:35685064-35685139	5.03e-05	0.00173517	0.119,0.098,0.101,0.047	0.356,0.107,0.34,0.315	-0.188	197	121	9:35685064-35685139	1	K4	1.9118	0.12216	0.34912	-0.22696	-0.20748	no	no	no	no	no
ENSG00000166348	USP54	-	SE	10:73516374-73517747,10:73520907-73521027	10:73519797-73519992	9.05e-05	0.00294878	1.0,1.0,1.0,1.0	0.765,0.81,0.737,0.741	0.237	242	121	10:73519797-73519992	0.999	K2	1.3974	0.9779	0.69894	0.27897	0.257985	no	no	yes	no	no
ENSG00000114648	KLHL18	+	SE	3:47333156-47333317,3:47336534-47336757	3:47334683-47334819	2.05e-12	2e-10	1.0,1.0,1.0,1.0	0.755,0.673,0.75,0.714	0.277	242	121	3:47334683-47334819	1	K5	3.2505	0.99562	0.763	0.23262	0.25481	no	no	yes	no	no
ENSG00000114648	KLHL18	+	SE	3:47340571-47340676,3:47343554-47346816	3:47342719-47342830	0	0	1.0,1.0,0.959,1.0	0.509,0.398,0.271,0.505	0.569	233	121	3:47342719-47342830	1	K5	3.1225	0.99719	0.37616	0.62103	0.595015	yes	yes	yes	no	no
ENSG00000048991	R3HDM1	+	SE	2:135638895-135639122,2:135645378-135645527	2:135641536-135641790	2.13e-05	0.000787335	0.733,0.705,0.766,0.538	0.976,0.846,0.914,0.942	-0.234	242	121	2:135641536-135641790	0.987	K10	4.7283	0.67366	0.91939	-0.24573	-0.239865	no	no	no	yes	no
ENSG00000130147	SH3BP4	+	SE	2:235040887-235043247,2:235053591-235055648	2:235052562-235052750	1.51e-10	1.19e-08	0.944,0.986,1.0,1.0	0.779,0.77,0.795,0.848	0.184	242	121	2:235052562-235052750	1	K2	0.861	0.98612	0.80204	0.18408	0.18404	no	no	yes	no	no
ENSG00000151693	ASAP2	+	SE	2:9297299-9297445,2:9320287-9320337	2:9318524-9318598	0.000384588	0.0108873	0.881,1.0,0.856,1.0	0.949,0.673,0.497,0.697	0.23	196	121	2:9318524-9318598	0.948	K2	1.4832	0.96896	0.76798	0.20097	0.215485	no	no	no	no	no
ENSG00000034677	RNF19A	-	SE	8:100257059-100259246,8:100261541-100261755	8:100259854-100259997	4.28e-05	0.00149734	1.0,0.963,0.979,1.0	0.859,0.757,0.925,0.84	0.14	242	121	8:100259854-100259997	0.996	K3	1.0137	0.99379	0.87735	0.11644	0.12822	no	no	yes	no	no
ENSG00000088448	ANKRD10	-	SE	13:110883697-110883793,13:110906032-110906124	13:110893028-110893263	2.16e-05	0.000796134	0.953,0.973,0.941,1.0	0.83,0.906,0.786,0.804	0.135	242	121	13:110893028-110893263	0.943	K4	2.6036	0.95555	0.84641	0.10913	0.122065	no	no	no	no	no
ENSG00000170390	DCLK2	+	SE	4:150247602-150247699,4:150249567-150249684	4:150248305-150248385	0	0	0.983,1.0,1.0,1.0	0.817,0.849,0.82,0.835	0.166	202	121	4:150248305-150248385	1	K1	0.5923	0.99762	0.8753	0.12232	0.14416	no	no	yes	no	no
ENSG00000265808	SEC22B	-	SE	1:120163209-120163370,1:120176306-120176520	1:120168840-120168949	0	0	1.0,1.0,1.0,0.98	0.432,0.526,0.495,0.555	0.493	231	121	1:120168840-120168949	0.99	K1	0.8722	0.99554	0.84713	0.14841	0.320705	yes	yes	yes	no	no
ENSG00000243943	ZNF512	+	SE	2:27582968-27583142,2:27598066-27598254	2:27583658-27583716	0	0	0.829,0.669,0.676,0.621	0.202,0.309,0.209,0.278	0.449	180	121	2:27583658-27583716	1	K5	2.4084	0.70072	0.29165	0.40907	0.429035	yes	yes	yes	no	no
ENSG00000103495	MAZ	+	SE	16:29808569-29808741,16:29810076-29811164	16:29809540-29809764	0	0	0.22,0.239,0.146,0.178	0.53,0.544,0.503,0.531	-0.331	242	121	16:29809540-29809764	1	K1	0.9977	0.20428	0.55348	-0.3492	-0.3401	no	no	no	yes	no
ENSG00000135387	CAPRIN1	+	SE	11:34097195-34097296,11:34099302-34099514	11:34097698-34097761	2.11e-12	2.05e-10	1.0,0.988,1.0,1.0	0.878,0.858,0.858,0.869	0.131	185	121	11:34097698-34097761	1	K1	0.6005	0.99953	0.8862	0.11333	0.122165	no	no	yes	no	no
ENSG00000149182	ARFGAP2	-	SE	11:47166267-47166386,11:47166759-47166886	11:47166506-47166599	9.8e-07	4.62e-05	1.0,1.0,0.983,1.0	0.769,1.0,0.764,0.736	0.178	215	121	11:47166506-47166599	0.969	K1	0.6372	0.98791	0.90115	0.086753	0.132377	no	no	yes	no	no
ENSG00000103404	USP31	-	SE	16:23079945-23080171,16:23084859-23084989	16:23082438-23082557	3.89e-06	0.000164837	1.0,0.81,1.0,1.0	0.698,0.572,0.584,0.806	0.287	241	121	16:23082438-23082557	1	K2	1.4907	0.99229	0.64654	0.34575	0.316375	no	no	no	no	no
ENSG00000196937	FAM3C	-	SE	7:121364129-121364188,7:121372109-121372139	7:121371300-121371423	2.34e-06	0.000103737	1.0,1.0,1.0,1.0	0.828,0.897,0.829,0.833	0.153	242	121	7:121371300-121371423	1	K2	1.157	0.99934	0.73122	0.26812	0.21056	no	no	no	no	no
ENSG00000120688	WBP4	+	SE	13:41068560-41068737,13:41076043-41076237	13:41072782-41072857	0	0	1.0,1.0,1.0,1.0	0.235,0.109,0.53,0.279	0.712	197	121	13:41072782-41072857	1	K3	1.8865	0.99735	0.52409	0.47326	0.59263	no	no	yes	no	no
ENSG00000125970	RALY	+	SE	20:34076701-34076815,20:34078504-34078553	20:34077028-34077245	7.18e-10	5.2e-08	1.0,1.0,1.0,1.0	0.846,0.845,0.748,0.852	0.177	242	121	20:34077028-34077245	1	K2	1.692	0.99913	0.75716	0.24197	0.209485	no	no	yes	no	no
ENSG00000125970	RALY	+	SE	20:34076701-34076815,20:34079909-34084884	20:34077028-34077245	2.72e-11	2.34e-09	1.0,1.0,1.0,1.0	0.676,0.8,0.756,0.748	0.255	242	121	20:34077028-34077245	1	K2	1.692	0.99913	0.75716	0.24197	0.248485	no	no	yes	no	no
ENSG00000125970	RALY	+	SE	20:34076701-34076815,20:34079909-34084884	20:34078505-34078553	8.65e-08	4.76e-06	1.0,1.0,1.0,1.0	0.721,0.833,0.844,0.807	0.199	170	121	20:34078505-34078553	0.99	K2	1.3835	0.98832	0.90654	0.08178	0.14039	no	no	yes	no	no
ENSG00000115760	BIRC6	+	SE	2:32430864-32431090,2:32436052-32436184	2:32433644-32433804	2.19e-09	1.5e-07	1.0,1.0,1.0,1.0	0.667,0.846,0.462,0.567	0.365	242	121	2:32433644-32433804	1	K10	6.3348	0.97266	0.63703	0.33563	0.350315	no	no	yes	no	no
ENSG00000115760	BIRC6	+	SE	2:32442323-32442455,2:32445520-32445668	2:32443491-32443588	3.8e-07	1.92e-05	1.0,1.0,1.0,1.0	0.859,0.752,0.558,0.703	0.282	219	121	2:32443491-32443588	1	K10	6.3348	0.99641	0.77641	0.22001	0.251005	no	no	yes	no	no
ENSG00000115760	BIRC6	+	SE	2:32445520-32445668,2:32453807-32453942	2:32448795-32448928	5.95e-07	2.9e-05	1.0,1.0,0.85,1.0	0.654,0.81,0.725,0.663	0.249	242	121	2:32448795-32448928	0.99	K10	6.3348	0.96462	0.69244	0.27218	0.26059	no	no	yes	no	no
ENSG00000115760	BIRC6	+	SE	2:32470167-32470301,2:32473111-32473239	2:32471014-32471124	1.59e-09	1.11e-07	1.0,1.0,1.0,1.0	0.742,0.662,0.736,0.666	0.299	232	121	2:32471014-32471124	1	K3	1.7961	0.99724	0.80895	0.1883	0.24365	no	no	yes	no	no
ENSG00000131871	SELENOS	-	SE	15:101274591-101274681,15:101277341-101277450	15:101275255-101275361	0	0	1.0,1.0,0.968,1.0	0.406,0.296,0.347,0.43	0.622	228	121	15:101275255-101275361	1	K3	1.639	0.98075	0.52146	0.45929	0.540645	no	no	yes	no	no
ENSG00000131871	SELENOS	-	SE	15:101274591-101274681,15:101277341-101277450	15:101276541-101276675	0	0	1.0,1.0,0.976,1.0	0.512,0.351,0.407,0.438	0.567	242	121	15:101276541-101276675	1	K3	1.639	0.9964	0.52628	0.47012	0.51856	no	no	yes	no	no
ENSG00000143995	MEIS1	+	SE	2:66568666-66568756,2:66571245-66572759	2:66569050-66569145	1.29e-14	1.56e-12	1.0,1.0,0.974,1.0	0.754,0.641,0.594,0.635	0.338	217	121	2:66569050-66569145	1	K3	2.2303	0.99023	0.77241	0.21782	0.27791	yes	yes	yes	no	no
ENSG00000101158	NELFCD	+	SE	20:58987707-58987817,20:58989487-58989640	20:58988914-58989021	0	0	1.0,1.0,0.989,1.0	0.602,0.609,0.538,0.65	0.397	229	121	20:58988914-58989021	1	K3	0.9835	0.99849	0.61919	0.37931	0.388155	yes	yes	yes	no	no
ENSG00000101158	NELFCD	+	SE	20:58992997-58993112,20:58993623-58993764	20:58993449-58993544	3.62e-09	2.42e-07	1.0,1.0,0.988,1.0	0.829,0.865,0.852,0.856	0.147	217	121	20:58993449-58993544	0.98	K3	1.3	0.96646	0.84028	0.12618	0.13659	no	no	no	no	no
ENSG00000197444	OGDHL	-	SE	10:49745343-49745496,10:49746749-49746878	10:49745798-49745977	9.35e-07	4.41e-05	1.0,1.0,0.887,0.939	0.618,0.733,0.581,0.738	0.289	242	121	10:49745798-49745977	0.997	K1	0.9999	0.96273	0.6569	0.30583	0.297415	no	yes	no	no	no
ENSG00000063046	EIF4B	+	SE	12:53022492-53022627,12:53028014-53028188	12:53027782-53027919	0	0	0.99,0.955,0.958,0.947	0.684,0.605,0.572,0.568	0.355	242	121	12:53027782-53027919	1	K2	1.2498	0.97116	0.5762	0.39497	0.374985	yes	yes	yes	no	no
ENSG00000115241	PPM1G	-	SE	2:27382125-27382228,2:27383365-27383600	2:27382476-27382605	0.000319163	0.00920333	1.0,0.983,1.0,1.0	0.869,0.971,0.875,0.889	0.095	242	121	2:27382476-27382605	1	K3	1.229	0.99955	0.78892	0.21063	0.152815	no	no	yes	no	no
ENSG00000115241	PPM1G	-	SE	2:27382125-27382228,2:27383951-27384092	2:27382476-27382605	0	0	1.0,0.959,0.925,1.0	0.61,0.705,0.664,0.616	0.322	242	121	2:27382476-27382605	1	K3	1.229	0.99955	0.78892	0.21063	0.266315	no	no	yes	no	no
ENSG00000115241	PPM1G	-	SE	2:27382125-27382228,2:27383951-27384092	2:27383366-27383600	1.72e-13	1.86e-11	1.0,0.982,0.958,1.0	0.818,0.816,0.823,0.81	0.168	242	121	2:27383366-27383600	1	K3	1.229	0.97902	0.88758	0.091434	0.129717	no	no	yes	no	no
ENSG00000147526	TACC1	+	SE	8:38843288-38843395,8:38847954-38848132	8:38846699-38846819	2.86e-09	1.94e-07	1.0,1.0,1.0,1.0	0.417,0.789,0.739,0.444	0.403	242	121	8:38846699-38846819	1	K1	0.9995	0.99741	0.54765	0.44975	0.426375	no	no	yes	no	no
ENSG00000144021	CIAO1	+	SE	2:96268456-96268658,2:96271110-96274173	2:96269268-96269355	0	0	0.961,0.986,0.988,0.984	0.6,0.575,0.67,0.584	0.373	209	121	2:96269268-96269355	1	K1	0.9976	0.97462	0.53002	0.44461	0.408805	yes	yes	yes	no	no
ENSG00000068354	TBC1D25	+	SE	X:48541332-48541442,X:48558896-48559024	X:48544869-48545023	0.000280796	0.00822174	0.818,0.742,0.73,0.75	0.471,0.429,0.29,0.455	0.349	242	121	X:48544869-48545023	0.944	K2	1.7658	0.6093	0.36719	0.24211	0.295555	no	no	no	no	no
ENSG00000170584	NUDCD2	-	SE	5:163446525-163454050,5:163457561-163457610	5:163456929-163457080	6.88e-15	8.52e-13	1.0,1.0,1.0,1.0	0.75,0.622,0.617,0.738	0.318	242	121	5:163456929-163457080	1	K1	0.912	0.99829	0.76796	0.23034	0.27417	no	no	yes	no	no
ENSG00000204304	PBX2	-	SE	6:32188256-32188504,6:32189694-32190202	6:32188723-32188796	5.66e-15	7.06e-13	0.549,0.823,0.752,0.703	1.0,1.0,0.965,1.0	-0.285	195	121	6:32188723-32188796	1	K1	0.9799	0.70613	0.99792	-0.29179	-0.288395	no	no	no	yes	no
ENSG00000106554	CHCHD3	-	SE	7:132885661-132885745,7:132975168-132975286	7:132886974-132886988	0.000182986	0.00558182	0.193,0.353,0.254,0.225	0.448,0.448,0.446,0.559	-0.219	136	121	7:132886974-132886988	0.999	K1	0.9921	0.27168	0.57648	-0.3048	-0.2619	no	no	no	no	no
ENSG00000134086	VHL	+	SE	3:10141847-10142187,3:10146513-10146636	3:10142763-10143021	1.61e-08	9.83e-07	0.128,0.142,0.105,0.121	0.306,0.333,0.346,0.277	-0.192	242	121	3:10142763-10143021	0.998	K3	1.5525	0.1067	0.27113	-0.16442	-0.17821	no	no	yes	no	no
ENSG00000134086	VHL	+	SE	3:10141847-10142187,3:10149786-10152045	3:10142763-10143021	5.63e-09	3.68e-07	0.12,0.088,0.125,0.0	0.362,0.347,0.319,0.412	-0.277	242	121	3:10142763-10143021	0.998	K3	1.5525	0.1067	0.27113	-0.16442	-0.22071	no	no	yes	no	no
ENSG00000072062	PRKACA	-	SE	19:14091687-14093237,19:14097360-14097483	19:14093628-14093792	7.77e-16	1.05e-13	0.982,1.0,1.0,1.0	0.835,0.792,0.792,0.767	0.199	242	121	19:14093628-14093792	1	K1	0.8604	0.99575	0.77898	0.21677	0.207885	no	no	yes	no	no
ENSG00000072062	PRKACA	-	SE	19:14097578-14097674,19:14100825-14100908	19:14097764-14097890	7.35e-06	0.000296772	1.0,0.983,0.977,1.0	0.817,0.897,0.794,0.863	0.147	242	121	19:14097764-14097890	1	K3	0.6755	0.99156	0.86024	0.13132	0.13916	no	no	no	no	no
ENSG00000169682	SPNS1	+	SE	16:28981469-28981615,16:28982355-28982545	16:28981901-28982056	0.00141824	0.0348491	0.795,0.769,0.893,0.747	0.903,1.0,0.963,0.946	-0.152	242	121	16:28981901-28982056	0.999	K3	1.6304	0.7388	0.91131	-0.17251	-0.162255	no	no	no	no	no
ENSG00000114784	EIF1B	+	SE	3:40309706-40309972,3:40311469-40311571	3:40310893-40311056	1.33e-10	1.06e-08	0.967,0.994,1.0,1.0	0.859,0.889,0.852,0.867	0.123	242	121	3:40310893-40311056	1	K1	0.681	0.99955	0.88298	0.11657	0.119785	no	no	yes	no	no
ENSG00000187778	MCRS1	-	SE	12:49566076-49566215,12:49568047-49568142	12:49566722-49566841	6.4e-07	3.1e-05	0.815,0.949,0.958,0.824	0.51,0.53,0.601,0.657	0.312	241	121	12:49566722-49566841	0.949	K3	1.6524	0.83474	0.63745	0.19729	0.254645	no	no	yes	no	no
ENSG00000090487	SPG21	-	SE	15:64965319-64965460,15:64970113-64970222	15:64969255-64969362	2.78e-06	0.0001215	1.0,0.956,0.967,0.901	0.798,0.764,0.774,0.815	0.168	229	121	15:64969255-64969362	0.995	K3	1.5149	0.95395	0.71974	0.23422	0.20111	no	no	yes	no	no
ENSG00000090487	SPG21	-	SE	15:64974601-64974747,15:64980863-64981025	15:64976475-64976555	9.8e-12	8.83e-10	0.968,0.957,0.986,0.976	0.745,0.729,0.697,0.788	0.232	202	121	15:64976475-64976555	1	K4	2.0756	0.96466	0.72538	0.23928	0.23564	no	no	yes	no	no
ENSG00000163466	ARPC2	+	SE	2:218217209-218217544,2:218228737-218228850	2:218225920-218225954	1.11e-16	1.59e-14	1.0,1.0,0.993,1.0	0.849,0.781,0.776,0.827	0.19	156	121	2:218225920-218225954	1	K4	1.7199	0.99942	0.84004	0.15937	0.174685	no	no	yes	no	no
ENSG00000173905	GOLIM4	-	SE	3:168029222-168029302,3:168032519-168032852	3:168029780-168030036	2.39e-06	0.000105511	1.0,1.0,1.0,1.0	0.829,0.765,0.5,0.733	0.293	242	121	3:168029780-168030036	1	K3	2.1467	0.9969	0.55862	0.43828	0.36564	no	no	yes	no	no
ENSG00000143727	ACP1	+	SE	2:272036-272150,2:276979-277085	2:275140-275201	1.1e-05	0.000430123	0.947,0.987,0.988,1.0	0.819,0.888,0.752,0.896	0.142	183	121	2:275140-275201	0.996	K2	1.4572	0.9901	0.87867	0.11142	0.12671	no	no	yes	no	no
ENSG00000099624	ATP5F1D	+	SE	19:1242455-1242609,19:1244314-1244440	19:1244097-1244185	0	0	1.0,1.0,1.0,1.0	0.717,0.787,0.788,0.606	0.276	210	121	19:1244097-1244185	1	K1	0.9864	0.99932	0.7443	0.25501	0.265505	no	no	yes	no	no
ENSG00000065427	KARS1	-	SE	16:75628568-75628712,16:75630422-75630508	16:75629415-75629541	4.12e-05	0.00144869	1.0,1.0,0.986,1.0	0.957,0.884,0.75,0.816	0.145	242	121	16:75629415-75629541	0.998	K1	0.8351	0.99415	0.8474	0.14675	0.145875	no	no	yes	no	no
ENSG00000065427	KARS1	-	SE	16:75641563-75641723,16:75647577-75647624	16:75644283-75644462	8.54e-05	0.00279281	0.297,0.272,0.251,0.339	0.456,0.459,0.489,0.454	-0.175	242	121	16:75644283-75644462	0.991	K4	1.8227	0.31846	0.46071	-0.14225	-0.158625	no	no	yes	no	no
ENSG00000145016	RUBCN	-	SE	3:197676884-197677038,3:197681128-197681367	3:197677480-197677541	0.000121691	0.00385752	1.0,1.0,0.974,1.0	0.905,0.933,0.813,0.776	0.137	183	121	3:197677480-197677541	0.997	K2	0.6616	0.98649	0.8654	0.12108	0.12904	no	no	no	no	no
ENSG00000145016	RUBCN	-	SE	3:197705091-197705175,3:197736654-197736901	3:197717977-197718130	0.000201084	0.0060759	0.628,0.47,0.537,0.388	0.213,0.175,0.127,0.333	0.294	242	121	3:197717977-197718130	0.966	K1	0.9995	0.61955	0.3711	0.24845	0.271225	no	no	no	no	no
ENSG00000117859	OSBPL9	+	SE	1:51760689-51760780,1:51765821-51765981	1:51761867-51761971	4.54e-09	3e-07	1.0,1.0,1.0,1.0	0.699,0.781,0.716,0.736	0.267	226	121	1:51761867-51761971	1	K4	2.9377	0.99853	0.70941	0.28911	0.278055	no	no	no	no	no
ENSG00000205423	CNEP1R1	+	SE	16:50024409-50025340,16:50026395-50026467	16:50025651-50025701	0.00149309	0.0364836	0.105,0.135,0.12,0.199	0.326,0.621,0.232,0.585	-0.301	172	121	16:50025651-50025701	0.953	K2	1.4189	0.21092	0.48971	-0.27879	-0.289895	no	no	yes	no	no
ENSG00000182628	SKA2	-	SE	17:59109856-59112345,17:59155130-59155184	17:59119319-59119495	1.05e-06	4.92e-05	0.378,0.558,0.426,0.406	0.776,0.718,0.746,0.75	-0.305	242	121	17:59119319-59119495	0.974	K4	2.4947	0.57109	0.73338	-0.16228	-0.23364	no	no	no	no	no
ENSG00000182628	SKA2	-	SE	17:59111955-59112345,17:59155130-59155174	17:59131281-59131367	0.000531785	0.0146027	0.333,0.342,0.382,0.155	0.581,0.525,0.492,0.633	-0.255	208	121	17:59131281-59131367	1	K3	2.467	0.48701	0.73771	-0.2507	-0.25285	no	no	no	no	no
ENSG00000127481	UBR4	-	SE	1:19110741-19110832,1:19113698-19113827	1:19112524-19112867	1.82e-05	0.000682247	1.0,1.0,1.0,1.0	0.866,0.898,0.903,0.857	0.119	242	121	1:19112524-19112867	0.997	K11	3.7094	0.99876	0.74931	0.24944	0.18422	no	no	no	no	no
ENSG00000127481	UBR4	-	SE	1:19139082-19139220,1:19141646-19141777	1:19140788-19140892	1.41e-07	7.57e-06	1.0,1.0,0.92,1.0	0.554,0.895,0.728,0.803	0.235	226	121	1:19140788-19140892	0.974	K11	2.8465	0.91103	0.68622	0.22481	0.229905	no	no	yes	no	no
ENSG00000127481	UBR4	-	SE	1:19138006-19138181,1:19141646-19141777	1:19141347-19141524	8.82e-12	7.99e-10	1.0,1.0,1.0,1.0	0.742,0.556,0.58,0.882	0.31	242	121	1:19141347-19141524	0.997	K11	3.5682	0.96359	0.66925	0.29434	0.30217	no	no	yes	no	no
ENSG00000127481	UBR4	-	SE	1:19139082-19139220,1:19141646-19141777	1:19141347-19141524	0.000442843	0.0123695	1.0,1.0,0.963,1.0	0.655,0.95,0.872,0.897	0.147	242	121	1:19141347-19141524	0.997	K11	3.5682	0.96359	0.66925	0.29434	0.22067	no	no	no	no	no
ENSG00000127481	UBR4	-	SE	1:19185098-19185286,1:19187163-19187301	1:19186540-19186657	8.43e-07	4.01e-05	1.0,1.0,1.0,1.0	0.776,0.669,0.833,0.848	0.219	239	121	1:19186540-19186657	1	K11	3.1772	0.99795	0.76687	0.23107	0.225035	no	no	yes	no	no
ENSG00000007516	BAIAP3	+	SE	16:1333642-1333749,16:1338901-1338989	16:1338540-1338680	4.89e-07	2.42e-05	1.0,1.0,0.959,1.0	0.842,0.724,0.784,0.607	0.251	242	121	16:1338540-1338680	0.999	K5	2.0268	0.99021	0.71602	0.27419	0.262595	no	no	yes	no	no
ENSG00000196419	XRCC6	+	SE	22:41656902-41657032,22:41661330-41661444	22:41658252-41658352	5.16e-08	2.92e-06	0.982,1.0,1.0,1.0	0.879,0.897,0.86,0.886	0.115	222	121	22:41658252-41658352	1	K3	0.7143	0.99568	0.86716	0.12851	0.121755	no	no	no	no	no
ENSG00000135870	RC3H1	-	SE	1:173947368-173947582,1:173961076-173961244	1:173951986-173952138	0.000432482	0.0121103	0.889,1.0,1.0,0.905	0.965,0.915,0.774,0.7	0.11	242	121	1:173951986-173952138	0.996	K1	0.8384	0.97312	0.79146	0.18166	0.14583	no	no	yes	no	no
ENSG00000127837	AAMP	-	SE	2:218265830-218265946,2:218266442-218266587	2:218266064-218266147	0	0	0.901,1.0,0.988,1.0	0.65,0.629,0.654,0.639	0.329	205	121	2:218266064-218266147	0.997	K4	1.5507	0.93811	0.64846	0.28965	0.309325	yes	yes	yes	no	no
ENSG00000055609	KMT2C	-	SE	7:152262701-152263130,7:152273704-152273867	7:152265038-152265209	0.00204838	0.0483682	1.0,1.0,1.0,1.0	0.882,0.733,0.659,0.9	0.207	242	121	7:152265038-152265209	1	K2	0.9422	0.99745	0.7747	0.22275	0.214875	no	no	yes	no	no
ENSG00000175582	RAB6A	-	SE	11:73716250-73716362,11:73720845-73720899	11:73718785-73718890	0	0	1.0,1.0,1.0,1.0	0.622,0.432,0.246,0.486	0.553	227	121	11:73718785-73718890	0.904	K2	1.2337	0.24041	0.072747	0.16766	0.36033	no	no	yes	no	no
ENSG00000178950	GAK	-	SE	4:866955-867432,4:870710-870904	4:868539-868685	0	0	0.939,0.979,0.768,0.885	0.319,0.373,0.431,0.411	0.509	242	121	4:868539-868685	1	K4	3.1678	0.85938	0.40268	0.4567	0.48285	yes	yes	yes	no	no
ENSG00000182670	TTC3	+	SE	21:37108391-37108446,21:37122982-37123028	21:37121817-37121979	0	0	1.0,1.0,1.0,0.993	0.84,0.843,0.847,0.823	0.16	242	121	21:37121817-37121979	1	K3	0.6301	0.99873	0.96151	0.037215	0.0986075	no	no	no	no	no
ENSG00000179094	PER1	-	SE	17:8140471-8141340,17:8142268-8142458	17:8141805-8141955	0	0	1.0,0.972,1.0,0.962	0.636,0.409,0.547,0.589	0.438	242	121	17:8141805-8141955	1	K2	1.5479	0.97281	0.3327	0.64011	0.539055	yes	yes	yes	no	no
ENSG00000179094	PER1	-	SE	17:8140471-8141340,17:8142648-8142835	17:8141805-8141955	0	0	1.0,1.0,1.0,1.0	0.341,0.216,0.267,0.371	0.701	242	121	17:8141805-8141955	1	K2	1.5479	0.97281	0.3327	0.64011	0.670555	no	no	no	no	no
ENSG00000179094	PER1	-	SE	17:8146896-8147002,17:8147469-8147578	17:8147250-8147381	0	0	1.0,1.0,1.0,1.0	0.527,0.565,0.543,0.624	0.435	242	121	17:8147250-8147381	0.987	K2	1.2589	0.87596	0.53047	0.34549	0.390245	no	no	yes	no	no
ENSG00000124486	USP9X	+	SE	X:41152932-41153081,X:41167481-41167577	X:41165872-41166214	2.21e-05	0.000812646	0.724,0.619,0.711,1.0	1.0,1.0,1.0,1.0	-0.237	242	121	X:41165872-41166214	0.909	K11	3.2926	0.85787	0.9828	-0.12493	-0.180965	no	no	no	yes	no
ENSG00000108592	FTSJ3	-	SE	17:63820838-63820938,17:63821353-63821643	17:63821030-63821115	0	0	1.0,0.979,0.922,0.901	0.589,0.553,0.486,0.573	0.4	207	121	17:63821030-63821115	0.998	K2	1.1019	0.92727	0.64661	0.28066	0.34033	no	no	yes	no	no
ENSG00000108592	FTSJ3	-	SE	17:63821722-63821843,17:63823816-63823952	17:63821984-63822168	7.35e-06	0.000296854	0.868,0.868,0.876,0.896	0.629,0.757,0.579,0.648	0.224	242	121	17:63821984-63822168	0.999	K2	1.5509	0.88884	0.67912	0.20972	0.21686	no	no	yes	no	no
ENSG00000104517	UBR5	-	SE	8:102276971-102277192,8:102279035-102279208	8:102278826-102278939	1.49e-14	1.79e-12	1.0,0.988,1.0,0.971	0.825,0.851,0.843,0.759	0.17	235	121	8:102278826-102278939	0.993	K11	4.4279	0.95471	0.79094	0.16377	0.166885	no	no	yes	no	no
ENSG00000104517	UBR5	-	SE	8:102285126-102285338,8:102286359-102286617	8:102285513-102285781	0	0	0.944,1.0,0.951,1.0	0.719,0.747,0.603,0.661	0.291	242	121	8:102285513-102285781	1	K11	4.334	0.94844	0.63669	0.31175	0.301375	no	no	yes	no	no
ENSG00000104517	UBR5	-	SE	8:102298847-102298971,8:102299999-102300151	8:102299452-102299547	1.23e-13	1.35e-11	1.0,1.0,1.0,1.0	0.723,0.834,0.821,0.779	0.211	217	121	8:102299452-102299547	1	K1	0.7679	0.99884	0.8137	0.18514	0.19807	no	no	yes	no	no
ENSG00000168385	SEPTIN2	+	SE	2:241315099-241315610,2:241325992-241326113	2:241324216-241324241	9.06e-05	0.0029504	1.0,1.0,1.0,1.0	0.749,0.733,0.896,0.792	0.208	147	121	2:241324216-241324241	1	K9	3.3283	0.97501	0.88121	0.093803	0.150901	no	no	yes	no	no
ENSG00000168385	SEPTIN2	+	SE	2:241343751-241343897,2:241348133-241348191	2:241346166-241346249	2.47e-08	1.47e-06	1.0,0.996,0.988,0.994	0.92,0.894,0.898,0.858	0.102	205	121	2:241346166-241346249	1	K2	0.5511	0.99179	0.90175	0.090043	0.0960215	no	no	no	no	no
ENSG00000113013	HSPA9	-	SE	5:138557401-138557496,5:138558552-138558657	5:138557869-138557986	8.21e-10	5.91e-08	1.0,1.0,1.0,0.992	0.866,0.86,0.918,0.87	0.119	239	121	5:138557869-138557986	1	K1	0.6412	0.9997	0.87503	0.12467	0.121835	no	no	yes	no	no
ENSG00000113013	HSPA9	-	SE	5:138573762-138573850,5:138575237-138575417	5:138574068-138574121	0	0	1.0,1.0,1.0,1.0	0.72,0.571,0.58,0.612	0.379	175	121	5:138574068-138574121	0.984	K2	0.5512	0.99938	0.95145	0.04793	0.213465	no	no	yes	no	no
ENSG00000120008	WDR11	+	SE	10:120889894-120890009,10:120900028-120900137	10:120890716-120890887	1.56e-08	9.59e-07	0.875,0.814,0.908,0.939	0.655,0.548,0.527,0.512	0.324	242	121	10:120890716-120890887	0.997	K2	1.0656	0.87495	0.54966	0.32529	0.324645	no	no	yes	no	no
ENSG00000169045	HNRNPH1	-	SE	5:179614177-179614959,5:179617020-179617110	5:179616126-179616218	0	0	1.0,1.0,1.0,1.0	0.767,0.817,0.774,0.707	0.234	214	121	5:179616126-179616218	1	K4	2.2507	0.99984	0.78582	0.21403	0.224015	no	no	yes	no	no
ENSG00000169045	HNRNPH1	-	SE	5:179615545-179615595,5:179617020-179617110	5:179616126-179616218	0	0	1.0,1.0,1.0,1.0	0.74,0.824,0.724,0.683	0.257	214	121	5:179616126-179616218	1	K4	2.2507	0.99984	0.78582	0.21403	0.235515	no	no	yes	no	no
ENSG00000244005	NFS1	-	SE	20:35681887-35681981,20:35696376-35696460	20:35690413-35690565	0.000875504	0.022745	1.0,1.0,1.0,1.0	0.733,0.739,1.0,0.654	0.219	242	121	20:35690413-35690565	0.903	K1	0.8905	0.98322	0.83944	0.14378	0.18139	no	no	no	no	no
ENSG00000142186	SCYL1	+	SE	11:65525920-65526043,11:65526961-65527117	11:65526124-65526350	2.01e-09	1.39e-07	1.0,0.944,0.973,0.931	0.705,0.642,0.746,0.699	0.264	242	121	11:65526124-65526350	0.997	K4	1.4506	0.94787	0.68577	0.2621	0.26305	no	no	yes	no	no
ENSG00000142186	SCYL1	+	SE	11:65525920-65526043,11:65526961-65527117	11:65526783-65526873	1.44e-07	7.74e-06	1.0,0.913,0.945,0.82	0.48,0.5,0.731,0.556	0.353	212	121	11:65526783-65526873	0.991	K4	1.4506	0.94466	0.71277	0.23189	0.292445	no	no	yes	no	no
ENSG00000142186	SCYL1	+	SE	11:65536585-65536750,11:65537808-65537880	11:65537037-65537128	0.000219382	0.00657942	1.0,0.917,1.0,1.0	0.975,0.74,0.705,0.845	0.163	213	121	11:65537037-65537128	0.999	K5	3.0632	0.96534	0.78359	0.18175	0.172375	no	no	yes	no	no
ENSG00000124562	SNRPC	+	SE	6:34767907-34767997,6:34773445-34773714	6:34770291-34770395	0	0	1.0,1.0,1.0,1.0	0.725,0.65,0.733,0.675	0.304	226	121	6:34770291-34770395	1	K1	0.8898	0.99951	0.74552	0.25399	0.278995	no	no	yes	no	no
ENSG00000135903	PAX3	-	SE	2:222220139-222220354,2:222232077-222232283	2:222221222-222221387	0.000602293	0.0163406	1.0,1.0,1.0,1.0	0.733,0.429,0.833,0.714	0.323	242	121	2:222221222-222221387	1	K2	1.9067	0.99563	0.60737	0.38826	0.35563	no	no	no	no	no
ENSG00000105671	DDX49	+	SE	19:18920579-18920703,19:18921842-18921964	19:18921663-18921748	2.76e-06	0.000120732	1.0,0.888,0.787,1.0	0.733,0.467,0.619,0.542	0.329	207	121	19:18921663-18921748	0.998	K4	2.3343	0.94646	0.6319	0.31456	0.32178	no	no	yes	no	no
ENSG00000144597	EAF1	+	SE	3:15429912-15430007,3:15434347-15434538	3:15432087-15432223	2.85e-06	0.000124001	0.784,0.848,0.74,0.852	0.525,0.439,0.407,0.585	0.317	242	121	3:15432087-15432223	0.964	K1	0.9808	0.77819	0.5256	0.25259	0.284795	no	no	yes	no	no
ENSG00000139613	SMARCC2	-	SE	12:56164302-56164731,12:56168059-56168194	12:56165318-56165699	0	0	1.0,0.993,1.0,1.0	0.518,0.446,0.503,0.495	0.508	242	121	12:56165318-56165699	1	K1	0.9997	0.99959	0.47025	0.52934	0.51867	yes	yes	yes	yes	yes
ENSG00000060688	SNRNP40	-	SE	1:31269157-31269240,1:31281373-31281496	1:31271379-31271499	3.05e-06	0.000132125	1.0,1.0,1.0,1.0	0.897,0.556,0.588,0.829	0.282	242	121	1:31271379-31271499	1	K1	0.9795	0.9974	0.72432	0.27308	0.27754	no	no	yes	no	no
ENSG00000116584	ARHGEF2	-	SE	1:155958319-155958396,1:155962104-155962222	1:155961661-155961909	1.96e-05	0.00072863	1.0,1.0,1.0,1.0	0.863,0.769,0.868,0.883	0.154	242	121	1:155961661-155961909	1	K2	0.7667	0.99581	0.84599	0.14983	0.151915	no	no	yes	no	no
ENSG00000116584	ARHGEF2	-	SE	1:155962932-155963183,1:155965302-155965412	1:155964988-155965128	1.43e-05	0.000543202	1.0,1.0,1.0,1.0	0.843,0.872,0.849,0.846	0.147	242	121	1:155964988-155965128	1	K2	1.8601	0.99913	0.75956	0.23956	0.19328	no	no	yes	yes	no
ENSG00000116584	ARHGEF2	-	SE	1:155962932-155963183,1:155965630-155965760	1:155965303-155965412	0	0	1.0,1.0,1.0,1.0	0.673,0.554,0.805,0.662	0.327	231	121	1:155965303-155965412	0.996	K3	2.184	0.9927	0.86134	0.13137	0.229185	no	no	yes	no	no
ENSG00000100330	MTMR3	+	SE	22:30009017-30009129,22:30016527-30016698	22:30012368-30012563	0.000114692	0.00366508	1.0,1.0,1.0,1.0	0.879,0.622,0.721,0.857	0.23	242	121	22:30012368-30012563	1	K2	0.9257	0.99799	0.84118	0.15681	0.193405	no	no	no	no	no
ENSG00000182979	MTA1	+	SE	14:105445417-105445511,14:105450057-105450184	14:105449359-105449409	4.23e-06	0.000178041	0.817,0.667,0.743,0.683	0.941,0.844,1.0,0.926	-0.2	172	121	14:105449359-105449409	0.986	K2	1.3086	0.74744	0.95332	-0.20588	-0.20294	no	no	yes	no	no
ENSG00000173575	CHD2	+	SE	15:92900188-92900824,15:92924320-92924552	15:92901167-92901299	4.44e-16	6.13e-14	0.978,0.982,0.973,0.948	0.659,0.714,0.636,0.702	0.292	242	121	15:92901167-92901299	0.935	K2	1.1557	0.9946	0.86914	0.12546	0.20873	no	no	no	no	no
ENSG00000173575	CHD2	+	SE	15:92927243-92927330,15:92937517-92937625	15:92929030-92929091	0	0	0.934,0.888,0.877,0.964	0.545,0.521,0.465,0.398	0.433	183	121	15:92929030-92929091	1	K5	2.4	0.87426	0.45538	0.41888	0.42594	no	no	yes	no	no
ENSG00000100938	GMPR2	+	SE	14:24237519-24237562,14:24238588-24239204	14:24238246-24238405	0	0	0.185,0.386,0.267,0.367	1.0,1.0,1.0,0.978	-0.693	242	121	14:24238246-24238405	1	K2	1.4954	0.42498	0.98934	-0.56436	-0.62868	no	yes	no	yes	yes
ENSG00000160072	ATAD3B	+	SE	1:1478643-1478745,1:1480866-1480936	1:1479049-1479108	5.55e-16	7.6e-14	1.0,1.0,1.0,1.0	0.77,0.539,0.572,0.733	0.346	181	121	1:1479049-1479108	1	K3	2.138	0.99743	0.64703	0.35041	0.348205	no	no	yes	no	no
ENSG00000160072	ATAD3B	+	SE	1:1482137-1482303,1:1485015-1485171	1:1482545-1482614	1.46e-05	0.000554288	1.0,1.0,1.0,1.0	0.825,0.845,0.871,0.875	0.146	191	121	1:1482545-1482614	1	K5	2.2283	0.98806	0.78574	0.20232	0.17416	no	no	yes	no	no
ENSG00000126088	UROD	+	SE	1:45013291-45013354,1:45013908-45014070	1:45013594-45013791	7.64e-06	0.000306665	1.0,1.0,1.0,1.0	0.811,0.9,0.943,0.832	0.129	242	121	1:45013594-45013791	1	K4	1.4218	0.99927	0.87149	0.12779	0.128395	no	no	yes	no	no
ENSG00000204560	DHX16	-	SE	6:30670409-30670466,6:30671035-30671274	6:30670790-30670952	6.53e-06	0.000266285	1.0,1.0,1.0,1.0	0.75,0.864,0.818,0.875	0.173	242	121	6:30670790-30670952	0.983	K2	0.5675	0.99187	0.92413	0.067741	0.12037	no	no	yes	no	no
ENSG00000162613	FUBP1	-	SE	1:77956571-77956700,1:77960343-77960495	1:77960184-77960263	0	0	1.0,0.99,0.946,1.0	0.656,0.699,0.739,0.724	0.28	201	121	1:77960184-77960263	1	K2	1.4153	0.98942	0.59433	0.39509	0.337545	no	no	yes	no	no
ENSG00000162613	FUBP1	-	SE	1:77956571-77956700,1:77962769-77962930	1:77960344-77960495	0	0	1.0,1.0,1.0,1.0	0.788,0.757,0.762,0.715	0.245	242	121	1:77960344-77960495	1	K2	1.4153	0.99944	0.82085	0.17859	0.211795	no	no	no	no	no
ENSG00000037474	NSUN2	-	SE	5:6602460-6602500,5:6604604-6604685	5:6604138-6604276	0	0	1.0,1.0,1.0,1.0	0.706,0.83,0.813,0.742	0.227	242	121	5:6604138-6604276	1	K3	1.5994	0.99824	0.73378	0.26446	0.24573	no	no	yes	no	no
ENSG00000037474	NSUN2	-	SE	5:6620105-6620298,5:6623213-6623285	5:6622016-6622100	1.86e-06	8.41e-05	1.0,0.866,0.808,0.952	0.678,0.632,0.638,0.478	0.3	206	121	5:6622016-6622100	0.997	K4	1.6871	0.93545	0.62387	0.31158	0.30579	no	no	yes	no	no
ENSG00000111752	PHC1	+	SE	12:8930434-8930927,12:8933864-8934012	12:8932563-8933350	8.75e-06	0.000346931	1.0,1.0,1.0,1.0	0.802,0.953,0.828,0.776	0.16	242	121	12:8932563-8933350	1	K7	2.2992	0.99852	0.90692	0.091598	0.125799	no	no	yes	no	no
ENSG00000101843	PSMD10	-	SE	X:108087952-108088099,X:108091406-108091542	X:108088752-108088850	0	0	0.98,0.981,0.972,1.0	0.602,0.591,0.575,0.655	0.377	220	121	X:108088752-108088850	1	K1	0.9403	0.99108	0.67362	0.31746	0.34723	no	no	yes	yes	no
ENSG00000079785	DDX1	+	SE	2:15607174-15607313,2:15617243-15617342	2:15613224-15613284	4.37e-05	0.00152714	1.0,1.0,1.0,1.0	0.836,0.919,0.872,0.789	0.146	182	121	2:15613224-15613284	1	K2	0.7683	0.99915	0.849	0.15016	0.14808	no	no	yes	no	no
ENSG00000118705	RPN2	+	SE	20:37234019-37234095,20:37241302-37241619	20:37236580-37236709	0.00108783	0.0274964	0.957,0.98,0.991,0.984	0.86,0.867,0.944,0.858	0.096	242	121	20:37236580-37236709	0.964	K5	2.0788	0.98797	0.79862	0.18935	0.142675	no	no	yes	no	no
ENSG00000117713	ARID1A	+	SE	1:26696014-26697540,1:26731151-26731604	1:26729651-26729863	0	0	1.0,1.0,1.0,1.0	0.615,0.512,0.556,0.61	0.427	242	121	1:26729651-26729863	1	K2	1.5602	0.99784	0.70273	0.2951	0.36105	yes	yes	yes	no	no
ENSG00000117713	ARID1A	+	SE	1:26772811-26772987,1:26773801-26773898	1:26773346-26773496	3.91e-13	4.07e-11	1.0,1.0,1.0,1.0	0.73,0.875,0.776,0.798	0.205	242	121	1:26773346-26773496	1	K2	1.1676	0.99907	0.87524	0.12383	0.164415	no	no	yes	no	no
ENSG00000117713	ARID1A	+	SE	1:26773345-26773496,1:26773801-26773898	1:26773580-26773717	7.86e-06	0.000314548	1.0,1.0,1.0,1.0	0.84,0.96,0.854,0.875	0.118	242	121	1:26773580-26773717	1	K2	1.1676	0.99906	0.75876	0.2403	0.17915	no	no	no	no	no
ENSG00000185627	PSMD13	+	SE	11:247276-247448,11:248931-249057	11:248776-248855	0	0	1.0,1.0,1.0,1.0	0.778,0.737,0.633,0.757	0.274	201	121	11:248776-248855	1	K1	0.8596	0.99933	0.76786	0.23147	0.252735	no	no	yes	no	no
ENSG00000125734	GPR108	-	SE	19:6734182-6734307,19:6735907-6735958	19:6735622-6735704	4.06e-05	0.00142887	0.847,0.93,1.0,1.0	0.872,0.735,0.703,0.684	0.196	204	121	19:6735622-6735704	0.926	K3	1.941	0.86331	0.72645	0.13686	0.16643	no	no	yes	no	no
ENSG00000140400	MAN2C1	-	SE	15:75362342-75362453,15:75364487-75364665	15:75363999-75364188	0.000514195	0.0141661	0.478,0.677,0.507,0.636	0.842,1.0,0.815,0.838	-0.299	242	121	15:75363999-75364188	0.963	K2	1.5181	0.47383	0.71781	-0.24398	-0.27149	no	no	no	no	no
ENSG00000061938	TNK2	-	SE	3:195866888-195867016,3:195867360-195868709	3:195867169-195867258	7.21e-06	0.000291859	0.223,0.332,0.209,0.054	0.545,0.713,0.516,0.539	-0.374	211	121	3:195867169-195867258	1	K2	1.3657	0.35983	0.78911	-0.42928	-0.40164	no	no	no	yes	no
ENSG00000163482	STK36	+	SE	2:218676028-218676278,2:218680602-218680702	2:218679893-218680080	2.34e-07	1.22e-05	1.0,0.909,1.0,0.895	0.826,0.529,0.686,0.687	0.269	242	121	2:218679893-218680080	0.901	K6	3.5346	0.94551	0.72177	0.22374	0.24637	no	no	yes	no	no
ENSG00000118058	KMT2A	+	SE	11:118491743-118491928,11:118494287-118494398	11:118493057-118493230	1.29e-05	0.000497724	1.0,1.0,0.97,1.0	0.788,0.864,0.87,0.807	0.16	242	121	11:118493057-118493230	1	K3	1.7297	0.99288	0.83608	0.1568	0.1584	no	no	no	no	no
ENSG00000118058	KMT2A	+	SE	11:118502397-118506646,11:118509135-118509200	11:118507529-118507609	2.88e-14	3.35e-12	1.0,1.0,1.0,1.0	0.79,0.737,0.807,0.811	0.214	202	121	11:118507529-118507609	1	K1	0.8651	0.99885	0.77182	0.22703	0.220515	no	no	yes	no	no
ENSG00000115568	ZNF142	-	SE	2:218650358-218650526,2:218656149-218656463	2:218651701-218652300	1.95e-10	1.52e-08	1.0,1.0,1.0,1.0	0.667,0.818,0.632,0.49	0.348	242	121	2:218651701-218652300	0.999	K2	1.6194	0.97935	0.55095	0.4284	0.3882	no	no	no	no	no
ENSG00000049656	CLPTM1L	-	SE	5:1322876-1322911,5:1324762-1324813	5:1323787-1323869	1.68e-09	1.17e-07	0.753,0.838,0.7,0.675	1.0,0.914,1.0,0.989	-0.234	204	121	5:1323787-1323869	1	K2	0.8335	0.78704	0.99506	-0.20803	-0.221015	no	no	no	yes	no
ENSG00000049656	CLPTM1L	-	SE	5:1334288-1334383,5:1337903-1337982	5:1335057-1335174	0.000427697	0.0119897	0.942,1.0,0.82,0.904	0.725,0.748,0.644,0.741	0.202	239	121	5:1335057-1335174	0.939	K4	1.0759	0.92723	0.76737	0.15986	0.18093	no	no	yes	no	no
ENSG00000105135	ILVBL	-	SE	19:15117880-15118015,19:15119417-15119515	19:15119166-15119302	0.000243205	0.00721655	1.0,1.0,1.0,1.0	0.811,1.0,0.634,0.847	0.177	242	121	19:15119166-15119302	1	K3	1.5994	0.99669	0.71556	0.28113	0.229065	no	no	no	no	no
ENSG00000105135	ILVBL	-	SE	19:15119417-15119515,19:15122692-15122804	19:15119982-15120081	4.18e-09	2.78e-07	1.0,1.0,0.962,1.0	0.635,0.64,0.934,0.605	0.287	221	121	19:15119982-15120081	1	K1	0.9547	0.99629	0.73949	0.2568	0.2719	no	no	yes	no	no
ENSG00000104267	CA2	+	SE	8:85473692-85473811,8:85475797-85475860	8:85474324-85474416	0	0	1.0,1.0,1.0,1.0	0.629,0.682,0.437,0.492	0.44	214	121	8:85474324-85474416	1	K3	1.7222	0.99874	0.59803	0.4007	0.42035	no	no	yes	no	no
ENSG00000108773	KAT2A	-	SE	17:42117677-42117814,17:42118296-42118403	17:42117907-42118017	1.16e-08	7.3e-07	0.862,1.0,0.958,1.0	0.729,0.77,0.747,0.702	0.218	232	121	17:42117907-42118017	0.992	K4	2.1757	0.90961	0.7638	0.14581	0.181905	no	no	yes	no	no
ENSG00000144895	EIF2A	+	SE	3:150552355-150552425,3:150562541-150562660	3:150558388-150558462	0.000638926	0.0171863	1.0,1.0,1.0,0.896	0.696,0.844,0.769,0.939	0.162	196	121	3:150558388-150558462	1	K4	1.7402	0.99777	0.78478	0.21299	0.187495	no	no	no	no	no
ENSG00000144895	EIF2A	+	SE	3:150562541-150562660,3:150564298-150564381	3:150563515-150563614	0.000711139	0.0189116	1.0,1.0,1.0,1.0	0.827,0.939,0.767,0.796	0.168	221	121	3:150563515-150563614	1	K4	1.7402	0.99821	0.78795	0.21026	0.18913	no	no	no	no	no
ENSG00000114982	KANSL3	-	SE	2:96602115-96602338,2:96604249-96604380	2:96602753-96602862	6.62e-13	6.75e-11	1.0,1.0,0.921,1.0	0.611,0.473,0.666,0.543	0.407	231	121	2:96602753-96602862	1	K2	1.6558	0.96208	0.5423	0.41977	0.413385	no	no	yes	no	no
ENSG00000114982	KANSL3	-	SE	2:96605319-96605511,2:96608507-96608664	2:96606970-96607047	0.00120238	0.0300771	0.233,0.737,0.627,0.469	0.964,0.845,0.77,0.808	-0.33	199	121	2:96606970-96607047	0.976	K2	0.9994	0.55467	0.83733	-0.28267	-0.306335	no	no	no	no	no
ENSG00000182923	CEP63	+	SE	3:134551925-134552012,3:134561376-134561749	3:134559150-134559429	0.00125676	0.0312766	0.0,0.08,0.056,0.056	0.138,0.097,0.296,0.255	-0.149	242	121	3:134559150-134559429	0.994	K2	1.4315	0.061356	0.30226	-0.2409	-0.19495	no	no	no	no	no
ENSG00000166200	COPS2	-	SE	15:49137347-49137437,15:49144226-49144304	15:49139528-49139653	1.59e-06	7.26e-05	1.0,0.932,0.939,0.925	0.714,0.75,0.711,0.759	0.216	242	121	15:49139528-49139653	1	K3	2.0786	0.97291	0.72815	0.24475	0.230375	no	no	yes	no	no
ENSG00000168763	CNNM3	+	SE	2:96828098-96828195,2:96828995-96829134	2:96828567-96828700	0.00166218	0.040172	1.0,1.0,0.931,0.789	0.708,0.765,0.838,0.849	0.14	242	121	2:96828567-96828700	0.905	K2	1.0487	0.92225	0.81597	0.10628	0.12314	no	no	no	no	no
ENSG00000167548	KMT2D	-	SE	12:49030600-49030768,12:49031174-49033964	12:49030893-49031033	1.35e-12	1.34e-10	1.0,0.969,1.0,1.0	0.806,0.76,0.817,0.75	0.209	242	121	12:49030893-49031033	1	K2	0.8756	0.98855	0.78806	0.2005	0.20475	no	no	yes	no	no
ENSG00000167548	KMT2D	-	SE	12:49034409-49034476,12:49034811-49034935	12:49034582-49034666	0	0	1.0,1.0,1.0,1.0	0.56,0.656,0.676,0.648	0.365	206	121	12:49034582-49034666	1	K1	0.9871	0.99782	0.6173	0.38052	0.37276	no	no	yes	no	no
ENSG00000123983	ACSL3	+	SE	2:222922707-222922831,2:222924455-222924595	2:222923078-222923149	2.32e-13	2.49e-11	1.0,1.0,1.0,1.0	0.837,0.666,0.722,0.835	0.235	193	121	2:222923078-222923149	1	K1	0.9294	0.99884	0.73179	0.26705	0.251025	no	no	yes	no	no
ENSG00000123983	ACSL3	+	SE	2:222927016-222927189,2:222930620-222930812	2:222928862-222928936	0	0	1.0,0.986,1.0,1.0	0.494,0.635,0.597,0.648	0.403	196	121	2:222928862-222928936	1	K3	1.2194	0.99435	0.57725	0.41709	0.410045	no	no	yes	no	no
ENSG00000213024	NUP62	-	SE	19:49906865-49909884,19:49927693-49927815	19:49911105-49911366	9.84e-10	7.01e-08	0.1,0.12,0.171,0.182	0.542,0.583,0.643,0.612	-0.452	242	121	19:49911105-49911366	1	K5	3.1727	0.055346	0.29064	-0.2353	-0.34365	no	no	yes	no	no
ENSG00000213024	NUP62	-	SE	19:49906865-49909884,19:49929325-49929531	19:49911105-49911366	2.67e-08	1.58e-06	0.077,0.038,0.042,0.075	0.419,0.267,0.288,0.214	-0.239	242	121	19:49911105-49911366	1	K5	3.1727	0.055346	0.29064	-0.2353	-0.23715	no	no	yes	no	no
ENSG00000290842	CROCCP3	-	SE	1:16475824-16476062,1:16476929-16477074	1:16476399-16476504	1.81e-07	9.58e-06	0.348,0.423,0.542,0.659	0.956,0.81,0.805,0.952	-0.388	227	121	1:16476399-16476504	0.934	K2	1.1395	0.56881	0.89655	-0.32773	-0.357865	no	no	no	no	no
ENSG00000092108	SCFD1	+	SE	14:30715923-30715977,14:30721883-30721917	14:30719325-30719377	8.38e-08	4.62e-06	1.0,1.0,1.0,1.0	0.787,0.537,0.716,0.864	0.274	174	121	14:30719325-30719377	1	K2	0.9514	0.99857	0.81985	0.17872	0.22636	no	no	yes	no	no
ENSG00000136522	MRPL47	-	SE	3:179588284-179588995,3:179593764-179593895	3:179592644-179592739	3.75e-11	3.18e-09	0.939,0.96,1.0,1.0	0.835,0.836,0.708,0.654	0.217	217	121	3:179592644-179592739	1	K5	1.6942	0.96282	0.73082	0.23199	0.224495	no	no	yes	no	no
ENSG00000006607	FARP2	+	SE	2:241431678-241431774,2:241434961-241435030	2:241434158-241434321	2.62e-06	0.00011487	1.0,1.0,1.0,1.0	0.609,0.9,0.805,0.727	0.24	242	121	2:241434158-241434321	0.995	K1	0.8595	0.99542	0.83335	0.16207	0.201035	no	no	yes	no	no
ENSG00000187498	COL4A1	-	SE	13:110175217-110175357,13:110177841-110177931	13:110176424-110176513	0.00016043	0.00495531	1.0,1.0,1.0,1.0	0.835,0.589,0.817,0.857	0.226	211	121	13:110176424-110176513	1	K2	0.7176	0.99956	0.91452	0.085032	0.155516	no	no	no	no	no
ENSG00000187498	COL4A1	-	SE	13:110175217-110175357,13:110177841-110177931	13:110176885-110177037	0.000465531	0.0129565	1.0,1.0,1.0,1.0	0.846,0.75,0.855,0.859	0.172	242	121	13:110176885-110177037	1	K2	0.6535	0.9996	0.89378	0.10582	0.13891	no	no	no	no	no
ENSG00000106484	MEST	+	SE	7:130500461-130500532,7:130502643-130502720	7:130500789-130500890	6.45e-07	3.13e-05	1.0,0.991,0.984,0.972	0.887,0.668,0.836,0.865	0.173	223	121	7:130500789-130500890	0.997	K1	0.8013	0.97881	0.8331	0.14571	0.159355	no	no	yes	no	no
ENSG00000172531	PPP1CA	-	SE	11:67400688-67400919,11:67401727-67401788	11:67401068-67401199	3.75e-05	0.00133092	0.833,0.882,0.835,0.762	0.942,0.987,0.988,0.96	-0.141	242	121	11:67401068-67401199	0.972	K3	0.8131	0.90171	0.97539	-0.073673	-0.107337	no	no	no	yes	no
ENSG00000076201	PTPN23	+	SE	3:47396142-47396217,3:47405914-47406046	3:47404652-47404779	5.26e-13	5.41e-11	0.143,0.667,0.577,0.438	1.0,1.0,1.0,1.0	-0.544	242	121	3:47404652-47404779	0.997	K3	1.9703	0.54782	0.96679	-0.41897	-0.481485	no	no	no	yes	no
ENSG00000112473	SLC39A7	+	SE	6:33200825-33200938,6:33201744-33201913	6:33201242-33201656	0.000789053	0.0207534	0.948,0.932,0.93,0.851	0.796,0.797,0.823,0.745	0.125	242	121	6:33201242-33201656	0.967	K3	1.4328	0.92587	0.88105	0.044817	0.0849085	no	no	no	no	no
ENSG00000138381	ASNSD1	+	SE	2:189665375-189665451,2:189667763-189667945	2:189666041-189667596	5.76e-05	0.00195925	0.833,0.93,0.825,0.738	1.0,1.0,1.0,1.0	-0.168	242	121	2:189666041-189667596	1	K1	0.9062	0.77063	0.99742	-0.22679	-0.197395	no	no	no	yes	no
ENSG00000163703	CRELD1	+	SE	3:9934834-9934917,3:9940849-9941026	3:9937562-9937672	0.0012983	0.0321728	0.657,0.455,0.571,0.635	0.877,0.582,1.0,0.86	-0.25	232	121	3:9937562-9937672	0.992	K2	1.0066	0.74431	0.94705	-0.20274	-0.22637	no	no	no	no	no
ENSG00000116604	MEF2D	-	SE	1:156467992-156468299,1:156475107-156475237	1:156468780-156469020	0.000693007	0.0184855	1.0,1.0,1.0,1.0	0.797,0.925,0.765,0.87	0.161	242	121	1:156468780-156469020	1	K1	0.8823	0.99757	0.80101	0.19656	0.17878	no	no	yes	no	no
ENSG00000162923	WDR26	-	SE	1:224404429-224404570,1:224419517-224419615	1:224411427-224411565	1.27e-14	1.53e-12	1.0,1.0,1.0,1.0	0.748,0.871,0.75,0.769	0.216	242	121	1:224411427-224411565	1	K2	1.0883	0.99937	0.84344	0.15593	0.185965	no	no	no	no	no
ENSG00000162923	WDR26	-	SE	1:224404429-224404570,1:224419517-224419615	1:224418260-224418416	0	0	1.0,1.0,1.0,1.0	0.746,0.789,0.763,0.72	0.246	242	121	1:224418260-224418416	1	K2	1.0883	0.99933	0.81171	0.18763	0.216815	no	no	yes	no	no
ENSG00000162923	WDR26	-	SE	1:224431476-224431581,1:224433683-224434797	1:224431682-224431781	5.42e-05	0.00185674	0.934,0.916,0.956,0.978	0.793,0.811,0.883,0.687	0.152	221	121	1:224431682-224431781	0.998	K1	0.7756	0.97725	0.85266	0.12459	0.138295	no	no	yes	no	no
ENSG00000269293	ZSCAN16-AS1	-	SE	6:28121794-28123211,6:28136744-28137293	6:28125623-28125819	6.45e-05	0.00216799	0.034,0.01,0.0,0.009	0.164,0.106,0.1,0.154	-0.118	242	121	6:28125623-28125819	0.902	K4	2.4449	0.022839	0.15103	-0.12819	-0.123095	no	no	yes	no	no
ENSG00000198522	GPN1	+	SE	2:27632632-27632670,2:27635139-27635234	2:27634846-27634924	1.13e-09	8e-08	1.0,1.0,1.0,1.0	0.752,0.797,0.795,0.59	0.267	200	121	2:27634846-27634924	1	K2	0.8964	0.99747	0.8538	0.14366	0.20533	no	no	yes	no	no
ENSG00000135457	TFCP2	-	SE	12:51095988-51096040,12:51099654-51099779	12:51098776-51098918	5.09e-07	2.51e-05	0.538,0.8,0.87,0.659	0.976,1.0,1.0,1.0	-0.277	242	121	12:51098776-51098918	0.932	K2	0.8483	0.78436	0.92576	-0.1414	-0.2092	no	no	no	yes	no
ENSG00000130733	YIPF2	-	SE	19:10925685-10925773,19:10927798-10927959	19:10927630-10927716	3.09e-06	0.000133861	0.875,0.624,0.793,0.699	0.2,0.152,0.454,0.357	0.457	208	121	19:10927630-10927716	1	K3	1.8433	0.754	0.27941	0.47459	0.465795	yes	yes	yes	no	no
ENSG00000135624	CCT7	+	SE	2:73250305-73250438,2:73252639-73253004	2:73251226-73251432	0	0	1.0,0.996,0.996,0.993	0.884,0.806,0.779,0.788	0.182	242	121	2:73251226-73251432	1	K3	0.7247	0.99821	0.83812	0.16009	0.171045	yes	yes	yes	no	no
ENSG00000163918	RFC4	-	SE	3:186791724-186791850,3:186792803-186792947	3:186792490-186792610	0.00101476	0.025879	1.0,0.956,1.0,1.0	0.737,0.905,0.677,0.854	0.196	242	121	3:186792490-186792610	0.952	K2	0.9835	0.98966	0.81814	0.17151	0.183755	no	no	yes	no	no
ENSG00000163918	RFC4	-	SE	3:186794657-186794777,3:186801116-186801195	3:186797535-186797614	0	0	1.0,1.0,1.0,1.0	0.581,0.57,0.563,0.583	0.426	201	121	3:186797535-186797614	1	K2	1.28	0.9972	0.59509	0.4021	0.41405	yes	yes	yes	no	no
ENSG00000144834	TAGLN3	+	SE	3:112000771-112000946,3:112013409-112013881	3:112011763-112011865	4.87e-14	5.57e-12	0.984,0.997,0.994,1.0	0.887,0.868,0.892,0.865	0.116	224	121	3:112011763-112011865	1	K4	1.876	0.9943	0.88036	0.11394	0.11497	no	yes	no	no	no
ENSG00000036257	CUL3	-	SE	2:224535527-224535641,2:224584943-224585363	2:224557659-224557856	2.58e-07	1.33e-05	0.742,0.983,0.93,0.875	0.637,0.495,0.651,0.678	0.267	242	121	2:224557659-224557856	0.995	K2	0.8594	0.98609	0.89424	0.091849	0.179425	no	no	yes	no	no
ENSG00000180198	RCC1	+	SE	1:28535049-28535146,1:28535870-28536026	1:28535258-28535380	0.000112049	0.00358631	1.0,1.0,1.0,1.0	0.702,0.565,0.862,0.854	0.254	242	121	1:28535258-28535380	0.997	K2	0.9719	0.99565	0.8095	0.18615	0.220075	no	no	no	no	no
ENSG00000022277	RTF2	+	SE	20:56513314-56513428,20:56517105-56517201	20:56516935-56516989	0.000297673	0.00864303	0.937,0.975,0.97,0.981	0.887,0.899,0.869,0.834	0.093	176	121	20:56516935-56516989	1	K2	0.4348	0.99969	0.92731	0.072382	0.082691	no	no	yes	no	no
ENSG00000291272		-	SE	16:15128221-15128389,16:15130201-15130454	16:15129882-15130077	0.00207648	0.0489514	1.0,1.0,0.923,1.0	0.82,0.829,0.868,0.864	0.136	242	121	16:15129882-15130077	0.932	K2	1.4106	0.96291	0.73888	0.22403	0.180015	no	no	yes	no	no
ENSG00000239779	WBP1	+	SE	2:74459642-74459745,2:74460220-74460856	2:74459873-74460049	0.000959359	0.0246062	1.0,1.0,1.0,1.0	0.896,0.845,0.921,0.892	0.112	242	121	2:74459873-74460049	1	K1	0.46	0.99931	0.92831	0.071006	0.091503	no	no	no	no	no
ENSG00000004897	CDC27	-	SE	17:47132256-47132374,17:47138738-47138891	17:47137152-47137360	1.31e-10	1.04e-08	1.0,1.0,0.979,0.953	0.656,0.786,0.6,0.756	0.283	242	121	17:47137152-47137360	0.968	K10	4.7969	0.92839	0.63962	0.28876	0.28588	no	no	yes	no	no
ENSG00000004897	CDC27	-	SE	17:47141852-47142025,17:47143882-47143982	17:47142229-47142436	2.54e-14	2.98e-12	1.0,1.0,1.0,1.0	0.444,0.63,0.704,0.694	0.382	242	121	17:47142229-47142436	1	K9	4.4219	0.89314	0.56587	0.32727	0.354635	no	no	yes	no	no
ENSG00000114316	USP4	-	SE	3:49280743-49280847,3:49284465-49284584	3:49283987-49284136	1.11e-16	1.59e-14	0.613,0.793,0.625,0.636	1.0,1.0,1.0,0.981	-0.328	242	121	3:49283987-49284136	1	K2	1.0918	0.69067	0.9985	-0.30784	-0.31792	no	yes	no	yes	yes
ENSG00000115762	PLEKHB2	+	SE	2:131140166-131140275,2:131146636-131149851	2:131144408-131144449	0.000363207	0.0103416	0.027,0.056,0.058,0.01	0.157,0.154,0.22,0.132	-0.128	163	121	2:131144408-131144449	1	K4	2.1823	0.050069	0.15781	-0.10774	-0.11787	no	no	no	no	no
ENSG00000119723	COQ6	+	SE	14:73953434-73953569,14:73955804-73955928	14:73955451-73955509	8.8e-05	0.00287055	0.858,0.729,0.821,1.0	0.627,0.502,0.335,0.461	0.371	180	121	14:73955451-73955509	0.999	K1	0.9961	0.92469	0.52378	0.4009	0.38595	no	no	no	no	no
ENSG00000163166	IWS1	-	SE	2:127480809-127481175,2:127486552-127486664	2:127485874-127486033	4.64e-09	3.06e-07	0.0,0.009,0.0,0.0	0.12,0.188,0.28,0.132	-0.178	242	121	2:127485874-127486033	0.992	K1	0.9012	0.018008	0.19159	-0.17358	-0.17579	no	no	no	no	no
ENSG00000011009	LYPLA2	+	SE	1:23793652-23793752,1:23794062-23794136	1:23793860-23793930	0.00172215	0.0414275	0.939,0.886,0.973,0.948	0.811,0.846,0.667,0.862	0.14	192	121	1:23793860-23793930	0.935	K4	1.2489	0.92176	0.81033	0.11143	0.125715	no	no	yes	no	no
ENSG00000184863	RBM33	+	SE	7:155680589-155680908,7:155700772-155701490	7:155684933-155685052	1.61e-05	0.000607333	0.0,0.014,0.019,0.019	0.09,0.181,0.122,0.115	-0.114	241	121	7:155684933-155685052	0.994	K2	1.2256	0.046748	0.22636	-0.17961	-0.146805	no	no	yes	no	no
ENSG00000004777	ARHGAP33	+	SE	19:35784952-35785106,19:35785408-35785483	19:35785189-35785334	1.63e-14	1.95e-12	0.885,0.988,0.956,0.91	0.687,0.661,0.746,0.677	0.242	242	121	19:35785189-35785334	0.996	K3	1.0244	0.91726	0.78014	0.13712	0.18956	no	yes	no	no	no
ENSG00000196535	MYO18A	-	SE	17:29071121-29074914,17:29086935-29087121	17:29082316-29082438	3.92e-05	0.00138394	1.0,1.0,1.0,1.0	0.924,0.782,0.606,0.871	0.204	242	121	17:29082316-29082438	1	K4	2.5955	0.99894	0.84833	0.15061	0.177305	no	no	no	no	no
ENSG00000196535	MYO18A	-	SE	17:29094649-29094850,17:29097222-29097350	17:29094936-29095059	3.71e-07	1.87e-05	1.0,0.956,1.0,1.0	0.877,0.686,0.825,0.774	0.199	242	121	17:29094936-29095059	1	K2	1.5026	0.99518	0.77161	0.22357	0.211285	no	no	yes	no	no
ENSG00000196535	MYO18A	-	SE	17:29094649-29094850,17:29097222-29097350	17:29096761-29096915	4.21e-05	0.00147445	1.0,0.97,1.0,1.0	0.908,0.729,0.861,0.821	0.163	242	121	17:29096761-29096915	0.994	K2	1.5026	0.97978	0.83667	0.14311	0.153055	no	no	yes	no	no
ENSG00000196535	MYO18A	-	SE	17:29098825-29098969,17:29103598-29103664	17:29099634-29099762	4.13e-06	0.000174382	1.0,1.0,1.0,1.0	0.82,0.938,0.825,0.8	0.154	242	121	17:29099634-29099762	1	K1	0.6623	0.9974	0.87926	0.11814	0.13607	no	no	no	no	no
ENSG00000196535	MYO18A	-	SE	17:29107079-29107189,17:29110435-29110622	17:29109858-29110101	3.19e-09	2.15e-07	1.0,1.0,0.97,1.0	0.76,0.9,0.672,0.752	0.221	242	121	17:29109858-29110101	1	K1	0.8508	0.98781	0.7968	0.19101	0.206005	no	no	yes	no	no
ENSG00000068024	HDAC4	-	SE	2:239115052-239115310,2:239134244-239134443	2:239126456-239126679	1.06e-10	8.51e-09	1.0,1.0,1.0,0.955	0.625,0.778,0.704,0.527	0.33	242	121	2:239126456-239126679	1	K2	1.5797	0.97989	0.66389	0.316	0.323	no	no	no	no	no
ENSG00000157216	SSBP3	-	SE	1:54242163-54242212,1:54251615-54251692	1:54243235-54243299	0	0	1.0,1.0,1.0,1.0	0.658,0.684,0.64,0.632	0.346	186	121	1:54243235-54243299	1	K2	1.1688	0.99898	0.70925	0.28973	0.317865	no	no	yes	no	no
ENSG00000140396	NCOA2	-	SE	8:70170201-70170379,8:70213902-70214075	8:70174756-70174859	3.16e-13	3.33e-11	1.0,1.0,1.0,1.0	0.763,0.504,0.627,0.69	0.354	225	121	8:70174756-70174859	1	K2	1.5753	0.99421	0.59458	0.39963	0.376815	no	no	yes	no	no
ENSG00000177082	WDR73	-	SE	15:84639284-84643723,15:84646183-84646348	15:84645471-84645836	4.44e-16	6.13e-14	1.0,1.0,1.0,1.0	0.729,0.5,0.704,0.583	0.371	242	121	15:84645471-84645836	0.998	K4	2.3136	0.95893	0.6863	0.27263	0.321815	no	no	no	no	no
ENSG00000089693	MLF2	-	SE	12:6751640-6751676,12:6752284-6752362	12:6751925-6752054	5.15e-09	3.38e-07	1.0,0.978,0.995,0.982	0.92,0.828,0.884,0.856	0.117	242	121	12:6751925-6752054	1	K1	0.5691	0.99665	0.88287	0.11378	0.11539	no	no	yes	no	no
ENSG00000112200	ZNF451	+	SE	6:57141947-57142095,6:57150718-57150862	6:57147090-57148693	9.81e-05	0.0031774	0.789,1.0,1.0,1.0	0.793,0.882,0.805,0.798	0.128	242	121	6:57147090-57148693	0.959	K6	3.9376	0.97818	0.8467	0.13148	0.12974	no	no	yes	no	no
ENSG00000133606	MKRN1	-	SE	7:140455789-140455900,7:140459706-140459936	7:140456652-140456866	0	0	1.0,1.0,1.0,1.0	0.707,0.653,0.678,0.6	0.341	242	121	7:140456652-140456866	1	K3	1.4134	0.99936	0.80761	0.19175	0.266375	no	no	yes	no	no
ENSG00000133606	MKRN1	-	SE	7:140455789-140455900,7:140459706-140459936	7:140459007-140459233	0	0	1.0,1.0,1.0,1.0	0.78,0.766,0.767,0.725	0.24	242	121	7:140459007-140459233	1	K3	1.4134	0.99275	0.7774	0.21535	0.227675	no	no	yes	no	no
ENSG00000103549	RNF40	+	SE	16:30765424-30765499,16:30766378-30766558	16:30766163-30766282	2.6e-05	0.000946673	0.817,0.893,0.815,0.897	0.975,1.0,1.0,0.975	-0.132	241	121	16:30766163-30766282	0.997	K1	0.6661	0.87107	0.98271	-0.11164	-0.12182	no	no	no	yes	no
ENSG00000138443	ABI2	+	SE	2:203394699-203394846,2:203402575-203402734	2:203396785-203396967	1.85e-05	0.000691752	1.0,1.0,1.0,1.0	0.759,0.744,0.821,0.862	0.204	242	121	2:203396785-203396967	0.949	K2	1.4668	0.81975	0.94697	-0.12722	0.03839	no	no	yes	no	no
ENSG00000138443	ABI2	+	SE	2:203395655-203395780,2:203402575-203402734	2:203396785-203396967	0	0	0.581,0.684,0.649,0.554	0.94,1.0,0.976,0.97	-0.355	242	121	2:203396785-203396967	0.949	K2	1.4668	0.81975	0.94697	-0.12722	-0.24111	no	no	yes	no	no
ENSG00000078674	PCM1	+	SE	8:17939690-17939861,8:17947185-17947363	8:17940042-17940158	1.04e-10	8.36e-09	0.478,0.537,0.385,0.236	0.038,0.034,0.08,0.08	0.351	238	121	8:17940042-17940158	1	K4	2.0835	0.41313	0.13	0.28313	0.317065	no	yes	no	no	no
ENSG00000105327	BBC3	-	SE	19:47220823-47221918,19:47228157-47228446	19:47226564-47226754	1.11e-16	1.59e-14	1.0,1.0,1.0,1.0	0.652,0.617,0.765,0.674	0.323	242	121	19:47226564-47226754	1	K3	2.2401	0.99128	0.61669	0.37459	0.348795	no	no	yes	no	no
ENSG00000105327	BBC3	-	SE	19:47226563-47226754,19:47230928-47231199	19:47228158-47228446	6.87e-07	3.31e-05	0.722,0.651,0.756,0.708	1.0,1.0,0.846,0.944	-0.238	242	121	19:47228158-47228446	0.996	K3	2.2773	0.53489	0.92439	-0.3895	-0.31375	no	no	no	yes	no
ENSG00000163946	TASOR	-	SE	3:56639985-56640130,3:56660730-56660834	3:56641349-56641752	0.00022901	0.00684068	1.0,1.0,1.0,1.0	0.742,0.81,0.714,0.76	0.244	242	121	3:56641349-56641752	1	K2	1.2014	0.99775	0.79207	0.20567	0.224835	no	no	yes	no	no
ENSG00000131370	SH3BP5	-	SE	3:15254352-15256303,3:15258830-15259050	3:15256853-15257113	8.16e-05	0.00268182	0.864,0.863,0.865,0.821	0.671,0.68,0.604,0.695	0.191	242	121	3:15256853-15257113	1	K1	0.9034	0.88475	0.70941	0.17534	0.18317	no	no	no	no	no
ENSG00000115310	RTN4	-	SE	2:54987490-54987698,2:55049744-55050451	2:55025086-55027485	3.74e-06	0.000159335	0.462,0.492,0.464,0.564	0.652,0.649,0.669,0.734	-0.181	242	121	2:55025086-55027485	0.995	K2	0.9936	0.587	0.75424	-0.16724	-0.17412	no	no	no	no	no
ENSG00000144233	AMMECR1L	-	SE	2:127866899-127866996,2:127884202-127884312	2:127873828-127874272	1.22e-15	1.62e-13	1.0,1.0,0.952,1.0	0.625,0.486,0.522,0.486	0.458	242	121	2:127873828-127874272	0.987	K4	3.118	0.89425	0.53606	0.35819	0.408095	no	no	yes	no	no
ENSG00000144233	AMMECR1L	-	SE	2:127870813-127870928,2:127884202-127884312	2:127873828-127874272	5.73e-12	5.3e-10	1.0,1.0,1.0,1.0	0.684,0.75,0.576,0.652	0.334	242	121	2:127873828-127874272	0.987	K4	3.118	0.89425	0.53606	0.35819	0.346095	no	no	yes	no	no
ENSG00000113648	MACROH2A1	-	SE	5:135350822-135350913,5:135360496-135360604	5:135352946-135353045	9.24e-09	5.88e-07	0.963,0.868,0.891,0.936	0.702,0.758,0.676,0.658	0.216	221	121	5:135352946-135353045	0.97	K4	2.4331	0.92341	0.74192	0.18149	0.198745	no	no	yes	no	no
ENSG00000172379	ARNT2	+	SE	15:80581238-80581404,15:80593599-80593893	15:80591568-80591704	2.12e-05	0.000782884	1.0,1.0,1.0,1.0	0.769,0.782,0.913,0.836	0.175	242	121	15:80591568-80591704	1	K2	1.289	0.9987	0.82834	0.17036	0.17268	no	no	no	no	no
ENSG00000109654	TRIM2	+	SE	4:153222242-153223039,4:153275892-153276130	4:153270338-153270519	4.14e-12	3.9e-10	1.0,0.975,0.97,0.955	0.621,0.806,0.634,0.74	0.275	242	121	4:153270338-153270519	0.999	K3	2.5549	0.9642	0.68168	0.28252	0.27876	no	no	yes	yes	no
ENSG00000109654	TRIM2	+	SE	4:153257346-153257607,4:153275892-153276130	4:153270338-153270519	2.11e-11	1.83e-09	1.0,0.973,0.985,1.0	0.735,0.877,0.836,0.696	0.203	242	121	4:153270338-153270519	0.999	K3	2.5549	0.9642	0.68168	0.28252	0.24276	yes	yes	yes	yes	no
ENSG00000109654	TRIM2	+	SE	4:153315831-153315999,4:153328529-153328670	4:153322648-153322816	8.12e-10	5.85e-08	1.0,1.0,1.0,1.0	0.806,0.804,0.783,0.836	0.193	242	121	4:153322648-153322816	1	K3	1.2774	0.99924	0.78829	0.21095	0.201975	no	no	yes	no	no
ENSG00000109654	TRIM2	+	SE	4:153315831-153315999,4:153328529-153328670	4:153324078-153324148	0	0	1.0,1.0,1.0,1.0	0.654,0.581,0.517,0.718	0.383	192	121	4:153324078-153324148	1	K2	1.0972	0.9871	0.77048	0.21662	0.29981	yes	yes	yes	no	no
ENSG00000132694	ARHGEF11	-	SE	1:156945018-156945197,1:156946661-156946787	1:156946045-156946162	7.13e-13	7.24e-11	1.0,1.0,1.0,0.912	0.677,0.403,0.546,0.627	0.415	239	121	1:156946045-156946162	1	K1	0.9978	0.98733	0.63766	0.34966	0.38233	no	no	yes	no	no
ENSG00000074054	CLASP1	-	SE	2:121430072-121430177,2:121448275-121448325	2:121447337-121447507	0	0	1.0,1.0,1.0,1.0	0.702,0.706,0.66,0.722	0.302	242	121	2:121447337-121447507	1	K3	1.8579	0.99915	0.68695	0.3122	0.3071	no	no	yes	no	no
ENSG00000160584	SIK3	-	SE	11:116863667-116863818,11:116870330-116870401	11:116867946-116868089	3.5e-09	2.34e-07	0.818,0.867,0.84,0.824	0.333,0.5,0.459,0.365	0.423	242	121	11:116867946-116868089	0.995	K3	2.0307	0.84907	0.37664	0.47243	0.447715	no	no	no	yes	no
ENSG00000187122	SLIT1	-	SE	10:97157817-97157889,10:97185477-97185758	10:97164819-97164890	2.85e-05	0.00102762	1.0,1.0,1.0,1.0	0.385,0.715,0.745,0.79	0.341	193	121	10:97164819-97164890	1	K2	1.2775	0.99732	0.82229	0.17503	0.258015	no	no	no	no	no
ENSG00000127603	MACF1	+	SE	1:39387186-39388658,1:39422729-39422900	1:39422374-39422535	0	0	1.0,1.0,0.992,1.0	0.755,0.755,0.675,0.716	0.273	242	121	1:39422374-39422535	0.982	K1	0.7457	0.99889	0.90325	0.095637	0.184318	no	no	no	no	no
ENSG00000127603	MACF1	+	SE	1:39427454-39427614,1:39429241-39429326	1:39427961-39428287	2.85e-08	1.68e-06	0.514,0.482,0.44,0.378	0.233,0.216,0.266,0.184	0.229	242	121	1:39427961-39428287	1	K1	0.998	0.47435	0.20544	0.26891	0.248955	no	no	no	no	no
ENSG00000127603	MACF1	+	SE	1:39448593-39448763,1:39452155-39452350	1:39451052-39451211	0	0	1.0,1.0,1.0,1.0	0.804,0.808,0.847,0.826	0.179	242	121	1:39451052-39451211	1	K1	0.7063	0.99974	0.81255	0.18719	0.183095	no	no	no	no	no
ENSG00000127603	MACF1	+	SE	1:39454908-39455097,1:39459085-39459249	1:39458370-39458490	0	0	1.0,1.0,1.0,1.0	0.681,0.73,0.725,0.709	0.289	242	121	1:39458370-39458490	1	K1	0.8982	0.99969	0.72683	0.27286	0.28093	no	no	yes	no	no
ENSG00000127603	MACF1	+	SE	1:39463611-39463686,1:39468614-39468732	1:39465095-39465112	9.95e-06	0.000391	0.479,0.491,0.404,0.502	0.69,0.648,0.731,0.723	-0.229	139	121	1:39465095-39465112	0.942	K1	0.9963	0.57212	0.67848	-0.10636	-0.16768	no	no	no	no	no
ENSG00000163608	NEPRO	-	SE	3:113008170-113008430,3:113011044-113011406	3:113010643-113010704	6.2e-08	3.47e-06	1.0,1.0,1.0,0.918	0.861,0.677,0.758,0.743	0.22	183	121	3:113010643-113010704	0.966	K1	0.9239	0.96737	0.78947	0.1779	0.19895	no	no	yes	no	no
ENSG00000234745	HLA-B	-	SE	6:31354632-31354665,6:31355316-31355592	6:31355107-31355223	0	0	0.793,0.854,0.8,0.78	1.0,0.968,1.0,0.985	-0.181	238	121	6:31355107-31355223	1	K3	1.473	0.83372	0.98034	-0.14663	-0.163815	no	no	no	yes	no
ENSG00000234745	HLA-B	-	SE	6:31355106-31355223,6:31356687-31356957	6:31355317-31355592	0	0	1.0,1.0,1.0,1.0	0.669,0.718,0.62,0.682	0.328	242	121	6:31355317-31355592	1	K3	1.473	0.99971	0.72017	0.27954	0.30377	no	no	no	no	no
ENSG00000234745	HLA-B	-	SE	6:31355106-31355223,6:31356687-31356957	6:31356167-31356442	0	0	1.0,1.0,1.0,1.0	0.551,0.689,0.51,0.6	0.412	242	121	6:31356167-31356442	1	K4	1.6278	0.95641	0.75741	0.199	0.3055	no	no	yes	no	no
ENSG00000234745	HLA-B	-	SE	6:31355106-31355223,6:31357085-31357158	6:31356688-31356957	0	0	1.0,1.0,1.0,1.0	0.837,0.833,0.801,0.774	0.189	242	121	6:31356688-31356957	1	K4	1.6278	0.99968	0.89566	0.10403	0.146515	no	no	no	no	no
ENSG00000029725	RABEP1	+	SE	17:5373313-5373454,17:5378176-5378232	17:5377116-5377305	1.14e-12	1.14e-10	1.0,1.0,1.0,1.0	0.851,0.67,0.805,0.833	0.21	242	121	17:5377116-5377305	1	K1	0.7837	0.99916	0.80579	0.19337	0.201685	no	no	yes	no	no
[truncated: 1,356 more rows]

## Sheet: C1.2 ATXN3-AON2
gene_id	gene_symbol	strand	type	rmats_flank	rmats_coord	rmats_p_value	rmats_fdr	rmats_inc_level_1	rmats_inc_level_2	rmats_inc_level_diff	rmats_inc_form_len	rmats_skip_form_len	whippet_coord	whippet_probability	whippet_complexity	whippet_entropy	whippet_psi_a	whippet_psi_b	whippet_deltapsi	mean dPSI	overlap_AON2_C2
[truncated: 60 more rows]

[truncated: 3 more sheets: C2 ATXN3-AON2, C1.1 ATXN3-AON incl overlap, ATXN3-AON shared C1.1,1.2,2]
